# Supplementary material for: Systematic characterization of photoperiodic gene expression patterns reveals diverse seasonal transcriptional systems in Arabidopsis
Source: PLoS Biol. 2023 Sep 12;21(9):e3002283. doi: 10.1371/journal.pbio.3002283 (PMC10497145; doi:10.1371/journal.pbio.3002283)
Supplement: S1 Data — (XLSX) [file pbio.3002283.s013.xlsx]

## Sheet: Sheet1
Dataset S01: real-time quantitative PCR data of selected genes in constant and shifted photoperiods. Shown below are expression values relative to UBIQUITIN 10 (AT4G05320)
Constant Photoperiod Long Day (LD)								Constant Photoperiod Short Day (SD)								Shifted Photoperiod Long Day (LD)								Shifted Photoperiod Short Day (SD)
FT	ZT00	ZT04	ZT08	ZT12	ZT16	ZT20		FT	ZT00	ZT04	ZT08	ZT12	ZT16	ZT20		FT	ZT00	ZT04	ZT08	ZT12	ZT16	ZT20		FT	ZT00	ZT04	ZT08	ZT12	ZT16	ZT20
BiologicalReplicate1	1	8.67466	9.81494	51.8131	222.086	18.6453		BiologicalReplicate1	3.75731	6.09308	2.87387	10.8271	11.9085	2.79873		BiologicalReplicate1	1	3.48683	3.52127	41.8038	44.0098	4.74238		BiologicalReplicate1	0.105652	1.12364	0.497721	0.102379	0.0765847	0.182156
BiologicalReplicate2	7.38324	6.82358	17.5406	42.5384	214.15	11.8795		BiologicalReplicate2	2.49047	2.14626	5.84695	9.20527	6.97182	3.79173		BiologicalReplicate2	1.07426	4.29988	3.49836	18.138	67.849	4.87358		BiologicalReplicate2	0.0537675	0.770212	0.196664	0.681893	0.0788918	0.0592674
BiologicalReplicate3	1.7968	9.35587	10.6463	61.5858	138.714	15.688		BiologicalReplicate3	3.05347	5.70494	7.65198	2.85007	11.6235	12.1489		BiologicalReplicate3	1.2647	4.7365	1.71806	34.0368	67.8377	4.39257		BiologicalReplicate3	0.210223	0.689122	0.243662	0.400613	0.346639	0.294177
PP2-A13	ZT00	ZT04	ZT08	ZT12	ZT16	ZT20		PP2-A13	ZT00	ZT04	ZT08	ZT12	ZT16	ZT20		PP2-A13	ZT00	ZT04	ZT08	ZT12	ZT16	ZT20		PP2-A13	ZT00	ZT04	ZT08	ZT12	ZT16	ZT20
BiologicalReplicate1	1	0.0834109	0.164071	0.0687154	0.0520647	0.486797		BiologicalReplicate1	0.558152	0.155184	0.102714	1.57663	0.351683	0.308927		BiologicalReplicate1	1	0.136179	0.185481	0.0747165	0.0507089	0.507207		BiologicalReplicate1	0.637222	0.175228	0.138571	1.53098	0.320371	0.290523
BiologicalReplicate2	0.711493	0.0698217	0.167368	0.109178	0.0623029	0.426586		BiologicalReplicate2	0.481056	0.116716	0.140273	1.52532	0.453144	0.443008		BiologicalReplicate2	1.04786	0.0930789	0.198436	0.0883258	0.0399884	0.488796		BiologicalReplicate2	0.524049	0.190315	0.110883	0.852411	0.378949	0.204186
BiologicalReplicate3	1.07058	0.0674752	0.188732	0.0980857	0.0460173	0.382661		BiologicalReplicate3	0.602104	0.155262	0.139197	1.4084	0.705197	0.439756		BiologicalReplicate3	0.725771	0.0775152	0.217219	0.0815347	0.0346391	0.501534		BiologicalReplicate3	0.63	0.140354	0.198013	1.25964	0.46536	0.263955
CHS	ZT00	ZT04	ZT08	ZT12	ZT16	ZT20		CHS	ZT00	ZT04	ZT08	ZT12	ZT16	ZT20
BiologicalReplicate1	1	2.15169	1.22239	2.86576	8.58306	1.84629		BiologicalReplicate1	0.171022	6.55827	5.11813	1.69411	1.25635	0.62201
BiologicalReplicate2	0.890361	2.0372	1.04396	1.96924	9.16461	2.40164		BiologicalReplicate2	0.222218	9.53834	8.70723	1.99963	1.41304	1.25177
BiologicalReplicate3	0.947784	2.49199	1.04248	2.92015	6.20219	2.90412		BiologicalReplicate3	0.226857	7.10024	6.87937	3.52686	1.11524	0.890574
PAL1	ZT00	ZT04	ZT08	ZT12	ZT16	ZT20		PAL1	ZT00	ZT04	ZT08	ZT12	ZT16	ZT20
BiologicalReplicate1	1	0.0580935	0.106496	0.00739204	0.00186984	0.80932		BiologicalReplicate1	0.856717	0.0117783	0.0222294	1.87407	0.673705	0.344466
BiologicalReplicate2	0.985372	0.0573692	0.0781619	0.0142672	0.0124599	0.451863		BiologicalReplicate2	0.383813	0.0102402	0.0154649	4.28941	0.775117	0.459642
BiologicalReplicate3	0.491093	0.022858	0.123759	0.0127338	0.00520982	0.681958		BiologicalReplicate3	0.885059	0.00446493	0.00691725	3.53983	0.744252	0.519003
COR27	ZT00	ZT04	ZT08	ZT12	ZT16	ZT20		COR27	ZT00	ZT04	ZT08	ZT12	ZT16	ZT20
BiologicalReplicate1	1	0.0183931	2.93369	3.5259	1.54908	4.50607		BiologicalReplicate1	1.42102	0.0163206	5.47814	19.2574	15.8979	5.6226
BiologicalReplicate2	1.17183	0.0149178	2.83229	4.78733	2.002	3.75772		BiologicalReplicate2	2.44927	0.0170806	8.83269	28.1447	20.3489	8.46848
BiologicalReplicate3	1.11397	0.0116669	3.11186	4.70251	1.48718	2.77094		BiologicalReplicate3	1.18378	0.0205135	8.87712	23.2285	18.1562	8.62917
COR28	ZT00	ZT04	ZT08	ZT12	ZT16	ZT20		COR28	ZT00	ZT04	ZT08	ZT12	ZT16	ZT20
BiologicalReplicate1	1	0.0155813	5.92727	3.16697	4.14012	8.52442		BiologicalReplicate1	0.113602	0.0408343	9.35365	14.0782	14.9611	1.33929
BiologicalReplicate2	0.699242	0.0286168	6.55601	7.55606	3.06534	7.6146		BiologicalReplicate2	0.049914	0.0441612	19.2104	15.5824	10.7006	2.07216
BiologicalReplicate3	0.657406	0.0233524	5.96725	4.93102	2.50585	5.93708		BiologicalReplicate3	0.0981459	0.0666077	13.9877	13.6295	11.8521	1.92051
DREB1A	ZT00	ZT04	ZT08	ZT12	ZT16	ZT20		DREB1A	ZT00	ZT04	ZT08	ZT12	ZT16	ZT20
BiologicalReplicate1	1	4.97095	39.7977	3.88049	5.82327	1.85732		BiologicalReplicate1	0.629501	80.1244	101.659	0.641096	0.170361	8.1488
BiologicalReplicate2	0.576427	6.21485	18.9022	5.27142	9.09584	3.13274		BiologicalReplicate2	0.251227	96.2233	110.254	1.23484	0.211992	1.8423
BiologicalReplicate3	0.303767	3.25825	26.6749	10.6498	5.09113	2.68408		BiologicalReplicate3	0.849635	58.2451	136.228	1.12486	1.02251	3.31632
DREB1B	ZT00	ZT04	ZT08	ZT12	ZT16	ZT20		DREB1B	ZT00	ZT04	ZT08	ZT12	ZT16	ZT20
BiologicalReplicate1	1	0.47821	13.7633	1.83867	1.15403	1.05299		BiologicalReplicate1	0.943602	5.81187	81.8015	2.37032	3.45013	16.5935
BiologicalReplicate2	0.409676	0.984065	4.58101	0.947243	4.07635	1.8825		BiologicalReplicate2	0.177834	6.35662	65.6526	5.09064	1.88255	3.22301
BiologicalReplicate3	0.422165	0.137227	10.143	4.72425	1.79792	1.9749		BiologicalReplicate3	1.01398	2.07963	39.8963	10.5584	4.67099	3.88933
RPL10	ZT00	ZT04	ZT08	ZT12	ZT16	ZT20		RPL10	ZT00	ZT04	ZT08	ZT12	ZT16	ZT20
BiologicalReplicate1	1	0.418168	0.724799	0.230389	1.13396	0.860812		BiologicalReplicate1	0.611527	1.61975	1.69861	0.752096	0.693529	0.512102
BiologicalReplicate2	0.574659	0.490735	0.27867	0.159627	1.32882	0.88227		BiologicalReplicate2	0.168479	1.72866	1.86295	1.64561	0.238605	0.569191
BiologicalReplicate3	0.425497	0.285306	0.425693	0.796433	1.0884	0.889836		BiologicalReplicate3	0.493764	1.41495	0.8983	1.52012	0.756636	0.556528
LHCA1	ZT00	ZT04	ZT08	ZT12	ZT16	ZT20		LHCA1	ZT00	ZT04	ZT08	ZT12	ZT16	ZT20
BiologicalReplicate1	1	2.79425	4.85693	0.84677	0.335164	0.214224		BiologicalReplicate1	3.19968	5.17792	4.38708	2.35671	1.05405	1.0934
BiologicalReplicate2	1.2645	2.81341	4.21304	0.657101	0.200121	0.156883		BiologicalReplicate2	4.22646	5.77613	7.46074	2.68165	1.24492	1.32042
BiologicalReplicate3	0.619797	3.21347	3.90244	0.945597	0.253228	0.277702		BiologicalReplicate3	3.19244	4.47031	6.33184	2.96821	1.03608	1.80268
LHCA3	ZT00	ZT04	ZT08	ZT12	ZT16	ZT20		LHCA3	ZT00	ZT04	ZT08	ZT12	ZT16	ZT20
BiologicalReplicate1	1	1.74211	2.95428	1.30244	0.994456	0.390855		BiologicalReplicate1	2.0667	2.90537	3.60084	1.34689	1.03309	1.44086
BiologicalReplicate2	1.0694	1.49155	3.49971	0.893528	0.88245	0.299813		BiologicalReplicate2	1.93465	2.94408	4.32925	1.83248	1.03014	1.61168
BiologicalReplicate3	0.643995	2.00312	2.00322	1.06692	0.552459	0.399605		BiologicalReplicate3	1.75912	2.33339	3.15723	1.52899	0.927045	1.59893
4CL1	ZT00	ZT04	ZT08	ZT12	ZT16	ZT20		4CL1	ZT00	ZT04	ZT08	ZT12	ZT16	ZT20
BiologicalReplicate1	1	1.15563	1.03509	1.34457	2.34394	0.951475		BiologicalReplicate1	0.656269	1.89927	1.78605	1.21006	1.34738	0.95814
BiologicalReplicate2	1.00961	0.921309	1.00631	0.940235	2.01992	0.845372		BiologicalReplicate2	0.953163	2.64083	2.39953	1.52462	1.73959	1.78761
BiologicalReplicate3	0.679471	1.22516	0.653029	1.62282	1.62765	1.04726		BiologicalReplicate3	0.855844	1.93698	2.00136	2.02701	1.85229	1.96339
KMD1	ZT00	ZT04	ZT08	ZT12	ZT16	ZT20		KMD1	ZT00	ZT04	ZT08	ZT12	ZT16	ZT20
BiologicalReplicate1	1	0.162011	0.675742	0.240778	0.0984516	0.400986		BiologicalReplicate1	1.38997	0.032894	0.620608	2.22907	2.15883	1.50309
BiologicalReplicate2	1.11558	0.24478	0.708737	0.145829	0.120632	0.538826		BiologicalReplicate2	1.09659	0.101452	1.02287	2.6757	2.54667	1.428
BiologicalReplicate3	0.993412	0.326643	0.55193	0.359166	0.133511	0.553472		BiologicalReplicate3	1.83131	0.186623	1.23106	1.66633	1.75421	1.85592
AlaAT1	ZT00	ZT04	ZT08	ZT12	ZT16	ZT20		AlaAT1	ZT00	ZT04	ZT08	ZT12	ZT16	ZT20
BiologicalReplicate1	1	1.01768	1.21357	1.71364	2.16063	2.22709		BiologicalReplicate1	0.883408	1.45483	3.3498	2.75146	3.13276	1.74363
BiologicalReplicate2	0.965383	1.25981	1.41816	1.5549	2.62359	2.47736		BiologicalReplicate2	0.973634	2.74234	3.7747	4.62939	2.19978	2.81606
BiologicalReplicate3	0.706948	0.542137	2.59176	2.15884	1.9504	2.46662		BiologicalReplicate3	1.5174	2.20295	2.75432	4.3615	2.3528	2.56154
RPL5A	ZT00	ZT04	ZT08	ZT12	ZT16	ZT20		RPL5A	ZT00	ZT04	ZT08	ZT12	ZT16	ZT20
BiologicalReplicate1	1	0.667323	0.551143	1.19833	2.37263	1.39184		BiologicalReplicate1	1.0802	1.14829	1.17829	2.21367	1.52876	0.915586
BiologicalReplicate2	0.639424	0.438242	0.924105	1.08322	1.38718	0.950171		BiologicalReplicate2	1.39443	1.70316	2.32643	1.2266	1.18895	1.65629
BiologicalReplicate3	0.625684	0.325712	0.708779	0.597117	0.751835	1.26551		BiologicalReplicate3	0.60408	0.966863	2.22295	1.07117	1.05159	0.803635
EXL1	ZT00	ZT04	ZT08	ZT12	ZT16	ZT20		EXL1	ZT00	ZT04	ZT08	ZT12	ZT16	ZT20
BiologicalReplicate1	1	0.0801941	0.0765826	0.0594258	0.0902378	1.30206		BiologicalReplicate1	0.47969	0.0921637	0.252784	0.839071	0.588167	0.541693
BiologicalReplicate2	1.00598	0.0582898	0.100053	0.0752979	0.0430641	1.56893		BiologicalReplicate2	0.835577	0.108036	0.36977	1.186	0.449506	0.59273
BiologicalReplicate3	1.31357	0.063662	0.097123	0.0363952	0.0917115	0.789489		BiologicalReplicate3	0.17477	0.138329	0.421323	0.734789	0.622743	1.49039
