# Supplementary material for: Systematic characterization of photoperiodic gene expression patterns reveals diverse seasonal transcriptional systems in Arabidopsis
Source: PLoS Biol. 2023 Sep 12;21(9):e3002283. doi: 10.1371/journal.pbio.3002283 (PMC10497145; doi:10.1371/journal.pbio.3002283)
Supplement: S2 Data — (XLSX) [file pbio.3002283.s014.xlsx]

## Sheet: read_data
Library	Aligner	Type	Total reads	Reads aligned 0 times	Reads aligned 1 time	Reads aligned multiple times	Alignment percentage
EQ_00_A	HISAT2 (2.1.0)	paired-end	29199049	1052489	25669108	2477452	98
EQ_00_B	HISAT2 (2.1.0)	paired-end	30598429	1052990	27064880	2480559	98
EQ_00_C	HISAT2 (2.1.0)	paired-end	31323868	1181267	27392875	2749726	98
EQ_04_A	HISAT2 (2.1.0)	paired-end	27067881	964596	23758363	2344922	98
EQ_04_B	HISAT2 (2.1.0)	paired-end	29274382	1088258	25490816	2695308	98
EQ_04_C	HISAT2 (2.1.0)	paired-end	32652022	1205397	27393458	4053167	98
EQ_08_A	HISAT2 (2.1.0)	paired-end	29750012	1105724	25069671	3574617	98
EQ_08_B	HISAT2 (2.1.0)	paired-end	33875806	1304396	28661382	3910028	98
EQ_08_C	HISAT2 (2.1.0)	paired-end	29282688	1076977	24631392	3574319	98
EQ_12_A	HISAT2 (2.1.0)	paired-end	30415004	1146588	26426996	2841420	98
EQ_12_B	HISAT2 (2.1.0)	paired-end	41267274	1489318	35819825	3958131	98
EQ_12_C	HISAT2 (2.1.0)	paired-end	28511482	950625	25629365	1931492	98
EQ_16_A	HISAT2 (2.1.0)	paired-end	25568655	896558	22219300	2452797	98
EQ_16_B	HISAT2 (2.1.0)	paired-end	29636141	1051836	26935251	1649054	98
EQ_16_C	HISAT2 (2.1.0)	paired-end	26649734	986446	23080584	2582704	98
EQ_20_A	HISAT2 (2.1.0)	paired-end	31942248	1189712	27730261	3022275	98
EQ_20_B	HISAT2 (2.1.0)	paired-end	28385683	1102117	25094155	2189411	98
EQ_20_C	HISAT2 (2.1.0)	paired-end	32396431	1181250	28553862	2661319	98
LD_00_A	HISAT2 (2.1.0)	paired-end	37249270	1380744	32049326	3819200	98
LD_00_B	HISAT2 (2.1.0)	paired-end	25513408	854401	22255264	2403743	98
LD_00_C	HISAT2 (2.1.0)	paired-end	30668460	1118069	28076578	1473813	98
LD_04_A	HISAT2 (2.1.0)	paired-end	36320049	1397156	29927424	4995469	98
LD_04_B	HISAT2 (2.1.0)	paired-end	33259084	1248782	27680757	4329545	98
LD_04_C	HISAT2 (2.1.0)	paired-end	29287058	1032879	25560189	2693990	98
LD_08_A	HISAT2 (2.1.0)	paired-end	30176931	1097847	25387728	3691356	98
LD_08_B	HISAT2 (2.1.0)	paired-end	35395526	1279729	29957854	4157943	98
LD_08_C	HISAT2 (2.1.0)	paired-end	31049921	1100235	26608232	3341454	98
LD_12_A	HISAT2 (2.1.0)	paired-end	34993820	1303384	29736192	3954244	98
LD_12_B	HISAT2 (2.1.0)	paired-end	35877133	1247619	31928384	2701130	98
LD_12_C	HISAT2 (2.1.0)	paired-end	39820918	1456742	34265191	4098985	98
LD_16_A	HISAT2 (2.1.0)	paired-end	30086224	1121288	26454639	2510297	98
LD_16_B	HISAT2 (2.1.0)	paired-end	36562087	1321262	31916220	3324605	98
LD_16_C	HISAT2 (2.1.0)	paired-end	28662723	1036765	25028359	2597599	98
LD_20_A	HISAT2 (2.1.0)	paired-end	31654756	1132944	27454530	3067282	98
LD_20_B	HISAT2 (2.1.0)	paired-end	28673937	1033187	25794849	1845901	98
LD_20_C	HISAT2 (2.1.0)	paired-end	30368258	1098898	27000795	2268565	98
SD_00_A	HISAT2 (2.1.0)	paired-end	27144274	1046750	24126904	1970620	98
SD_00_B	HISAT2 (2.1.0)	paired-end	34267669	1294583	30804530	2168556	98
SD_00_C	HISAT2 (2.1.0)	paired-end	27326344	1036702	25101803	1187839	98
SD_04_A	HISAT2 (2.1.0)	paired-end	28184337	1096430	25212982	1874925	98
SD_04_B	HISAT2 (2.1.0)	paired-end	27184745	1043348	25360022	781375	98
SD_04_C	HISAT2 (2.1.0)	paired-end	24445773	864186	22876081	705506	98
SD_08_A	HISAT2 (2.1.0)	paired-end	34615817	1261375	30779765	2574677	98
SD_08_B	HISAT2 (2.1.0)	paired-end	31645369	997362	28126025	2521982	98
SD_08_C	HISAT2 (2.1.0)	paired-end	33589698	1229382	29229047	3131269	98
SD_12_A	HISAT2 (2.1.0)	paired-end	34486380	1253049	30131438	3101893	98
SD_12_B	HISAT2 (2.1.0)	paired-end	29348126	1021972	26232527	2093627	98
SD_12_C	HISAT2 (2.1.0)	paired-end	31792246	1098604	28347632	2346010	98
SD_16_A	HISAT2 (2.1.0)	paired-end	31615326	1091774	28429111	2094441	98
SD_16_B	HISAT2 (2.1.0)	paired-end	35607329	1205459	31547954	2853916	98
SD_16_C	HISAT2 (2.1.0)	paired-end	31498362	1064793	27844733	2588836	98
SD_20_A	HISAT2 (2.1.0)	paired-end	35300759	1407898	31076151	2816710	98
SD_20_B	HISAT2 (2.1.0)	paired-end	30036921	1079602	26726923	2230396	98
SD_20_C	HISAT2 (2.1.0)	paired-end	32954211	1155596	29298644	2499971	98
