# Supplementary material for: Systematic characterization of photoperiodic gene expression patterns reveals diverse seasonal transcriptional systems in Arabidopsis
Source: PLoS Biol. 2023 Sep 12;21(9):e3002283. doi: 10.1371/journal.pbio.3002283 (PMC10497145; doi:10.1371/journal.pbio.3002283)
Supplement: S3 Data — (XLSX) [file pbio.3002283.s015.xlsx]

## Sheet: gene_count_matrix
gene_id	EQ_00_A	EQ_00_B	EQ_00_C	EQ_04_A	EQ_04_B	EQ_04_C	EQ_08_A	EQ_08_B	EQ_08_C	EQ_12_A	EQ_12_B	EQ_12_C	EQ_16_A	EQ_16_B	EQ_16_C	EQ_20_A	EQ_20_B	EQ_20_C	LD_00_A	LD_00_B	LD_00_C	LD_04_A	LD_04_B	LD_04_C	LD_08_A	LD_08_B	LD_08_C	LD_12_A	LD_12_B	LD_12_C	LD_16_A	LD_16_B	LD_16_C	LD_20_A	LD_20_B	LD_20_C	SD_00_A	SD_00_B	SD_00_C	SD_04_A	SD_04_B	SD_04_C	SD_08_A	SD_08_B	SD_08_C	SD_12_A	SD_12_B	SD_12_C	SD_16_A
AT2G08665	125064	142643	178684	547783	548597	601519	708902	679963	645107	144057	175923	178261	19701	22455	16604	112816	98836	113678	163587	76664	143003	579001	626065	664837	736867	878346	800405	189563	446625	227825	34146	46229	42530	79070	73167	74681	257624	312265	263975	529385	590406	524756	533675	496088	628934	122350	163293	146913	61928
AT4G20362	137574	143809	117044	103456	112284	122677	103497	116774	130211	133091	187853	140938	109552	135776	112461	125640	122818	145943	133797	116158	131069	161968	120088	129881	102168	124541	101954	135647	141015	152450	122768	162063	117371	120758	115095	120624	108899	132875	116469	116750	116629	105322	146579	119191	139161	122796	110785	122631	142795
AT1G55673	54856	58573	65839	85937	94010	95272	130760	129408	114625	87638	110172	90081	32387	41433	33331	60694	52811	63423	71605	38000	62502	97172	98843	93518	120514	143280	128752	103809	123878	109823	52980	71871	54503	53702	52264	51166	81813	96873	81683	94504	102644	91415	127337	106049	119642	56146	56901	55345	40542
AT3G22121	45409	43834	55375	49897	53279	37503	58701	61218	68615	78940	137840	113707	95547	132442	86735	63689	64077	76104	69756	42874	58751	61614	34981	59214	46276	62011	40474	120424	111689	107040	72324	88671	80282	77233	76856	75912	39638	75706	45142	71541	79623	37757	83398	59364	105832	103455	95903	67920	149207
AT1G72600	74055	65730	67042	35352	28433	30630	55520	59763	79448	74774	112990	95036	86306	106334	91836	66395	60117	80433	85169	58863	76064	39784	27420	37906	50042	53727	53775	75287	93542	77306	57378	58304	51137	80319	77528	77629	68217	82279	68937	37299	33812	30569	86169	74664	101987	99052	103464	120656	87123
AT1G21313	33081	37524	49547	26841	39722	36669	55526	57884	24088	53883	55640	41495	45897	47949	37461	64095	37958	47283	62813	22013	60372	22128	43795	18678	45036	53978	63778	53022	54638	74506	34689	52243	43060	61522	58286	53852	43586	50152	39509	31242	28498	32133	54467	53348	29558	55095	47035	35128	62816
AT4G28755	25697	31799	32998	39242	36966	52247	43357	44031	48168	20491	34429	25946	9076	11927	9169	24990	27589	32439	29471	21578	26956	50306	52229	45057	51622	58961	52926	36716	46917	30174	19800	26321	19581	28619	26876	19945	29336	41700	34836	41561	44643	41402	49498	44231	39747	14778	14884	14944	11208
AT4G16983	66118	59860	48215	24543	23256	29322	22751	22806	29845	17507	26573	21786	16333	19175	17652	41936	41629	49010	44298	46866	48152	47765	28799	33981	20753	25312	21580	16668	18383	15592	20234	23640	19156	33607	31627	34422	49080	57126	46351	26242	26986	23494	25211	19016	27081	13787	11002	12160	28160
AT3G15353|MT3	25788	28929	31454	25021	24895	24744	25203	28471	17580	25625	30383	24672	20816	24028	22214	29739	24512	29932	22575	18808	25585	24897	26603	24587	26205	28657	25415	31411	25475	34979	16821	27221	20188	25840	23620	23193	26946	39661	32288	24418	26972	20769	27730	28183	21028	26804	24150	19742	30461
AT4G37409	13326	13200	22268	29867	30126	36932	32361	40269	12005	36730	39823	28418	20175	20026	19130	21581	13280	16907	21591	6314	21827	21297	37953	19446	27682	32497	35881	34027	26928	46892	35095	44694	36273	21573	21736	23663	17122	22126	16910	30138	26234	28362	36731	32486	12321	11162	11678	8135	16552
AT4G38775	9634	8501	11997	19425	29007	19322	38068	37908	36428	37521	51860	41426	15039	18382	14339	11490	7749	11514	13844	8049	12864	20212	20304	22502	31879	35869	36105	38447	42344	42300	29056	33597	26266	12237	12163	11858	10485	11924	8566	29123	34435	34233	44976	38168	41114	18600	20008	20039	18943
AT1G21310|EXT3	16199	17839	22201	11747	18296	17639	27024	26277	13399	23606	23893	20150	22291	28753	22566	27896	19861	20197	28424	9531	31059	10906	19508	11382	22670	27276	31089	22888	23994	31794	15384	23872	20651	29596	27078	26000	19198	26706	17410	13620	16644	14437	26980	24520	14635	26608	20076	20978	28484
AT3G05905	36348	35426	29874	15753	11708	17441	9178	10378	11839	5590	9338	6612	20787	17972	20725	28108	24265	30507	26783	27363	29346	22599	15421	16214	11484	14011	12157	6646	9691	8079	8776	9576	7379	23132	22078	23880	30450	34532	33271	17344	16495	16223	9139	9239	10366	23219	17437	21436	28677
AT4G28750|PSAE1	18705	14216	14074	22653	30194	23130	34835	37096	20796	18165	14902	11520	3754	5000	3476	19204	10567	13806	21159	9462	18410	21870	22828	20801	33962	37379	41498	15669	19217	26882	9053	10820	8426	12337	11608	18035	22948	18425	16219	18916	24699	18512	20124	19557	28937	6424	7123	6822	5007
AT4G02520|GSTF2	2260	3130	25283	7493	26337	1927	1462	1155	962	12538	14913	1702	36297	45869	4113	23532	3062	30247	27941	25233	27164	14708	1882	966	11195	14094	1677	17573	15826	20964	3761	3694	4067	38444	33840	35125	19899	17403	2663	7921	11116	1968	16319	4131	4579	81325	8250	80329	21065
AT1G09927	13543	13040	12331	13688	14515	14775	17042	17966	18614	22896	29973	23485	14089	19622	14885	15672	15391	17400	20621	11850	15334	16829	14869	16126	14569	18045	14513	23888	26470	25809	22091	25943	20317	16442	17057	16707	11364	14284	11891	13922	13985	11366	22615	17394	21978	17948	19331	19472	15802
AT3G59410|GCN2	25912	25723	25974	29797	28706	32140	11231	13208	12172	3115	4382	3066	4053	5001	4315	23147	22121	24723	24648	18812	25332	35617	31494	33969	13612	16334	14077	3773	2446	4344	7301	9946	6948	19916	19082	19990	22002	25628	22818	27195	28532	27395	6468	6460	5861	1918	1460	1263	6391
AT1G15820|LHCB6	8902	10243	14492	29638	34255	34070	37190	33256	28243	7320	9419	7621	1339	1703	1274	10532	9239	11002	18271	6092	14064	33697	38365	32488	34605	41222	35555	10789	13110	11537	3726	5472	3989	10021	10001	9503	15632	19358	14543	26696	28091	25945	24337	18993	19970	2452	2366	2280	1375
AT3G56940|CRD1	19069	21246	21339	22239	22847	23843	15941	15249	13919	2988	4262	3068	2278	2857	2271	18418	16798	21198	23300	15424	21651	27497	23050	24608	15901	20907	16068	4431	6128	5338	5293	7381	5134	16569	16983	16934	18963	23715	20227	21158	20995	20768	10931	9444	9948	2835	3008	2850	4230
AT4G38770|PRP4	6332	5492	7540	11963	17182	11668	22673	22545	21636	22203	30612	24560	8870	11017	8632	7066	4943	7225	8311	4855	7758	12358	12406	13636	18619	21066	21536	22781	25455	24753	17286	20036	15551	7516	7299	7039	6559	7454	5539	17246	20152	19996	26579	22117	24758	11315	12330	11854	11694
AT1G51402	17160	16834	13900	18978	14100	22903	19977	18410	9744	4381	5576	4313	4217	5151	5618	16959	13718	16748	19869	9042	13209	16470	24851	19641	14789	23917	22120	6296	9088	9296	6935	7201	5656	11476	15061	10803	13871	16763	19900	15226	17373	16139	8848	10287	7408	6712	5978	5142	5247
AT4G06665	25402	25174	23768	3014	4298	6663	4283	5202	5083	8627	12557	8467	6672	7926	6912	21267	18627	22744	27303	23305	29470	10969	5823	4914	4604	4924	5393	7301	6691	9162	19567	25670	19564	22755	20757	22760	16055	16146	15610	4661	6241	5456	8121	8324	7037	2475	2066	2182	11225
AT1G55670|PSAG	7964	8855	10319	14619	14708	16165	20873	20910	18016	13543	17396	0	5137	6382	5119	8808	7775	8949	11267	6052	9745	15841	16327	15577	19092	22995	19133	16026	19059	17316	8376	11373	8629	8408	7965	8117	11121	13257	11096	13768	14503	13642	20272	17258	19790	8758	8897	8660	6309
AT1G70760|ndhL	9923	11403	11373	10809	3735	5136	11616	14225	12209	17784	22373	16940	3707	4639	10806	11216	9728	11573	11976	9285	4319	13747	4864	10847	15024	15852	14823	19308	20636	22207	15645	20787	16353	12347	3982	10492	10103	11764	9892	9984	11723	10407	17520	17273	17148	13442	4822	15422	5162
AT5G63195	20206	21535	20418	4137	3392	6134	4505	5307	6329	3582	5788	4601	11874	15056	12487	19403	17749	21493	18808	17999	19197	7117	5965	5520	6211	7143	6983	5646	8347	6427	4389	4764	3998	15778	14416	14841	19105	23880	20581	4159	4861	4287	5110	6017	7453	21323	17677	22110	20961
AT1G05207	6676	7574	10890	20964	24831	24661	27214	24649	19999	5399	6564	5618	920	1152	922	8217	6838	8120	13361	4560	10857	24783	27709	22649	25616	30132	26732	7832	9301	8323	2761	3774	2724	7399	7365	7394	11461	14293	10845	18991	20533	18668	17078	14055	14293	1654	1724	1521	976
AT3G03105	10219	11075	12618	12359	10761	12237	10668	11747	9495	9023	15395	8399	7676	10873	7703	11107	10325	12414	11072	9443	11292	11418	12388	10379	10675	14786	13141	11180	11696	15238	8143	10256	10200	9596	9782	9874	13288	16237	13835	12912	10459	10175	14373	12695	8978	12077	9744	8549	14521
AT5G64572	10402	11263	10340	5021	4333	3774	3744	4140	5284	4578	7839	5761	19670	26391	19011	14312	15264	17193	15442	12125	12211	4881	3654	4616	4550	6007	4283	7499	6657	7374	5279	5531	5267	15170	14656	15308	8638	13758	10287	4482	3104	2203	5319	4601	6410	35698	32471	34155	24010
AT4G02510|TOC159	15087	20329	613	164	535	12143	9570	6519	6316	259	335	10808	784	944	29916	11368	20653	725	733	648	670	355	11287	4742	232	311	11026	439	14128	480	26541	25172	28859	942	804	838	551	9248	16841	8967	216	14347	375	28384	29886	7775	61351	1736	42823
AT5G49440	14965	15452	12461	7760	7172	8228	6212	6537	9322	6458	10078	8057	10748	14126	11408	12575	12950	14631	11525	13152	11445	11416	7181	10377	5710	7021	6373	7302	9982	7893	8219	8165	6344	10238	10006	10893	12946	16502	13491	8807	9292	8059	8991	8737	14884	17632	15716	18273	14899
AT5G02095	9314	9487	8894	8561	9423	9887	10780	11106	11135	13853	17468	13638	8746	10987	8465	10002	9647	11718	12931	7501	10381	11929	9332	9588	9449	11351	9430	13965	14807	15044	12106	14724	11611	10704	10843	10432	7879	9896	8581	9133	8850	8246	13698	10770	12927	9703	9459	8784	11106
AT3G03475	3919	4602	4866	13620	16317	10648	11673	12326	11051	15880	21301	16365	8744	10492	9033	6357	6283	6298	7982	3478	5441	13261	10403	13188	8475	10576	8242	15982	17515	18393	17652	19872	16040	8494	8352	8634	4677	6930	4418	16040	14102	14954	15809	12115	16710	7804	7751	7308	7899
AT1G23300|DTX32	7848	8339	8865	10909	11146	11292	9185	11963	9860	13879	17040	12985	9279	11431	9180	9750	9621	9812	12590	7410	9470	12906	10424	11964	6530	8733	7193	14071	12336	15354	14962	16187	12113	11769	11672	11707	6483	9344	7108	10828	10469	9411	14488	10368	13460	10090	8328	9566	9699
AT5G42092	10804	11712	10610	7716	8023	8945	7680	8436	8087	9009	13152	10447	9718	12676	10165	10214	9607	10977	10545	9789	9976	9415	8360	8645	8505	9742	9259	10517	13496	12774	9880	11488	9517	9684	9350	9836	9999	12668	10587	7897	9157	8696	9956	10146	11179	15091	13310	14795	13472
AT4G13505	6141	7139	5830	4943	7894	5295	6982	7712	6655	15402	19806	14236	10037	14421	11340	7061	6533	6796	6291	5226	6382	5912	5822	5572	7463	7749	9360	17598	16320	18148	12985	16231	13550	6512	6073	6783	5297	6925	5851	7930	7581	7945	13130	17404	16378	22959	18656	22482	13463
AT3G09275	10064	10272	7762	8397	6351	7765	8998	10232	11839	4320	7474	6419	8577	11580	10026	7298	6328	7977	7158	8180	7564	9738	7836	11267	12405	13348	13432	6538	9571	6831	5776	5899	5003	5122	5188	6042	13680	15307	14502	10381	11490	10370	8899	10279	14007	19572	17360	24377	13902
AT5G19220|ADG2	9022	9389	9127	9229	10107	10804	9830	12548	8429	9713	11578	7818	5603	6489	5316	8529	8539	9632	8994	5874	8703	11180	11542	9638	11428	14476	12251	11491	10230	13200	7538	9317	7712	8330	8213	7606	9474	11798	9385	9963	11472	9823	12419	12021	10689	6367	5984	5620	10075
AT3G16130|ATROPGEF13	9104	8940	10320	10646	11347	12430	11751	12668	11286	7236	9647	7227	4137	5509	4483	8851	8230	9594	11145	6654	9840	11926	12770	11464	12561	14067	13516	9283	10892	10585	6095	8331	5961	8500	8369	8022	9265	11907	9440	9512	11486	9430	11147	10084	11448	6116	5889	6152	5149
AT4G22475	2616	5192	11966	5247	12093	8400	8216	13211	7442	11213	13634	8612	10894	16581	8675	12200	14646	11202	26963	4600	13389	8257	15020	4355	4429	6351	3199	18598	4948	16419	2821	5312	2846	19062	23340	17378	4638	9165	5022	7936	3362	2395	11370	3140	3409	9226	4250	2011	8397
AT1G05347	8689	9387	13458	5830	8059	9068	9250	10072	3944	8644	8048	6060	6909	7682	6262	11689	7128	8518	11193	5097	10815	6374	10531	4009	9944	11023	13716	8633	10304	11402	8532	10368	8483	9747	9524	8935	9758	10832	9286	6410	7702	7863	10576	12475	7582	9997	7865	6845	9955
AT4G38552	4858	6578	5066	4775	6665	3527	7630	7978	8489	10062	13768	10340	7674	9399	7408	6721	6548	6312	5765	4344	5051	3426	3925	5090	8296	10845	9504	12961	15050	13554	9418	10624	8792	6720	6583	7015	6277	7699	5510	9690	10605	8978	10555	13065	11993	12890	12202	11019	12149
AT1G05562	2388	1371	3693	5211	2782	6357	4898	7053	5902	15657	25959	14124	2179	2122	1756	2687	1514	2663	4541	2111	2861	7683	4297	3812	14783	17658	10602	22495	48547	32746	33077	27744	22447	3423	2834	2824	1494	1910	1242	3289	4066	5361	15194	24246	18253	1133	1411	1048	1566
AT4G16400	11348	10953	8875	7498	6544	8049	5313	6615	7987	6960	10863	8397	6096	7516	6138	9414	9162	10125	8271	8467	8733	10492	7040	9784	7001	7605	6784	7584	9069	8726	8629	9548	7241	7922	7098	7885	8253	10624	9447	7718	8350	7703	8998	9246	10672	6878	6723	7043	9557
AT3G09260|BGLU23	5958	5852	8532	9053	6171	10516	9798	13503	5569	10659	13663	9269	5979	7053	5788	6531	5255	6544	9169	4268	8455	7677	9094	7465	9769	12238	11897	9923	10219	14009	12334	13082	10701	7610	7696	8817	6160	7797	6807	8493	9215	8701	11264	12349	6689	5017	5018	4453	6434
AT2G23090	9449	9374	8124	7556	7195	8238	5973	6800	6630	6474	8690	7306	6432	8696	6162	8056	7782	8964	7620	7971	7791	8930	7414	8416	6894	8354	7335	7259	10919	8591	8537	9301	7476	7200	7160	7334	8077	9932	8625	7689	9027	8400	7928	8894	10920	10103	9137	10064	10334
AT3G16240|TIP2-1	10711	10713	12509	5613	3581	6964	4649	4685	8822	2625	4631	4245	8842	10799	9059	11948	8402	12434	13305	10807	13689	11253	6288	6882	5527	5892	6026	3529	5207	3876	2525	2455	2284	12915	11867	10727	11525	14391	11274	4537	3608	4038	4427	4273	7512	10739	8488	9881	11489
AT1G08477	11915	10158	7503	12655	13205	16349	4344	4929	4571	7204	10195	6789	2364	2577	2116	9116	10655	12870	7060	9987	7341	19613	13221	13273	5335	6908	4036	6472	6858	7944	15289	18833	15120	6589	6409	7580	4755	6091	4713	12304	12566	11465	5030	5129	4141	1246	1144	768	3641
AT3G26440	6642	6119	8085	12079	13134	15226	8356	1159	6258	1893	17305	12284	3618	3905	3638	6560	727	6783	2333	3492	6942	14166	13583	15045	8908	13152	9847	1734	14767	13996	15220	1572	16338	6037	5843	1832	8092	8395	789	12990	15106	1029	10455	10612	8859	673	3432	2775	1033
AT4G09695	8169	7924	6014	5568	5495	6103	5747	6067	6509	7907	11515	9276	6347	8607	6787	6334	6204	7772	5919	7481	6353	7697	5348	6887	6177	7460	6694	8346	13262	10415	10631	11411	9357	5836	5918	6230	6089	7337	6046	6774	5936	6107	8346	8646	9938	9234	9417	11270	8958
AT2G31751	11497	10743	9922	6669	6685	9606	3939	5915	5533	5810	10036	5770	4572	5669	4711	9074	8828	10199	10206	9141	10332	12300	8587	6374	6112	7161	6086	7072	7682	9592	12530	12156	10342	8595	7229	8269	7763	10262	8802	424	8407	6793	6642	7162	7524	3105	2748	2584	6402
AT3G08785	7174	6880	7206	5951	5830	6825	7030	7280	7550	8661	11605	9051	5887	7412	5964	7765	7387	8546	9243	6065	8207	7802	6680	6453	6609	7815	6418	9255	10429	10669	8947	10009	7978	8028	7850	7792	5720	7078	6106	5043	5282	4538	9075	7355	8855	6946	7227	6674	7335
AT3G09905	4622	4970	6071	5065	6403	7279	9106	9159	7995	9662	12806	9161	6163	7715	6761	6223	5877	6723	8755	4222	7983	7937	8327	5560	9136	10303	9461	10910	10554	11874	8619	12403	8337	7366	7053	7114	4929	6208	5047	5955	6356	6162	9875	7767	7358	6627	5496	6052	6539
AT3G16470|JAL35	6482	7067	8081	8213	5882	8598	6852	9538	5670	6774	10780	8009	5655	6774	6257	6633	6043	6187	8850	4056	8161	7498	8032	7969	7275	9245	9223	6236	8098	9994	53	8591	6880	6622	6993	7355	7115	9119	7293	7743	86	8787	9058	9241	6540	9329	6560	8217	7990
AT4G36808	4054	4550	4059	9258	9323	9989	7219	8137	8136	9725	13366	9949	4098	5522	4368	3997	4497	4669	5840	3829	4824	11772	8896	9939	7446	9101	7025	10740	10983	11732	10184	11940	9637	4689	4520	5032	3494	4624	3636	9835	11059	9665	11436	9862	12121	5404	4388	4592	4516
AT5G06865	2865	4641	16265	1410	5031	4700	7173	5557	2267	6189	4850	3466	10567	8390	8095	13114	4725	7107	16843	3338	12443	2692	6253	1204	4893	6891	7544	7132	6001	9818	5214	6867	6619	15496	14245	11675	5746	6493	4197	2146	1871	2433	6088	7071	5761	9453	5463	3297	7523
AT1G22620|SAC1	7524	7673	7755	5615	6628	6517	5272	5681	5468	5935	8637	6315	5897	7408	5488	7905	7110	8543	9087	7227	9047	7905	6505	6199	5078	6451	5668	7201	7662	8280	6564	7418	6371	8123	7360	8289	6628	8594	6504	5905	6032	5706	6313	5759	6005	7076	6546	6926	6875
AT2G23672	5879	5323	5344	9184	8753	8226	7300	7905	8084	8368	11442	8507	3116	3306	3145	5410	5238	6184	5487	4498	5004	10274	7377	10030	6326	7333	6142	8419	9591	9120	9738	11485	8599	5043	4652	4669	3891	4507	4127	9510	9640	9084	11109	9977	11585	2776	2834	3000	5060
AT2G08420	6117	5692	4525	6497	6032	6803	6628	7366	7778	7382	10601	7345	4629	6237	5619	4907	4950	6061	5018	4757	5096	7480	7701	7450	8775	9170	8658	7887	10184	9254	7531	8930	6718	5142	4513	4725	4740	5514	4790	6810	7694	7065	8915	9418	9472	7094	7672	8264	5484
AT3G56910|PSRP5	6082	6026	6705	5269	5335	6281	6209	6491	6672	7570	10572	8015	5098	6500	5229	6991	6388	7419	8224	5629	7258	7245	5872	5650	6067	6912	5786	8279	9365	9440	7820	9084	7212	7046	7055	6794	4898	6361	5252	4632	4876	3944	8202	6986	8240	6318	6101	5738	6362
AT1G62515	4369	5843	3225	13884	12144	20391	4505	4683	9200	1192	2478	2406	1946	3076	2286	2102	3962	3281	1867	3705	2749	25701	14895	19311	7991	11670	6436	1762	2900	1650	1023	1079	927	1667	1261	1610	6603	9183	7494	21296	20846	17164	6031	8046	13874	5163	4784	6220	1994
AT1G25097	7997	7709	8380	4252	3788	4176	4136	4808	3569	4569	5996	3816	7095	8135	6504	8771	9081	8983	7421	4982	6856	3526	4742	4017	3589	4832	4173	5662	4835	6801	3867	4213	3307	7501	7940	7518	8248	11578	7403	3724	3523	3536	5171	4324	4175	7915	6420	5866	10259
AT5G19221	5527	6163	5964	5112	6545	7040	7751	7431	7175	5230	8326	5869	3231	4047	3817	5637	4805	6067	5634	4039	4944	7928	7342	5355	8149	8969	8798	5869	5985	6911	4587	7818	4449	4151	3097	4715	5888	8581	6930	7107	9577	7410	8372	8014	7479	3677	3323	3612	5137
AT4G14900|FRL4B	5434	5638	5464	5192	4919	5564	5858	5954	5605	6990	9499	7091	4569	6013	5125	5671	5523	6130	6688	4552	6018	6357	5504	5656	5317	5811	5318	7929	7923	8548	7400	9277	7152	5678	5739	5662	4838	6089	4820	5409	5490	4954	7279	6376	7281	6155	5933	5902	7107
AT1G54780|TLP18.3	3979	4607	4000	8472	8112	8571	9824	10438	8840	6336	8971	6424	2557	3377	2587	3851	3447	4205	4722	3307	4474	9231	9299	7948	10400	10966	9599	7049	9114	8499	5071	6983	5315	3936	3559	4070	3634	4195	3844	7786	8282	8049	9306	10099	9101	3346	3370	3623	3555
AT3G01505	4354	4047	3992	4993	5914	5740	5273	5374	5330	9057	12483	9037	4460	5541	4569	4327	4055	4891	5617	3777	5220	7083	5426	5786	4276	4983	4163	9473	8885	10288	9521	11632	9244	5317	5144	5053	2859	3568	2912	5196	4833	4862	8413	7260	8282	4730	4484	4261	5242
AT2G30950|VAR2	4561	5040	3941	4683	5208	6241	5941	7159	6668	6561	9107	6517	3925	5465	3860	3619	3550	4267	4348	4338	4516	6870	5499	5330	7227	9003	7724	7656	10368	8991	6664	8595	5986	3676	3798	4259	4056	5242	4735	6107	6474	5986	7589	6672	6870	5888	6459	7059	4847
AT4G38545	8083	7057	6054	1310	2156	1720	2146	2450	1724	3954	5266	3615	5248	7923	5587	7845	5507	7828	5126	8064	4909	1686	1881	1562	2766	3385	3543	4237	10078	5537	8238	7865	6697	5785	4333	6958	6261	6454	6302	1506	2136	1744	3345	5084	5484	11735	11693	12700	11469
AT4G03585	7990	6279	6258	7156	6456	6546	5300	4678	5968	5268	8172	7062	4566	4485	4466	4484	4266	5449	4923	5004	5550	7297	5494	8398	5036	5473	5801	5507	7476	5591	5983	6794	5360	4466	3995	3967	5785	7019	5597	6956	6516	6872	5426	4991	8053	4032	3772	4317	4883
AT2G04755	3774	3742	4261	5698	5721	4908	5692	6591	5374	6616	8972	6849	5406	6298	5468	4358	4029	5017	5910	3708	4745	5042	4629	5822	4808	5336	4708	6552	6797	7774	5765	6877	5613	4992	4918	5402	3735	5040	3843	6151	6951	6298	7607	5769	7155	6562	5571	6341	5619
AT5G15845	19446	15078	13453	2948	1455	7515	202	563	33	21	308	27	259	390	409	11985	11651	10534	14829	16055	16571	7821	5116	4159	1416	1407	944	16	65	32	3828	3663	1744	12177	6943	11391	13502	16900	14000	2124	1296	2671	455	609	31	51	111	60	1042
AT5G45472	5726	2374	3164	5671	7793	3941	5762	5979	5793	7002	6656	6378	3058	3298	4355	5553	3627	6027	6567	4523	5101	5939	5677	6737	2095	7257	7300	7359	127	5122	6268	2888	4796	6223	6432	73	5180	5818	4644	8685	8543	4846	7541	2777	9116	7620	6615	6352	6797
AT4G20835	2930	4334	4249	2853	5025	3618	6172	5906	3966	6681	7574	5645	4423	4313	3615	5392	3737	4275	4451	2845	4085	2808	3491	2592	5750	7020	6026	6707	9842	8534	7495	8743	7444	5090	4306	4238	3541	4285	3228	4387	4740	5119	7735	9760	8045	6247	5394	4879	6658
AT3G22125	2335	3207	4361	2739	4370	2506	10760	10604	5859	7451	9754	7334	5562	6661	4630	5703	5683	6356	5553	2358	5329	3438	2670	2663	5118	7235	5164	9845	6289	9234	1689	2934	2577	7208	7458	6621	3201	5475	3145	3551	2427	2272	11810	5774	5171	5030	4330	2077	6086
AT4G28080|TSS	6082	7164	7066	4015	5118	4759	3560	4394	4122	5113	7782	5057	4748	5863	4711	6409	6218	7214	7666	5601	6807	6448	5699	3838	3655	3767	3648	5332	3829	5286	4122	7237	5232	5557	5343	5455	5046	6191	5413	4364	3791	3665	5402	4273	4124	4698	4093	3881	7914
AT1G52240|ROPGEF11	4339	4329	5727	10057	10243	9782	9139	8242	7110	3329	4215	3192	671	837	630	4982	4136	4661	6282	2596	5169	9932	10180	10075	7458	9366	7427	4168	4773	4244	2838	3864	2718	4097	4153	3949	5469	7023	5547	8725	9179	8158	7239	5640	6402	838	870	796	1058
AT3G17390|METK4	1778	2215	2416	6337	7999	5132	5796	6267	5473	7704	10782	7979	4211	5093	4446	3174	3141	3067	3975	1582	2676	6650	5173	6310	4201	5280	4156	8071	8504	9037	8585	9592	7726	4068	4097	4170	2208	3362	2174	8130	6748	7354	7852	5803	8151	3790	3653	3481	3861
ATMG00030|ORF107A	4853	4413	5691	4350	5716	8475	9357	8768	8188	5552	7536	3329	5497	2604	5370	6595	3458	4202	9136	4304	3326	9945	9616	4810	6762	6983	6922	8137	4133	8187	4473	6116	4916	6018	3748	4393	3751	3828	2382	3565	1482	1401	4944	4091	5053	5868	3149	3958	3357
AT5G04905	7266	7731	7182	3289	2753	2908	2611	3106	3225	3705	5010	3771	5041	5867	5057	7162	7251	7976	6921	5133	6470	3645	2896	3797	2482	3170	2743	4273	4179	4874	3373	3528	2872	6382	6581	6637	7027	8497	7113	3461	2877	2915	3809	3715	4598	6039	4511	5517	7161
AT1G05253	7501	7839	6821	4156	4681	6035	3368	3994	4280	2826	4541	3131	3254	4366	3354	6499	6166	7600	6590	5081	7160	8018	6017	5199	5123	6118	5125	3149	3810	3799	3474	4339	3431	5656	4898	5346	6449	7018	6552	4205	4860	4073	3944	3920	3745	2915	2834	3142	5739
AT4G07190	5847	5950	5778	4055	5034	5887	4202	5221	3895	3631	5408	3411	2808	3634	3032	5286	4681	5787	5130	4651	5542	5231	5721	4436	5406	5703	6456	4530	4497	5755	3410	4295	3405	4262	3811	4033	5954	7216	6218	4197	5324	4501	4850	5766	4832	4976	4706	4964	5854
AT1G06540	5320	5231	4734	3880	3430	3839	3130	3969	3270	4901	6787	4620	5350	5640	5011	5405	5044	5872	5710	4728	5049	4237	3352	3912	3173	3633	3129	5364	5294	5958	4991	5296	4478	5314	4780	5253	4327	5054	4637	4373	4356	3562	5873	5314	5893	6802	6441	6609	6342
AT3G16140|PSAH1	4462	4782	5312	5312	5760	6596	6278	6666	5924	4093	5542	4030	2405	3112	2395	4505	4146	4832	5574	3399	5040	6096	6521	5769	6842	7494	7363	5419	6038	5846	3259	4565	3236	4505	4288	4132	5019	6131	4798	4963	5795	4970	6343	5281	6329	3462	3324	3455	2930
AT1G05213	5846	6830	6194	7341	7591	6988	4199	3925	3129	3274	3659	2897	2312	2682	2391	5762	5086	5926	5562	4800	5436	8883	6936	7616	4097	5742	3967	3186	4289	3994	4526	5159	4172	4598	4582	4438	5423	6381	5492	7827	6597	6614	3841	3581	3513	1904	1773	1551	3045
AT3G15190|RPS20	3549	3563	3462	3168	3518	4175	4834	5032	4667	6136	7834	6062	3873	4873	3753	4204	4162	4394	5773	3264	4161	4384	3875	3812	4244	5104	4558	6335	7090	6914	5430	6192	5243	4543	4742	4695	3128	3816	3084	3218	3312	2805	5963	5296	6059	4782	5483	5440	4572
AT1G52230|PSAH2	3978	0	5377	9284	9586	9337	8665	7601	6700	0	4012	0	695	0	0	4502	3813	4426	5802	0	4975	9022	9173	9120	7004	8770	7158	3994	4640	3972	2662	0	2602	3926	3941	3806	5380	6682	5385	8191	8761	7603	6875	5448	6047	0	0	744	0
AT3G56408	4192	4578	3930	2759	3285	3371	3724	3999	4111	4361	7539	4768	4055	4402	4040	4352	3803	4855	3823	3132	3407	3618	3337	2757	3991	5109	4536	5992	7640	6705	4714	5642	4686	4450	3411	4304	3720	4672	3856	3766	3764	3566	5255	6501	5384	6276	5408	5541	6010
AT3G26512	8306	10371	7292	2452	1746	3338	1397	2608	2846	1871	3064	2037	3166	4748	3843	7033	6978	7306	7193	8083	8345	3706	3340	3587	2572	2467	3497	2236	2010	2883	2012	2305	1881	5580	4748	5132	7849	8594	9199	2235	3526	2850	2492	3203	2981	7659	5633	7372	4512
AT1G65970|PRXIIC	9286	11722	8035	2932	2451	3054	1405	1228	1672	805	1802	1603	2908	3228	2472	7261	6075	7049	3792	5468	5170	3670	2951	2780	1525	2003	1865	985	3466	1895	2287	1768	1652	3789	3250	3694	10500	11689	9890	2446	2290	2427	958	2660	2336	7482	5062	6410	8179
AT2G33460|RIC1	3442	3850	4149	3601	3855	4072	4303	4603	4389	5711	6971	5614	3316	4819	3473	4195	4198	4753	5903	3264	4492	4153	3890	3810	3911	5092	3703	6221	7295	6588	5545	6065	5078	4914	5244	4963	2784	3983	3241	3124	3038	2854	5820	4519	4670	4422	4907	4026	4176
AT3G63140|CSP41A	3004	3314	4041	3397	3677	4128	5494	5812	5141	6081	7681	5604	3783	4039	3938	4042	3280	3989	5685	2602	3971	4674	4996	4043	5218	6630	5350	5704	5902	7081	4781	6473	4813	4453	4264	3953	3233	3884	3147	3659	3572	3642	5229	4648	5102	3980	3798	3762	4174
AT3G21755	3756	2706	3940	3500	3704	4775	3567	4677	4364	8026	11105	7652	3554	4657	2981	2477	3400	3969	3659	3661	4470	4501	4266	3719	3068	2750	4068	6097	7809	9385	5926	9882	6077	2649	3633	2164	1892	2855	2569	3488	3715	3162	7382	6538	6532	3438	3344	3098	4917
AT3G11560	5465	6904	0	3102	784	1134	3454	4098	1151	3825	6459	4362	5143	8107	5737	5343	4639	0	1449	4842	4793	3934	3755	3491	3546	4112	3966	4302	5480	5378	3930	4197	3616	4479	4193	4608	4806	5907	5144	3052	3366	3105	4715	0	4646	9568	8560	9935	7637
AT2G20890|THF1	3771	3523	3518	3945	3743	4305	4414	4681	4418	5440	7464	5848	3388	4683	3534	3784	3661	4209	4516	2953	3892	4595	3860	4158	4109	5147	4161	5641	6026	6112	4959	6482	4949	4014	3811	4234	2974	3831	3176	3648	4047	3489	5468	5198	5467	4593	4263	4541	4557
AT1G53233	2095	2052	2190	2824	3191	2856	4971	5347	4180	9543	11750	8831	3969	4263	3757	2598	2240	2654	2614	1371	1976	2919	2893	2979	3685	4280	4187	10193	8772	11160	6541	8300	6478	2871	2760	2646	1852	2490	1831	3290	3100	2714	7728	6254	6697	4576	3855	3728	4490
AT1G07737	3551	3372	8730	4374	9347	4634	4118	4018	6231	2738	3390	2552	2532	3326	1154	3443	2845	3481	3946	5598	8825	9747	5837	4189	9346	5126	4459	3968	1703	1836	1340	4200	3456	7038	2978	6942	8531	9639	4145	3238	3235	3175	5798	2128	4562	1306	1192	3201	3372
AT1G33140|RPL9B	3569	4206	3823	3310	3525	3380	2957	3849	3041	4904	6081	4721	4577	5813	4629	5000	4795	5105	5935	3408	4505	3855	3109	3604	2438	3078	2390	5137	5025	5791	5384	5937	4960	5806	5692	5611	2979	4193	3040	3546	3580	2916	4828	3856	4257	4940	4066	4113	5161
AT4G17390|RPL15B	3628	3901	4200	4142	4577	3781	3372	3927	3342	5028	6324	4971	4714	5526	4526	5091	4947	5045	6496	3397	4792	4539	3699	4108	0	3024	2274	5289	4289	5628	5342	5813	4255	6106	5995	5314	2892	4041	2857	4342	3544	3178	5051	3157	3926	4302	3352	3344	4659
AT3G63490|RPL1	3478	3924	3530	2991	3241	3790	3716	4269	3974	4951	7139	5117	3842	5150	3934	3962	3609	4415	5718	2870	3946	3943	3651	3139	4334	4838	4028	5302	5831	6785	4357	5337	3930	4373	4422	4252	3257	3709	3597	2983	3211	2973	4854	4708	4369	5233	5312	5467	4860
AT5G19500	4937	4617	5083	3817	3483	3785	2696	3067	3334	3784	4965	3707	3656	4906	4205	5254	5291	5205	5717	3839	4416	4370	3235	4432	2178	2493	2132	3653	3608	4496	3764	3957	3164	5061	4898	4901	4304	5327	4486	3800	3517	2884	3928	3452	4553	4637	4060	4168	5537
AT1G65960|GAD2	2787	2749	3057	3459	4601	3388	4799	5655	4482	4644	5460	4350	3104	4010	3085	2988	2413	3228	3467	2601	3611	3888	3760	3846	4754	6007	6149	5577	6713	6314	3955	5420	4255	3565	3576	3089	2495	3345	2561	5080	6100	5424	8715	5361	8257	4053	4592	4375	3599
AT1G76878	3421	3994	4403	4454	4496	4878	3551	4482	3273	4624	5389	3919	3864	4737	3815	4466	4156	4330	5978	3157	4664	4480	4784	4478	3193	4033	3413	4935	3848	5692	3974	5105	3955	5495	5298	5151	3360	4587	3344	4545	4521	4073	4456	3390	3346	3974	3135	2677	4072
AT1G33120|RPL9B	3576	4142	3955	3370	3671	3449	3013	3909	2981	5076	6203	4850	4721	5884	4704	5046	4873	5179	6038	3435	4541	3902	3147	3684	2478	3119	2393	5131	5118	5880	5550	6079	5035	0	5868	5767	3075	4186	3087	3579	3595	3007	4884	0	4368	4942	4096	4136	5137
AT5G01215	2761	5147	2896	2752	2947	2629	3381	4445	3809	2798	4565	3395	4818	7799	5064	4250	5839	5573	4231	4041	4175	2981	2823	2888	3304	3892	3373	4367	3853	5152	2466	3076	2341	4880	4593	5304	3068	4526	3471	3151	3016	2280	4296	3537	3851	9159	6009	5743	7134
AT4G17098	1574	1870	1590	3094	3610	2894	8622	8512	6272	6852	8514	6723	2003	2465	2039	1939	549	1931	2719	1335	2176	279	2862	2864	7174	8306	7505	7785	10488	8578	4936	6022	4382	2728	2386	2571	1430	1749	1577	4282	4973	4317	11481	10166	9349	2739	2681	2671	2311
AT5G42820|U2AF35B	8030	7869	7591	1863	1359	1846	2234	2795	2718	2645	3622	2988	4068	5466	4394	6845	6905	1687	5127	5378	5326	2232	1585	2410	2504	2837	2920	740	3960	3749	2852	2960	2378	4657	4533	1172	8178	10023	8626	1796	2055	1933	3405	3376	4191	7236	6258	1353	9007
AT2G41100|CML12	2842	4366	2631	1286	3188	1066	944	916	2251	1542	0	2000	5659	8447	6386	3206	3952	4072	3741	4514	4085	1152	1128	1256	1306	1698	1288	1961	3044	2269	0	1552	1515	3853	3508	4338	4210	5683	4722	4352	4503	4209	1604	4760	4711	16965	15311	19787	5717
AT4G09000|GRF1	3180	2986	3778	2998	3323	3617	3909	4308	3298	4931	5599	4450	3488	4118	3397	3788	3250	3645	5077	3256	4182	3336	3173	3356	3818	4672	3742	5336	6520	5686	5276	6206	5185	4330	4082	4511	2832	3794	2827	3205	3658	3375	4704	4521	4717	3528	3730	3604	4127
AT5G59732	4650	5292	5279	3680	4464	4986	3290	3761	3046	2667	3714	2571	2003	2580	2224	4773	4561	4904	5146	4536	5327	5459	5220	4644	4113	4756	4089	3320	3074	3544	3050	3827	3216	4533	4410	4614	4729	5934	5145	4391	5552	4530	3411	3467	2887	2472	2032	2077	3028
AT1G06573	5119	5957	3629	2405	1461	1877	1728	2468	2990	1682	2443	1990	4519	6481	5169	4345	4861	5177	5263	6023	5061	2913	1879	2701	2570	3270	2952	2286	3682	2830	2920	2593	1859	4616	4219	4726	4646	5581	5633	2564	3353	2346	2289	2773	4092	9499	7990	10403	4992
AT1G09863	5060	5008	3501	4810	3973	2272	1706	4598	149	5086	7399	5490	3540	4378	590	3591	3455	105	3401	3490	4441	7643	5584	5275	4673	5413	4993	97	2743	7379	5597	7515	2350	3393	3380	3186	1204	3306	3496	4633	476	4771	5686	6513	6046	3696	3758	4162	4902
AT4G22495	1159	2222	5613	2626	4521	4083	4344	6498	2299	4975	5102	3348	4468	6783	3703	5423	5617	4314	11264	1895	6668	3366	7138	2086	2080	3127	1584	8966	1667	7583	1221	2493	1353	8457	10644	7796	2072	4672	2217	3455	1131	870	4862	1069	1076	2994	1606	628	3548
AT5G06395	5713	4681	4073	2026	1943	1951	1655	2188	2305	2232	3205	2602	4637	5284	4358	5211	5070	8233	4624	4354	4493	2461	1925	2470	1801	2069	1889	3453	3299	2840	2471	2444	1719	4336	4555	6016	3579	4556	3823	2323	2503	1980	2765	2481	3837	5413	5240	6938	6323
AT1G12320	3445	3774	4160	3373	3484	3564	3522	4051	2833	3784	5273	3876	3676	4736	3689	4415	3812	4494	5142	3853	4346	3408	3541	3230	3089	3542	3503	4423	4411	5212	3368	3797	3096	4867	4357	4452	3284	4754	3372	3417	3259	2678	4492	3363	4126	4578	4252	4299	4344
AT5G19510	4587	4535	4365	3409	3241	3344	2302	3085	2788	3222	4529	3370	3699	4343	3451	5099	4522	5779	4909	3318	3942	3550	2762	3736	1878	2267	1909	3316	3616	3865	3341	3427	2906	4276	4534	4458	3894	5241	4183	3353	3564	2932	3660	2906	3987	4372	3879	4200	4671
AT2G08340	3237	2416	3983	2246	2018	3201	2346	2915	2104	4230	6417	4003	2207	2437	1871	3363	2241	3172	3985	2602	2967	3365	2807	1774	4867	6477	4000	6713	13928	9033	10645	8925	6884	3270	2960	2988	2725	3139	2394	2199	2436	2966	4938	7222	6535	1680	1877	1558	2414
AT3G51238	3094	3450	2054	6102	9315	7783	1822	3014	1000	8682	7568	4329	1470	2108	1743	2269	2377	2361	3568	1675	2949	4900	7592	5285	1748	2025	1881	6488	2807	7092	9808	13880	10113	2871	2607	2750	1775	2147	2405	6224	6480	5995	4506	3354	1299	952	822	562	1439
AT4G26542	1954	2261	3263	5232	3974	4103	6335	6075	5070	4431	6277	4519	2993	3387	2909	3163	2242	2573	4338	1660	3029	4697	4182	5717	5236	6288	5883	5006	5420	5891	3701	4393	3378	3514	3674	3211	2394	3326	2048	3876	3084	3630	6279	4419	4006	2925	2078	1977	2580
AT1G24822	4594	4089	5481	2872	2602	2598	2666	3246	2070	2984	3477	2608	4313	4405	4410	5342	4521	5608	4730	3162	4092	2260	3177	2805	2436	3185	2797	3629	2826	3749	2650	2924	2038	4495	4422	4806	4619	6609	3925	1963	2180	2210	2869	2722	2742	5158	4143	3725	6148
AT1G04503	2084	2427	3413	2239	3394	4693	3395	5271	3898	4087	5612	3506	3869	5340	3877	3424	2988	2988	5441	3043	4283	2984	5569	2108	4044	4031	5330	5159	4129	6356	3331	4262	3524	4397	4262	4378	1966	2941	2080	2205	3123	2287	5183	5354	4064	5295	5090	3535	3792
AT3G16460|JAL34	2730	2918	3173	3767	2444	3240	3090	3945	2536	3326	4436	3085	2478	3577	2716	2745	3090	2745	4006	2427	3360	3031	3373	3105	3021	3744	3873	3108	4214	4112	12566	3704	3467	3181	2909	3060	3852	4295	4154	4403	14774	4591	3898	4058	2631	3918	3858	3380	3396
AT5G54270|LHCB3	1341	1614	2556	10473	10274	10310	9604	8882	6755	604	752	762	82	92	75	1488	1172	1433	2452	664	1822	9698	12584	11705	8692	10883	8765	1189	1797	1204	199	238	242	988	925	990	3363	4293	3163	7824	7915	8367	5010	3929	3912	372	447	294	158
AT3G61070|PEX11E	7671	9582	5824	1400	581	1291	1332	1746	2254	509	1091	880	3070	4971	4229	4607	4266	5435	5706	9277	7660	1713	1384	2444	2543	2812	3141	681	1421	899	786	677	497	3998	3507	4469	6130	6148	7416	1934	2596	1761	1693	2166	2649	11245	7496	12858	3345
AT1G56580|SVB	39	2756	4232	35	54	78	104	6270	80	7406	8184	5741	2907	2897	2738	4116	3308	3533	6465	2097	4642	7397	84	52	5527	5784	5622	7308	5968	7858	81	9716	7662	5330	5425	5439	2893	3614	2644	56	35	25	6186	5066	4437	2293	2029	1757	2786
AT3G59970|MTHFR1	1938	2441	2602	4531	5521	4095	3784	3058	3234	4186	6661	5788	2314	3082	2901	2597	2425	2582	5530	2320	3019	5406	3526	4662	3016	3333	2336	6092	4715	5498	5508	6007	5014	3592	3479	3218	2152	2443	2314	5468	4499	4747	5195	3399	3887	2839	2231	2387	2721
AT2G07475	5118	5138	4332	2390	1971	2127	1974	2163	2303	2431	3364	2755	3632	4599	3905	4774	4702	5120	4551	4772	4968	2688	2171	2845	2327	2446	2400	2822	3818	3252	2608	2688	2136	3825	3483	3582	4392	5020	4779	2401	2428	2097	2484	2730	3349	5935	5327	6038	5314
AT2G41105	2508	3725	2278	1053	2743	907	830	815	2003	1323	2833	1699	4982	7565	5782	2915	3586	3558	3199	3835	3349	1051	996	1165	1134	1377	1074	1735	2607	2027	1280	1402	1325	3199	3015	3913	3443	4045	4215	3676	4041	3568	2025	4268	5401	14387	13529	16714	4939
AT5G03985	2642	3200	5246	1717	2632	2925	4017	4016	2848	2709	3210	2627	3864	3759	3317	5703	3791	4635	6112	2872	5259	3463	3401	1974	3462	3894	4105	3783	3179	3762	2410	2943	2252	6092	5869	5459	3508	4740	3456	1932	2371	1837	3805	2864	2731	3141	2674	2323	3672
AT1G50910	3235	3331	3014	4159	3872	3907	4646	4327	4341	3875	5418	4280	2260	2983	2271	3418	3041	3529	3658	2597	3126	4162	3485	4369	3649	4887	3547	4034	5028	4427	3709	4166	3437	3030	2961	3051	2558	3205	2833	3578	3727	3334	4990	3972	4398	2507	2456	2828	3558
AT4G34139	2825	2234	2203	1598	1009	2325	2356	4220	4666	3124	5680	3593	2374	3058	2509	2147	2152	2415	2791	2670	2603	2929	2002	2323	5345	5841	5408	4124	7358	5611	5349	4141	3564	2052	1936	2116	2450	2827	2665	2530	4278	3314	6746	8935	8577	4227	4547	5296	3870
AT3G26450	1454	1685	1302	5831	2810	5493	1590	10201	1120	12078	2234	1754	291	318	215	723	5277	608	5752	886	368	5951	4260	4454	1780	98	1152	11788	3092	1877	3734	19025	53	457	409	5006	807	1753	7286	6469	7935	24359	1564	1107	1852	3070	13	371	3786
AT3G27690|LHCB2.4	1795	2512	4207	8748	11177	13660	6095	6208	3718	63	88	64	23	17	9	2465	1703	1993	4227	1371	3762	9003	15467	6835	7318	8733	8432	163	205	139	100	98	55	1390	1244	1334	5257	6009	5163	7691	9446	7544	2074	2029	1478	24	19	40	16
AT5G02160	2580	2248	2027	1254	1211	1654	4616	4851	5238	3544	5114	4408	3640	5662	4132	2538	2343	2797	2678	2858	3027	1856	1768	1438	4559	5072	5411	4769	6072	5025	2469	2594	2143	2541	2556	2577	1841	2359	2192	1421	1473	1177	4701	4029	5133	8663	8302	11131	4430
AT4G07855	2823	3553	3845	2860	2840	2867	2469	2924	2065	3022	3904	2949	3596	3852	3609	3934	3487	4090	4560	2469	3984	2391	2569	2266	2086	2859	2261	3722	4231	3589	3144	3182	2875	3535	3926	3981	2673	4213	3475	3035	2814	2648	3340	3096	3497	5527	5038	3974	5341
AT4G37410|CYP81F4	1848	1865	3071	4327	4240	5177	4515	5625	1615	5153	5521	3941	2818	2923	2582	2963	1831	2255	2954	891	2773	2979	5291	2760	3650	4443	4898	4838	3720	6643	4940	6111	4986	3053	2995	3268	2438	2962	2431	4248	3628	3914	4992	4415	1720	1654	1722	1109	2301
AT2G03410	1352	1529	1477	2528	2747	2615	4175	5086	3833	6061	8282	5445	2428	2980	2722	1790	1791	1851	2158	1153	1949	2871	2618	2216	3626	4362	3893	6036	5409	6898	5357	7104	5360	2311	2360	2226	1080	1226	1003	3025	3313	2591	7084	6827	6308	2518	2303	2269	3095
AT1G24996	4138	4439	4353	2062	1944	2155	2214	2481	1758	2382	3151	1858	3453	3977	3263	4793	5205	4143	4197	2480	4033	1734	2507	2141	1798	2356	2023	3009	2520	3884	1927	2188	1767	4834	3775	3628	3783	6230	3768	2155	1594	1704	2700	2409	2026	4390	3609	2698	5617
AT2G04380	4433	4548	4416	1662	1568	1812	1733	2279	1992	2649	3578	2505	3781	4818	3922	4407	4155	4871	4479	3550	4268	1792	1764	1905	1635	2033	1764	2797	2877	3183	2106	2438	1954	4423	3979	3906	3950	4752	4004	1571	1684	1411	2476	2129	2585	4720	3481	4084	5698
AT2G33450|RPL28	2517	2829	2217	2449	2814	2905	3535	3617	3036	4050	5663	4195	2563	3460	2356	3132	3204	3478	3961	2315	3313	2972	2771	2383	3333	3617	3190	4414	4784	5306	3912	5227	3624	3684	3512	3408	2355	2652	2465	2303	2770	2004	4039	3464	3705	3085	3543	3566	3081
ATCG01180|RRN23S.2	2621	2358	2297	2551	2854	3799	5414	7440	7997	3310	4955	1905	3009	1654	4858	4235	2380	3045	4535	2640	1063	5150	6201	3157	4344	6267	3920	5931	2899	5064	2515	3728	2733	3766	1639	2090	2333	2386	1053	2128	387	349	3105	2499	4546	3770	1994	2434	1891
AT2G08060	3182	3220	2605	3574	3416	3384	2666	2748	2881	3394	4904	3493	1777	2459	1829	2856	2707	3239	2339	2881	2609	4291	3048	4207	3260	4083	2969	3564	5160	4264	4798	5778	4437	2441	2210	2558	2169	2785	2559	3971	3943	3840	3612	3717	3836	2003	2058	1798	3088
ATCG00950|RRN23S.1	2624	2707	2283	2648	2838	4598	5405	7380	9482	3954	4708	1904	3032	1643	0	4207	2365	3313	5114	2588	1093	5255	5708	3670	4875	6273	3992	5686	3676	5668	2524	4661	2986	3480	1578	2111	2335	0	1051	0	396	350	3144	0	4357	3496	2089	2450	1895
AT3G03535	4784	4766	4133	4283	4472	7058	1981	2424	2035	993	1416	847	1156	1454	1204	3750	3606	4095	3667	3303	4131	7593	6496	4708	3533	4211	3504	1378	1602	1771	2524	3046	2178	2967	2719	3240	3814	4223	4273	3836	4482	4060	1785	1856	1668	1052	884	815	1645
AT5G48810|CYTB5-D	2993	3273	3502	2399	2498	2784	2358	2472	2401	2695	3779	2944	2597	3529	2646	3385	3111	3376	3432	2649	2987	2282	2839	2460	2499	3216	2958	3084	3972	3536	2895	3482	2887	3077	3092	3100	2789	4105	2942	2688	2653	2401	2771	2901	2924	3780	3161	3239	3870
AT4G09010|APX4	2191	2385	2366	3060	3038	3359	5586	0	3989	4061	5199	3568	1918	1956	1892	2543	2472	2974	3202	1781	2948	3393	3683	2781	4387	5278	4567	4560	4698	4118	2263	3418	2269	3135	3054	3036	2356	2678	2394	2676	2976	2610	5501	4172	4055	2417	2164	2406	1964
AT3G02380|COL2	6791	12691	7130	2068	2079	3110	479	636	470	365	640	414	712	902	767	6199	6932	7354	6002	5124	6520	2777	2663	2681	631	766	732	491	473	714	558	521	404	5374	4109	5746	6909	9367	8516	1205	1518	1493	633	549	400	1040	692	712	1231
AT1G34000|OHP2	3723	3673	3071	3309	2763	3739	2340	2844	2872	2201	3841	2496	2057	2728	2469	3012	3135	3551	3241	3226	3466	4585	3364	4109	2391	3377	2728	2317	3275	2941	2697	3317	2280	3055	2616	2809	2798	3240	3162	3206	3765	3070	2952	3087	3824	2565	2246	2465	3018
AT2G47935	2988	3052	3599	2606	2080	2219	2778	3144	3038	2939	4359	3012	2487	3563	2726	3602	3050	3498	4191	2695	3322	2689	2382	2648	2815	2954	2614	3443	3386	3858	2297	2921	2129	3061	3221	3121	2944	4335	3114	2052	1694	1665	3467	2500	3320	3334	2996	2953	3634
AT3G08795	4145	4527	4999	4800	4832	5333	2449	3347	2906	718	854	663	481	666	496	4208	3373	4154	4751	3371	4326	6622	5100	5166	3868	4519	3712	716	1382	788	1108	1418	1125	3891	3247	3772	4186	4640	3955	4709	4750	4783	2274	2226	1693	648	538	683	1000
AT3G01205	2566	2566	2127	2401	2961	2827	2425	3325	1834	5108	7399	4974	2313	2711	2219	2661	2431	2902	1999	1754	1833	2626	2942	2657	2496	2664	3215	6220	4707	7386	4708	5281	4099	2215	2128	2185	1904	2569	2088	2271	2516	2073	4404	4339	3658	1707	1650	1271	3001
AT2G30615	1945	2428	1581	2629	1399	1642	2246	3576	6057	1137	3198	1861	2861	4180	3672	1913	2060	2188	2048	1853	2099	2303	1566	3197	3786	4484	4634	1703	3144	2505	1249	1031	794	2247	1911	2202	2112	3031	2869	3899	4489	2882	4548	6272	7841	6583	5740	7617	3472
AT3G07315	1784	1972	2232	2176	2718	3381	3098	4374	3403	3428	5037	3470	2809	3382	2713	2446	2275	2673	3229	1961	2560	2584	3728	1897	3144	3356	3935	4108	3616	5034	2822	3284	2848	2977	2886	2951	1794	2284	1891	1844	2844	1934	4489	3962	3586	3887	3671	3301	3207
AT2G35859	1397	1402	2170	5127	6047	4490	3735	4174	2088	3872	4875	3468	1901	2072	1580	2005	1647	1652	2771	831	2149	4081	4404	5579	2566	3291	3192	3737	2659	4297	3703	5074	3648	2673	2614	2594	2146	2572	1729	5810	5986	6153	3670	2623	2422	1212	1103	967	1646
AT4G23890|ndhS	3485	3537	3390	2539	3050	3662	2587	3288	2345	2132	3196	1954	1579	2168	1682	3059	2708	3612	3061	2740	3144	3280	3583	2645	3064	3481	3868	2709	2605	3497	1983	2671	2034	2554	2285	2387	3641	4244	3784	2603	3325	2800	2921	3593	2850	2909	2591	2911	3245
AT1G07887	3402	3357	3439	2110	1706	2042	1529	1715	1771	2329	3304	2430	3575	3990	3512	3595	3568	4025	4186	3385	3828	2074	1925	2504	1539	1786	1560	2400	3017	2947	2517	2579	2186	3642	3704	3676	2894	3930	3075	2070	2063	1847	2277	2223	2646	4145	3484	3720	3962
AT4G02725	2449	2449	2194	3280	3405	716	1063	775	2602	3263	4356	2912	3085	3175	3053	3622	3007	1985	3960	2885	1890	3687	3404	2998	2571	3040	2896	3695	4000	4417	3237	3811	2945	1687	3247	3416	3382	4167	3327	3359	3563	1091	3852	2126	1683	373	3639	3898	605
AT5G14120	5414	5260	3624	615	289	671	0	614	1415	629	1531	1230	3842	5263	3735	3709	3905	5061	5245	5155	5143	1250	495	941	1175	1394	1213	1070	2992	1360	1962	1506	1254	4468	3836	4221	3777	4484	4047	785	966	0	789	1077	1736	6463	6395	7385	6240
AT4G15545	2905	3322	2872	2326	2346	2947	1880	2277	1860	2766	4028	2774	2540	3372	2677	3001	2957	3351	2869	2682	2857	2996	2515	2665	2177	2580	2303	3030	3426	3247	2966	3934	2896	2687	2461	2803	2878	3535	2962	2257	2455	2451	2881	2897	2829	3428	3424	3381	3668
AT3G22210	1358	1396	1961	2275	2173	2814	2772	3572	3170	3431	5481	3902	2051	2936	2337	2056	1547	1762	2542	1266	1956	2609	2510	2273	3082	3520	3593	4428	5445	5232	4550	5587	4574	2019	2010	2003	1496	1707	1316	2433	3198	2472	5228	5533	5811	3285	3594	3698	2154
AT4G02890|UBQ14	2178	2321	2558	3726	4332	5791	2803	3557	2852	2613	3668	2506	1340	1793	1540	2378	1989	2513	2781	2025	2532	5763	5318	4082	3471	4006	3415	2890	3298	3764	2931	3592	3046	2180	2366	2379	2160	2891	2327	3704	5021	3843	3179	3374	3107	1511	1235	1439	1610
AT3G09875	1935	2459	2519	2048	3051	2893	2998	3368	2026	3445	4304	2956	3072	3227	2856	2879	2434	2434	3962	1811	2946	2528	3062	2212	2472	3056	3038	3776	3329	4710	3565	4394	3334	3663	3647	3404	2244	2548	2078	2685	2477	2505	3514	2834	2402	2661	2371	2269	2713
AT3G11630|BAS1	1945	1642	2329	1931	2383	2592	2985	3052	2911	4015	5227	3780	2794	3906	3025	2189	2617	2768	5165	0	4042	3183	2849	2187	2632	3145	2355	4057	4123	4588	3895	5317	3969	3853	3608	3642	1591	1937	1740	2081	1976	1619	3490	2419	2833	3458	3134	3106	2885
AT1G07893	1656	1947	2112	3379	4214	3673	3302	3637	2182	4061	5204	3796	1877	2145	1958	2511	1876	2225	3270	1213	2371	3844	3702	3479	2688	3233	2609	3903	3473	4747	3488	4389	3591	2755	2401	2760	1663	2470	1675	4061	3853	3615	3586	2879	2783	1599	1508	1249	1866
AT3G01470|HAT5	3625	3750	3357	1727	2276	2763	2061	2021	1297	2017	2662	1915	3220	3270	2618	3942	2665	3781	3439	2253	2737	2357	2771	2248	2180	1986	2692	2654	2476	2979	2233	3088	2844	2997	3053	3249	3782	4368	3368	1879	1726	1653	2210	1762	1386	3541	2529	3015	3925
AT3G13672	2329	2678	2242	2039	2179	2159	2326	2640	2268	3163	3890	2864	2823	3427	2785	2507	2712	2775	2997	2582	2783	2208	1859	2118	2350	2838	2424	3427	4088	3910	2841	3431	2711	2859	2860	2891	2029	2613	2279	1809	2003	1840	3315	3293	3561	3986	3645	4052	3536
AT4G33610	2942	2037	2798	2587	2703	3692	2685	3140	1463	2672	3340	2246	2227	3157	2321	2544	1344	2192	2781	1715	3621	2588	3858	2007	3537	3301	4498	2289	3673	4025	4803	4205	3896	2083	2021	1933	2967	3461	2600	2330	2591	3258	2764	3296	1233	2197	2252	1650	3255
AT4G29390|RPS30A	2513	1339	1529	2116	2302	2384	1948	2463	2054	5839	4094	2337	1666	4578	3756	1865	1707	1738	2483	1185	1820	5232	2337	2150	1533	2510	2201	2691	3376	6483	6035	3119	2520	2436	2260	2218	1253	2156	2479	4885	2129	1948	6402	2107	5357	2054	1599	3299	2096
AT5G01835	1870	2133	2224	2962	3171	2416	2302	2503	2218	3143	4207	3525	2709	3488	2830	2403	2454	2340	3426	1925	2574	2349	2529	2686	1754	2200	1850	3092	3246	3457	3006	3511	2839	2959	3176	3259	1917	2672	1794	3220	2620	2566	3280	2910	3637	3611	3159	3476	2856
AT2G35945	3563	3473	2893	2456	2526	3146	1223	1633	1406	2650	3662	2715	2142	2612	2217	3152	2939	3303	2707	2518	2649	2844	2500	2209	1786	2206	2121	3315	4003	4131	3600	4397	3480	2523	2552	2572	2743	3190	3053	2169	2142	2065	1979	2350	2040	2962	2627	2969	2997
AT5G20720|CPN20	2012	2019	2361	2578	3271	2398	2134	2182	2163	3324	4633	3351	2569	3345	2468	2673	2395	2866	3734	1904	2635	3250	2357	2783	1687	2267	1572	3332	3465	3659	3714	4461	3354	2898	3129	2985	1791	2237	1822	3099	2497	2384	3250	2524	2867	2925	2427	2604	2609
AT1G21780	4389	4340	3598	1158	1445	980	1633	1502	1287	2160	2044	1939	2542	3155	1569	3843	3314	4259	2614	3033	3165	1292	1201	1623	1117	1852	1822	2049	3069	3045	3114	2918	2767	2211	1550	2692	3734	4781	3839	1159	1553	1142	2416	2426	2194	4202	4399	4824	4777
AT1G32630	3232	63	3845	60	2820	4104	3230	68	3092	4208	5731	3846	3292	4070	3216	84	3420	3510	4683	2135	4443	103	4260	34	3469	4619	3657	4658	5115	185	109	1621	3590	3526	65	3578	74	4261	3925	55	50	75	126	140	4657	5067	3988	4548	3639
AT4G16980	6102	5447	4217	2067	1978	2505	2002	2088	2731	1588	2391	1936	1477	1789	1575	3776	3702	4561	3785	4220	4323	4113	2552	3070	1866	2271	1909	1499	1721	1379	1828	2191	1715	3000	2778	3117	4531	5139	4126	2384	2549	2157	2210	1524	2434	1250	1023	1125	2481
AT3G09250	1973	1704	2472	2453	1820	2961	2675	3522	1619	3244	4281	3620	1734	2022	2246	2404	1577	1961	2613	1372	3120	2374	3333	2125	3610	3327	4321	3125	3701	4344	3653	3864	3969	2183	2234	3280	2439	2421	1926	2620	3122	3197	4331	4921	2666	1862	1778	1444	2078
AT3G16525	838	1223	1651	606	4416	1720	1200	1123	874	2352	3423	2546	1747	2038	1478	2048	1599	1556	2785	1754	2351	1365	1395	449	1983	2790	2196	4739	7298	4906	9534	10243	10148	3705	3412	3209	1190	1070	981	1229	1954	1340	1920	3878	2991	2412	1639	1641	3093
AT5G12110	2955	2748	2910	1911	1791	1836	1966	2177	1959	2291	3182	2273	2708	3381	2632	2991	2661	3187	3288	2598	2866	2108	1947	2197	1811	2152	1954	2631	2822	3093	2126	2457	2040	2769	2294	2532	2549	3603	2964	1906	1932	1620	2556	2521	2721	4294	3942	4231	3933
AT4G39838	1611	1683	2193	2742	4019	2720	2785	3145	1985	3954	5180	3932	2381	2699	2551	2169	2024	2271	3144	1208	2127	2626	2589	2853	1977	2663	1950	3591	3753	4653	3244	4101	3146	2771	2716	2599	1419	2077	1154	3389	2913	3002	3444	2319	2754	2285	1841	1769	2008
ATCG01010|NDHF	2569	2636	2590	2247	2048	2829	2064	2367	2203	2151	3370	2344	2148	2767	2544	2900	2560	3086	3474	2748	2873	3099	2729	2208	2411	2555	2546	3049	3553	3266	2544	3230	2598	2900	2892	2996	2585	3073	2581	2190	2745	2243	2196	2489	2865	2472	1851	2508	2367
AT3G54910	2955	3490	5021	710	752	673	1198	1435	1305	1254	1873	1330	4478	5207	4362	4708	4561	4953	5921	3315	5129	849	851	795	1389	1565	1441	1363	1323	1572	966	1082	910	5147	4936	4291	3045	4583	2655	980	949	578	1711	1084	1454	16	3717	3353	4763
AT2G37970|SOUL-1	4681	4460	4094	1980	2292	2560	1076	1085	1078	1326	1965	1238	1404	1782	1620	4519	3527	4025	3628	3420	4042	2575	2499	2052	1358	1766	1713	1435	1867	1993	2837	2998	2458	3499	3193	3482	3717	3959	3753	2170	2414	2467	1524	2208	1690	1290	1178	1200	2992
AT1G14453	2220	2144	2370	2179	2224	2778	2308	2515	2114	2263	3157	2423	2398	2989	2200	2806	2401	2851	3317	2095	2746	2318	2489	2566	2322	2814	2320	2835	3391	3350	3185	3847	2989	3137	2780	2782	1924	2619	2044	2111	2678	2061	2694	2545	2755	2545	2941	2836	2545
AT1G16890|UBC36	2356	2778	2860	2148	2189	2703	1878	2150	1744	2494	3187	2660	2399	2992	2449	2805	2469	2863	3340	2608	2923	2341	2505	2078	2033	2468	2151	2863	3152	3100	2573	3086	2648	3040	2736	2875	2345	2753	2319	2064	2330	1902	2617	2375	2473	3056	2513	2667	3071
ERCC-00130	3343	2353	2190	2083	1967	1876	1919	2967	3462	2088	2691	2067	2340	2687	2077	3514	2280	3004	2810	2284	2398	2450	2336	2637	1846	2061	2352	2372	3025	2720	2286	3141	2072	2020	2183	2031	2634	4909	3557	2427	2404	1977	2604	1933	3364	2637	2907	2931	2847
AT5G13510|RPL10	2200	2350	2110	2322	2311	2616	2526	2616	2670	3191	3997	3076	2061	2724	1995	2318	2224	2533	3204	1843	2395	2651	2234	2483	2303	2704	2125	3258	3545	3513	2907	3480	2768	2630	2436	2530	1791	2301	1920	2170	2030	1955	3305	2741	2932	2076	2253	1941	2451
AT4G28650|MIK1	4648	4503	4277	999	897	1129	776	1130	1148	989	1457	1041	2575	3269	2783	3720	3551	4551	2995	3718	3038	1250	1039	1069	1091	1374	1399	1307	1845	1516	1127	1022	1042	2774	2648	2815	4079	5219	4241	899	1112	964	1307	1159	1497	4233	3800	4207	4678
AT5G63190	4302	4729	4386	878	693	1322	935	1016	1292	770	1212	990	2417	3066	2558	4128	3514	4370	3875	3766	3821	1486	1214	1216	1249	1413	1491	1120	1856	1261	1088	1008	735	3113	2872	3064	3987	4739	4549	890	1091	873	995	1277	1649	4533	3518	4601	4214
AT3G17655	4229	4431	3412	1298	1356	1615	1256	1576	1542	1190	2041	1860	2317	2731	2532	3251	3494	4014	3053	3103	2954	1912	1593	1620	1522	1635	1614	1657	2034	1854	1752	2011	1574	2832	2329	2991	3530	4290	3683	1400	1662	1519	1694	1708	1784	3088	2482	2755	4257
AT3G04790|RPI3	1792	1759	1719	2284	2563	2420	2293	2301	2393	3965	5238	4024	2046	2609	1963	1900	1749	2155	2520	1576	2224	2782	2224	2492	1862	2123	1842	3947	3909	4265	4039	5013	3964	2277	2253	2094	1293	1610	1257	2150	2027	2081	3441	2902	3527	1984	2011	1926	2430
AT1G04040	2044	2176	2804	1944	2013	1788	2080	2265	1459	2338	3433	2751	3451	3297	3005	2966	2501	3181	3799	1586	3244	1681	2057	1572	1760	2060	2084	2613	2788	3006	2302	2604	2400	3740	3669	3694	2096	2659	1734	1822	1390	1367	2386	1847	2014	2790	2467	1743	3368
AT1G10155|ATPP2-A10	2889	3480	3078	2377	1840	2747	1781	2018	2156	1510	2051	1640	1665	2268	2101	2524	2467	2920	3000	3064	3233	3389	2379	2648	2561	2771	2617	1610	2280	2194	1950	2226	1615	2349	2168	2721	3287	3740	3370	2205	2356	2133	1996	2323	2113	3166	2276	3145	2472
AT5G03185	2307	2255	2448	1748	2122	2286	2244	2454	1888	2519	3223	2418	2003	2680	2207	2427	2261	2389	2663	1770	2258	2426	2282	2085	2338	2597	2711	2960	3509	3177	2800	3053	2413	2206	2336	2397	2321	2855	2455	2033	2374	1903	2642	2340	2724	3100	2587	3026	2711
AT4G00163	917	776	882	1822	2334	2024	2827	3168	2921	5012	6839	5458	1790	2186	2011	1045	954	1167	1172	738	968	2344	1774	2145	2287	2299	2450	5293	4894	5453	4756	5603	4780	1221	1257	1117	576	818	644	1924	2086	1876	5531	4976	5470	1902	1764	1757	2424
AT3G48860|SCD2	2406	2853	2701	3105	3765	3011	38	3729	3182	4171	5452	3825	46	3553	3044	3409	40	35	4433	2005	3113	10	20	3333	2417	2993	25	4879	45	53	3253	3636	17	3593	3953	3919	2225	3127	31	3269	3217	2700	31	3719	3809	3427	38	2844	3414
AT1G06002	574	718	1137	3362	6152	3626	2351	2813	955	7945	7176	4928	726	937	841	894	759	659	2003	355	1275	2278	4300	2379	1539	1785	1746	5704	2516	6345	7670	10880	7717	1486	1553	1502	575	695	556	3146	3102	3160	3711	2667	1383	461	372	225	541
AT1G25098	0	4703	0	2461	1994	0	0	0	1752	2356	3352	1950	0	4963	3735	4268	5200	4530	0	2951	0	0	2850	2277	1830	2329	0	0	0	3606	0	0	1544	4092	4183	3971	4218	0	4279	1951	1904	2050	2528	2242	0	4830	3212	0	5095
AT4G07975	3216	2597	3013	1668	2896	2437	1645	1898	2070	2669	3154	1996	2805	2261	2660	3170	2163	2791	3088	2066	3323	3198	1977	2040	1415	1852	1779	2144	2020	2812	2442	2028	1608	3492	2053	2916	2598	3236	2145	2250	2290	2011	2896	2057	1592	2543	2324	2360	2919
AT5G52190	4514	3607	1654	1018	54	987	968	737	1281	1734	2296	2046	2564	4257	3164	1848	2162	2455	1504	2005	1983	1021	617	1121	919	1189	139	1515	2528	1843	2262	2551	2011	1604	299	1540	3345	4352	3891	1138	1104	925	564	149	2570	6488	9015	11036	5460
AT5G52100|DAPB3	2056	2279	2507	2102	1387	1833	2006	2537	1793	2366	3291	2667	2689	3223	2771	2560	2025	2493	3433	1640	2530	2119	2050	1650	2117	2294	1913	2692	2619	3225	1777	2684	2209	2493	2490	2392	1934	2511	2130	1603	1862	1685	2548	2281	2193	3731	3131	3644	3883
AT4G16955	1090	1244	1104	2508	2522	2420	3387	3866	3536	2316	3203	2416	1907	2443	2130	1233	1066	1357	1243	1206	1152	2376	2538	2747	4003	4750	4228	2751	3683	3159	1884	2270	1826	1280	1215	1308	1346	1681	1328	3119	3596	3152	4647	4827	4239	2537	2354	2566	2832
AT5G09565	5675	4684	2624	283	144	276	459	697	1031	1062	2183	1568	3627	4429	3958	2566	2794	3234	1847	2958	2148	485	250	578	818	863	993	1529	2257	1722	1224	1017	873	1434	1458	1646	3355	3976	3840	312	254	262	1022	1320	2199	7091	5299	7734	6694
AT5G67488	2468	2343	1886	1692	1679	1520	1376	1611	1774	2027	2903	2225	2496	3428	2730	2272	2218	2549	2550	2675	2634	1774	1510	1767	1772	2212	1799	2695	3539	2967	2933	2790	2430	2387	2232	2415	2023	2602	2336	1461	1683	1502	1939	2048	2823	3975	3859	4425	3192
AT1G43860	2450	2580	2472	1948	1992	2244	1639	2161	1965	2115	3072	2330	2086	2334	2135	2593	2406	2871	2802	1926	2358	2472	2231	2103	1732	2398	1886	2646	2733	3097	2243	2419	2133	2355	2326	2452	2461	2832	2564	2081	2068	1910	2364	2297	2333	2809	2252	2341	2940
AT5G15850|COL1	2882	6012	5109	2408	3081	1185	552	448	1294	733	1386	672	1274	1602	1338	5356	4140	9127	2323	2730	3162	3351	1611	1797	878	1809	1187	1025	1729	1555	1071	1068	1811	1805	5584	3160	2639	3075	3173	2082	2828	1869	481	1000	1553	1210	872	1327	2775
AT5G51110|ATP1	3152	2854	2516	1974	2109	1873	1890	1857	2232	2244	3262	2448	1750	2248	1819	2796	2601	3261	2299	2251	2556	2708	1725	2563	1659	2059	1607	2171	3075	2555	2422	2693	1996	2077	2236	2150	2356	2933	2481	2122	2121	0	2416	2035	2656	2440	2465	2705	3224
AT1G06045	2424	3313	2845	3713	3537	4682	2717	2473	2168	1022	1681	1178	64	103	105	2125	2065	2402	2066	1809	2015	4672	4505	4698	3329	3863	2922	1063	1612	1411	753	724	576	862	825	988	3568	4085	4140	4264	4887	3833	3209	3106	3282	166	182	227	343
AT1G55335	1619	1493	1893	2613	1926	2552	3247	2894	3446	2391	3437	3082	1997	2182	1986	1930	1289	1691	2488	1487	2506	3016	2504	2921	2891	3293	3210	2594	3331	3013	2518	2813	2165	2508	2416	2255	1498	1863	1314	2053	1410	1813	3416	2737	3693	1458	1281	1344	1679
AT5G66190|LFNR1	1367	1260	1543	1978	1834	2388	2504	2887	2320	3366	4464	3486	1741	2145	1882	1586	1686	1684	2513	1202	1921	1421	2567	2024	2695	3184	2473	3517	3358	3823	3129	4094	3267	1787	1985	2122	1220	1668	1361	2169	2301	1972	2631	2588	2954	2171	2034	2140	1942
AT2G33051	1277	1303	1554	1921	2903	1855	2600	2838	2057	2909	4923	3257	1498	1619	1385	1511	1328	1545	1529	895	1378	2349	2524	1972	2723	3184	2884	4027	4350	4399	3029	3678	2671	1458	1288	1573	1437	1914	1352	2215	3127	2580	3445	3315	2916	1550	1153	1235	1807
AT1G18735	1527	1569	1834	1515	1710	2180	2245	2621	2261	2839	4047	2714	2171	2449	2263	1671	1470	1986	1857	1328	1971	1988	2178	1663	2514	2861	2435	2934	3092	3955	2423	3835	2738	2201	1750	2346	1560	1819	1494	1426	1457	1407	3044	2883	2976	2114	2438	2165	2352
AT3G01475	2532	2516	3218	1795	1957	2870	1506	1877	920	1732	2185	1674	1761	2662	2295	2920	2650	2742	2420	1421	2615	1826	2557	1415	1316	1643	1920	1989	2221	2431	2143	2402	2073	2276	2077	2540	2643	4100	3214	1222	1312	1291	1662	1443	1280	2127	2435	1714	2933
AT5G49640	2725	3082	3442	1173	855	1176	1502	1765	1672	1386	1921	1456	2471	3428	2727	2801	2634	2774	3563	2767	3361	1089	1161	1254	1577	1985	1561	1769	2110	2067	1288	1285	1024	2828	2694	2658	2072	2997	2492	1024	993	853	1893	1780	1848	4258	3441	3890	3592
AT3G41768	2672	1996	2180	1781	2492	3167	2574	3786	3343	2378	2927	1215	1950	1081	2174	3300	2042	2291	3688	2169	1045	5442	4961	2482	2985	2847	2384	2799	2293	3328	2643	3329	2247	2112	1273	1694	1786	2336	1117	1691	209	228	1528	1144	2265	2236	1486	1662	1508
AT1G08657	1772	1725	2462	1772	2438	1683	2003	2422	1458	2400	2597	2192	2456	2931	2441	2223	2246	2322	3374	2025	2537	1795	1922	1644	1426	2109	1913	2667	2256	2878	2227	2527	1976	2532	2551	2611	1443	2308	1499	1935	1829	1729	2334	2035	1917	2800	2508	2421	2727
AT1G05560|UGT1	2435	2648	2510	1632	1489	2208	1627	2194	2112	1863	2430	2025	2147	3029	2321	2533	2159	2681	2384	2018	2360	2098	2243	2019	1993	2040	2030	1981	1682	2150	1586	2265	1722	2349	2267	2265	2046	2327	2028	1461	1738	1428	2213	2238	2237	2414	2271	2437	3461
AT5G48480	4205	3651	3533	1926	1654	2679	884	1061	1247	943	1519	1021	1049	1464	1059	3279	3211	3572	2818	2775	3284	3596	2589	2589	1194	1600	1357	1274	1410	1545	1452	1623	1468	2582	2367	2347	3885	5018	4028	1755	2210	1542	1037	905	1201	1454	1302	1313	2205
AT2G08915	3991	3579	3424	1768	1907	2168	874	974	929	1091	1640	981	1230	1430	1226	3856	3103	3334	3213	2693	3241	2187	2185	1650	1012	1500	1437	1227	1710	1547	2348	2540	1949	2979	2864	2962	3104	3572	3295	1844	2109	2092	1399	1774	1400	1031	962	911	2415
AT5G21910	2106	2218	2089	1514	1566	1953	1881	2002	2056	2395	3291	2445	2212	2590	2314	2379	2027	2752	2693	1857	2557	2068	1911	1920	1547	1917	1732	2654	2710	2917	2171	2777	2176	2402	2241	2229	1602	2134	1938	1255	1245	1091	2347	1902	2350	2627	2493	2795	2695
AT1G07607	2626	2653	2003	3240	2821	3343	1621	1851	1938	1471	2534	1648	1343	1706	1530	1960	1989	2206	1898	2440	2256	3444	3086	3263	2125	2563	2255	1862	2188	2532	2456	2744	1862	1820	1621	1868	1778	2243	2016	2398	2825	2647	1908	2300	2147	1657	1308	1493	1720
AT2G47170|ARF1	1481	1604	1629	2010	2452	2223	2356	2551	2180	2263	2836	2352	1691	2146	1800	1910	1681	1896	2355	1417	1934	2473	2279	2382	2164	2746	2144	2309	2560	2937	2444	2792	2091	2038	2076	2179	1474	2019	1487	2546	2621	2274	2945	2670	2927	2324	2016	2243	1802
AT2G32470	1632	1703	1428	2486	2132	2408	2106	2367	2393	2739	3926	3058	1547	1910	1602	1397	1322	1610	1390	1413	1397	2869	2256	2758	2261	2759	2133	3002	3499	3241	2934	3644	2693	1267	1269	1329	1093	1484	1395	2456	2582	2120	3183	3070	3304	1824	1835	1831	1971
AT5G01560|LECRK64	2318	2548	2455	1649	1505	1651	1571	1856	1472	1679	2372	1828	2096	2487	2173	2520	2326	2848	2421	2027	2389	1913	1584	1517	1520	2005	1764	1933	2035	2208	1652	1996	1656	2330	2296	2387	2357	2862	2402	1453	1435	1380	2064	1766	2025	3036	2630	2963	2975
AT2G37555	1751	1939	2080	1838	2090	1688	1637	2070	1588	2144	2610	2111	2244	2718	2272	2235	2106	2506	3010	1468	2274	2097	1842	1922	1669	1896	1633	2296	2482	2730	1963	2091	1671	2356	2405	2363	1721	2566	2001	2017	2036	1943	2270	1722	2295	3007	2631	2560	2331
AT3G01202	2505	2662	2273	1473	1684	1819	1462	1844	1284	1899	2609	1823	1785	2363	1845	2551	2282	2638	2102	1815	2207	1849	1503	1605	1674	1806	1761	2145	2443	2607	1920	2402	1934	2326	2117	2092	2138	2868	2356	1431	1594	1420	1826	2083	2028	2497	2446	2451	3127
AT5G58150	1939	2536	2609	1782	2229	2039	1891	1816	1385	2091	2960	2256	1821	2263	1603	2752	2735	2665	2600	1866	2313	2430	2002	1664	1449	2210	301	2956	2323	3018	2071	2575	2146	297	2445	2699	1982	2530	2015	1626	1839	1559	2193	2219	2069	2221	1918	1720	2531
AT2G19572	1775	2051	3029	1404	1593	1823	1713	1906	1042	2150	2650	2066	1859	2377	1928	2961	1966	2365	3554	1507	2923	1412	1865	1247	1658	2036	1942	2552	2687	3292	2005	2618	2208	3204	3266	2939	2211	2583	2213	1223	1016	1222	1778	1620	1441	1892	1684	1592	2032
AT1G21770	2410	2440	2057	1536	1350	2014	1067	1345	1326	1286	2548	1686	1468	2495	2493	2033	2524	2188	2387	2540	2062	1706	1728	1440	2193	1968	1539	1827	2574	1839	1720	2076	1520	2252	2441	2042	2224	2861	2229	1379	1307	1509	1681	1786	1828	3021	2683	3076	3555
AT1G53801	1695	2039	1847	1458	1377	1463	1809	2096	1642	2388	3431	2222	2176	2511	2128	1972	1974	2189	1950	1523	1917	1572	1239	1397	1530	2092	1657	2590	2540	2759	2319	2652	2068	2185	2113	2258	1539	1679	1513	1767	1863	1668	3081	2673	2670	2706	2761	2718	3125
AT1G06647	1749	2021	1879	1602	1721	1685	1449	1870	1537	2458	2933	2307	2209	2780	2238	2417	2353	2529	2858	1644	2170	1881	1484	1766	1190	1508	1149	2410	2348	2740	2594	2869	2395	2805	2742	2686	1517	2015	1502	1737	1718	1469	2360	1881	2099	2415	2023	1986	2522
AT3G26510	3848	4909	3543	1134	820	1555	615	1051	1221	793	1362	980	1525	2204	1875	3147	3340	3506	3417	3809	4008	1718	1491	1601	1151	1086	1541	1038	991	1262	926	1117	850	2479	2282	2452	3863	4120	4301	1001	1449	1244	1022	1506	1246	3704	2510	3222	2072
AT1G06643	1713	1941	1850	1616	1744	1692	1462	1862	1503	2440	2948	2271	2224	2717	2243	2384	2324	2534	2855	1634	2153	1871	1497	1789	1170	1511	1146	2468	2420	2759	2658	2893	2395	2854	2721	2731	1492	1996	1514	1700	1718	1439	2334	1879	2087	2401	1979	1999	2487
AT4G14510|CFM3B	1619	1826	2077	1789	1496	1591	1606	1926	1818	1880	2706	2106	2211	2759	2345	1879	1817	2150	2799	1858	2586	1672	1677	2159	1529	2061	1741	2031	2338	2277	1761	2007	1557	2146	2246	2208	1522	2149	1748	2027	2035	1578	2352	2102	2115	3863	3184	3802	2570
AT4G17090|BAM3	3948	3789	4556	716	613	1128	644	980	800	1530	2396	1237	1054	1091	1429	4110	2771	4132	3867	4442	5435	1874	895	750	819	958	802	1412	1432	1678	4009	5109	2866	4557	3171	4053	2244	3106	2540	611	1009	713	1516	1574	965	351	390	316	1692
AT1G04790	1880	1589	3058	2167	1885	2098	1720	1944	1303	2232	2487	2089	2187	2504	2119	3021	2334	3290	5200	1720	3417	2424	2325	1830	1491	1899	1324	2535	1520	2436	1444	1636	1501	3445	3377	3025	1627	2796	1723	1729	1297	939	2001	1030	939	1619	1614	971	1928
AT3G58100|PDCB5	2035	2198	2317	1277	1624	1444	1604	2064	1380	2130	2874	1775	2254	2602	2255	2455	2140	2432	2883	1772	2339	1718	1967	1266	1474	1850	1685	2297	2118	2870	1864	2287	1660	2399	2203	2405	1758	2283	1926	1346	1627	1369	2101	1788	1530	2868	2333	2527	2691
AT3G46520|ACT12	1676	1813	1529	1491	1619	1991	1732	1749	1871	2387	3757	2269	1597	2126	1801	1691	1598	1994	1819	1500	1608	2286	1591	1576	1770	2082	1644	2695	3517	3014	2710	2941	2561	1712	1712	1898	1506	1933	1645	1623	1720	1383	2920	3430	3258	2584	2217	2256	2610
AT5G08280|HEMC	1460	1591	1730	1246	1724	1464	2910	2826	2615	2924	3615	2797	0	1674	1233	1993	2182	2297	3042	1346	2126	1661	1478	1454	2141	2677	2236	2966	3136	3178	1896	2441	2187	2303	2315	2314	1327	1864	1348	1773	1715	1548	3537	2577	3189	1593	1503	1318	1572
AT3G49250|DMS3	1803	1750	1373	2111	2173	1794	1654	2386	2272	3174	4256	2694	1575	1234	1508	1517	1486	1537	1734	1014	1241	2211	1566	2308	1267	1523	1142	3110	2242	3683	2424	2944	1798	1798	1847	2021	1251	1542	1307	3374	3137	2943	4024	3311	3338	1351	1021	1355	1590
AT2G28671	1618	1676	2607	1303	1631	1912	2164	1930	1270	2152	2289	1559	2285	2325	1979	2811	1388	1998	3106	1417	3271	1391	2362	1102	2343	2705	3728	2451	2599	3004	2252	2959	2226	3199	2609	2790	2126	1962	1661	1079	1158	1062	1833	1709	1163	1777	1836	1464	2279
AT1G52510	1240	1595	1533	2198	2163	2771	2321	2922	2319	2530	3520	2679	1315	1592	1611	1602	1320	1493	2084	1281	1989	2268	2723	2636	2383	2843	2635	2828	3599	2722	3065	2829	2494	1749	1677	1640	1312	1437	1194	2013	2267	1824	2699	2498	2251	1512	1720	1438	1199
AT1G22840|CYTC-1	1543	1682	1775	1523	1893	2044	1668	1708	1368	2248	2591	2183	2276	2766	1898	2183	1908	1859	2876	1782	2307	1911	1799	1601	1446	1713	1602	2053	2747	2865	2977	3317	2668	2916	2735	2496	1346	2012	1379	1666	1440	1502	1835	1644	1925	2387	2309	2339	2038
AT1G09363	1630	1693	1585	1456	1553	1649	1870	2135	2039	1653	2641	1901	2031	2444	2070	1619	1435	1803	1748	1660	1679	1620	1542	1666	2115	2387	2508	2122	3001	2624	1764	1926	1683	1618	1577	1687	1670	1929	1751	1922	2083	1582	2440	2605	3110	3191	3167	3705	2306
AT2G34420|LHB1B2	292	320	316	1128	1410	1148	1512	1750	62308	308	321	286	67	45	29	299	207	265	363	212	299	1273	1430	1459	1479	1726	1566	13142	991	505	49	88	60	170	147	148	649	957	811	1459	1300	1052	971	782	1603	277	357	290	134
AT4G08795	1881	1969	1991	1843	1646	2027	1618	2067	1809	1784	2670	2020	1691	2069	1857	1845	1760	2272	2116	1835	2134	2440	2047	1793	1972	2240	1867	2238	2121	2556	1482	2390	1690	1740	1766	1847	1616	1982	1836	1768	1768	1579	2510	2491	2445	2403	1779	2195	2345
AT1G26255	1805	5235	1727	902	4394	659	2092	1386	778	2235	1835	1750	1313	1568	1109	2290	5393	2689	1765	701	906	818	1062	565	1024	1673	1619	857	2721	1312	1536	1548	1516	1321	1457	1208	2496	2320	1986	1325	2728	1332	2047	1551	1807	5661	2150	1435	3114
AT3G01485	729	794	603	1174	1111	1145	2760	3338	3505	4244	5577	4052	1229	1425	1187	943	802	1016	929	537	733	1327	984	1177	2298	2629	2656	4253	4554	4502	2893	3336	2921	1002	1010	1191	369	548	437	1271	1504	1114	5612	4841	5234	1381	1158	1337	1661
AT1G06460|ACD32.1	628	599	761	825	830	905	3446	3939	3563	3145	4578	3335	722	1088	886	863	615	805	777	541	594	872	993	900	3776	3802	4836	4203	5900	4946	1631	1917	1448	595	766	684	822	804	637	1267	1528	1300	5540	6004	5286	1505	1606	1989	1190
AT3G03265	2781	2779	3293	1222	663	1662	935	979	1920	315	705	533	2230	2688	1988	3093	2143	3265	3602	2881	3687	2648	1382	1709	1096	1242	1252	495	1021	713	443	388	313	3342	3132	2788	3190	3775	3100	1116	863	983	833	792	1610	2558	1854	2497	2879
AT1G65230	1735	1794	1831	2179	2050	2603	2432	2773	2583	2659	3945	2511	1441	1959	1566	1667	0	1824	0	0	1746	2802	2597	2366	3011	3299	2777	2872	3027	3231	2117	3081	2283	0	1550	1544	1648	1960	1783	2215	2433	0	2926	2646	2590	1771	1603	1628	0
AT4G02620|VHA-F	1554	1694	1505	1722	1617	1663	1584	2099	1444	2189	2760	2095	1931	2381	1784	1652	1664	1691	2271	1607	1821	1756	1831	1551	1660	1973	2009	2183	2680	2596	2447	2985	2248	2010	1714	2192	1418	1689	1344	1642	1680	1755	2073	2066	2074	2549	2237	2185	1918
AT1G48760|DELTA-ADR	1623	1607	3390	1643	2264	2816	1879	2030	464	1809	1660	1467	1730	1720	1533	2877	1796	2056	3629	1416	3066	1639	3317	1239	2077	2118	2465	2234	1634	2886	1427	2259	1676	3011	3224	2848	2140	2697	1787	1037	825	957	1516	1058	463	1041	928	478	1822
AT4G27500|PPI1	1843	1837	2029	1187	1370	1262	1305	1596	1392	1413	2589	1437	1818	2100	1939	2099	2078	2233	2510	2140	1935	1506	1197	1689	1235	1721	1298	1678	2067	2195	1673	1873	1392	2706	2112	2225	2072	2275	1768	1701	1874	1332	1889	1773	1832	3058	2538	3407	2587
AT2G18270	3113	3260	2734	957	653	1215	934	1252	1512	926	1321	1235	1646	2156	1802	2731	2707	3077	2467	2214	2373	1566	1079	1227	1229	1515	1442	1069	2170	1370	1066	1020	799	1733	1871	1814	2654	3247	3020	890	1039	929	1118	1274	1764	2670	2161	2856	3352
AT1G15950|CCR1	4164	680	596	5341	914	1389	411	3124	2300	407	2929	377	1543	1866	268	1071	610	738	603	3378	634	947	702	5932	3281	606	318	354	3266	486	3550	608	480	3136	431	3580	654	5089	4075	5660	5253	5047	3016	555	409	199	1079	1058	324
AT4G10480	1847	2080	2033	0	2621	2200	0	2471	1873	3569	4093	3170	0	2542	2238	2489	2568	2584	3491	1669	2255	2981	1962	2320	1339	1903	0	3090	2641	3598	3199	3249	2755	2842	0	0	0	2066	1563	2601	2593	2267	3670	2334	0	0	0	0	0
AT1G05147	2023	2602	598	545	110	215	124	100	1151	57	484	397	1801	3993	3280	694	1229	977	924	2174	963	711	37	1107	171	350	124	277	946	186	504	227	190	478	356	457	2416	2787	2821	1009	1873	1102	258	624	2474	14060	11843	19621	2244
AT1G08747	1409	1556	1561	1892	1810	2227	2140	2249	2178	2352	3300	2248	1372	1694	1240	1401	1341	1564	1628	1158	1553	2327	2218	2241	2518	2861	2418	2482	2791	2677	1742	2472	1829	1397	1288	1353	1423	1649	1393	1711	1950	1763	2549	2233	2226	1523	1514	1574	1805
AT5G19140|ATAILP1	636	755	816	2095	1926	2551	3670	4446	3569	1269	1811	1106	790	774	831	793	604	744	842	492	810	2724	2994	2802	4937	5319	5432	1458	1397	1812	539	643	596	667	711	731	1221	1609	1262	3480	3763	3076	4522	5027	4016	1546	875	1155	737
AT2G30362	1879	2185	2440	1344	1090	1653	1229	1410	1056	1059	1666	1255	1768	2285	1917	2094	1538	1873	2486	1717	2338	1768	1811	1491	1490	1598	1812	1232	1632	1942	1745	1709	1393	2165	1945	2232	2035	2395	2261	1593	1689	1757	1336	1720	1498	2710	2357	3043	2215
AT5G38212	1579	2170	2060	1377	1937	1382	1324	1684	1373	1588	2104	1315	1373	1463	1255	1925	2180	1998	1699	1328	1639	1454	1936	1523	1614	1968	1913	1717	1983	2015	1488	1827	1583	1861	1713	1956	1846	2866	2021	2262	2611	2250	1859	2503	1909	2038	1463	1098	2179
AT2G47110|RPS27AB	1355	1450	1642	2048	1909	1886	1414	1924	1711	2253	2782	2136	1710	2131	1746	1756	1827	1824	2258	1377	1657	1907	1740	2118	1235	1369	1193	2117	2019	2586	2414	2559	1995	2094	2122	2130	1225	1779	1244	1790	1740	1467	2404	1826	2126	1745	1476	1516	1732
AT1G28685	1422	1453	1754	2237	3714	2566	2228	2273	1144	2890	0	2590	1327	0	1425	0	1484	1398	1921	848	1557	2165	2732	1753	1715	2187	2231	2989	2811	0	2750	4066	3103	1811	1679	1758	1513	1723	1309	2173	1948	2252	2364	2025	1487	1814	1390	1329	1742
AT2G03895	1476	1416	1210	1599	1772	1867	1965	2165	2070	2114	2603	2147	1329	1817	1588	1414	1230	1429	1366	1344	1558	2130	1713	1704	2141	2557	2311	2388	3173	2616	1870	2350	1786	1416	1376	1362	1182	1576	1218	1884	2065	1903	2580	2420	2353	1944	1836	2455	2060
AT5G17290|ATG5	2149	2226	1836	990	969	1339	1047	1115	1268	1267	1918	1364	1883	2712	1890	1971	1978	2559	2399	2527	2323	1321	1188	1040	1271	1638	1302	1634	2769	1995	1880	2097	1777	2183	1916	2304	1738	2050	1853	1084	1207	934	1346	1683	1870	2674	2776	3235	2235
AT1G74730	1471	1505	0	2641	2590	2439	2333	2387	2523	2314	3451	2531	806	1073	938	1284	1386	1609	1692	1157	1432	2949	2652	3004	2396	2959	2220	2275	2833	0	2278	2724	1996	0	1306	1280	1089	1502	1314	2529	2642	2473	2837	2731	2690	938	906	917	1209
AT5G66052	4657	0	2537	291	0	0	432	594	782	954	1738	1462	3502	0	3649	2136	2525	2935	1810	2828	1996	0	213	514	739	774	0	0	1972	1538	1142	0	732	0	0	0	3242	3805	3596	303	0	217	991	1465	1964	6715	4784	6425	5180
AT2G08750	1764	2011	2154	1583	1530	1831	1400	1707	1321	1398	2108	1357	1387	1609	1533	1913	1669	1885	2246	1427	1992	2117	2067	1771	1702	1999	2150	1724	1981	2454	1476	1736	1384	1774	1672	1705	2227	2584	2224	1472	1767	1503	1711	1970	1521	2130	1620	1607	1872
AT2G31890|RAP	1723	2356	1948	1052	1682	1310	1124	1236	1133	1608	2100	1367	1645	1860	1344	1783	1755	1857	1937	1582	1991	1259	1368	1167	1296	1495	1369	1845	1972	2061	1287	1856	1565	1849	1802	1886	1690	2077	1651	1848	1855	1876	1800	2711	2319	2871	2482	2555	2290
AT5G10435	1164	1595	1907	1281	1664	1623	2041	2129	1091	1835	1966	1566	1975	2445	1930	2598	1772	1988	3652	1104	3193	1307	2123	835	1659	1923	2022	2227	1574	2457	1462	2721	1623	3559	3193	3056	1825	2298	1632	912	823	979	1632	1308	778	1652	1176	652	1530
AT2G45685	3043	2825	2596	955	1037	1232	585	658	691	1633	2289	1887	1600	2171	1760	2773	2581	3187	2384	2812	2572	1679	1132	892	640	871	708	1746	1915	2104	2051	2133	2164	2238	2139	2355	1886	2346	2058	767	493	587	890	918	1273	2083	2104	1955	2373
AT1G48355	1456	1130	1430	982	1492	1418	2061	1989	2034	2466	3025	2305	1413	2157	1556	1909	1687	2131	2479	1410	2013	1579	1512	1388	1640	1934	1323	2874	2436	2255	1621	2080	1856	2060	1677	2044	1368	1418	1344	1244	1090	970	2636	2126	2391	2064	1880	1996	1624
AT1G67328	1138	1682	1654	1359	1951	1953	1724	2123	1027	1746	2347	1740	1453	1988	1679	2244	1907	1889	2688	1253	2323	1671	2011	1162	1803	1900	2008	2096	1829	2741	1750	2370	1879	2723	2757	2785	1610	2006	1493	1375	1550	1397	1808	1437	974	1384	1217	905	1650
AT1G51400	2071	1941	2284	2287	2504	2702	2386	2327	1833	833	1047	707	780	1073	773	2186	1739	2035	2500	1628	2460	2849	3103	2492	2440	2898	2617	1192	1203	1238	968	1363	955	1870	1769	1879	2458	2862	2527	1832	2056	1819	1508	1157	1233	995	839	1042	998
AT4G29380|VPS15	44	1618	1715	2676	2679	3081	2402	3038	2334	277	3199	2909	2064	146	91	2088	2011	1968	2999	1463	2251	169	3039	2619	1924	1959	1513	2992	2419	221	108	3551	2878	2806	2778	2895	1466	1303	306	167	2761	2313	70	2748	167	2219	1974	68	1512
AT3G27750|THA8	2087	2212	1813	1227	836	914	979	1290	1463	1131	1917	1402	1971	2283	1948	1924	1973	2324	2247	2138	2147	1226	904	1414	1338	1776	1263	1197	2581	1532	1416	1478	1178	1958	1803	2028	1946	2310	2021	1107	1153	1090	1683	1799	2122	2534	2383	2376	2223
AT1G23730|BCA3	2467	2374	2227	3959	3807	4083	1732	154	1384	1112	1509	1002	649	762	546	1980	1904	2381	1905	1707	91	4546	3645	4624	1548	2079	1461	1111	1026	1197	1737	2428	1881	1716	1662	1731	1920	2070	2111	152	3214	3254	1633	1321	1158	353	372	378	938
AT3G54500	3927	4424	4843	1949	1623	2344	0	449	0	0	0	0	0	0	0	3000	3313	3164	2798	2302	3506	2519	2857	1900	706	1022	872	0	162	0	0	0	0	0	992	1261	6503	8580	6792	1356	1232	0	342	281	342	0	0	0	0
AT1G09193	311	214	176	206	7564	9299	336	332	368	359	241	229	7750	10485	245	305	258	253	215	247	8881	129	9140	338	298	189	350	223	317	243	262	249	228	222	7618	213	206	214	224	179	121	196	240	163	218	175	9899	314	11859
AT4G01940|NIFU1	1435	1337	1359	1291	1114	1664	1511	1556	1458	2094	3180	2137	1228	1562	1312	1236	1235	1434	1632	1256	1284	1562	1408	1353	2122	2123	1961	2351	3070	2777	2392	2964	2127	1383	1151	1443	1308	1630	1234	1351	1502	1701	1989	2126	2591	1789	1817	1949	1553
AT1G06040|BBX24	2688	2293	2435	3150	3072	3269	0	2152	2336	0	1240	0	0	80	0	1471	2021	1640	0	1380	1488	4941	3235	3226	2296	2651	2400	900	0	915	0	0	0	0	0	676	3257	4304	3960	3958	3855	4231	2262	2172	2262	181	0	0	249
AT4G18670|LRX5	2532	2625	2192	746	553	839	889	962	1065	603	936	743	1769	2170	2079	2426	2372	2563	2071	1955	1991	1300	893	975	1110	1244	1083	905	1270	923	779	780	616	1675	1682	1958	2793	3702	3100	845	907	795	1076	894	1113	2989	2628	2875	2831
AT1G18730|PNSB4	1437	1550	1542	1259	1054	1364	1717	2037	1811	2083	2729	2026	1243	1779	1295	1748	1352	1889	1758	1099	1617	1360	1354	1190	1686	1896	2092	2489	2622	2465	2447	2319	1795	1380	1465	0	1193	1609	1332	1170	1142	1227	2245	2229	2443	1736	1734	1896	2319
AT4G26240	1637	1824	1668	1444	1491	1451	1161	1307	1198	1947	2489	1914	1550	1906	1523	1947	1954	2041	2154	1499	1750	1716	1256	1619	937	1091	880	1804	1659	2135	2063	2327	1845	2038	2002	2091	1244	1657	1317	1566	1473	1326	2034	1626	1856	1714	1501	1526	2101
AT1G56570|PCMP-E64	2998	58	286	7853	8217	8258	6048	172	3873	196	202	177	69	665	394	96	59	433	614	264	112	223	8271	7177	127	143	142	185	169	432	7683	241	274	155	264	301	71	349	74	7610	7363	7730	422	180	111	57	60	39	72
AT4G31530	1382	1767	1589	1401	1469	1548	1489	1706	1429	1606	2264	1559	1575	1702	1559	1623	1434	1525	1820	1283	1804	1629	1626	1512	1708	2002	1647	2038	2215	2341	1682	1897	1494	1661	1709	1654	1456	1785	1480	1714	1546	1432	1955	1993	1848	1906	1582	1733	1739
AT2G08525	1327	1158	1085	1452	1643	1762	1766	1957	1806	2310	3194	2367	1106	1532	1429	991	1122	1349	1304	1189	1290	2369	1770	1970	1924	2003	1719	2148	2503	2966	2502	2998	2153	991	962	1028	1014	1227	1047	1958	1934	1988	2317	2093	2482	1407	1157	1416	1548
AT4G38540|MO2	3098	2969	1947	757	622	874	727	0	931	595	1987	1908	2855	3015	2408	1183	2438	3145	0	1968	2115	859	703	745	935	1357	0	1934	3957	2590	1991	0	0	0	1963	0	1613	3292	2354	554	344	845	1109	822	0	3019	2806	2759	4323
AT5G09155	992	1227	1486	2066	2223	1853	2066	2228	1404	1753	2134	1328	1163	1071	1325	1533	1375	1452	1482	872	1236	1523	2067	1539	2061	2668	2242	2124	2305	2333	1436	1718	1378	1730	1630	1619	1220	1314	1378	1722	1829	1777	2471	2542	1778	1730	1464	1381	1574
AT3G22520	1852	1859	2161	2020	1967	2879	1336	1278	1174	1224	1635	1426	844	1166	879	2000	1556	1967	2087	1807	2166	2981	2428	2166	1590	1763	1445	1488	1604	1779	1718	1870	1657	1786	1690	1771	1801	1775	1623	1818	1949	1743	1611	1395	1562	1103	940	998	1121
AT4G22510	738	1788	1853	1406	3615	1864	1681	1613	1283	1768	2440	1534	1564	2475	1719	1385	3495	1673	3765	1223	1947	1948	2195	1060	1013	1380	849	3039	1716	2535	1033	1260	1137	2294	1617	2150	888	1606	980	1582	1231	516	2086	993	982	2899	1583	976	1659
AT3G11570|TBL8	2000	1795	1622	1087	1083	1406	1112	1357	1397	1320	1962	1358	1946	2042	2066	1450	1719	1977	1799	1676	1884	1443	1062	1062	1204	1395	1433	1581	1467	1800	1133	1462	1156	1438	1429	1417	1588	1873	1736	1046	1300	964	1714	1721	1550	3259	2671	3296	2607
AT1G01170	1698	1784	1660	1152	1090	1291	1589	1485	1244	1385	2072	1309	1297	1812	1504	1754	1410	1969	1960	1685	1768	1546	1324	1449	1473	1646	1421	1625	2376	1776	1924	2104	1719	1474	1371	1675	1341	1733	1608	1071	1070	1116	1774	1479	1827	2009	2108	2684	2278
AT1G66830	1322	1379	1330	1217	1043	1019	1450	1454	1457	2344	3071	2511	1617	2027	1609	1628	1271	1575	1521	1242	1475	1381	910	1320	950	1072	998	2538	2515	2355	2623	2917	2384	1603	1355	1488	974	1206	1071	1178	1148	921	2131	1666	2371	1870	1786	1773	2342
AT5G51010	2002	2015	1836	1432	1226	1615	1184	1309	1165	1221	2102	1510	1181	1706	1479	1597	1742	2047	1783	1689	1699	1752	1502	1694	1328	1802	1343	1627	1797	1900	1650	1773	1532	1337	1527	1495	1630	2057	1775	1388	1585	1437	1609	1521	1737	1780	1641	1746	1991
AT1G31910|PMK	2228	1460	2449	1786	1653	2352	1383	1900	1504	1037	1279	867	958	1071	1077	2405	2209	2513	1424	1759	1740	2371	1145	1745	1516	1763	1268	1152	1010	1139	743	910	868	2026	1931	2133	2283	2782	2468	1591	2003	1908	1453	1417	1474	873	789	785	1586
AT4G39270	2222	2483	2205	1287	1369	1764	905	1103	848	1074	1582	1055	1595	1954	1641	2153	2026	2449	2056	1800	2074	1830	1495	1347	1155	1295	974	1396	1155	1427	1252	1624	1215	1945	1820	2064	1914	2551	1970	1084	1019	906	1095	990	1074	1573	1401	1621	2320
AT1G08797	1215	1199	1379	1296	1751	1534	2077	2210	1649	1822	2753	1648	900	1188	1185	1332	1304	1298	1531	1098	1503	1027	1704	1228	2198	2285	2499	2005	2599	2510	1886	2088	1969	1571	988	1810	1284	1483	1224	2035	2265	1659	1631	2608	1409	1987	1097	1805	1673
AT2G32645	1767	1842	0	982	905	1023	1232	1460	1480	1831	2601	1733	1583	1687	1578	1620	1747	2035	1785	1315	1499	1374	955	1215	1175	1186	1180	0	1151	2174	1626	1871	1420	1563	1673	1908	1475	1736	1497	1223	1261	1075	2285	2218	2467	2439	2022	2409	2309
AT2G31390	839	915	1585	1811	2634	2059	2133	2301	907	2011	2005	1596	1199	1288	1143	1538	1251	1144	2752	632	1651	1412	2079	1611	1620	2064	2042	2134	1540	2378	1980	2645	1964	2432	2295	2127	1133	1473	1076	1823	1644	1573	2067	1427	1000	932	717	491	1022
AT1G55160	2463	2503	1837	607	443	796	818	978	1181	1070	1830	1295	1639	1829	1715	1892	1983	2345	1627	1973	1648	1030	618	832	942	1036	1078	1189	1696	1510	1210	1265	857	1524	1392	1535	2054	2280	2418	727	819	669	1455	1389	1831	2572	2184	2845	2734
AT2G44993	2112	2550	1983	705	978	730	798	970	989	1175	1526	1142	2053	2687	2197	2059	2047	2304	2313	1887	2025	849	717	998	670	808	658	1333	1255	1452	931	1206	795	2090	1771	2076	1622	2266	1959	1090	1148	974	1136	1105	1112	3022	2381	2805	2393
AT1G29930|LHCB1.3	1894	759	1033	2310	1451	1083	3391	2122	4061	684	837	751	159	234	179	1555	732	944	1176	524	1119	1316	2358	1644	2838	9297	1729	916	1511	1159	391	443	276	995	549	606	2714	5779	6723	1789	2273	1051	1671	915	3799	714	662	483	507
AT4G02450|P23-1	1297	1070	1412	1733	1714	1601	1517	1743	1566	2048	2271	1561	1526	1476	1771	1548	1311	1246	2060	993	1479	1921	1852	1903	1404	1522	1277	2062	1727	2358	1868	2082	1507	1609	1901	1677	1146	1310	1052	1710	1771	1426	2246	1677	2086	1698	1528	1482	1197
AT1G04833	944	1083	1229	1243	1790	1641	1618	1891	1484	1744	2409	1602	903	1061	996	1338	986	1025	1203	781	1090	1803	1704	1402	1933	2337	2221	1991	2365	2886	1657	1904	1634	1142	1130	1294	1129	1405	1158	1871	2102	2072	2279	2936	2055	1572	1319	1369	1354
AT3G17650|YSL5	2667	2395	1927	786	826	1115	878	1104	1041	1388	1432	1038	1337	1805	1415	2270	2036	2301	1882	1783	1866	1392	1093	1044	978	1326	1159	1218	1339	1437	1076	1438	927	1555	1503	1652	2100	2198	2355	1126	1035	997	1024	1005	986	1698	1350	1765	2636
AT1G04183	1427	1368	2045	1155	960	2020	1067	1090	1078	1065	2277	1107	2231	1116	1111	1202	1219	1418	780	1014	1069	1131	1046	1234	2023	2414	1053	1345	2537	1411	1140	2203	856	2347	2443	2135	1583	1756	2379	2012	2177	1038	2454	1131	1222	1318	998	1132	2851
AT5G45470	1124	2860	2208	1053	271	1635	1002	1368	696	616	2533	1114	1724	2223	1186	1398	2301	1248	1642	690	1527	1107	1031	642	2596	1092	536	908	4943	2376	621	3248	1328	1506	1017	4677	929	1727	1034	1129	583	1892	1114	4563	393	1143	983	1012	1080
AT3G15635	1185	1371	859	330	86	200	750	966	1625	566	1481	1186	2474	3833	3229	1371	1039	1370	1706	1750	1453	272	211	607	982	1235	1251	975	2184	1284	987	697	556	1709	1630	1764	831	912	1155	638	926	565	1023	1318	2026	6257	4092	6247	3432
AT4G20830	882	1204	1268	1089	1495	1164	1802	1866	1136	2044	2475	1749	1275	1214	1155	1505	1037	1329	0	801	1202	918	1138	796	1591	2268	1693	1975	2813	2615	2321	2546	2225	1403	1248	1345	975	1203	922	1410	1382	1481	2373	2849	2501	1895	1639	1488	1990
AT3G24503|ALDH2C4	1107	1413	1155	825	1260	1016	1455	1444	1002	2317	3174	2160	1475	1549	1429	1383	999	1388	1010	770	1036	1010	1080	810	1398	1506	1575	2290	3159	2611	2685	2945	2453	0	1225	1126	1080	1289	866	1054	1420	1215	2118	2015	2082	2099	1710	1805	2085
AT2G09225	1084	1379	1178	1502	1839	1465	1571	1468	1111	1464	1884	1527	1403	1889	1598	1505	1324	1559	1990	1207	1552	1193	1459	1437	1281	1484	1358	1624	1842	1835	1795	2179	1752	2106	1769	1948	1229	1398	1190	1534	1582	1379	1526	1322	1708	1606	1366	1455	1350
AT3G22200|POP2	503	654	845	838	1039	1304	1560	1772	1474	2232	3261	2063	1336	1923	1399	756	534	927	1193	731	843	1303	1246	882	1578	2054	1934	2793	3224	3184	2434	2355	2036	1075	1051	1045	631	824	824	987	1143	980	2406	2824	3548	2468	2416	2683	976
AT5G45480	1355	3225	2603	844	288	1497	1014	1081	514	498	2391	1121	2102	2426	1262	1329	2466	1176	1745	651	1530	997	743	496	2612	1035	514	634	4705	2533	658	2871	1288	1464	1008	4044	973	1837	1340	725	501	2357	925	2272	409	1159	852	1143	1286
AT4G18596	1569	1748	1894	1220	1203	1439	1219	1373	1185	1396	2035	595	1410	1613	1443	1845	1637	2139	2273	1459	1927	1294	1498	1122	1245	1634	1184	1809	1617	1966	1118	1477	1155	1891	1761	1820	667	2004	1560	1001	1169	1057	1772	1370	1012	2007	1312	1608	1931
AT5G01255	698	977	915	908	1465	845	1395	1430	1766	1567	2381	1882	1432	1660	1441	918	839	1021	878	662	893	802	987	965	1540	1695	1731	1789	2181	2057	1569	2061	1638	1081	1003	1150	1031	1125	908	2435	2143	2212	2179	3297	3745	2278	1823	2304	1517
AT3G12490|CYS6	1089	1230	1426	933	1005	1060	1622	1705	1265	1509	1956	1518	1286	1835	1219	1235	1357	1273	1539	1058	1305	1007	1018	901	1436	1783	1696	1848	2143	2234	1419	1535	1252	1475	1390	1399	1102	1501	978	1019	1149	1003	1960	2024	1865	2332	2556	2388	2122
AT4G39040	1577	1763	1327	1066	1074	1097	1244	1174	1241	1398	2160	1737	1339	1638	1415	1806	1807	1893	1777	1356	1536	1474	1101	1097	1111	1312	1047	1561	1752	1808	1479	1855	1368	1545	1694	1692	1052	1295	1280	1008	1108	966	1716	1654	1779	1679	1686	1708	1924
AT3G04550|RAF1.2	605	526	548	877	814	809	2166	2446	2669	3079	4237	3024	965	1110	928	695	704	779	860	460	602	1015	845	908	1734	1986	1886	3245	3484	3531	2219	2663	2012	722	697	845	301	423	395	963	1064	884	4190	3616	4026	1080	1037	922	1340
AT3G15630	1182	1444	933	360	93	210	731	981	1624	642	1522	1277	2518	3769	3067	1265	1174	1316	1638	1747	1500	336	189	572	1027	1141	1254	937	2138	1164	929	672	561	1642	1582	1668	937	967	1177	624	865	0	1136	1194	2029	5940	3923	5884	3121
AT4G37553	2284	2234	2134	1497	1319	1996	650	922	714	1030	1696	1008	1033	1329	1049	2006	1703	1823	1770	1427	1898	2015	1745	1427	1136	1326	980	1328	1306	1561	1371	1780	1541	1534	1390	1442	1805	2360	1837	1210	1475	1143	938	872	787	1074	1104	1149	1947
AT1G04487	1388	1332	1126	1411	1344	1661	1206	1453	1535	1263	1998	1559	888	1344	1062	1039	1135	1240	1264	1165	1287	1994	1608	1584	1806	2180	1750	1663	2013	1903	1657	1719	1341	1074	973	1031	1298	1491	1320	1891	2041	1837	1705	2319	1881	1701	1563	1731	1319
AT1G11750|CLPP6	1069	1441	1026	1285	1110	1541	1276	1631	1561	1801	2352	1826	1371	1831	1406	1073	1157	1487	1742	1319	1469	1583	1289	1310	1567	1617	1415	1726	2147	2145	1706	1851	1384	1834	1352	1364	989	1053	1118	1274	1378	1467	1854	1528	1734	1769	1612	2006	1328
AT2G01010	1765	1263	1402	1180	1624	2057	1678	2526	2386	1667	1929	798	1308	745	1469	2240	1389	1517	2431	1495	735	3736	3215	1648	1826	1786	1553	1854	1517	2135	1807	2218	1441	1384	855	1142	1182	1607	787	1123	152	171	1008	767	1449	1433	1034	1196	1039
AT3G16250|PNSB3	649	884	913	990	1216	1313	1979	2084	1757	2789	3362	2687	1213	1651	1365	779	717	875	1102	494	913	1019	1384	982	1815	1906	1804	2925	2293	2955	1981	2964	2278	1074	1001	1050	588	708	617	970	1120	770	2861	2274	2218	1301	1234	1201	1557
AT3G16530	560	793	1091	0	2862	1105	0	722	0	1608	2259	1673	1155	1338	0	1261	1019	0	0	1122	1526	820	0	0	0	1764	1500	3128	4720	3186	6026	6578	6459	2430	2297	2061	781	722	669	780	1237	0	0	2625	1962	0	1000	1056	0
AT5G66530	1202	1263	1424	836	1019	949	1165	1405	1090	1679	2250	1513	1828	2376	1988	1570	1305	1523	1853	1232	1559	1126	1090	779	891	1038	957	1565	1197	1893	1247	1569	1429	1786	1394	1536	1198	1394	1327	865	821	647	1818	147	1436	3414	2874	3541	2430
AT2G09785	1090	1250	1360	1684	1475	1607	1174	1526	1267	1748	2128	1817	1389	1553	1387	1310	1449	1424	1910	1176	1344	1712	1615	1703	1054	1185	899	1745	1617	2040	2009	2066	1625	1645	1651	1762	877	1282	883	1435	1340	1360	1888	1519	1775	1431	1106	1150	1414
AT5G09285	2688	2479	2007	621	580	720	539	566	694	516	857	641	1606	2077	1699	2118	2253	2746	2029	2522	2121	1005	689	865	673	670	607	630	1022	741	665	733	617	1946	1853	2034	2109	2701	2390	601	707	585	701	610	1005	2285	2105	2509	2463
AT2G04378	1876	2034	2054	826	805	818	746	1002	763	1291	1563	1249	1701	1978	1794	1983	1932	2056	1953	1593	1892	838	889	891	762	918	797	1328	1312	1419	944	1233	953	1885	1880	1812	1666	2100	1827	720	712	667	1229	1118	1246	2094	1388	1848	2362
AT4G08815	1484	1672	1750	2282	1772	2443	964	1095	868	1130	1619	1214	877	1154	987	1607	1175	1544	2129	1266	1745	2575	2262	2289	1278	1549	1180	1329	1732	1660	1973	2181	1955	1394	1337	1401	1676	1910	1626	1599	1510	1554	1041	905	792	953	835	860	1036
AT4G36730|GBF1	2475	2694	2211	968	706	949	546	739	755	494	724	582	1707	1887	1856	2043	2113	2469	1929	2277	1953	1044	763	924	642	888	658	630	935	748	639	601	526	1444	1251	1555	2234	2906	2462	956	1186	835	770	671	1021	2380	2164	3048	2481
AT3G46668	595	544	602	1973	1966	1977	1535	1625	1362	2613	3589	2342	529	579	550	562	477	533	733	493	519	2167	1425	1633	2270	2850	1452	2717	5116	3481	3145	3563	3023	531	516	516	334	474	378	1777	1502	1739	2564	3134	2669	499	599	538	647
AT1G50240|TIO	1908	2143	1909	2260	1734	2393	1129	1165	1241	1064	394	1131	1039	1229	597	1483	1185	1737	1815	1447	1772	2392	2194	2559	1513	1651	1487	1283	1464	1458	1242	1753	1170	1571	1309	1436	1608	1679	1513	1028	1959	2010	1430	476	1215	1235	457	1222	1476
AT1G04977	1587	1570	1588	1487	1490	1670	1093	1362	1044	1347	1679	1402	1248	1393	1237	1430	1568	1739	1844	1278	1614	1489	1530	1550	1041	1245	1215	1632	1489	1931	1297	1421	1193	1449	1396	1417	1855	1901	1738	1252	1206	1350	1412	1182	1287	1465	1226	1260	1769
AT5G66558	811	974	1353	1399	1727	1711	1789	1978	1489	1753	1846	1580	1406	1751	1491	1524	1057	1390	2129	924	1577	1896	1649	1518	1533	1671	1652	1806	1648	2233	964	1391	1158	1846	1723	1761	896	1358	894	1292	1425	1210	1994	1466	1407	1491	935	930	1253
AT1G17232	1402	1683	1568	991	992	1320	965	1204	1339	1302	2126	1802	1585	2016	1579	1279	1343	1585	1602	1285	1212	1262	1044	1099	1095	1685	1160	1712	1612	1947	1125	1438	1207	1367	1366	1496	1197	1949	1243	1150	1241	1037	1682	1455	1476	2586	1972	2164	1678
AT1G09253	2084	2146	1742	1643	1324	2193	1248	1418	1294	903	1566	815	576	974	912	1547	1646	1649	1418	1646	1755	2104	2050	1875	1763	1965	1821	1052	1223	1501	1322	1451	1210	1459	1290	1333	1802	1934	1768	1506	1646	1651	1095	1548	1171	592	667	599	1118
AT2G08780	743	1140	931	1275	1385	1077	1843	2076	2240	995	1390	999	1103	1458	1167	935	830	1055	838	821	901	1230	1231	1146	2490	2572	2837	1225	1623	1502	1137	1172	1258	892	952	949	932	1315	1203	1395	1858	1687	2360	2795	3289	2119	1589	2338	1726
AT1G08803	3256	4260	2948	505	567	730	219	141	338	108	260	276	937	910	585	2711	2052	2334	1273	1956	1593	1044	908	648	241	344	291	105	792	240	432	352	340	1087	969	1098	3826	4285	3503	455	512	550	271	604	1099	2514	1836	2278	2825
AT1G48350|RPL18	1136	1212	1335	1255	847	1181	1294	1280	1428	1677	2614	1932	1279	1672	1266	1411	1491	1286	2046	981	1366	1272	1294	1016	1371	1570	1258	1907	2724	2912	2193	2425	1975	1762	1987	1379	0	1211	920	805	768	688	1642	0	1622	1628	1837	1465	1736
AT1G50250|FTSH1	1789	1724	1471	1795	1425	1754	943	1179	1090	975	2741	857	773	1028	1739	1556	1646	1455	1436	1312	1600	2167	1856	2058	1091	1464	0	838	1349	1346	1021	1466	1051	1220	1146	1134	1248	1729	1750	2601	1546	1535	908	2251	1131	970	1604	1142	1615
AT3G48870|CLPC2	457	528	520	551	649	0	3357	750	579	791	958	695	3693	702	552	576	3667	3772	871	365	570	3436	3758	531	461	573	2916	865	4095	5970	542	680	3460	636	745	638	391	573	2800	552	483	416	5718	677	671	674	3748	520	647
AT3G09795	919	1123	1200	1535	1685	1672	1362	1515	907	1675	2476	1715	839	1441	1217	963	914	956	1466	849	1219	1347	1374	1240	1251	1516	1399	2111	2464	2438	2460	2552	2089	1339	1128	1282	794	1044	911	1674	1522	1471	2019	2042	1555	1509	1417	1397	1246
AT4G26230|RPL31B	1351	1478	1556	1188	1254	1233	936	1215	1015	1590	2055	1481	1406	1648	1295	1655	1740	1877	1690	1260	1620	1511	1069	1294	778	894	753	1520	1482	1765	1839	2013	1548	1694	1693	1865	1114	1455	1146	1269	1215	1087	1620	1307	1566	1422	1275	1282	1812
AT2G31570|GPX2	2087	2059	2216	1715	2008	2332	1789	1881	1269	1504	2083	0	1311	1580	1325	2412	0	2303	2351	1671	0	2111	2332	1875	0	2385	2296	0	0	1942	0	2462	1942	0	2058	0	2013	2128	2039	2004	2646	2238	1903	0	1715	1371	0	0	0
AT3G10527	1320	1222	1410	1849	1525	2071	992	1418	1176	1571	1976	1486	845	1183	1057	1273	977	1149	1387	959	1341	2484	1862	2254	1375	1763	1513	1428	1655	1987	2156	2249	1906	1347	1152	1145	1138	1346	967	1942	2255	1784	1452	1441	1379	1103	985	984	1238
AT3G12260	1057	1214	1331	1194	1371	1597	1549	1626	997	1513	1959	1642	1275	1758	1318	1378	1195	1230	1865	1132	1626	1254	1463	1345	1490	1670	1542	1821	1837	2050	1762	2117	1660	1790	1579	1629	933	1237	977	1240	1157	1172	1582	1497	1433	1500	1103	1316	1378
AT1G67090|RBCS-1A	1579	1406	1387	1251	1890	1181	1265	1588	1816	1585	1785	1255	1119	1507	1159	1878	1538	1733	1966	1262	1907	1536	1594	1442	948	1358	979	1486	1663	1633	1756	1946	1706	1404	1727	1251	1284	2340	1960	1276	1143	862	1193	738	1159	985	1144	1163	1385
AT1G07725|ATEXO70H6	2591	0	2260	911	0	1057	729	879	917	946	1159	901	1581	2120	1833	2212	1991	2683	2097	2230	2346	0	1031	1063	895	1079	938	952	1256	1210	885	1072	0	1797	1641	0	2043	2770	2129	914	796	718	949	1002	1137	2795	2218	2788	2589
AT1G34110	1625	1661	1449	1011	902	1234	841	1134	866	1200	1519	1371	1485	1821	1593	1518	1390	1738	1397	1350	1386	1292	1090	1324	1118	1209	1210	1437	1548	1684	1419	1687	1082	1440	1172	1323	1378	1682	1554	1053	1184	928	1126	1169	1183	2182	2076	2355	1945
AT1G16880|ACR11	1230	1366	1439	1284	1218	1536	0	1212	1071	2067	2950	2260	1251	1788	1360	1266	1167	1537	1579	0	1437	1620	1245	1319	1179	1422	1261	2138	2073	2376	2005	2531	2098	1396	1411	1499	1089	1387	1045	1113	1281	975	1801	1817	1746	1514	1244	0	1744
AT5G25460	1075	1307	2027	739	1001	1257	1614	1712	1139	1126	1273	1150	1505	1449	1306	2038	1436	2113	2305	1183	1936	1456	1291	812	1408	1649	1617	1445	1326	1429	884	1243	988	2379	2221	2747	1615	1951	1380	810	890	724	1610	1217	1081	1247	0	0	1539
AT1G09963	1310	1370	1581	1218	1326	1109	910	1161	956	1529	1702	1236	1481	1725	1403	1451	1483	1549	1842	1254	1602	1369	1016	1230	893	1064	997	1486	1595	1544	1400	1578	1229	1727	1695	1580	1151	1627	1261	1253	1123	1080	1532	1405	1384	1741	1793	1913	1699
AT1G55990	1212	837	1748	1491	1690	2114	1390	1630	739	1209	1780	1289	1183	1420	1084	1107	606	950	1516	647	1775	1433	2382	965	1771	1598	2416	1356	1853	1945	2440	2380	2195	1368	1035	1005	1629	1752	1281	1287	1291	1895	1355	1833	553	930	796	543	1583
AT3G02370	5341	377	5755	544	580	1267	45	51	28	22	39	29	59	67	38	4078	2566	3344	4356	4204	5685	2231	1601	14	56	55	39	28	36	39	32	30	28	1673	2062	1566	5388	4085	4259	443	644	272	28	32	27	70	47	38	79
AT3G17800	2231	2297	1794	2137	1929	2910	932	893	1016	618	837	494	501	732	570	1851	1459	1991	1535	1386	1877	3138	3178	2080	1655	2121	1633	583	725	801	1094	1443	980	1422	1315	1417	1778	2066	2021	1866	2177	1741	681	1002	836	458	441	398	0
AT4G01935	912	977	1058	1199	1015	1345	1392	1413	1344	1609	2274	1713	990	1348	962	1097	974	1211	1301	1076	1234	1425	1185	1297	1299	1774	1381	1855	2536	2111	2183	2319	1822	1128	1113	1281	1070	1457	1137	1336	1321	875	1924	1823	1561	1523	1587	1637	1247
AT5G56985	2424	2369	2745	1391	1319	1956	917	1012	553	824	855	721	572	591	516	2183	2196	1975	2020	1619	2291	1786	1790	1408	1002	1149	1124	776	931	1193	954	1114	1006	1677	1720	1620	2287	2509	2160	1162	1370	1316	862	977	817	633	531	495	893
AT3G08665	1212	1260	1236	800	1132	1053	942	1297	1120	1433	2054	1332	1397	1915	1477	1429	1185	1494	1553	1217	1408	1146	913	907	1175	1335	1260	1578	1881	2032	1431	1805	1227	1416	1331	1499	1026	1418	1272	891	1038	855	1467	1313	1335	2237	2194	2598	1756
AT1G72750|TIM23-2	2554	2665	2323	1441	1413	0	1143	1066	0	0	1772	0	2199	2475	2112	0	0	2600	2307	2526	2345	0	0	1438	0	0	902	1573	1790	1662	1693	1856	1586	2368	2087	2220	1801	2265	1880	1593	0	0	0	0	0	2189	1884	2186	2324
AT3G45980|H2B	876	893	1063	1049	1339	1598	1287	1985	1575	1709	2378	1602	1319	1613	1303	1209	1060	1263	1543	980	1210	1249	1716	811	1534	1396	1857	2014	1634	2224	1278	1437	1297	1317	1332	1504	847	1089	959	1012	1202	896	1893	1791	1683	1899	1575	1523	1510
AT4G17100	2304	2431	1796	866	672	987	788	859	713	762	1296	732	813	1180	1057	2136	3531	2174	2361	1978	2654	3519	1126	910	729	845	879	1063	1224	1076	1131	1308	995	2163	2063	2168	1555	1945	2012	809	1046	723	1134	992	971	608	557	577	969
AT4G15550|UGT75D1	1333	1377	1359	1018	923	1284	1007	1131	994	1280	1915	1483	1248	1623	1443	1442	1356	1382	1251	1374	1397	1793	1307	1272	1065	1330	997	1349	1413	1508	1300	1620	1144	1308	1252	1427	1380	1776	1498	1190	1170	1036	1518	1272	1315	1741	1593	1611	1951
AT4G09975	886	906	1210	1231	1471	1344	2056	2141	1713	1742	2224	1687	747	1098	893	1258	890	1273	1716	804	1362	1412	1554	1383	2201	2311	2255	2267	2182	2279	1516	2159	1434	1458	1189	1219	707	870	641	1342	1249	1407	1969	1682	1398	927	806	832	1049
AT2G44130	2603	2422	3604	87	658	1067	854	1196	979	65	96	617	131	1502	1690	1993	2004	2875	4103	2234	3532	1056	1300	1202	1358	1347	1741	70	150	917	69	738	546	2241	2304	1708	2520	3466	2807	1178	98	65	898	855	848	2372	148	199	2601
AT1G32640|MYC2	249	4075	253	2787	173	218	140	4004	197	183	321	206	281	296	309	3700	227	204	211	752	263	3584	162	2725	180	240	184	254	297	5998	3571	3060	191	246	3804	246	3760	249	203	3480	3845	3406	4621	5067	299	301	300	316	302
AT2G18280|TULP2	2384	2201	2049	729	487	828	644	890	1095	625	999	755	1330	1512	1289	1922	1896	2084	1616	1779	1681	1124	807	911	959	1200	1234	906	1564	943	815	705	483	1417	1229	1360	2007	2481	2099	659	874	636	841	918	1345	1985	1713	2192	2259
AT1G78265	687	741	829	544	563	418	1060	833	922	924	1388	1331	2181	2552	2228	1178	1074	1085	1393	967	1166	410	368	574	911	1212	895	1333	2206	1418	1235	1203	1129	1676	1471	1626	948	1224	959	606	649	608	901	890	1395	4594	4148	4864	2709
AT4G26510|UKL4	762	1004	1804	1512	1138	1317	1015	1027	947	1289	2891	1576	1707	2122	1838	1634	1500	736	750	1100	1665	1002	614	1219	1514	1495	1528	390	2057	1373	494	2247	1991	1612	1172	1783	1280	1717	1141	1666	988	1139	1230	1778	1585	2224	2085	912	1219
AT1G08260|POL2A	956	913	1026	1767	1556	2296	1232	1292	946	2065	2431	1991	950	1164	829	1109	784	1135	1431	779	1345	2007	1846	1717	1169	1416	1341	2020	2203	2572	2534	2883	2494	1225	1227	1230	916	1061	742	1355	1212	1444	1548	1347	1149	888	787	564	935
AT1G50010|TUBA4	628	619	817	1459	1942	1269	2217	2409	1578	1792	2908	1773	1365	1430	1066	1096	1080	718	1407	675	914	1513	1589	1517	1039	1404	1313	2273	1453	2536	1062	1640	870	1198	1260	1171	765	887	671	1937	1800	1303	2105	1616	1792	1611	1458	1551	1181
AT4G34120|CBSX2	919	1111	730	1383	1299	1260	1457	1995	1688	1841	2268	1832	728	1015	685	912	749	908	959	924	853	1260	1378	0	1883	2261	1626	1952	2865	2438	1823	2030	1718	811	854	962	659	973	713	1402	1892	1642	2639	2649	2781	1137	895	1026	1084
AT1G03090|MCCA	1934	2009	1097	220	146	259	238	270	621	196	463	331	2041	3471	2504	1319	1374	1600	1485	2174	1666	515	238	390	395	0	493	402	719	473	503	337	223	1095	951	1123	1911	1994	1991	252	313	193	343	512	813	6806	6207	7988	2591
AT2G07015	1336	1164	1190	1547	1373	1430	1387	1471	1294	1568	2084	1569	801	937	828	1137	1077	1353	1547	1042	1335	1956	1512	1455	1334	1505	1186	1628	1467	1718	1761	2058	1837	1172	1179	1301	918	1041	1046	1591	1885	1456	1968	1814	1824	914	785	777	1067
AT1G04030	1165	991	1403	1154	1155	1056	1125	1151	807	1145	2043	1472	1780	1750	1637	1674	1261	1641	2164	960	1744	1010	1117	977	878	1165	1136	1377	1563	1587	1183	1508	1174	2053	1967	1982	1124	1394	1001	1022	699	811	1280	966	1081	1609	1331	988	1830
AT1G18890|CPK10	1038	1533	1681	1232	1264	1346	1077	1467	784	1405	1694	1175	1102	1253	1196	1609	1488	1462	1609	977	1669	1241	1440	1012	1205	1208	1229	1291	1316	1895	928	1602	1230	1482	1603	1621	1338	1667	1505	963	1162	977	1464	1365	770	1476	1021	1114	1745
AT1G07510|FTSH10	1509	1717	1855	884	900	928	874	1110	664	1005	1404	960	1210	1421	1267	1664	1583	1788	1822	1369	1595	992	1181	967	895	1117	926	1087	1640	1666	1072	1186	1088	1572	1552	1498	1524	1927	1845	837	806	910	1150	1145	947	1972	1500	1705	1483
AT5G52170|HDG7	792	972	1073	1152	2016	1013	1119	1438	770	1425	1860	1189	796	1167	963	966	946	987	1446	2323	1049	1305	1165	1012	1028	1154	1699	1334	1343	1768	1346	1412	1158	1131	2273	1041	997	1072	617	1202	1107	837	2474	2436	850	3241	915	3308	887
AT5G08920	1164	1120	1231	1068	1307	1457	1128	1433	902	1251	2041	1303	1169	1246	1139	1404	1181	1282	1501	926	1384	1341	1388	937	1318	1422	1679	1446	1745	2024	1626	1827	1556	1270	1249	1394	1161	1355	1033	1100	1248	1309	1384	1602	1116	1117	979	862	1570
AT5G66053	3018	2837	1552	187	98	204	251	339	465	553	1057	879	2218	2607	2438	1341	1552	1804	1049	1685	1104	255	117	335	405	410	488	767	1245	905	662	557	487	713	699	784	1893	2158	2167	171	191	115	597	867	1175	4251	3299	4507	3423
AT1G62510	880	1226	736	3051	2565	4435	917	973	1816	0	513	0	431	604	478	437	815	588	397	774	650	5518	3303	4210	1695	2487	1345	381	617	328	199	0	0	362	302	346	1333	1791	1459	4431	4214	3458	1199	1874	2896	1088	940	1191	398
AT1G50900|LTD	1152	1371	1133	1289	1322	1191	1503	1337	1492	1565	1985	1639	828	1069	926	1147	1075	1230	1295	873	1131	1433	1280	1541	1446	1614	1471	1851	1777	1758	1344	1614	1185	1259	949	1081	942	1324	880	1469	1542	1300	1817	1521	1785	1028	838	932	1383
AT5G01732	1395	1727	1468	1082	1068	971	969	1145	1223	1158	1735	1175	1513	2021	1738	1332	1422	1712	1443	1104	1334	1000	935	1183	885	1159	961	1296	911	1517	1049	1205	850	1343	1258	1675	1341	1687	1272	1068	1108	975	1300	1377	1382	1668	1618	1675	1393
AT4G17840	1721	1758	1684	1789	1562	1708	784	1001	864	782	1174	753	527	995	654	1347	1151	1538	1291	1636	1561	1990	1520	1830	1376	1769	1271	955	2216	1384	1812	1923	1477	1277	1031	1284	1639	1810	1612	1508	1498	1457	1003	1439	1129	609	611	592	855
AT5G01765	703	71	1294	1451	1356	1394	1327	1342	938	1778	2600	1995	1007	1191	1153	1124	1028	1166	1622	768	1458	1355	1215	1287	942	1424	896	2236	2191	2362	1559	1841	1333	1475	1075	1193	912	1329	1002	1358	1201	1168	1665	1506	1609	1393	1117	1027	1021
AT5G53050	325	1018	415	1203	1303	1426	1142	1315	1769	1950	2670	1725	704	1192	1107	523	900	1123	1058	510	1011	1504	1443	955	1409	1546	1372	1421	1909	1932	1366	2618	1842	951	699	931	981	986	820	1297	1269	1319	2242	2366	2209	1062	986	1127	1551
AT5G41025	1424	1558	1441	1202	1071	1284	851	1269	719	1271	1564	938	1012	915	1142	1456	1312	1345	1597	1105	1237	1255	1234	1054	901	1353	995	1398	1526	1734	1265	1293	1083	1451	1393	1591	1283	1578	1347	1254	1474	1283	1473	1464	1176	1276	1083	1329	1530
ATCG00920|RRN16S.1	1377	1057	1196	1115	1331	1679	1821	2641	2866	1353	1864	748	1211	830	1411	1900	1207	1345	1535	977	406	2206	2261	1518	1459	2012	1412	2050	1216	1994	943	1530	1018	1209	661	811	1119	1252	590	993	151	146	1243	885	1616	1474	1107	1238	1017
ATCG01210|RRN16S.2	1387	1042	1182	1135	1325	1498	1750	2664	3127	1367	1867	751	1245	827	1553	1865	1221	1355	1581	975	383	2155	2289	1544	1464	2036	1435	2030	1191	1982	966	1515	1019	1152	668	813	1125	1240	582	999	148	144	1234	884	1623	1420	1066	1159	1029
AT5G18260	1796	2037	1704	900	617	732	781	813	766	884	1359	864	1179	1369	1113	1482	1729	1842	1629	1263	1462	830	775	997	768	1046	687	1190	1091	1361	870	904	657	1516	1553	1459	1627	1953	1623	893	871	846	1159	1089	1152	1889	1296	1691	1973
AT2G24545	3613	3493	3122	1201	1044	2252	305	393	387	305	394	274	248	261	200	2506	2361	2650	2603	2300	3062	2503	2123	1345	445	629	478	238	245	408	576	768	460	1692	1630	1860	2776	3003	3035	977	868	832	316	384	261	96	100	113	188
AT1G54410|HIRD11	562	547	689	755	1065	901	2027	2853	2007	2043	2031	1331	771	1200	972	1020	640	841	1236	431	867	854	1149	937	1734	2061	2212	2289	2618	2490	1227	1612	1056	917	1018	997	595	867	672	1144	1436	888	2740	2465	2540	1310	1306	1092	1087
AT3G13061	579	656	906	1404	1831	1580	1227	1639	910	1222	1834	1250	1105	850	728	727	647	2212	1123	506	925	1010	2219	1052	1440	1334	1775	1590	1529	1670	1249	1652	1247	1303	1633	974	993	1007	648	1268	2075	1090	1592	1110	1459	931	729	1048	1889
AT2G40765	891	1145	1308	1002	1264	1267	1106	1192	946	1385	1737	1293	1028	1502	1204	1485	1183	1213	1927	834	1411	1106	1206	958	902	1163	963	1592	1630	1992	1510	1970	1656	1848	1624	1699	890	1320	856	905	980	921	1495	1324	1073	1538	1205	1126	1378
AT1G53800	1147	0	1179	908	942	0	1083	1368	1031	1553	2132	1401	1333	1500	1324	1199	1303	1420	1309	1060	1240	1025	765	888	934	1245	1024	1702	1596	1742	1628	1666	1330	0	1358	1474	931	1067	946	1173	1127	1005	1933	1678	1644	1709	1789	1863	2045
AT1G16720|HCF173	1811	2047	1764	1127	1239	1571	891	997	1051	715	1192	802	802	1031	771	1647	1447	1822	1539	1343	1849	2045	1601	1405	1312	1549	1304	829	1046	998	926	1116	976	1414	1201	1358	1542	1796	1758	1099	1289	1132	1012	1027	948	671	710	746	1479
AT1G09053	1487	1438	1705	760	831	948	715	882	573	1111	1430	1015	1243	1432	1160	1526	1320	1532	1639	1401	1589	1093	945	685	783	922	805	1212	1595	1608	1397	1541	1255	1516	1347	1763	1457	1765	1567	826	925	881	1000	1162	1015	1772	1339	1446	1491
AT2G39730|RCA	1852	1403	1343	1608	1873	1601	807	1113	1473	780	1238	711	629	950	897	2127	1659	1817	1928	1074	1730	2458	2119	1965	980	1190	976	801	925	851	1014	1365	964	1302	1352	1235	1600	2505	2208	1684	1301	1186	976	606	748	441	551	495	936
AT1G15960|NRAMP6	0	3414	3641	0	4487	3866	2135	0	0	1967	0	1519	0	0	1161	2888	0	3310	3043	0	0	5213	3876	0	0	3167	2474	1776	0	2302	0	3183	2379	0	2476	0	0	0	0	0	0	0	0	2252	1973	1141	0	0	0
AT4G14000	1024	1063	1485	1003	966	1351	835	1088	1029	1323	1864	1293	1219	1587	1046	1521	1263	1322	1784	1156	1670	1278	1198	1154	1005	1018	1266	1409	1600	2137	1207	1487	1267	1376	1479	1368	1177	1674	1157	793	1002	653	1375	1258	1002	1327	1310	1096	1302
AT5G07015	1093	1138	1304	1002	843	1171	794	969	714	2268	2741	2265	772	914	905	1059	804	1067	1166	875	1072	1296	1227	1227	881	1002	1021	2114	2257	2575	1998	2548	1916	959	944	976	1122	1279	1039	881	938	918	1320	1324	1309	1077	993	1163	1358
AT1G27920|MAP65-8	1271	1442	1823	822	802	861	779	1041	644	994	1242	734	1443	1592	1362	1853	2078	1950	2082	842	1635	554	1140	619	709	949	713	1094	807	1533	833	1034	780	1975	1998	1998	1299	2156	1362	673	761	756	1221	895	560	1616	1119	753	1618
AT4G09225	419	493	732	737	1365	767	1575	1408	710	2341	2757	1991	1067	1137	1007	793	743	682	1203	339	821	559	1002	523	1130	1169	968	2384	2978	3132	2536	2996	2836	1330	1224	1152	416	735	378	883	724	813	2252	2322	2191	1237	915	806	1071
AT1G23740|AOR	1394	1295	1284	2111	2292	2328	1016	2244	804	610	873	561	346	414	271	1223	1065	1256	1120	952	3246	2529	2020	2619	807	1144	910	610	587	680	1026	1352	1128	973	889	995	1082	1338	1184	5100	1932	1813	880	755	685	191	196	0	557
AT1G80310|MOT2	237	1389	1504	1105	986	127	126	1775	1028	1807	2332	112	1363	1482	169	1501	1235	1539	176	1019	1232	103	157	167	103	482	2160	2224	1952	2353	952	1673	76	1210	1362	1318	1294	1979	1299	1156	1268	1329	2034	2065	1730	1566	1508	1407	2038
AT3G27700	608	907	1530	3225	4022	4790	2077	2230	1229	24	55	25	10	0	11	881	608	693	1541	511	1332	3258	5736	2453	2652	2956	2904	67	91	79	57	44	32	501	426	496	1850	2063	1794	2608	3196	2727	756	765	543	9	14	22	16
AT1G68945	1245	1199	1414	1166	1024	1099	1085	1425	1134	1154	1617	1003	1134	1362	1243	1302	1273	1651	1282	1020	1284	983	1220	1162	1026	1160	1052	1288	1285	1408	1160	1148	1013	1267	1327	1348	1179	1596	1210	1080	938	1045	1385	1104	1272	1594	1233	1352	1447
AT5G64970	987	1151	1227	1304	1218	1142	915	1280	1055	1262	1763	1181	1118	1289	1087	1165	1193	1298	1545	885	1221	1314	1170	1474	1113	1105	1061	1462	1632	1742	1401	1514	1099	1360	1237	1410	991	1259	919	1411	1422	1125	1542	1328	1337	1277	1158	1166	1219
AT1G18975	618	766	2448	949	1800	2026	2389	1906	216	1382	835	715	986	640	729	2073	640	985	2096	339	2062	726	2590	426	1809	2003	2507	1481	857	2313	1386	2048	1638	1993	1952	1888	1020	1081	790	669	532	922	1520	849	185	488	232	74	707
AT2G32179	1011	1017	911	877	852	759	1204	1288	1556	1494	2481	1780	819	975	1003	1063	1062	1197	1396	605	968	980	798	974	886	1085	1036	1793	1894	2096	1475	1744	1162	1245	1189	1262	771	1103	790	1074	977	931	2587	1941	2077	1287	1170	1211	1247
AT1G49205	3215	3115	3237	150	95	233	77	131	126	113	267	215	705	945	770	3635	3126	4039	3935	3194	3842	299	225	226	51	149	125	145	254	243	550	606	510	4210	3668	4039	1779	1783	1861	153	157	136	64	77	58	536	404	368	1173
AT1G07993	818	952	858	1620	1521	1774	1839	1860	1761	1362	1914	1400	531	683	529	800	754	919	973	611	853	1845	1710	1651	2054	2355	2096	1415	1856	1543	1053	1299	1159	849	780	741	789	904	848	1662	1788	1542	2012	2113	1949	693	716	755	787
AT5G01930|MAN6	1476	1486	1414	766	854	780	769	887	723	1266	1653	997	1452	1767	1341	1769	1632	1855	1950	999	1510	871	754	732	751	859	605	1370	1161	1370	1043	1403	920	1627	1490	1471	1227	1580	1125	648	599	487	1257	927	866	1392	1288	1173	1934
AT1G17744	404	565	1138	747	1692	1211	1267	1509	434	2209	2036	1251	847	951	772	1138	595	798	1343	324	973	749	1312	467	1203	1390	1466	2238	1683	2738	2608	4476	4340	1253	1156	1226	726	938	711	996	889	975	1421	1402	724	855	630	494	998
AT4G00883	641	713	1021	1524	1408	1395	1512	1751	774	1653	2272	1446	1083	1306	1105	1159	884	1057	1033	489	1067	1234	1515	1167	1229	1560	1387	2272	1488	2473	1223	1686	1326	1128	1123	1005	571	823	720	1458	1326	977	2002	1663	911	761	859	337	1283
AT2G44860	1255	1293	1169	1199	1044	1010	780	1094	745	1466	1700	1129	1368	1423	1315	1447	1387	1407	1572	1098	1268	1074	865	1016	615	880	551	1259	1359	1726	1549	1686	1208	1463	1363	1603	907	1372	920	1344	1129	1095	1335	1012	1110	1517	1082	1274	1485
AT3G59695	1328	1244	1576	1025	987	1223	990	1125	657	989	1398	974	1351	1322	1279	1724	1227	1266	1836	909	1631	915	1183	960	1001	1167	1182	1214	1190	1513	979	1447	1060	1576	1371	1460	1305	1629	1513	765	973	836	946	998	714	1531	1231	970	1433
AT1G19350|BES1	968	1290	1313	751	1304	1179	500	1576	990	1578	876	34	1586	1918	1403	1619	1345	1420	2081	707	1211	913	168	1042	1198	1368	1403	1712	2067	2065	842	781	1611	1784	1753	1758	580	1682	812	563	414	1043	1300	1529	1224	450	1998	1814	1708
AT5G20500|GRXC4	0	1400	1456	0	1384	1280	1324	1389	1289	1449	2244	1361	1482	0	1472	1632	1562	1599	2233	1365	1780	1257	1349	0	0	1397	0	1549	0	0	1599	1654	0	1843	1798	1805	1204	1727	1351	0	1317	1224	0	1676	1806	2003	1747	0	1791
AT1G22850	1404	1134	1249	2078	1708	1905	1085	1131	1167	869	1273	931	511	901	626	1254	1112	1436	1157	1081	1285	2180	1898	2203	1161	1350	946	894	1307	1122	1051	1213	959	1053	975	1016	1144	1346	1244	1742	1810	1702	1330	1194	1234	782	829	797	931
AT3G59980	885	817	1032	2390	1282	1583	1282	1742	869	1994	2082	1027	1075	1301	811	1013	1048	1117	0	723	1378	1072	1841	2356	830	1461	1177	0	1312	1471	1170	1211	1301	1118	1023	1400	846	1299	603	1837	1930	1549	1408	1640	1790	1287	1114	1028	1159
AT1G06717	1916	1909	1363	1271	1167	1892	1023	1092	1295	1023	1352	848	781	962	804	1372	1468	1557	1219	1370	1508	1909	1516	1683	1153	1372	1202	957	1148	1061	1048	1410	865	1160	1100	1268	988	1287	1479	1230	1307	1204	1299	1178	1486	732	580	687	928
AT3G56950|SIP2	1088	1576	1999	1914	1758	1895	1042	1160	915	840	972	814	509	686	535	1651	1386	926	1977	1291	1781	1813	1984	1848	1508	1691	1304	855	1004	866	933	1000	923	1723	1109	1512	1481	1698	956	1126	1343	1547	989	1262	596	645	413	565	814
AT2G37362	652	724	1296	970	1530	1455	1750	2086	599	1699	1473	1087	1192	1185	1163	1239	612	986	1469	484	1498	778	1713	561	1695	1894	2406	1557	1546	2197	1853	2119	1752	1690	1399	1259	875	948	709	779	745	1043	1623	1268	472	821	577	448	963
AT5G54280|VIII-2	468	596	929	3401	3278	3413	2951	2766	2043	246	307	311	61	66	61	518	502	542	844	268	662	3016	3775	3699	2660	3493	2398	388	576	438	131	112	118	363	316	360	1095	1527	1054	2748	2958	2657	1538	1439	1266	166	180	173	103
AT5G53048	1161	1200	1270	1485	1368	1374	1327	1688	1073	675	955	779	641	593	536	1101	772	1303	1119	1054	1414	1792	1458	1635	1509	2241	1962	1162	1144	1038	1085	708	816	1130	930	1103	1243	1332	1191	1175	1616	1103	1286	1532	1603	1553	1358	1406	1291
AT2G06465	746	929	668	1184	1416	1166	995	1348	1327	2044	2333	1836	747	705	819	774	791	759	895	593	0	1500	1090	1381	657	1085	822	1968	1402	2310	1873	1971	1537	684	820	1044	607	821	775	2092	1966	1648	2250	2059	2174	1017	814	1094	911
AT5G41680	861	877	948	1209	1024	1319	1121	1358	1143	1381	1875	1377	1090	1212	1066	1072	993	918	1163	769	1047	1425	1221	1230	1035	1140	1214	1597	1506	1887	1409	1763	1348	1319	1140	1200	842	1084	722	1279	1427	1056	1545	1573	1809	1263	938	1066	1031
AT2G38230|PDX11	1327	1469	1641	1415	1256	1379	1198	1260	931	851	1135	864	795	908	877	1429	1317	1519	1322	1029	1369	1604	1608	1510	1102	1412	1121	786	909	1085	728	1040	772	1100	1020	1071	1673	2259	1611	1359	1280	1235	932	782	877	958	790	806	1166
AT1G07603	352	681	816	1476	1280	1242	1355	1598	1646	1967	1624	2027	865	1518	1120	695	593	863	1500	373	919	882	971	1490	1234	1628	1321	1425	1609	1567	1093	999	974	1345	1387	1251	507	949	702	1345	1136	1414	2172	1152	1807	1691	1660	1655	762
AT1G09627	987	1229	1008	903	1054	867	1067	1219	946	1203	2008	1279	1109	1266	1067	1152	1001	1097	1277	879	1089	1000	1067	826	1078	1317	1038	1431	1842	1703	1366	1601	1325	1051	1089	1242	907	1215	1014	1169	1060	1114	1379	1408	1104	1392	1257	1291	1266
AT3G41762	934	936	965	1397	1376	1261	1090	1502	1247	1621	1992	1227	978	1276	1104	1010	1220	1113	1185	644	849	1398	1288	1537	1126	1693	872	1874	1548	2158	1567	1915	1367	1355	1026	1126	673	969	668	1179	879	847	1363	1081	1174	1075	937	830	931
AT1G73030|CHMP1B	899	0	1009	894	928	1048	1155	1313	1234	1060	1548	1153	1061	1470	1262	1041	912	1023	1072	1111	1000	0	953	963	1270	1371	1425	1258	1928	1520	1082	1184	1004	996	909	1019	983	1127	982	1077	1242	1016	1555	1721	1920	1971	1744	2195	1428
AT3G09050	828	922	630	1126	850	1008	1234	1491	1252	1508	2352	1662	910	947	890	853	816	959	984	666	804	1130	969	1104	1362	1526	1396	1728	1753	1957	1261	1621	1470	1015	850	945	758	857	858	990	1096	924	1977	1918	1669	1250	1237	1142	1262
AT2G07345	803	958	993	1138	972	1228	1195	1239	1272	1588	1881	1488	954	1119	952	1066	984	1213	1213	870	1028	1309	990	1147	1126	1307	1050	1482	1662	1649	1336	1426	1330	1057	1030	1149	803	981	846	996	1144	953	1584	1423	1568	1076	1226	1265	1253
AT1G23820|SPDSYN1	1144	1295	1249	773	874	862	1017	1319	1134	1489	2190	1469	1476	1833	1450	1203	1155	1299	1574	0	1303	847	791	852	961	0	0	1575	1781	1734	1345	1599	1167	1322	1380	1284	0	1083	927	804	842	913	1567	1285	1489	1855	1611	1586	0
AT2G32480|ARASP	1003	955	822	1349	1267	1387	1205	1403	1373	1537	2254	1772	904	1201	1032	824	843	1043	799	855	0	1481	1302	1520	1353	1512	1263	1659	2074	1953	1744	2117	1590	774	702	802	0	866	778	1421	1584	1466	1742	1770	1778	0	1004	1081	1199
AT5G07285	1141	1210	1312	920	819	900	907	1098	941	1114	1509	1174	1075	1353	1011	1213	1095	1393	1163	971	1023	995	1029	987	1063	1020	838	1144	1542	1467	1141	1317	1172	1299	1153	1089	1105	1403	1123	1049	1077	956	1206	1248	1109	1560	1257	1371	1429
AT5G09685	1410	1493	1387	743	904	833	801	865	823	1009	1440	1005	974	1238	1137	1307	1436	1501	1445	999	1547	1071	967	898	770	1048	900	1213	1094	1268	1043	1226	828	1334	1297	1435	1056	1483	1286	810	843	874	1247	993	867	1324	1176	1247	1690
AT1G70340	978	1089	998	1124	1143	1195	1148	1279	896	1247	1744	1173	960	1123	1056	1058	1056	1137	1446	810	1070	1068	1197	1088	1243	1500	1428	1344	1619	1778	1368	1682	1247	1177	1162	1135	922	1073	951	1055	1087	992	1312	1438	1232	1236	1042	1041	1121
AT2G20260|PSAE2	714	837	1020	1076	1061	1155	1776	1964	1570	1395	1801	1466	634	711	539	850	761	863	1000	627	882	1025	1298	1165	1747	2053	1866	1773	1952	1889	1065	1231	1072	830	743	753	991	1283	1060	970	1047	1034	1756	1394	1798	1090	1065	1077	726
AT1G05927	1044	1039	956	933	1153	1221	1009	1096	936	1138	1717	1111	890	1258	1026	1020	985	1119	1179	841	1043	1310	1247	1122	1009	1184	1230	1379	1338	1659	1185	1230	1071	1172	1027	1091	928	1307	961	1148	1301	1218	1342	1250	1340	1516	1223	1422	1254
AT5G61600|ERF104	2311	1882	1620	379	275	624	555	724	863	518	938	781	1033	1295	1067	1487	1412	1626	1182	1453	1219	851	498	562	906	1016	1159	590	1302	920	980	724	575	946	1026	1110	1673	1754	1739	627	788	753	1033	1160	1530	1781	1380	1880	1828
AT3G19002	749	865	704	1090	1028	1329	976	1139	1010	1448	2221	1610	800	895	789	877	883	1023	775	653	839	1608	1210	1279	1222	1309	1020	1605	1917	2145	1978	2193	1846	819	690	713	635	877	802	1286	1484	1284	1535	1545	1487	996	868	861	1139
AT4G39840	1441	1455	1200	1008	781	1111	719	980	713	911	1510	902	995	1154	1121	1219	1217	1345	1015	939	1066	1141	1129	933	772	886	885	1230	1385	1724	1094	1179	980	801	948	1084	1323	1655	1437	1010	1029	1105	1089	1119	1110	1260	984	1428	1388
AT5G16030	807	956	1401	1730	1778	2223	1875	2399	1159	468	487	375	353	158	350	1152	726	1062	1734	887	1327	1875	2788	1577	2374	2449	2324	527	493	634	115	500	474	1186	1029	1204	1611	1887	1335	1440	1906	1636	1520	1148	778	395	356	275	609
AT5G58540	994	1226	1280	948	1144	934	966	1192	820	1452	1593	1151	1105	1317	1171	1455	1271	1281	1784	795	1178	913	1147	870	902	1008	1020	1247	1110	1659	885	1253	835	1346	1404	1319	1081	1567	1165	879	820	713	1217	860	904	1374	1148	912	1351
AT2G30766	890	1173	1327	0	445	972	1606	1376	1147	3283	2792	2394	296	619	522	1292	1092	1398	1020	608	796	2361	653	0	659	1224	701	1605	1955	2227	2773	4782	4440	1201	1039	959	413	718	412	0	0	200	1622	910	653	129	112	0	312
AT1G33770	793	868	1040	983	1165	1173	1075	1226	1013	1213	1674	1414	1004	1301	950	905	998	1005	1281	729	1011	1102	1075	1089	1217	1347	1304	1407	1693	1721	1183	1492	1229	1174	1057	975	878	1123	916	901	1001	835	1337	1383	1316	1366	1313	1391	1245
AT5G08820	1210	1279	1277	1062	932	0	850	1034	826	1070	1596	1022	1126	1430	1256	1325	1357	1517	1409	1028	1296	1021	1009	1073	805	990	843	1203	1338	0	1040	1208	972	1307	0	1387	1119	1476	1273	943	1042	848	1102	1089	1212	1822	1589	1636	1643
AT5G11975	1024	1056	1089	790	1084	1045	839	1008	693	1278	1494	1061	1172	1345	1135	1277	1024	1226	1227	789	1252	916	1111	829	867	985	1118	1467	1397	1643	1166	1416	1174	1308	1257	1246	1031	1320	1092	990	1002	872	1142	1288	1074	1378	1217	1223	1351
AT5G09855	1512	1543	1001	896	862	830	744	690	1011	720	1289	997	1194	1473	1207	1201	1236	1394	1173	1169	1166	1081	632	939	794	954	922	872	1217	955	1180	1259	1037	1076	950	1090	1060	1286	1099	1039	780	760	1034	933	1643	1866	1727	2235	1577
AT3G12940	931	870	846	1096	934	1065	1238	1365	1529	1465	1852	1567	832	938	766	787	881	1041	1367	718	1022	1453	960	1343	1032	1208	968	1515	1771	1783	1314	1582	1025	1014	1009	1200	659	863	743	1270	1056	926	2010	1605	2027	897	845	989	986
AT5G03805	555	492	786	1127	1013	937	1634	1663	1251	1875	2035	1410	990	1378	857	861	800	754	635	546	733	702	1033	1092	1329	1955	1255	1775	2064	2147	1267	1310	736	979	1211	863	590	1015	599	916	1160	838	2333	1665	1439	1612	1257	1078	986
AT5G40450	1308	1359	1188	480	388	581	789	732	676	757	1284	609	2014	825	1528	1230	1052	1055	1656	1011	1288	468	650	332	872	1217	1040	1043	1183	996	1014	959	679	1199	1054	1471	993	1313	1211	366	348	332	737	898	559	3397	2586	3406	1971
AT2G03975	1074	936	1121	1136	1281	1087	902	946	1121	1112	1467	1140	1137	1115	722	1153	1021	1275	1110	864	1223	1376	1112	1183	1214	1303	1338	1386	1513	1417	1124	1351	1267	1168	939	969	925	1220	946	1244	1291	1199	1173	1040	1061	1285	1414	1164	1027
AT4G02880	841	987	1033	1465	1570	1946	1001	1177	983	949	1325	1016	604	786	619	939	848	922	1177	855	1053	2106	1972	1579	1377	1492	1281	1019	1095	1388	1116	1179	1026	921	882	933	978	1346	1093	1422	1857	1432	1314	1332	1283	687	629	756	859
AT5G09535	1077	1309	1016	679	755	741	845	931	805	972	1097	885	1238	1490	1242	1300	1221	1238	1303	965	1145	737	683	763	863	927	833	998	1219	1130	723	931	738	1231	1001	1256	1077	1286	1187	694	815	702	1020	998	1234	2164	1879	2041	1933
AT4G14710|ATARD2	1016	0	1070	833	985	1038	864	1028	0	983	1395	1117	788	1245	1187	1120	901	1381	1390	942	1184	1140	1151	814	1307	1307	0	1284	1582	1875	1628	2004	1699	1196	1412	1322	784	1130	1044	842	1119	966	1086	1346	1212	1402	1146	1543	1217
AT1G12840|VHA-C	1186	1147	1143	1146	1022	1033	888	1079	727	1109	1436	1096	871	1054	1022	1219	1087	1203	1349	1008	1176	1144	1004	1122	785	841	822	1230	1165	1535	1004	1377	1058	1223	1244	1259	983	1302	1260	1242	1223	964	1228	1221	1154	1141	945	1154	1203
AT4G06695	879	979	1044	1053	1118	1079	893	996	874	1303	1714	1263	1165	1301	1155	1222	1316	1322	1762	896	1280	1341	987	1104	745	724	610	1385	1042	1536	1363	1523	1227	1576	1443	1408	743	1049	689	1121	874	853	1291	916	1063	1076	895	825	1079
AT4G09815	581	752	885	781	1208	962	1387	1634	1013	1511	1992	1473	977	1132	941	941	769	932	1453	698	1082	989	1139	777	1237	1407	1267	1602	1389	1932	1151	1593	1207	1233	1302	1125	607	911	619	1154	986	1068	1954	1356	1237	1280	883	1004	954
AT3G54080	1270	1377	1335	706	807	831	747	1011	747	903	1338	896	1278	1352	1261	1284	1057	1324	1285	1077	1245	727	823	806	764	905	845	1084	1087	1158	962	1156	751	1283	1165	1338	1166	1387	1228	829	893	761	1151	1018	1066	1595	1584	1414	1586
AT4G36030|ARO3	1077	1349	1313	892	915	1034	917	1117	858	776	971	811	879	1153	904	1276	1262	1307	1248	1036	1095	1073	1266	976	1180	1189	1301	865	1213	1163	660	714	615	1058	1076	1118	1306	1567	1406	958	996	843	1016	944	1181	1574	1184	1741	1422
AT2G04040|DTX1	1522	1531	1653	1558	1533	1946	833	1021	890	675	762	619	483	643	506	1489	1271	1471	1321	1186	1305	1776	1636	1666	1074	1105	907	611	834	668	1098	1510	989	1319	1262	1265	1271	1475	1259	1394	1274	1228	804	794	681	359	428	354	1025
AT3G07555	861	1157	1061	1098	1073	1055	1019	1167	836	1115	1501	1161	999	1241	1007	1254	1024	1132	1730	914	1280	1135	1138	1261	750	1061	890	1333	1004	1441	996	1125	992	1249	1449	1359	930	1460	937	1124	1095	842	1195	1086	1135	1268	1084	1093	921
AT5G63480|MED30	1039	1139	1088	687	523	807	988	1185	1257	973	1210	1000	1110	1550	1215	1270	1118	1163	1440	948	1297	889	840	837	1120	1470	1139	1120	1204	1345	901	1096	803	1424	1379	1363	1142	1174	1077	789	769	684	1250	1063	1202	1611	1487	1485	1260
AT3G24518	985	910	1596	881	675	923	684	824	459	1503	1891	1411	1060	1124	997	1523	1018	1062	1800	872	1659	781	1092	730	661	755	802	1680	1677	2012	1798	2124	1511	1582	1550	1628	961	1240	806	613	502	561	886	746	598	796	769	615	926
AT5G51680	1395	1455	1455	712	736	688	810	742	685	800	1311	838	1125	1384	1227	1403	1161	1415	1447	1258	1293	782	831	781	646	869	761	971	863	1207	777	932	776	1187	1086	1232	1177	1603	1263	623	730	561	1114	905	1033	1753	1669	1771	1800
AT4G34138|UGT73B1	914	706	658	473	333	814	744	1352	1442	1063	1859	1160	702	994	756	814	668	771	839	843	877	931	607	663	1646	1858	1640	1356	2297	1862	1667	1302	1126	679	661	695	771	927	815	799	1311	1099	2008	2683	2721	1306	1412	1686	1340
AT3G05945	1825	1807	1653	586	444	765	606	545	659	556	1032	758	1073	1279	1265	1576	1269	1679	1306	1408	1383	780	564	683	511	680	594	644	822	717	504	577	600	1197	1096	1202	1596	1871	1859	446	473	497	659	689	1061	1885	1490	1912	1772
AT2G40890|CYP98A3	1122	1220	1121	1031	1072	1586	926	964	819	920	1389	1090	868	987	893	1077	994	1202	1226	1057	1234	1662	1320	1148	1040	1123	1123	1110	1114	1322	1217	1708	1402	1045	1115	1179	921	1201	1016	1126	1204	1024	1113	1078	1030	729	880	707	1099
AT1G09513	907	828	761	1477	1519	1345	1323	1506	1467	1370	2030	1359	403	598	523	773	799	936	944	633	827	1721	1482	1722	1345	1741	1264	1246	1649	1752	1269	1517	1126	786	752	783	691	856	769	1451	1504	1424	1548	1563	1500	562	539	547	728
AT1G47260|GAMMACA2	844	906	1001	1142	1186	1011	848	1125	792	1289	1612	1178	1021	1358	1021	1079	960	1059	1364	804	1025	1043	998	1142	893	978	790	1283	1466	1667	1319	1565	1295	1257	1269	1092	774	1004	813	1036	1114	991	1176	960	1151	1284	1072	1067	1105
AT1G79280|NUA	1211	1276	1229	1528	833	1541	1255	1363	759	1542	2184	922	190	561	1180	1432	1289	1316	1826	975	212	1550	1609	1328	898	266	164	1198	269	368	1102	1904	275	1689	1609	1531	954	1531	1124	1525	1335	1337	1695	1288	1043	219	386	227	1387
AT5G02120|OHP1	1491	1329	1415	1198	1334	1792	826	1088	1060	633	975	672	501	554	420	1292	1094	1280	1443	1374	1451	2329	1731	1632	1224	1381	1158	672	1059	797	987	1277	847	1229	1013	1259	1229	1263	1101	1133	1359	1206	980	989	975	404	366	418	740
AT1G71490|PCMP-E67	1511	1528	1285	1159	1082	1518	880	725	812	750	1402	609	466	666	741	1123	1296	1353	1024	1423	1208	1713	1479	1406	1188	1648	1114	769	608	1180	1166	929	771	1037	922	1066	1395	1594	1438	1036	1279	1212	807	1244	823	434	683	316	947
AT2G08470	768	798	1001	1667	1927	1449	1171	1338	768	1777	1900	1570	519	659	598	878	847	874	1256	538	934	1261	1424	1422	859	1091	952	1776	1128	1844	1014	1576	1383	997	864	846	650	786	675	1760	1581	1425	1632	1348	1086	486	532	360	720
AT2G33320	955	936	1111	1024	1278	976	931	1055	717	1233	1515	1180	1144	1255	962	1199	905	1383	1218	890	1040	1032	997	998	827	1015	936	1403	1360	1490	1158	1244	1000	1153	1024	1103	1002	1248	986	1017	777	845	966	1071	1081	1133	1022	1020	1122
AT2G03925	1468	1471	721	1727	706	1834	1230	689	735	2765	1627	1148	1253	675	1227	1592	670	881	642	1356	1366	1253	663	987	511	451	403	1216	1064	1334	1465	1692	1184	649	640	1422	821	493	508	1750	685	1543	956	840	2689	1177	1156	393	622
AT2G37340|RS2Z33	1495	1798	1711	823	758	1040	533	653	724	633	897	804	1071	1399	1009	1405	1408	1580	1253	1404	1311	960	849	1118	588	729	575	796	858	952	776	744	681	1068	1128	927	1384	1679	1601	905	835	673	688	661	826	1373	1064	1425	1538
AT3G02780|IPP2	562	803	1055	1034	981	902	778	1168	938	1361	1664	1362	1176	1469	1150	1267	1136	1151	1666	792	1211	1355	947	1121	668	603	637	1340	1287	1211	1321	1287	1161	1461	857	1443	715	1061	843	492	860	794	1374	987	1113	1288	1068	1062	997
AT1G24880	0	2102	0	0	939	0	0	0	1170	1007	1629	939	0	2687	1792	0	2118	2304	0	0	0	0	0	1021	1031	1277	0	0	0	1949	0	0	1022	1448	2441	0	2646	0	2566	896	1108	0	1343	0	0	2071	1511	0	2439
AT1G80315	16	1343	1366	668	35	8	14	1948	45	1500	2328	8	1076	1197	248	1313	1044	1221	9	893	1043	12	7	7	13	1040	2285	2041	1891	2453	37	1793	7	1342	1150	1241	1412	1616	1378	56	1083	1292	1860	1827	1671	1441	1242	1246	1906
AT3G49670|BAM2	919	1029	946	801	1010	879	1112	1460	1126	1083	1592	1046	1047	1065	1024	946	937	1044	983	656	797	909	916	799	987	1118	1236	1319	1309	1431	858	960	675	1178	860	940	785	1107	819	1111	1079	1162	1499	1365	1540	1244	1021	1115	1216
AT1G22880|CEL5	1353	1526	1341	762	566	711	538	681	598	725	1077	768	1250	1369	1114	1305	1357	1580	1331	994	1233	762	729	895	537	695	543	862	1137	1131	845	860	553	1245	1374	1311	1259	1357	1146	786	721	681	875	871	919	1418	1064	1370	1591
AT5G64570|BXL4	1076	1020	704	637	278	540	460	320	696	274	805	442	1934	2647	1788	1417	1398	924	1656	1242	1245	354	450	501	524	617	515	554	776	742	505	338	368	1489	1490	1433	752	1306	879	485	226	208	578	662	842	3223	3169	3098	2365
AT5G54680|ILR3	1369	1402	1373	899	817	1020	671	874	827	882	1160	946	1037	1328	1023	1307	1075	1351	1330	1037	1130	1058	887	997	881	1096	841	976	1152	1241	886	1103	906	1214	964	1020	1126	1384	1081	1033	1038	0	975	1016	1067	1546	963	1273	0
AT5G06230|TBL9	800	1150	889	1456	972	1414	703	896	1114	993	1821	1104	490	665	473	946	1095	1070	920	998	899	1783	1468	1172	1129	843	1060	1170	1254	1071	858	952	515	589	680	513	1042	1214	1208	1444	1460	1488	1633	1632	1603	994	907	823	754
AT1G01160|GIF2	1182	1212	1201	781	758	625	559	769	659	861	1124	800	1166	1231	1171	1301	1281	1297	1372	1162	1166	816	925	884	726	862	650	941	1221	1117	905	1061	882	1132	1101	1153	1054	1364	1176	740	798	694	1052	831	926	1535	1281	1492	1447
AT5G09595	527	818	839	816	1603	1298	1267	1787	666	1420	1628	1227	914	1114	1042	1243	1332	966	2129	481	1345	1041	1293	637	730	1008	978	1506	928	1906	857	1436	988	1703	1874	1745	826	1143	901	1034	711	613	1444	668	349	701	425	279	699
AT5G25350|EBF2	0	1672	1525	747	681	0	687	728	0	975	1402	1001	1833	0	1863	1849	1578	1873	1630	1525	1619	0	834	0	754	0	849	1325	1411	0	1254	1333	0	0	1539	1679	0	1984	1607	688	0	533	868	973	1200	2617	2037	2354	2343
AT1G71480	1300	1234	1208	742	1037	985	1133	1381	1131	860	802	1159	826	618	430	1267	1062	1427	1230	1049	1192	1152	1342	969	1019	853	1246	1290	1592	780	692	1701	1119	955	934	630	922	1409	1101	1122	1278	927	1597	1178	1381	618	369	854	1140
AT2G09895	357	455	505	425	548	459	1204	1928	1264	2057	2844	1939	793	979	927	641	700	497	1033	388	886	493	420	270	1268	1501	1401	2191	1845	2573	1483	2263	1614	916	939	898	308	369	359	579	607	561	2319	1991	1501	1159	1166	1073	997
AT2G21187	1859	1944	1838	1010	830	1228	579	713	712	460	571	432	636	839	574	1509	1361	1634	1674	1546	1720	1361	1086	1301	774	838	953	483	444	575	562	740	638	1477	1232	1284	1905	2311	1913	823	1150	999	554	531	556	530	430	419	975
AT2G09090	544	651	814	1038	935	750	1405	1537	1218	1309	1623	1223	794	941	818	900	814	788	1014	475	873	836	919	1038	1534	1655	1457	1303	1595	1582	1030	1333	984	919	1064	827	477	792	628	1175	1248	987	1669	1500	1338	994	822	681	1267
AT2G41110|CAM2	866	1142	915	1089	1095	1105	942	1074	782	965	1369	1014	900	1220	1010	1002	948	1006	1396	879	1076	1220	1006	1012	952	1016	910	1100	1230	1207	1164	1425	1110	1302	1299	1245	813	1066	912	1171	1167	936	1020	1048	1072	990	814	896	962
AT5G45030	1282	1501	1080	533	503	680	794	1108	1059	744	908	745	1124	1520	1164	1388	1196	1462	1354	1050	1304	823	631	742	786	1023	908	719	792	891	615	620	623	1163	1272	1098	1014	1288	1197	490	628	543	1303	1124	1223	1597	1184	1326	1585
AT5G01095	1691	1690	1305	429	369	416	414	516	516	498	754	468	1185	1531	1198	1361	1321	1569	1272	1394	1286	470	487	497	594	531	521	589	764	691	405	540	424	1120	1089	1146	1467	1691	1470	374	409	495	493	588	734	2070	1953	2512	2234
AT2G01110|TATC	896	888	0	1025	1057	1029	0	1280	1304	1323	1948	1379	828	1152	965	968	757	1070	891	0	986	1279	1308	1043	0	1515	1405	1508	1772	1568	1173	1416	1173	889	812	0	774	938	863	1138	1222	1095	0	1418	1460	1204	1621	1483	1343
AT3G25910	1521	1441	1579	449	482	500	488	559	402	595	1010	573	1294	1482	1237	1558	1249	1436	1424	1379	1414	723	497	476	621	710	573	742	942	841	637	694	567	1307	1184	1291	1248	1618	1301	521	367	460	629	634	750	1936	1562	1961	1876
AT3G57787	1106	1055	957	807	756	799	929	852	746	997	1490	1175	967	1090	910	952	1039	1070	1153	967	1074	833	772	893	738	807	764	1163	1423	1419	1299	1414	1152	1094	1062	1079	833	1054	854	791	824	798	1099	876	1319	1301	1204	1193	1369
AT1G79510	135	112	431	216	465	4021	1912	528	4921	279	744	220	119	259	3361	410	396	4221	693	217	158	143	528	134	352	73	247	5826	3554	211	447	145	3490	282	171	663	2349	519	306	217	5177	305	511	311	211	670	110	169	127
AT1G08727	1665	1626	1313	1177	757	1087	438	497	794	512	743	574	860	1039	760	1080	1125	1586	1138	1404	1481	1364	968	1285	729	1038	598	514	822	610	825	758	711	1169	972	1062	1369	1638	1441	979	1050	893	645	985	999	974	1004	1237	1258
AT3G03920	908	1030	949	1109	1023	943	655	922	960	1154	1411	1128	1201	1326	1252	1100	1134	996	1359	777	914	1173	901	1109	419	571	454	1190	820	1206	988	998	742	1124	992	1331	780	1046	905	1140	1117	809	1286	960	1073	1412	1116	1287	1099
AT2G05810	942	850	717	656	572	414	776	803	773	1000	1492	1298	1544	1520	1437	917	974	1029	953	782	716	523	521	760	647	909	780	1060	1694	1256	1009	1041	714	828	829	837	828	973	884	654	704	553	969	993	1311	2030	2095	2261	1496
AT3G02765	1073	1307	999	897	927	886	775	859	690	1042	1165	931	976	1155	982	1110	1164	1079	1270	953	1052	918	966	952	817	843	918	1095	1232	1127	881	995	833	1218	1083	1092	925	1335	1008	819	813	734	981	999	1052	1373	1098	1133	1169
AT4G16670	1038	1934	1578	932	550	753	361	582	407	537	1071	725	1093	1357	1220	1450	899	1515	1708	1217	1773	739	616	693	516	810	574	706	952	1185	716	761	658	825	1228	1419	1662	2044	1805	430	436	427	585	554	498	1669	1537	1378	884
AT1G70770	1080	438	582	966	31	113	1320	1923	1062	1590	2912	1533	0	96	983	913	691	1527	1350	774	0	928	92	1343	1073	1466	1785	1420	1507	1906	1682	2046	1366	762	28	1225	486	1214	1006	995	642	701	1401	1213	970	1207	802	1477	32
AT2G45990	823	818	1109	1011	1215	1332	816	934	768	910	958	1106	969	886	914	1024	804	1331	1126	712	1126	1240	1258	1125	961	1255	758	984	1347	1535	1032	1652	961	1039	1117	1271	917	1246	706	979	992	1222	1045	994	761	816	653	807	973
AT1G78270|UGT85A4	1604	1678	1368	532	460	522	397	566	622	555	745	660	985	1293	1070	1338	1214	1333	1270	1222	1015	680	501	650	547	518	673	571	656	813	561	586	468	759	781	950	1598	1940	1648	534	498	576	595	633	889	1595	1379	1948	1822
AT2G09640	1408	1376	1156	739	725	826	617	711	683	659	986	679	989	1229	999	1327	1150	1392	1153	1152	1171	973	872	840	550	889	701	758	1108	931	760	879	655	1113	0	1189	1319	1700	1487	751	781	729	0	842	781	1326	1216	1293	1392
AT4G00370|PHT4	964	961	712	1258	1073	1095	913	886	951	1054	1597	1286	778	762	796	836	846	932	881	654	904	1291	978	1332	818	1012	755	1037	940	1160	975	1406	1023	794	744	874	728	784	671	1341	1245	1274	1611	1418	1366	728	793	840	1222
AT5G03965	1026	1195	1021	540	470	560	454	586	609	678	971	664	1248	1844	1334	1318	1184	1319	1091	1020	1116	555	534	483	478	527	560	973	1089	1145	772	982	749	1198	1075	1175	1064	1271	1029	446	384	400	607	676	835	1854	1566	1930	1839
AT2G24820|TIC55	972	1004	750	1088	1024	1084	805	840	855	1143	1543	1001	566	660	577	899	834	1024	818	888	845	1339	892	1274	1011	1176	902	1128	1662	1300	1462	1783	1317	826	715	781	674	883	755	1223	1131	1145	1154	1210	1178	610	637	667	993
AT1G07240|UGT71C5	1243	1159	1080	431	526	501	875	970	760	515	713	520	1003	1415	1144	1006	959	1071	973	1229	1037	501	609	381	946	1066	1043	687	924	652	431	495	503	1022	906	1072	1205	1318	1299	555	624	613	881	842	962	2097	2145	2393	1722
AT3G10130	474	822	662	693	615	750	674	1004	639	907	1201	753	993	1432	1098	765	734	710	769	508	506	886	749	531	1013	1296	995	1484	1558	1678	1317	1102	954	813	756	859	643	778	681	910	1158	878	1283	1858	1419	2010	1439	1645	1307
AT3G55840|HSPRO1	1358	1161	915	629	560	708	583	759	728	736	967	857	837	1226	1134	1200	1107	1296	1138	858	1024	772	746	750	575	851	823	868	1185	1041	885	940	761	897	873	1007	945	1120	1095	718	793	674	853	1028	1273	1535	1507	1733	1298
AT1G01450	1462	1553	1322	477	353	411	399	560	528	638	768	542	1150	1633	1406	1278	1235	1394	1387	1146	1097	442	502	601	446	514	493	573	838	853	631	660	396	1183	1018	957	1268	1535	1356	479	524	432	637	579	684	1701	1608	1829	1886
AT2G01680	679	721	943	962	925	1040	1005	1087	747	1110	1431	1098	726	954	768	847	890	802	1255	640	1004	1078	1236	1020	876	1216	917	1237	1276	1607	1088	1214	930	1014	1010	1069	850	977	757	1050	1045	881	1252	1308	1043	973	638	816	895
AT1G05753	1568	1301	896	561	394	751	725	960	1280	354	868	551	630	809	551	1044	1263	1104	1042	1920	1230	1172	690	781	1571	1521	1705	966	1201	839	782	690	572	940	735	1012	1004	944	1024	609	1244	816	880	1149	1844	884	942	1155	1059
AT5G52040|ATRSP41	1048	1256	1006	737	734	726	641	1011	934	757	1059	763	672	950	879	921	1145	1220	906	881	1087	848	790	936	625	800	799	777	940	1039	1035	1140	609	801	935	948	1116	1485	968	1169	951	899	917	1040	859	1482	961	1312	1489
AT1G51550	1169	1176	1129	783	662	661	638	779	753	655	875	607	968	1347	1049	1151	932	1122	1190	1025	1192	622	633	790	666	946	789	697	1292	943	657	661	568	694	1077	1082	1050	1401	1145	703	734	643	805	819	961	999	1700	1677	1563
AT5G38410	752	729	734	726	942	903	857	1303	1380	1228	1564	1030	1025	1319	1014	1061	781	1015	1468	652	1148	1163	1333	992	877	1003	889	1380	1130	1467	1330	1638	1255	1135	1135	859	646	1058	823	889	791	573	984	512	869	853	806	725	830
AT5G04375	238	261	363	462	485	495	1418	1889	1372	1450	2032	1498	713	1126	800	400	326	391	493	410	419	393	501	492	1727	1919	2013	1839	2785	2436	1180	1518	1055	403	392	453	307	320	252	591	879	709	1728	2235	2057	1426	1539	1769	738
AT2G42690	1022	1047	1185	971	1036	1145	527	731	558	938	1395	1035	916	1032	841	1219	868	1091	1163	809	1156	1212	1156	860	659	571	596	1069	917	1165	1068	1565	1170	1006	1022	1086	1013	1213	1063	863	921	852	689	726	652	970	789	796	1190
AT2G08865	1281	1355	1094	703	593	601	492	648	511	606	864	621	1053	1176	1001	1388	1407	1544	1281	1084	1154	797	729	817	562	688	567	610	848	879	586	678	554	1039	1020	1022	1242	1729	1170	712	627	626	746	658	738	1417	972	1177	1527
AT1G52500|FPG1	726	635	846	1175	1084	1307	1249	917	1154	1057	1419	1062	706	780	551	819	622	863	1287	683	993	1356	1068	1058	1236	1530	933	1100	1066	1633	638	1647	1022	972	1099	972	606	932	742	963	813	985	1372	1100	1277	773	806	772	434
AT1G62180|APR2	1482	1305	1074	1550	1531	1856	455	552	562	822	1107	0	284	302	376	1246	1363	1630	870	1371	957	2447	1517	1647	657	828	558	742	850	1070	1729	2284	1775	801	776	1082	663	687	657	1508	1446	1447	685	555	575	183	212	0	463
AT5G06645	848	1603	402	276	597	766	1128	1759	815	863	1598	645	868	937	1019	828	1449	928	887	418	927	836	710	452	869	1613	1219	918	1024	1886	1016	2280	1149	1402	1249	1713	1118	666	1494	925	671	1024	961	779	312	824	362	366	754
AT3G47730|ABCA2	904	1062	1307	733	1022	883	1070	0	621	959	0	676	849	1105	832	1160	888	990	1245	706	1178	790	974	727	963	1332	1320	927	1357	1287	926	1077	835	1118	1098	1002	989	1246	888	771	818	902	1109	1117	0	1209	928	971	1239
AT1G49970|CLPR1	859	961	796	783	697	910	898	882	852	1112	1375	898	812	1170	854	986	904	913	1001	719	935	866	923	814	936	1105	911	1137	1357	1362	1205	1533	1184	924	915	907	755	843	789	724	814	710	914	1007	1033	1163	1174	1175	1110
AT1G10490	678	990	844	1087	940	1244	849	1064	874	1066	1329	30	757	876	832	58	770	891	809	986	79	1515	1254	1226	1304	1492	1354	1258	1674	1441	71	1608	1207	740	765	806	559	913	807	1076	1034	1226	1074	1480	1303	970	950	961	743
AT4G16540	847	980	883	747	640	848	713	807	706	827	1233	920	957	1127	1044	1075	878	1035	1045	795	1144	910	848	621	827	827	954	985	1118	1261	987	1007	815	1104	959	1123	852	1126	1068	622	718	624	1055	1089	1058	1519	1263	1314	1143
AT3G20230	812	978	935	667	0	0	1051	1317	1101	1520	1887	1467	826	1080	816	937	0	1228	0	816	938	745	812	771	0	1103	1065	1581	1750	1645	1192	1345	1031	953	1005	1052	803	1014	0	726	731	0	1534	1546	1534	1208	1230	1441	1232
AT1G24350	1418	1394	1231	900	777	856	699	733	714	664	946	706	729	802	770	1222	1195	1335	1190	997	1266	688	708	925	656	861	761	687	966	906	746	848	774	1078	915	1071	1239	1435	1209	792	876	843	915	799	823	999	846	817	1153
AT2G47380	939	911	995	712	910	1040	843	825	613	858	979	858	888	1078	843	1154	850	1041	1145	843	1163	1026	1121	821	915	887	884	1123	1430	1030	1401	1290	1091	1190	925	1222	841	1059	0	855	737	736	903	859	1009	1128	891	1056	1053
AT5G18100|CSD3	1028	1020	1030	637	679	779	644	848	773	805	1137	801	945	1101	865	991	1043	1218	1045	833	1004	763	786	637	812	916	842	959	1061	1123	878	1082	775	1068	1017	1128	910	1135	937	671	814	630	921	959	906	1297	1064	1109	1318
AT3G03025	610	687	712	773	670	915	1102	1080	1065	1058	1663	1433	774	986	773	791	779	947	983	585	869	910	874	914	976	1078	993	1097	1527	1574	1051	1304	1129	1050	948	1008	669	640	648	712	777	630	1255	1197	1270	1004	1112	986	1020
AT3G63255	1353	1336	1210	668	741	656	541	632	607	756	1078	791	953	1092	924	1115	991	1222	1185	1028	1208	798	772	827	591	810	668	733	1088	960	935	1041	748	1082	863	891	1061	1484	1230	677	587	581	763	591	819	1300	1007	1142	1356
AT3G63440|CKX6	627	617	1092	917	1061	992	1027	1260	594	1219	1267	1107	868	1270	967	783	1027	879	1137	530	760	873	808	625	726	1112	848	1580	1142	1321	799	1367	778	796	1148	1101	653	835	714	591	905	777	1486	979	875	804	811	699	1259
AT3G14100|UBP1C	1185	1065	998	667	696	663	710	796	667	853	1304	998	1017	1125	979	1053	1029	1054	1082	789	953	779	694	718	766	821	770	982	1264	1181	855	955	848	950	904	1042	817	908	890	614	707	623	869	845	802	1332	1155	1146	1412
AT1G53450	496	742	759	452	721	410	774	784	741	932	1333	1047	1014	1306	1133	790	819	778	880	567	628	348	475	491	864	1044	838	1409	1603	1417	783	885	791	887	907	955	638	1109	618	675	628	505	1423	1314	1283	2168	1562	1390	1406
AT1G08592	665	1083	1048	656	929	990	1076	1179	608	1034	1123	715	1026	1086	1242	1284	1098	967	1823	659	1514	652	1073	550	659	947	958	934	791	1390	718	973	620	1629	1534	1685	884	1015	826	683	528	393	1095	775	331	962	686	504	991
AT2G09350	1143	1162	766	535	542	580	643	690	802	624	1255	937	889	1246	1030	873	913	980	768	805	770	737	579	588	746	819	670	929	1132	1062	1128	977	728	699	648	929	1096	1313	1196	674	686	662	940	823	1065	1688	1317	1675	1393
AT1G18470	1515	1922	1515	1148	982	1339	495	492	551	214	456	326	559	666	554	1354	1309	1437	1407	1384	1566	1538	1113	1428	490	721	613	326	410	364	386	507	347	982	946	1154	1465	1773	1730	1225	1347	1150	374	350	410	918	715	889	673
AT1G15002	465	478	1137	658	976	672	726	909	572	1575	1699	1282	1150	1258	1074	1113	806	853	1430	432	967	661	939	595	552	580	543	1670	934	1643	847	1262	922	1306	1341	1209	663	1054	713	967	559	512	1066	754	648	1114	828	579	1140
AT3G07375	569	659	673	1264	1147	1195	1288	1436	1053	884	1430	1159	579	735	641	752	601	695	786	531	705	1149	1065	1148	1247	1439	1236	1019	1298	1349	839	1120	809	740	706	786	559	702	531	1207	1147	1171	1569	1481	1458	749	632	568	770
AT1G68940	574	766	1116	543	606	765	847	1128	708	857	1071	706	658	1119	883	1006	1163	1287	1300	602	1352	561	854	504	811	940	576	1254	727	1258	645	866	558	1485	1369	1349	1137	1119	675	518	748	482	1386	1056	870	1340	1027	723	1130
AT3G16010	681	691	622	832	1088	933	1600	1480	1228	1028	1246	813	479	518	560	813	782	754	1080	533	705	1149	963	865	1376	1617	1236	1184	1121	1221	977	1240	984	819	906	928	546	687	653	1127	1187	1176	1715	1448	1278	559	456	410	726
AT1G58223	881	1107	1120	844	857	815	847	772	804	952	1305	1000	915	1081	933	1041	932	0	1107	684	913	802	860	863	782	962	824	1199	1169	1148	753	961	724	1032	974	880	817	1099	942	957	922	826	1067	896	790	1243	963	1077	1024
AT3G07805	840	932	1163	682	927	865	999	932	585	779	890	591	756	922	712	1076	856	989	1209	675	974	678	952	643	920	1214	1247	932	1160	1115	890	940	804	957	1054	885	959	1211	896	689	782	741	1101	1077	750	1167	968	849	1155
AT5G59895	865	904	991	673	893	903	930	829	604	954	1100	934	959	900	800	1060	798	1077	1186	996	952	884	866	643	829	1074	879	1034	1040	1237	916	1073	1049	1186	1078	1182	702	864	733	840	844	675	919	971	862	1109	906	807	1083
AT2G46600|KIC	528	0	607	510	891	720	595	1027	737	1143	1935	1025	1031	1397	1190	549	477	611	461	0	610	571	734	521	802	848	1015	1305	1497	1872	1018	1211	1001	529	478	528	596	749	747	882	991	1100	1142	1683	1593	1906	1679	1875	1162
AT2G15690|PCMP-H66	710	812	805	643	547	836	718	851	706	899	1668	916	975	1199	1084	973	958	1005	1162	633	1608	981	731	791	675	801	628	1165	1011	1374	910	1043	812	1190	901	970	684	968	661	891	945	674	1114	765	992	1258	908	949	920
AT1G04247	660	734	1189	862	1314	1756	826	1045	306	1062	1127	709	714	662	679	899	548	741	1540	352	1287	977	2005	691	740	1078	1076	1055	1047	1624	1528	1788	1572	1226	1276	998	920	1055	753	658	585	819	886	934	205	478	295	234	695
AT3G54920|PMR6	834	988	1417	272	257	266	614	563	551	498	692	523	1271	1439	1307	1310	1222	1274	1536	877	1300	260	244	313	527	665	535	547	688	646	333	334	412	1305	1338	1198	884	1219	789	320	308	229	727	493	617	6363	1186	1087	1239
AT5G25340	885	993	1133	456	431	592	515	467	395	629	1026	584	1216	1270	1228	1118	1195	1362	1261	953	1223	725	691	561	578	636	535	887	812	1127	830	953	649	946	1048	1249	1211	1410	1356	609	475	309	736	715	827	1662	856	1053	1126
AT4G13170|RPL13AC	1047	1131	1181	797	661	894	603	827	546	640	958	681	784	977	913	955	807	992	1004	976	1161	925	883	829	752	995	698	840	882	1068	760	699	643	912	932	960	954	1228	1148	699	946	726	819	934	894	1322	1024	1121	1024
AT3G14340	868	927	937	1085	984	958	746	807	636	827	1149	871	869	1018	825	881	917	1066	1146	770	1058	800	816	1043	832	857	883	746	879	945	873	1039	778	955	934	852	944	1048	927	1028	993	821	968	844	830	869	912	1024	963
AT5G08510|PCMP-E20	855	955	763	448	424	443	940	1002	941	688	1019	790	1141	1505	1190	867	838	1048	701	855	826	494	510	640	849	861	1004	881	1126	892	642	743	552	870	931	968	700	857	883	471	517	442	999	884	1072	1787	1526	1839	1620
AT1G29355	967	1022	1305	488	477	556	494	620	384	739	1014	660	1071	1436	1100	1101	1306	1134	1198	590	990	370	705	465	651	857	661	836	974	1226	649	775	502	1132	1150	1129	946	1385	857	420	378	410	802	837	520	1326	1115	1144	1422
AT1G33420	755	802	951	302	883	766	837	1028	273	1161	1483	1023	820	601	888	1083	932	870	1161	569	850	692	886	924	605	855	723	1344	979	1704	741	961	723	1071	472	992	830	1209	820	961	200	658	1147	992	757	1348	989	839	1055
AT3G13060|ECT5	2712	2908	2185	1254	37	1054	495	38	704	520	60	36	36	672	796	2111	2046	96	1576	2089	1757	1887	73	1647	44	1011	32	42	49	42	36	37	26	813	62	1454	2031	2960	2734	1204	52	1305	47	889	32	1305	928	830	68
AT1G07770|RPS15AF	510	673	918	1240	946	1105	853	934	790	1067	1805	1169	507	645	738	909	816	963	1167	570	1008	1185	1145	1281	617	809	636	989	774	1187	1399	1683	1434	925	930	1017	655	987	758	1019	1286	750	914	697	738	437	258	219	793
AT3G01895	1155	1066	1031	685	676	775	559	862	754	458	864	606	674	864	847	1016	940	980	944	1205	1169	979	881	837	1066	1140	1125	581	1045	853	677	640	453	775	880	797	1118	1273	1246	553	721	631	738	952	927	1384	1139	1763	898
AT1G50659	741	864	1108	738	917	1024	723	795	708	992	1228	814	754	776	806	1053	978	973	1400	638	1167	989	1141	722	699	890	710	1211	1039	1117	761	1057	765	880	1148	1149	628	1152	661	815	948	798	995	686	621	1087	845	606	969
AT1G70335	689	818	808	717	883	780	923	1032	829	975	1500	942	763	913	739	761	672	801	982	630	751	884	829	794	903	1101	1128	1243	1439	1395	1045	1280	1028	817	771	816	900	868	771	894	880	804	1086	872	857	914	866	892	918
AT1G75450|CKX5	661	712	976	652	625	981	659	1033	841	804	1323	777	805	847	626	1029	778	811	1050	711	1014	806	933	626	900	988	1268	945	1052	1278	718	871	657	983	990	1101	905	843	823	623	818	688	1109	1450	1295	1135	956	1077	887
ATCG00390|TRNT.2	596	423	606	747	594	354	1150	1185	1002	1168	742	1106	1054	1247	676	851	1173	1473	1214	858	1277	419	407	704	351	243	881	578	1335	973	1190	1496	1226	1245	1436	1424	1045	1143	1105	856	909	622	1320	1282	1226	343	818	523	1084
AT2G35940|BLH1	1506	1445	1190	655	655	697	374	504	382	727	940	767	642	822	798	1146	1011	1247	980	1104	936	806	700	682	520	596	606	801	1071	1004	984	1110	848	870	775	854	1437	1376	1390	537	550	513	528	611	677	949	856	903	1097
AT5G13560	1674	1461	1645	386	445	438	370	453	403	494	704	556	891	911	811	1437	1465	1550	1607	1174	1509	582	525	470	396	481	420	585	695	769	550	590	510	1085	1182	1127	1260	1788	1369	439	420	317	551	469	628	949	786	826	1401
AT3G01140|MYB106	1297	1346	965	531	605	842	451	717	553	780	1110	796	1076	1233	1094	1080	1200	1288	0	947	893	811	621	530	625	592	649	878	833	887	747	937	828	741	862	937	812	1026	1001	627	635	513	923	1008	818	1292	1012	1186	1467
AT4G22485	272	425	1186	491	1038	806	838	1373	643	1107	1354	828	1041	1561	944	1277	1439	1111	2494	481	1288	841	1572	425	416	567	244	1852	450	1541	282	477	297	1897	2293	1811	483	1043	522	853	384	216	1134	298	318	911	428	207	695
AT1G79040|PSBR	1141	763	725	820	922	848	1020	1230	1310	779	1045	777	412	638	532	968	793	846	782	636	819	1161	1061	1017	963	1210	1053	992	1323	1104	954	1131	794	659	657	579	917	1414	1410	1040	1100	680	930	677	1208	544	691	752	680
AT2G41710	1124	1342	1317	356	391	400	396	531	598	454	831	559	1083	1159	1098	1223	0	1497	1035	933	1049	487	390	469	431	591	587	586	728	761	433	469	523	1107	929	923	1174	1391	1184	388	365	385	592	579	675	1758	1544	1741	1942
AT4G26090|RPS2	813	924	989	533	532	628	679	887	644	756	1138	708	991	1394	1108	977	855	964	1251	773	854	423	690	477	769	761	648	928	948	1182	727	734	599	798	1004	917	823	1077	958	474	476	451	816	734	681	1538	1154	1035	1621
AT4G09035	692	766	1193	882	924	767	557	647	379	986	1170	1004	1018	1395	903	1183	1004	1091	1558	680	1161	744	826	814	504	543	466	895	710	1146	693	1132	945	1349	1294	1165	726	1008	755	788	464	477	592	413	570	1164	1041	898	911
AT4G26970|ACO2	556	768	782	653	1051	802	884	775	507	885	1192	940	716	859	0	792	729	821	1021	572	974	767	856	629	720	849	835	1166	1344	1377	1483	1709	1439	951	906	977	741	846	698	836	916	920	963	829	814	854	794	722	869
AT1G15040|GAT1_2.1	896	1214	353	330	193	252	153	148	556	130	336	273	903	1621	1287	422	703	497	621	893	484	360	133	675	187	291	158	219	484	202	290	254	169	265	269	257	1115	1426	1283	638	818	485	246	388	1206	5674	4814	7849	1070
AT3G47810|VPS29	0	0	878	707	849	1023	975	1165	743	1246	1437	1183	845	1087	904	861	794	885	1245	739	994	811	941	0	919	1240	0	1300	1734	1624	1543	1650	1470	0	1189	1068	724	967	646	0	785	0	1196	1206	0	1248	1000	1026	1000
AT2G29180	756	766	828	661	606	726	769	991	838	900	1204	1163	729	948	840	878	750	910	1000	711	841	752	626	733	755	847	811	948	1069	1243	1051	1245	1053	906	777	843	750	662	704	622	696	469	1051	950	1214	954	807	775	1163
AT3G63500|OBE4	973	1093	1196	582	608	649	525	613	532	684	865	569	811	1057	818	978	915	1425	1092	948	1216	678	732	555	572	702	637	756	910	910	595	729	626	1221	793	961	1109	1426	1166	548	575	524	697	665	649	1347	1041	1117	1288
AT1G08037	937	938	1089	762	696	786	717	662	693	895	1096	896	751	979	819	851	771	1125	1012	721	1072	778	669	788	705	758	711	992	1189	1038	982	986	823	1058	1037	973	779	933	912	695	741	656	769	793	920	1025	912	890	950
AT1G72755	1206	1235	1112	666	660	622	529	533	486	618	830	681	1002	1127	1027	1177	1143	1231	1098	1187	1084	773	574	677	443	534	394	725	863	780	815	851	745	1098	976	1009	863	1097	910	785	721	648	724	662	828	997	881	1034	1116
AT5G65710|HSL2	1192	1108	960	366	299	409	612	636	660	453	737	596	1140	1267	1126	1066	948	1163	721	982	757	413	404	421	627	751	774	682	749	740	484	425	428	680	621	764	950	970	1027	341	482	363	674	771	967	1841	1559	2093	1953
AT5G52045	1123	974	1045	692	625	611	526	599	489	809	1020	712	807	1064	857	1100	947	920	996	758	636	701	673	811	533	705	527	683	833	1072	571	546	591	866	989	1027	819	1249	1226	612	785	824	950	702	853	995	984	961	1269
AT3G50950|RPP13L4	542	771	579	606	829	633	645	798	624	934	1213	923	814	1026	819	702	781	802	808	541	671	662	690	587	619	737	810	1131	1142	1019	640	891	840	794	538	614	641	904	700	951	1006	992	1072	1290	1132	1708	1232	1518	1348
AT1G04295	750	727	656	1019	895	1068	891	908	726	859	1251	922	568	599	476	700	698	706	790	783	865	1164	1137	1067	1011	1058	1026	1074	1192	1208	1184	1599	1206	718	684	829	538	700	524	1039	1152	913	997	940	1143	519	613	605	685
AT5G06220	1135	903	742	998	1381	1131	831	1297	791	843	1207	843	402	546	586	725	603	822	764	557	648	970	915	1496	844	1306	945	835	978	1485	623	845	788	754	472	733	763	630	690	961	981	738	940	959	1058	771	703	1088	915
AT5G10430|AGP4	674	769	1094	774	903	0	1093	1166	663	1138	1181	918	1174	0	0	1454	1015	1121	2043	654	1731	740	1246	489	930	0	1140	1212	942	1526	0	1502	893	0	1834	1713	1092	1425	916	0	471	0	1038	859	0	927	651	342	905
AT4G18370|DEGP5	827	1051	1210	545	554	809	767	112	843	1016	193	915	391	1090	982	1104	835	1148	1114	109	1039	748	608	650	778	1012	764	127	1107	1281	936	1022	804	1250	902	914	786	1089	413	534	698	466	1100	943	1001	1017	991	1005	1244
AT1G79720	652	686	916	595	887	896	748	988	603	922	1091	777	818	1080	784	812	868	870	1104	558	865	935	877	610	876	1163	939	1122	1047	1317	888	954	716	909	889	893	630	999	707	687	537	729	972	1021	902	916	779	630	745
AT1G75785	469	608	775	811	904	1028	1120	1515	612	1101	1262	930	828	843	830	913	701	786	1455	459	1099	704	1083	529	662	1049	1020	1176	782	1462	678	949	810	1455	1258	1313	628	1066	726	769	698	484	1178	781	548	653	467	357	671
AT4G07275	1043	941	918	876	751	926	840	732	869	877	1306	1046	665	826	758	920	846	972	1177	848	1173	1066	734	871	739	973	734	942	1214	996	1101	873	799	837	932	1002	624	949	732	722	612	606	929	697	1051	661	585	585	699
AT5G03195	588	584	741	805	1075	746	648	678	688	1094	1561	1093	802	1022	802	815	749	866	1157	582	793	1026	631	854	558	707	474	1032	1072	1142	1202	1403	1095	926	1001	934	552	644	594	946	764	730	1027	821	878	934	743	818	811
AT3G12740|ALIS1	907	1195	1029	389	459	675	484	660	469	721	1032	670	805	912	908	885	835	1017	1178	927	1080	540	555	435	642	812	753	828	1109	1134	706	1069	826	888	862	1051	787	1092	1079	459	516	596	778	910	840	1230	1122	1085	1153
AT3G06870	422	460	640	1342	1436	1365	1440	1630	876	1230	1512	1256	322	389	366	421	386	442	755	306	590	1511	1253	1588	1104	1293	1039	1522	947	1519	633	922	658	529	508	533	445	697	496	1208	1439	1308	1755	1018	993	430	278	259	420
AT2G37360|ABCG2	796	933	771	496	579	538	727	926	787	850	996	936	942	982	992	903	809	987	827	778	782	565	597	598	600	771	692	1002	1048	1074	791	883	603	755	761	711	768	928	748	723	703	515	965	920	938	1170	864	1300	1288
AT1G26218	1942	1630	1860	232	0	0	240	33	100	301	1572	1271	1152	1269	356	1498	0	53	524	0	0	0	1892	1061	1189	801	1020	434	1328	1510	1664	1695	1767	1719	1676	0	1436	0	1699	1493	1390	780	896	944	749	0	750	750	0
AT3G53510|ABCG20	917	981	1026	520	490	553	625	683	602	751	1013	782	1021	1098	937	923	935	1034	942	703	995	447	564	648	620	718	753	865	853	1043	587	775	625	797	824	1093	813	1268	918	640	552	656	758	635	701	1345	1082	1166	1137
AT2G07515	883	867	901	840	857	883	649	706	594	850	974	862	699	847	760	867	794	849	1029	631	810	986	778	741	715	875	632	892	1086	1078	919	1063	755	740	773	794	896	1087	893	872	900	754	899	700	834	877	679	857	931
ERCC-00096	1124	722	769	630	716	621	523	1093	1239	633	916	719	778	964	734	1273	864	1022	969	803	863	764	704	939	634	622	847	826	1070	930	830	914	647	656	724	695	911	1628	1259	740	779	576	913	493	1001	691	891	1081	1013
AT3G61060|AtPP2-A13	2033	2499	1418	0	0	322	381	489	644	0	0	242	928	1366	1139	1232	1139	1414	1445	2453	2029	391	0	664	662	683	0	0	0	0	0	0	0	1020	979	0	1548	1623	1848	0	670	435	0	511	0	2937	2279	3606	961
AT4G33630|EX1	777	876	890	816	794	992	608	810	785	875	1281	866	707	903	710	719	740	933	941	818	875	960	876	727	0	1009	847	956	1101	1049	794	952	700	718	751	777	570	1044	705	738	739	736	972	1098	995	991	789	1031	1060
AT5G18240|MYR1	296	1429	1292	633	639	1014	706	715	447	863	512	432	992	1160	402	1309	1308	1350	1287	807	828	221	1077	319	535	665	672	702	499	402	372	511	380	1192	816	1150	802	1610	1178	641	568	404	1024	599	250	1562	547	1037	1164
AT4G36720|HVA22K	1261	1267	1075	586	522	667	426	546	537	472	759	444	775	1200	889	945	960	1215	1036	1031	1024	559	480	671	537	581	459	562	753	641	615	580	551	858	895	905	1101	1221	1104	530	538	572	562	684	613	1417	1185	1439	1109
AT1G77240|AEE4	771	982	1021	662	708	709	619	771	494	735	1045	721	675	883	893	955	996	1018	907	647	708	685	680	778	531	571	494	1034	752	1150	745	841	722	757	929	873	881	1083	1039	703	782	489	852	620	720	959	752	849	1096
AT3G02410|ICMEL2	869	1137	1064	875	846	917	573	740	447	573	1004	694	614	652	726	1023	970	1115	1216	716	1022	880	880	934	627	754	687	766	804	824	586	714	558	955	879	1002	1069	1245	1054	859	870	758	683	613	545	735	580	601	808
AT3G04615	538	563	1081	525	692	836	909	972	329	786	836	747	867	907	847	1235	631	841	1270	612	1354	562	1032	342	987	1211	1540	869	1189	1180	991	1427	987	1277	1027	986	796	692	693	380	444	477	643	704	413	598	810	620	797
AT1G74670|GASA6	272	556	994	888	769	1211	1551	1699	956	555	661	454	399	594	435	1094	601	927	1146	422	897	951	1300	677	1349	1569	1507	824	679	780	508	765	427	1286	1231	1152	856	1079	686	639	605	586	1517	935	673	0	0	0	527
AT5G53430|ATX5	875	959	980	708	704	784	533	682	584	710	1030	693	710	903	825	962	809	1008	1054	726	932	715	656	644	578	755	631	826	882	956	629	840	558	909	904	815	846	985	858	610	723	583	859	695	653	1139	1078	1046	1072
AT1G54355	653	787	774	764	643	768	836	909	789	1182	1252	973	704	887	568	633	782	860	745	699	675	788	839	889	678	971	802	942	1196	1188	801	1175	738	781	667	689	558	785	645	645	761	516	974	1022	911	897	714	845	1120
AT3G09995	1134	1126	1116	418	497	489	364	470	499	557	648	490	814	1085	773	1015	1070	1096	1194	948	1228	590	556	535	462	582	479	532	701	790	500	610	419	872	785	989	1204	1497	1225	487	451	460	497	544	698	1268	1042	1227	1181
AT1G09770|CDC5	435	469	653	791	873	723	742	968	521	1103	1414	1050	624	774	663	708	714	760	1152	506	854	679	622	729	576	790	667	1251	1425	1492	1384	1646	1412	1034	1047	1082	426	651	363	716	740	606	967	855	1012	672	620	522	643
AT3G44798	1006	1048	1123	318	179	253	294	490	467	351	674	482	1059	1439	1108	999	972	1147	1082	1094	1028	347	204	345	366	340	413	570	649	517	474	539	349	881	825	952	980	1316	960	250	340	216	504	577	670	1903	1542	1876	1741
AT2G07875	695	834	988	620	607	637	607	577	389	631	1000	449	500	569	710	661	637	841	923	826	737	930	655	939	567	985	561	620	1077	783	1057	925	687	755	646	590	909	1245	890	848	1081	905	933	835	1128	749	925	1195	1081
AT1G54320|ALIS3	758	937	858	709	600	644	546	677	539	825	1080	735	700	874	701	836	845	934	1015	660	798	692	709	580	587	815	642	806	966	868	871	908	836	936	828	929	780	896	833	627	703	577	733	856	832	1088	937	1013	994
AT5G07985	975	1195	1176	706	881	1038	328	313	364	498	821	617	745	997	711	1041	1232	1265	1256	1026	1184	1260	881	684	495	582	460	554	753	633	582	1105	977	1040	913	1023	817	1134	780	665	597	616	314	348	359	914	767	849	875
AT5G07885	488	465	570	347	804	670	1074	961	1138	1151	1737	706	1013	1105	1247	0	597	676	549	840	783	787	809	736	933	1055	1278	1090	829	946	810	750	567	1014	713	780	587	382	533	684	487	373	1723	1314	1259	1063	870	552	572
AT4G36052	1119	1177	1320	470	426	503	375	534	431	373	475	347	878	1020	784	1061	1129	1165	964	787	1163	361	559	394	598	586	620	480	448	569	210	367	234	927	738	789	1097	1354	1207	424	579	482	565	664	618	1544	1178	1338	1642
AT5G65480	462	738	837	1142	853	1220	1013	1298	622	712	921	665	404	459	470	790	588	589	704	562	619	1227	1310	1061	1088	1663	1070	717	948	1091	549	943	629	664	606	567	766	645	584	1078	1542	1309	1123	1311	843	0	366	380	613
AT5G44785|OSB3	674	566	702	968	819	874	573	949	805	1062	1572	951	651	459	396	664	769	673	725	414	643	858	737	1015	563	844	563	1128	778	1297	959	1116	937	742	676	486	532	737	539	1232	1128	741	1242	1150	1021	475	736	822	797
AT1G17840|ABCG11	747	671	612	783	756	865	801	1060	976	953	1408	1091	515	635	581	662	611	782	681	565	627	960	745	775	853	1035	704	975	975	1233	871	1007	819	616	692	713	661	708	585	822	899	778	1225	1153	1208	742	582	568	765
AT3G13470|CPN60B2	312	327	436	1347	1271	672	678	694	588	1677	2145	1479	563	774	653	559	477	569	924	216	386	974	809	1468	441	671	366	1257	1054	1325	1381	1886	1384	652	784	699	200	353	293	1442	1209	1081	1290	814	1071	429	356	299	362
AT2G01410	768	1031	726	574	646	590	642	713	597	731	1039	750	634	722	971	838	704	797	846	644	704	715	676	487	499	520	627	827	1071	1060	614	826	707	679	763	714	950	1082	901	549	621	473	863	871	1170	1179	903	1092	1216
AT3G07925	844	962	812	885	965	1111	771	738	833	733	1146	795	250	496	301	773	728	750	791	649	765	1346	1019	1009	918	1169	711	748	775	718	908	1127	1034	698	546	724	705	830	690	1024	1174	1022	960	1179	829	272	396	289	749
AT5G20225	730	1017	1152	1325	1548	1307	474	507	468	538	865	698	321	366	555	622	954	845	797	584	840	1526	1710	1155	518	1037	571	545	486	953	959	902	971	660	540	600	597	669	950	1057	1378	1108	954	681	509	604	355	565	587
AT1G26208	294	923	319	1988	714	903	1612	700	1077	394	330	241	187	943	1352	971	1494	1887	1654	202	496	2156	619	1180	124	661	481	1581	293	508	577	511	1049	162	190	477	714	1599	122	309	298	567	396	460	959	1296	233	1308	661
AT1G03410|2A6	939	996	52	855	1096	34	1021	1254	1012	1196	938	1258	44	1477	1015	1215	1050	1248	1683	1030	1364	983	1194	911	64	67	1221	1374	19	1578	1111	39	927	23	34	38	920	1216	48	119	29	746	35	1185	1274	1251	1156	1104	63
AT5G08340|RIBF2	655	842	655	1161	539	720	17	724	1048	524	1198	748	624	992	647	671	690	588	912	829	843	902	645	1239	636	649	638	690	656	887	590	514	466	705	656	743	752	1019	926	1304	1305	883	742	882	954	1717	1277	1608	601
AT3G19020|PEX1	678	579	692	744	831	687	890	926	850	872	1025	846	640	778	646	691	783	869	743	593	561	709	658	767	985	978	955	972	1036	1138	968	1139	796	797	698	656	502	693	475	739	759	705	1005	1161	1194	785	581	687	835
AT3G15450	964	1164	796	215	0	172	240	445	929	72	191	204	1084	1540	1299	838	921	844	1226	1494	1120	319	113	451	589	771	676	221	657	272	207	133	0	878	779	958	958	1065	1218	335	409	277	430	622	1106	2580	1980	2719	1580
AT3G49668	355	395	586	761	1221	745	1195	1295	1061	1198	1461	1098	612	753	456	684	599	575	888	219	630	896	956	857	835	1094	922	1313	825	1334	713	883	618	1068	881	902	402	517	363	1085	1236	978	1411	843	966	405	249	230	513
AT2G07845	759	717	821	791	828	883	764	952	711	618	934	645	638	678	618	802	741	867	1004	630	851	940	902	747	786	1066	953	813	821	876	704	777	572	826	694	722	709	773	731	824	920	749	959	834	818	900	796	764	853
AT3G22120|CWLP	425	394	558	352	534	334	604	590	816	806	1657	1097	992	1826	1050	941	581	833	718	352	606	546	306	643	327	407	338	1566	1402	1092	765	857	723	676	566	849	488	859	565	874	930	286	754	436	1261	886	1268	715	1829
AT4G02200	601	843	859	851	966	1000	623	801	730	633	1024	717	710	902	518	767	767	866	978	710	920	766	720	734	839	1050	752	649	956	911	562	843	665	903	881	828	760	830	917	915	719	939	731	737	763	739	949	889	698
AT5G02155	1495	1467	992	180	81	156	166	159	367	166	464	316	1086	1091	1084	1091	1085	1367	1424	1352	1423	353	122	221	289	394	275	327	747	349	524	441	390	1149	1065	1205	1048	1169	1077	206	209	267	211	257	499	1426	1711	2012	1752
AT4G33640	718	712	823	682	671	707	772	752	658	759	844	721	732	864	694	825	822	754	1139	577	800	731	773	700	641	859	707	744	950	939	787	804	802	862	824	819	680	890	640	660	645	546	822	771	909	991	965	1030	968
AT1G80410|EMB2753	0	877	961	823	837	449	0	756	732	891	1228	489	587	1089	984	948	950	1089	1172	523	943	929	697	769	568	0	639	918	668	584	997	0	838	1124	1113	1056	719	613	905	819	0	705	729	955	1029	1248	669	1244	1124
AT3G43600|AAO2	706	844	763	866	771	708	700	840	542	850	1013	856	661	731	698	724	783	877	942	629	744	786	743	829	532	662	552	980	946	1133	854	1000	698	821	787	875	653	811	679	852	841	757	949	770	842	807	627	690	881
AT5G24490	523	558	605	339	306	431	1013	1184	1155	597	931	717	746	1070	793	637	598	661	813	633	829	390	466	378	1507	1531	1518	841	1470	1040	484	480	401	778	707	750	438	532	472	276	341	268	1056	1223	1272	1460	1331	1615	1070
AT1G08543	815	916	875	680	637	740	552	671	477	588	896	724	672	775	594	956	810	945	960	790	1116	741	738	788	808	941	742	790	1121	920	773	927	710	1019	841	846	755	895	792	587	785	546	602	642	667	765	786	952	814
AT3G52605	809	712	774	538	821	655	676	670	546	806	973	680	714	845	727	870	946	885	1078	675	829	574	781	602	679	749	727	880	832	855	640	709	672	1039	999	916	686	992	711	581	689	603	695	715	777	836	810	789	896
AT1G47420|SDH5	598	698	903	759	785	852	563	606	501	755	1095	619	654	966	585	708	845	988	1191	729	941	655	730	602	630	766	705	874	910	973	603	937	864	825	791	1020	521	1028	784	722	692	562	840	767	788	832	687	692	802
AT5G45020	584	630	734	728	771	756	648	698	661	853	989	804	741	873	795	703	744	738	996	523	766	657	684	640	643	802	706	986	1002	1134	907	1111	832	812	731	927	578	683	588	705	840	570	982	893	813	882	800	842	813
AT1G08317	646	812	870	617	674	623	573	744	468	706	931	743	694	808	635	828	745	800	1093	730	796	580	739	552	709	829	694	862	1147	1158	805	1042	767	882	836	784	787	942	746	630	713	560	740	665	704	848	739	832	971
AT4G01595	805	908	1000	680	629	655	614	708	494	756	983	682	805	939	840	945	967	901	885	485	685	351	687	548	528	617	602	811	599	1076	589	788	573	914	907	911	772	1123	822	538	615	589	710	674	532	919	583	662	1132
AT5G14570|NRT2.7	758	730	1018	705	961	728	1269	1126	498	765	680	497	522	547	621	1119	852	888	1067	606	786	543	826	500	840	1166	754	877	599	879	659	1332	1061	1028	908	1010	944	1138	755	399	438	528	863	576	439	410	337	261	480
AT4G02970|AT7SL-1	1077	951	1020	461	352	385	368	393	388	340	457	399	966	934	896	1349	1344	1524	1311	1237	1240	520	418	476	372	456	353	360	729	468	608	572	464	1176	1107	1217	738	939	727	336	287	253	343	305	413	1063	1075	1004	1452
AT4G37430|CYP81F1	1038	1011	965	548	508	513	365	450	347	498	814	676	974	1178	835	924	1062	1024	865	853	904	397	423	727	399	479	385	510	715	689	479	538	321	788	763	805	842	1316	938	525	526	346	637	543	614	1391	1347	1378	1171
AT5G05560|EMB2771	1024	995	847	374	346	362	451	497	572	579	696	547	907	1209	902	965	1031	1117	1035	745	874	388	467	435	455	500	513	578	700	622	482	637	399	1034	872	840	906	1096	1012	511	411	347	697	590	662	1383	1329	1182	1283
AT3G59310	458	539	582	808	860	869	771	1004	670	930	1446	1124	548	643	542	593	442	657	771	401	660	793	957	857	856	1043	877	1074	1105	1641	761	1073	842	671	557	580	470	641	419	724	809	772	1199	1170	974	729	540	469	803
AT1G08590|PXL1	889	900	1007	562	541	521	574	615	481	606	786	664	955	1179	941	1032	886	1109	1062	691	990	396	479	569	416	529	443	734	594	753	526	600	379	1023	1023	867	732	952	807	433	410	375	691	631	474	1306	1069	1226	1211
AT4G37560	866	1009	1149	686	704	953	368	592	407	521	906	574	659	817	542	1011	793	952	1115	594	1039	859	716	737	606	722	513	799	709	972	826	1028	818	893	729	832	780	969	956	497	750	719	498	616	487	632	639	389	977
AT2G08480	855	956	631	555	358	650	458	858	951	866	1587	874	655	879	821	875	876	914	965	631	883	905	534	636	468	420	426	835	827	1034	738	896	550	809	882	945	544	555	605	485	520	451	1201	773	918	881	872	1005	799
AT1G04837	486	439	596	1022	974	947	802	935	830	881	1050	825	480	676	471	615	490	605	822	557	701	855	1069	944	881	995	911	1001	1047	1152	890	1015	707	817	642	702	594	670	566	961	1074	1076	1064	1016	940	575	517	540	522
AT2G44100|GDI1	0	0	0	0	1232	0	1185	1412	0	1445	2072	0	1062	0	1199	1193	0	1137	1376	972	1282	1390	1206	0	1361	1444	0	1562	0	2044	0	1867	0	0	0	1466	0	1266	0	1415	0	1249	0	0	1486	1617	1255	1510	1569
AT3G12502	514	474	1264	511	789	860	979	597	99	745	426	566	597	572	605	1410	484	624	1315	219	1602	530	1133	260	615	941	929	665	802	992	921	1107	967	1237	1024	1035	658	1112	620	458	356	386	720	478	195	745	792	260	1110
AT1G79529	414	540	843	883	905	898	888	1078	417	1060	1019	833	707	751	772	743	812	628	1334	319	920	595	950	539	644	730	846	885	588	1252	814	1032	854	1220	1100	1159	490	822	518	710	683	610	1034	670	414	742	465	353	516
AT3G56310|AGAL3	1013	1173	1108	683	724	686	594	636	602	646	884	662	0	0	767	977	903	931	1138	810	1038	901	806	724	740	854	742	0	1120	846	827	925	736	0	792	824	921	1254	1104	806	769	0	0	907	687	1250	1027	1062	1148
AT4G36130|RPL8C	662	806	667	710	749	594	521	699	576	943	1140	822	790	933	832	939	824	941	1172	599	832	700	596	663	352	435	318	916	765	1031	827	938	612	1049	1130	1055	550	733	576	822	660	581	920	651	683	799	560	685	837
AT2G09805	519	573	574	710	827	717	719	927	829	814	1031	815	613	769	629	718	583	641	834	493	707	806	824	855	763	927	784	828	907	1050	717	928	792	715	744	721	523	727	549	917	967	824	1123	940	1000	849	784	843	671
AT1G06760	423	494	692	417	712	993	710	940	816	0	1191	772	810	1189	813	710	640	655	1027	700	901	564	1179	377	893	851	1110	1067	887	1402	722	917	696	980	920	818	454	601	441	432	718	461	1032	1039	919	1026	1031	721	744
AT2G26975|COPT6	1099	947	1021	549	477	818	491	675	564	709	943	575	625	871	571	946	697	905	848	853	930	772	926	597	527	587	571	722	742	839	877	997	820	670	711	688	803	999	1003	462	669	429	776	647	626	695	603	657	996
AT1G80325	2650	0	0	0	1044	2400	3353	0	2511	0	0	3469	0	0	2212	0	0	0	3107	0	0	2383	2979	2261	3847	2913	0	0	0	0	2124	0	2607	0	0	0	0	0	0	1392	0	0	0	0	0	0	0	0	0
AT1G26210|ATSOFL1	679	218	500	448	1021	976	508	1190	725	984	1341	1152	1141	389	517	392	270	384	283	527	558	784	750	604	1144	1215	928	576	1319	1152	1272	1616	595	679	645	446	227	448	620	935	573	754	1464	1107	708	447	914	204	1013
AT1G62750|CPEFG	1143	1213	1007	637	675	829	458	570	540	575	921	657	439	646	519	920	931	1005	915	967	1034	1044	819	834	517	633	463	537	686	662	619	799	681	789	644	791	938	1042	1077	815	705	531	721	741	618	614	450	472	760
AT5G02150|Fes1C	624	607	543	326	252	371	708	744	853	686	982	784	801	1273	920	717	716	846	759	639	723	416	360	363	773	879	891	740	1037	893	564	563	494	664	672	712	536	577	613	370	388	322	855	804	1005	1819	1603	1821	1065
AT5G06320|NHL3	393	519	470	495	731	407	738	717	832	821	1146	883	693	787	686	452	421	465	418	320	449	444	501	533	784	909	902	844	1135	1050	821	915	832	560	532	598	446	583	422	1097	993	1159	1120	1822	1739	1214	916	1112	813
AT4G06985	693	856	765	1083	1140	863	636	780	720	614	847	496	363	492	311	744	734	803	823	642	675	1005	1022	998	697	711	716	622	720	758	616	664	599	671	690	793	671	848	792	1199	1337	1182	857	1061	955	520	531	357	578
AT2G01870	613	742	555	613	575	755	733	735	804	703	1143	771	605	768	764	575	561	640	656	641	581	733	559	699	824	1130	670	799	1423	920	1035	1035	932	647	589	609	561	642	757	659	599	581	1012	931	1054	864	782	995	854
AT3G44435	990	828	806	656	609	588	525	561	549	768	1139	821	587	641	659	783	816	1006	785	600	782	736	476	917	478	721	427	792	1116	923	898	1044	783	827	800	777	706	879	856	715	651	633	857	699	810	585	536	652	768
AT5G18140	798	852	736	674	556	730	648	862	487	675	936	598	684	818	626	785	764	933	927	831	881	591	648	564	742	649	765	825	791	883	902	967	697	884	836	903	672	827	649	634	634	603	604	695	738	762	758	820	885
AT3G19290|ABF4	1039	1041	883	383	550	585	338	0	595	332	852	0	666	650	572	835	892	1018	773	929	981	843	610	576	564	567	716	569	702	659	577	619	537	831	523	652	1130	1148	1074	635	831	626	628	805	836	1129	967	1199	1018
AT3G02575	967	899	947	444	453	427	432	458	440	534	896	653	812	1023	851	748	815	1028	871	753	893	573	422	616	359	518	525	579	810	822	686	664	545	736	654	851	747	1135	953	631	497	559	428	623	679	1176	950	1126	1160
AT1G44120	615	830	768	547	580	544	618	720	535	686	1007	612	727	1017	872	945	828	997	990	537	808	489	640	520	542	805	602	841	902	1006	643	835	741	973	1036	1081	602	794	579	415	392	274	696	584	573	943	791	843	931
AT1G08073	661	717	729	569	667	654	802	916	767	875	1353	779	644	651	648	705	630	683	742	551	725	733	679	514	811	939	814	976	967	1318	691	902	648	698	637	757	523	647	416	666	636	570	989	895	693	939	708	656	787
AT2G44260	952	916	777	619	501	508	568	667	551	605	794	644	789	963	810	850	768	876	679	680	682	510	529	556	540	606	478	781	810	867	553	692	540	665	727	733	736	988	799	565	493	522	767	720	627	1032	961	1071	1321
AT1G72610|GLP1	720	618	792	480	318	485	578	737	745	786	1110	964	869	1049	822	699	631	838	936	647	897	517	419	535	570	598	522	851	970	877	656	602	571	787	830	836	675	887	734	516	474	420	968	890	1103	990	925	1035	823
AT5G20900|TIFY3B	0	0	0	0	1055	0	940	1228	1027	1076	1450	0	0	1054	0	1106	1041	0	1242	824	1131	1077	1110	1097	1159	1392	0	1304	1521	1558	0	0	1119	1064	1031	1013	1119	1416	1369	1191	1208	1210	0	0	0	0	1226	0	1408
AT2G31880|SOBIR1	621	930	766	395	828	530	469	403	354	637	812	516	659	750	545	743	878	785	790	632	770	493	457	419	524	658	625	771	761	789	547	724	630	698	671	742	723	872	764	859	945	941	701	1166	898	1255	970	1110	990
AT5G19940|PAP8	808	850	791	984	859	1063	951	1040	1061	391	708	513	231	319	237	684	689	725	757	649	744	1245	1315	1115	1033	1284	1179	543	747	723	377	462	348	507	551	557	758	1040	963	749	760	846	905	938	1097	415	401	519	459
AT2G01750|MAP70-3	678	737	579	719	45	737	55	961	899	1198	1483	52	880	972	755	741	774	23	868	759	98	820	720	778	887	847	29	123	1350	1343	1056	1329	1099	981	759	733	610	667	642	674	700	584	1335	900	1134	43	993	1196	91
AT4G00360|CYP86A2	1051	856	732	950	837	817	628	659	773	751	1013	1000	575	575	549	585	559	730	669	628	753	889	732	1035	605	765	721	759	976	805	815	820	704	507	521	512	697	819	681	1039	782	944	763	679	968	607	520	570	658
AT1G72070	848	1832	546	335	393	276	100	124	429	78	246	140	453	814	559	546	1455	960	671	1253	678	371	251	370	147	223	174	152	380	127	133	164	92	421	360	604	1403	1626	1230	385	692	509	203	261	602	3008	2318	3160	1210
AT2G25660|emb2410	661	607	655	714	705	769	700	787	531	743	1075	803	632	680	590	741	689	711	883	425	706	746	707	652	663	796	663	1057	941	1079	817	968	784	751	835	814	501	839	610	737	769	579	897	841	778	765	640	639	674
AT5G18255	777	782	940	528	556	586	509	639	464	660	688	571	636	935	812	1002	866	892	795	729	893	486	571	442	537	629	744	691	784	880	607	669	532	838	900	918	827	980	821	510	597	483	641	584	617	846	906	913	1029
AT2G23670|YCF37	950	1019	916	451	404	579	434	768	608	587	808	479	597	848	860	896	966	974	747	499	726	407	696	491	592	561	689	605	475	765	609	651	570	965	721	843	906	1258	927	459	564	474	753	768	572	620	693	520	1215
AT5G66570|PSBO1	854	664	595	696	733	724	869	1255	1132	604	898	523	410	499	515	800	557	841	765	526	673	812	870	730	2349	962	969	857	879	748	551	699	409	512	540	536	828	1157	1154	812	891	551	706	674	836	478	541	583	501
AT1G04647	797	1005	674	567	347	555	572	643	753	550	871	607	551	742	570	786	776	809	735	653	665	586	483	644	658	746	635	793	1192	777	684	652	556	562	568	568	914	888	830	575	742	608	643	738	976	1129	1165	1226	865
AT2G45310|GAE4	1011	1227	818	341	362	408	321	411	369	488	582	490	854	1036	807	1021	922	1086	854	913	793	352	346	385	311	415	357	715	676	764	515	445	343	771	701	827	935	1274	988	359	405	297	452	469	504	1056	1380	1338	1295
AT1G05047	439	491	540	695	660	638	730	1075	963	1087	1485	991	516	609	427	555	564	594	684	350	460	665	603	764	736	1073	881	1147	1199	1304	865	954	758	606	735	613	436	514	437	709	690	539	1331	1062	1132	676	483	599	740
AT3G09300|ORP3B	531	641	727	591	594	667	606	745	474	789	784	636	830	1035	933	848	610	798	996	573	860	581	602	505	564	621	615	855	847	853	714	753	645	922	967	888	569	868	580	549	502	457	833	600	685	1040	956	1027	848
AT5G03615	1368	1259	311	271	33	150	109	227	1096	20	152	119	770	1208	1311	345	515	546	167	1175	333	359	103	576	328	384	479	48	261	65	116	48	21	220	161	273	1551	1475	1857	428	372	370	208	537	1557	3248	2271	4603	1253
AT5G13770	1207	1405	1294	623	481	734	340	396	363	337	440	394	510	475	396	1108	1095	1290	1317	1026	1210	926	778	622	564	607	487	366	433	383	472	533	382	915	932	840	1234	1486	1385	483	624	516	404	455	426	450	341	342	677
AT3G04255	311	558	425	1007	889	967	1053	732	762	1637	1272	1287	136	136	112	330	433	552	525	314	445	1350	819	1131	790	1073	621	1237	1139	1010	1336	1661	1255	440	447	482	228	337	378	1307	1070	1011	1681	825	911	40	44	27	477
AT3G11110|ATL66	1319	1240	998	740	544	570	349	429	589	428	694	470	767	799	801	918	765	997	795	746	874	707	611	856	547	468	597	392	459	489	558	665	486	690	641	762	1035	1244	1045	559	545	581	464	588	508	736	752	797	1011
AT2G39375	837	1439	1889	930	1593	1297	1315	1375	11	749	48	735	742	34	56	1338	1101	79	56	15	1115	993	1786	27	1251	1297	184	1251	34	18	924	995	1043	65	878	916	43	1319	1053	1022	72	73	214	43	665	1011	579	417	70
AT4G28652	309	646	648	502	844	784	792	959	358	813	944	684	672	886	687	1038	903	684	1870	486	984	642	924	361	449	823	551	936	504	1179	500	689	592	1585	1373	1458	521	846	578	536	523	340	781	423	275	762	482	274	548
AT5G24620	519	481	655	674	593	539	936	1178	573	896	1135	863	759	803	696	647	712	768	870	343	628	379	749	635	689	890	781	1209	866	1199	626	672	470	841	649	779	513	542	495	571	665	508	1041	919	658	847	692	502	853
AT2G47390	411	442	514	309	513	310	1024	1070	717	1236	1518	1114	713	889	539	633	407	610	676	442	468	306	524	353	972	1223	971	1189	1624	1359	830	1258	1028	558	620	846	338	481	249	0	398	336	1376	1141	1086	980	701	886	496
AT4G26095	519	769	578	383	629	319	559	573	394	771	945	681	642	819	734	720	652	605	669	429	641	318	396	310	441	503	550	895	748	836	546	717	736	675	584	626	569	793	578	946	785	612	914	1302	1198	1464	1135	1289	1060
AT1G08645	236	334	481	1012	865	708	971	904	811	1075	1865	1422	244	371	252	409	368	359	572	195	394	673	648	1054	901	984	810	1161	1806	1641	1342	1521	1083	450	504	440	441	491	380	820	813	684	1164	1155	1046	303	208	168	377
AT3G24520|HSFC1	1079	1279	1115	310	290	470	291	433	322	377	655	412	767	969	803	1040	958	1243	1158	831	1281	444	533	410	378	441	443	646	495	643	462	612	363	880	880	999	976	1117	925	435	339	345	414	350	402	691	708	658	1348
AT2G41178	338	278	484	415	859	350	633	575	373	1468	1807	1220	456	595	440	532	330	426	531	320	372	464	361	415	579	739	576	2171	2099	2083	1561	1971	1817	589	449	465	333	435	271	533	576	588	783	775	928	530	576	420	430
AT5G13850|NACA3	1328	947	989	0	1310	883	996	1438	0	0	0	0	1037	1329	0	1229	1258	999	0	854	1174	1182	1037	1074	766	0	0	0	0	1525	0	0	1295	1099	1064	1228	1123	0	1153	0	0	0	1430	0	1406	0	1358	0	1149
AT3G03975	758	889	800	422	436	571	594	813	723	599	946	641	612	814	663	723	627	804	699	836	812	641	487	541	577	697	719	632	661	843	543	564	564	651	602	734	691	884	753	408	536	424	815	848	941	919	845	1275	995
AT1G45165	852	725	483	270	247	195	764	894	973	398	813	568	760	985	768	671	567	666	392	666	496	231	231	426	891	789	899	658	835	719	326	549	327	476	444	527	783	867	837	298	422	289	743	984	1264	1350	1489	1745	1323
ERCC-00002	966	683	628	515	666	478	613	801	1154	650	785	532	710	743	645	1120	692	753	740	724	760	565	710	752	533	613	533	705	913	778	810	868	533	565	732	578	678	1408	975	657	498	563	697	436	939	712	711	760	806
AT5G67300|MYB44	1008	945	657	0	524	493	0	471	656	472	0	668	750	993	788	777	0	939	706	774	737	680	438	651	551	696	618	597	822	606	774	857	746	709	623	688	758	812	780	652	477	554	659	702	1095	1343	1132	1487	1076
AT2G08330	628	574	620	495	421	411	630	739	790	1038	1333	890	557	685	570	766	585	649	738	440	580	556	476	547	542	618	599	1156	1066	1054	906	1009	787	653	568	704	515	960	606	461	503	517	856	888	967	664	630	699	878
AT2G44140|ATG4A	226	391	396	1363	136	244	172	153	137	424	843	125	1703	375	200	892	308	365	253	395	346	314	254	425	306	311	234	883	1199	152	744	122	222	367	207	771	1756	1685	1351	138	1435	1142	124	171	149	340	2028	2129	360
AT2G04039	832	1061	1064	798	938	1075	593	500	426	386	612	458	312	377	333	778	806	886	980	634	882	1315	982	902	773	1227	678	442	632	540	542	775	653	796	703	714	827	1117	815	751	889	813	494	595	509	154	168	145	579
AT1G28680	377	421	448	553	739	662	445	577	375	784	4268	689	333	2053	408	1921	427	453	566	244	363	436	598	433	393	575	511	660	780	4308	685	930	693	430	426	478	427	452	378	526	438	517	697	595	412	509	418	571	514
AT4G16950|RPP5	348	466	414	0	957	867	1104	1367	1201	869	1179	0	674	844	712	423	344	0	430	458	0	809	851	1004	1323	1624	1413	949	1310	1091	676	771	609	0	0	0	537	589	0	1050	1245	1118	1613	1644	1493	0	785	838	0
AT5G54170	729	846	749	556	393	662	381	438	469	515	882	615	815	1014	888	0	656	821	699	761	0	774	552	625	0	667	516	686	882	774	777	723	583	735	618	719	667	1028	767	552	661	611	670	886	795	1086	1105	1236	1153
AT2G30600	0	612	361	585	363	439	545	904	1483	0	831	421	884	1181	838	468	0	521	501	392	0	491	440	664	974	1032	1139	681	818	598	283	0	201	546	591	590	551	957	616	972	1059	645	1153	1520	1914	1839	1580	1717	1119
AT3G52072	552	500	472	549	462	595	782	1051	271	489	904	760	615	310	695	471	381	435	593	536	462	502	634	721	1288	1169	1537	859	1098	1021	577	568	650	401	189	517	509	708	580	476	754	577	999	1109	1028	1365	1362	1482	833
AT3G45600|TET3	649	629	714	836	838	924	1131	1308	335	585	890	630	204	242	648	836	564	648	684	181	320	299	878	732	1242	526	1542	733	784	309	649	820	762	306	282	250	747	361	562	1049	1198	1037	594	1440	1284	861	599	264	775
AT3G08365	576	708	912	527	428	638	631	632	538	766	1021	753	622	776	723	833	755	953	1100	600	752	582	647	428	500	597	501	913	651	1047	516	506	591	655	856	876	723	869	793	466	471	300	736	560	705	817	636	629	923
AT3G63210|MARD1	474	541	755	587	487	621	574	862	545	760	1009	696	624	674	602	647	458	537	693	436	706	580	660	649	753	969	821	795	1027	1047	602	785	699	559	552	643	669	787	771	633	710	611	889	865	869	800	644	593	798
AT3G47295|PSY2	1200	886	1263	0	644	1251	670	660	413	325	461	290	252	288	232	879	869	1013	1181	816	1143	1327	1254	907	748	849	613	348	508	454	476	533	408	770	650	689	1244	1491	1178	658	674	636	508	466	468	260	248	416	0
AT1G74385	501	516	562	851	751	759	778	884	569	807	1044	815	616	667	632	533	520	623	901	462	663	699	676	669	580	701	608	796	948	986	739	843	655	659	691	694	495	633	507	948	792	816	906	731	927	743	694	714	565
AT5G58260|ndhN	520	507	504	574	597	614	654	668	677	1037	1412	1037	560	696	661	610	511	596	578	345	540	737	654	672	553	676	667	1208	1052	1389	938	1429	1042	515	516	533	460	557	447	502	574	596	964	738	749	546	642	589	784
AT2G43970|LARP6B	1002	749	753	342	315	447	332	426	662	584	748	444	535	632	629	966	919	1017	1020	694	828	637	546	387	393	527	434	589	859	608	870	855	537	665	642	657	1004	1252	1099	540	508	362	497	587	740	795	718	802	1100
AT3G01515	586	590	763	738	561	693	588	696	520	747	980	698	561	718	691	690	831	802	989	516	863	527	673	632	614	617	594	851	1034	939	761	753	611	914	956	880	546	736	608	560	594	408	701	606	572	809	652	556	747
AT5G13780|NAA10	920	1087	1137	582	465	662	335	419	359	394	644	417	515	668	549	882	965	1120	1003	937	1115	804	553	690	417	525	443	470	495	530	534	585	437	796	893	898	916	1299	906	537	566	494	444	481	580	608	625	581	717
AT1G14150|PNSL2	0	532	478	629	623	713	659	800	694	991	1468	925	643	738	607	586	478	525	594	664	589	1040	699	621	692	735	783	1201	1058	1348	864	1153	848	637	556	553	356	492	0	569	520	501	1001	936	974	731	844	739	817
AT2G31900|XIF	563	682	728	524	547	573	621	839	423	818	963	698	731	780	616	967	746	858	1138	293	779	383	614	478	489	585	640	787	614	911	588	782	583	1016	941	834	688	935	606	528	376	499	683	529	331	838	633	460	902
AT1G08043	447	383	459	923	1028	994	830	707	429	891	1157	930	367	410	426	549	384	490	687	335	505	839	934	832	667	843	668	1069	1386	1156	1327	1701	1396	701	545	647	382	496	439	869	825	1055	676	766	565	411	175	245	357
AT5G02720	625	759	664	475	359	432	405	682	573	887	1039	774	659	747	664	748	676	905	873	586	669	594	486	479	551	529	443	724	700	1004	700	839	619	690	694	713	628	661	597	416	410	376	938	756	967	848	862	849	969
AT5G25940	639	590	798	510	509	0	565	599	340	701	962	700	679	953	732	742	632	767	990	571	717	544	650	468	650	747	581	782	1243	1132	1107	1144	996	749	678	834	0	754	485	470	582	0	712	647	628	946	957	858	815
AT3G07835	294	359	391	992	915	1109	638	787	655	1244	1771	1242	366	365	301	348	351	403	448	267	435	1190	900	952	718	788	707	1387	1045	1477	1124	1663	1276	441	405	468	257	270	241	973	918	966	1028	1048	931	354	249	218	372
AT5G09030	584	672	702	434	560	564	604	768	450	791	931	506	702	954	802	769	737	901	965	482	832	512	583	403	561	780	568	818	759	871	445	724	500	744	885	885	518	880	569	398	375	476	741	628	484	1113	764	727	821
AT1G15810	472	519	608	974	1073	903	883	906	711	715	1107	688	295	467	363	633	460	569	783	410	579	992	982	956	710	637	642	856	907	856	573	698	573	637	655	764	522	679	443	1095	944	757	1046	810	823	555	285	488	466
AT3G02455	913	640	935	412	565	618	336	531	641	574	674	444	797	462	924	452	734	1167	957	787	811	644	305	328	472	447	571	737	473	504	373	605	424	415	635	505	842	730	798	410	501	456	563	931	612	1435	1116	1475	1274
AT1G05183	962	943	997	596	522	610	471	547	378	523	564	637	646	732	712	999	614	1035	955	671	841	770	512	464	461	447	433	551	537	661	440	568	437	741	739	812	715	1154	993	652	617	583	548	632	485	698	638	614	925
AT4G03140	609	643	778	470	606	614	590	585	506	696	1080	784	537	761	597	610	774	706	778	510	757	600	641	550	533	607	533	835	999	990	856	804	692	593	608	648	572	760	691	423	523	357	848	823	797	912	656	666	848
AT2G40200|BHLH51	367	379	683	694	757	842	815	1098	660	948	1023	829	535	787	681	637	611	596	1240	381	768	720	980	739	576	686	557	974	652	1185	549	920	785	755	920	1056	272	527	356	630	598	492	1060	542	755	660	573	437	478
AT1G67790|SEOC	678	668	680	522	431	547	457	726	600	654	841	567	691	801	731	820	739	787	777	612	621	546	703	522	496	680	529	718	687	782	583	714	587	707	636	705	648	904	670	498	556	482	855	662	642	926	779	810	974
AT5G64920|CIP8	1249	1090	894	324	305	347	270	314	349	271	415	0	829	998	797	1015	1042	1227	990	1160	1035	510	322	421	288	346	317	329	456	396	333	372	297	953	860	889	978	1258	1084	248	279	294	307	288	432	1019	976	1112	1103
ATCG00010|TRNH	565	607	677	546	655	443	588	630	556	320	399	747	909	1199	293	390	970	1192	581	765	989	406	463	543	240	158	768	335	1114	435	351	575	339	832	1154	1338	1057	1521	1223	849	482	448	869	780	804	420	694	471	1163
AT5G58570	848	683	699	206	202	161	171	234	199	774	1228	701	796	1580	943	673	552	773	488	832	647	180	189	219	182	242	193	765	1103	887	1116	1346	1071	706	543	594	533	794	603	272	267	273	288	409	532	1201	1346	1467	1451
AT3G27170|CLC-B	1690	1756	1338	837	641	920	221	228	148	360	420	257	227	157	214	993	1311	1383	1088	1251	1267	1126	669	705	220	335	263	401	263	374	548	587	419	786	766	904	1379	1508	1358	526	584	493	356	280	246	83	155	98	279
AT5G09275	585	667	504	614	525	558	511	715	647	764	966	786	605	884	579	659	653	629	812	419	565	631	588	570	439	498	483	923	747	939	928	941	734	796	639	695	529	549	576	560	553	598	879	761	921	840	859	825	716
AT1G07983	395	439	465	801	781	754	651	1002	683	1072	1329	1016	576	733	591	467	602	431	738	324	473	756	799	600	566	588	510	1119	801	1210	809	992	713	718	664	696	343	553	312	927	780	566	1106	737	912	681	546	538	480
AT3G44635	887	1152	1025	659	763	1003	357	424	306	436	631	422	499	522	501	802	826	957	950	763	983	1026	904	690	434	477	338	486	354	532	568	889	661	679	733	788	772	1044	865	559	582	572	393	479	495	564	417	523	738
AT1G05687	262	327	464	625	807	590	872	1110	649	1288	1281	1083	706	890	724	544	456	475	963	252	571	535	614	615	593	657	698	1138	904	1180	807	1060	779	917	869	777	326	435	252	782	682	620	1201	704	690	627	439	456	535
AT1G10500|ISCA	768	547	441	538	510	893	383	618	577	561	830	1496	417	447	430	1184	511	463	496	471	1354	776	565	615	653	733	743	625	903	788	2207	1010	664	430	465	558	596	504	408	750	700	612	718	902	837	545	443	546	886
AT5G00880	531	614	471	942	1175	1045	662	744	667	815	1262	842	343	357	274	478	451	584	526	463	464	1283	979	1109	713	829	624	773	794	841	854	1145	944	484	453	414	370	642	475	940	1068	1038	1026	837	740	178	220	156	503
AT3G54420|EP3	523	703	1500	586	659	612	489	947	324	669	772	552	663	998	625	763	884	719	852	540	729	506	655	461	501	507	553	829	562	943	535	767	588	873	844	850	613	836	604	549	558	399	565	527	434	800	496	505	796
AT2G08635	564	471	604	551	670	610	579	705	501	787	1004	857	595	619	620	556	514	657	648	339	469	656	674	608	538	733	675	874	893	945	766	1110	849	839	641	573	509	620	468	749	851	751	756	744	940	627	624	642	697
AT1G08633	540	561	592	553	737	660	645	695	658	759	1112	849	424	712	615	484	508	608	772	469	671	1094	860	565	771	1048	751	827	838	991	869	1204	784	594	606	592	521	541	423	900	855	677	793	808	576	594	503	465	495
AT1G78570|RHM1	236	305	376	842	1398	809	664	820	328	1320	1443	880	325	359	397	398	328	311	715	192	522	904	1034	782	433	631	504	967	546	1266	1474	1880	1440	415	470	526	253	469	319	1334	1487	1296	1032	749	547	351	260	224	288
AT4G25660	700	658	744	626	702	644	543	571	488	722	907	565	518	686	568	671	630	783	718	546	708	584	648	631	483	586	584	818	812	1092	671	831	737	619	650	661	656	792	736	504	534	564	710	650	751	719	656	661	803
AT4G29900|ACA10	795	966	746	242	351	264	399	417	360	383	717	433	785	966	772	751	666	912	596	856	826	372	361	244	447	455	416	590	810	739	536	617	449	583	648	747	752	1151	754	381	362	406	416	542	573	1192	1214	1413	1294
AT5G23700	906	337	408	526	696	713	574	804	784	890	1303	958	775	730	659	1076	876	917	363	121	869	234	653	624	498	618	410	470	1102	589	915	143	979	260	902	883	442	716	39	230	387	787	1012	412	739	1032	790	865	317
AT4G38550	515	779	771	504	718	530	719	790	492	638	908	484	690	966	756	879	815	738	1003	547	1023	655	623	575	537	698	492	666	574	798	428	616	428	801	773	823	608	782	769	535	613	496	856	416	433	837	494	528	598
AT2G09945	441	679	611	588	452	772	509	551	594	719	979	520	680	685	729	517	647	562	776	499	619	791	625	641	561	618	490	979	855	993	636	881	680	805	811	807	430	695	489	501	658	634	909	788	882	923	711	523	774
AT3G55520|FKBP20-1	544	657	769	646	591	647	675	716	520	612	909	674	385	542	591	586	604	719	775	552	685	626	669	693	635	740	614	690	753	870	641	749	566	642	634	682	557	714	615	639	590	526	836	650	694	784	698	684	790
AT1G06800|PLA-I{gamma}1	778	732	781	393	606	353	372	427	472	570	700	563	729	995	707	741	850	835	874	533	661	388	416	378	357	554	476	589	644	700	653	720	605	659	624	678	725	824	725	335	473	443	500	419	591	1232	996	1038	1050
AT1G04233	548	619	575	456	522	567	555	756	607	579	858	508	548	843	606	601	566	559	651	548	537	539	565	535	718	721	757	648	988	850	571	660	540	572	528	599	580	802	618	553	619	628	745	878	791	995	702	993	955
AT2G43350|GPX3	751	927	833	500	513	610	420	501	354	566	752	574	484	693	562	802	706	925	892	775	940	720	646	447	495	583	528	577	682	749	651	777	664	824	733	943	617	975	751	397	486	453	471	548	501	794	691	627	691
AT4G30790|ATG11	514	669	657	608	608	646	549	721	521	570	780	675	607	736	554	634	548	679	713	556	730	611	776	628	615	840	754	687	837	863	594	624	550	735	643	697	644	748	503	613	610	575	656	720	756	812	649	741	741
AT3G24982|ATRLP40	412	538	802	403	473	582	581	614	639	787	713	449	589	719	820	701	706	766	965	365	516	428	604	394	779	936	549	826	712	1219	560	879	951	817	876	952	506	728	477	425	334	290	689	601	471	991	637	556	743
AT1G48320|DHNAT1	691	208	758	653	676	759	409	627	365	303	147	543	735	1042	749	695	145	854	963	599	120	739	710	536	217	601	547	239	984	166	1143	1632	1333	236	983	237	713	893	133	735	554	583	588	121	659	1054	1014	883	736
AT1G18010	871	895	916	519	448	345	411	418	409	403	465	435	668	749	702	1043	805	1106	1223	742	1105	478	485	500	300	442	405	545	540	508	342	422	286	1056	1104	1003	967	1189	1059	434	320	389	338	345	458	912	623	717	651
AT5G20650|COPT5	626	644	689	503	594	0	656	673	535	732	832	717	0	757	578	626	662	633	699	500	626	718	617	592	661	794	745	748	1019	928	743	842	684	665	680	656	572	773	643	503	583	511	747	736	739	809	634	756	823
AT1G63990|SPO11-2	754	865	833	390	319	408	306	426	430	438	659	543	687	647	651	873	901	1024	995	692	678	560	479	469	402	438	338	484	625	537	602	609	437	871	717	884	817	931	815	487	496	405	520	409	548	753	591	689	960
AT1G18000	867	893	913	517	448	346	403	416	403	403	465	434	665	745	699	1039	807	1106	1224	743	1089	477	482	499	298	439	406	540	535	510	343	420	286	1054	1108	1004	961	1183	1057	432	319	387	340	344	459	912	616	716	652
AT5G41020	708	789	743	601	541	639	390	667	325	616	886	511	541	483	566	698	661	745	887	534	641	638	634	528	440	669	496	738	856	913	703	681	542	693	682	785	543	806	690	696	735	579	732	713	568	640	575	634	665
AT1G03550|SCAMP2	662	764	858	495	387	532	473	665	274	601	555	477	736	813	802	830	444	607	988	455	767	309	494	437	331	589	372	705	536	977	505	585	524	860	803	1011	755	972	679	457	464	358	718	568	372	1071	710	764	844
AT3G10230|LCY1	888	737	765	624	693	925	541	597	533	455	703	513	367	449	445	734	602	713	779	610	813	1267	802	722	756	805	685	632	535	736	568	691	519	618	633	636	633	800	772	571	786	633	760	607	627	487	385	521	525
AT4G01026|PYL7	552	794	577	561	465	483	622	570	519	681	957	722	477	621	560	615	551	683	628	540	545	588	531	622	602	602	556	770	1087	887	735	754	701	465	492	569	481	675	629	566	527	545	892	810	916	944	871	1055	741
AT2G07175	703	586	737	471	519	600	536	561	547	660	820	670	583	832	697	749	548	670	857	544	820	461	573	478	476	562	555	654	811	800	525	591	529	747	732	713	569	650	707	533	615	435	698	738	721	920	686	880	821
AT4G38970|FBA2	740	746	684	826	956	980	547	688	729	548	716	352	443	586	558	923	742	844	689	542	652	1210	1044	951	494	633	527	492	567	524	542	811	522	684	623	623	703	885	910	853	839	663	438	230	476	389	422	455	512
AT2G01280|MEE65	0	0	789	0	869	0	0	759	956	0	2092	1429	0	788	0	0	761	871	787	0	0	1342	879	1133	662	759	595	1358	1306	1684	1804	2351	1592	700	683	0	0	700	490	0	859	0	1380	1286	0	0	0	599	866
AT2G05812	293	375	595	648	776	523	811	769	470	1076	1411	970	702	793	688	531	494	463	909	268	611	488	705	595	557	645	505	1363	922	1191	924	1119	873	770	872	785	320	508	272	575	441	545	874	547	522	570	521	408	482
AT3G62580	480	375	464	492	785	824	567	793	404	898	722	731	542	506	371	557	429	516	773	487	656	507	773	754	717	864	550	683	760	686	790	1327	1241	646	643	772	542	550	476	458	826	679	593	782	889	955	628	765	678
AT1G75300	822	977	881	380	417	378	441	530	342	429	0	426	652	860	731	983	844	933	824	573	770	380	447	402	371	521	366	533	445	680	396	442	371	744	688	742	769	1303	946	325	386	344	528	408	373	1144	956	890	1066
AT5G48580|FKBP15-2	624	597	555	661	655	735	643	560	651	541	983	626	469	516	511	534	496	572	653	566	527	917	633	674	676	718	741	699	777	722	718	742	584	545	603	460	546	564	576	891	1005	815	843	958	865	559	572	550	650
AT4G12495	4	655	36	57	874	105	83	94	29	296	165	91	27	98	13	23	1031	29	53	19	58	61	1105	19	157	442	120	4743	609	546	617	553	1003	91	109	148	65	71	83	1246	3047	1136	1073	2602	1994	5924	1149	1565	354
AT4G00750	906	854	1009	369	464	460	422	479	443	458	763	539	621	752	623	766	801	957	816	682	846	661	478	421	440	497	492	544	639	626	461	611	553	791	580	643	900	1007	746	366	373	331	562	680	506	743	767	831	867
AT4G31248	783	786	765	411	391	486	516	598	345	522	651	502	663	840	740	872	697	988	904	589	850	453	494	440	512	572	571	526	675	694	615	810	458	796	760	757	652	897	764	327	409	410	555	406	360	944	744	805	877
AT5G21920|YLMG2	855	813	752	562	584	674	0	739	739	936	1202	1007	768	1014	871	918	0	1073	907	0	930	688	647	673	642	695	552	949	1002	0	0	955	872	0	857	815	0	773	0	499	0	458	899	647	837	946	0	1059	954
AT1G08830|CSD1	0	0	0	0	0	1492	0	1453	1273	0	0	0	0	0	1163	0	0	1665	0	0	0	0	0	1796	0	0	0	1373	0	0	0	1427	0	1139	0	0	0	1509	1224	1852	2113	1729	2122	0	2477	0	0	3018	2415
AT2G35680|DSP8	769	873	918	732	671	871	672	0	0	724	904	0	650	766	671	776	0	783	885	0	878	963	958	773	731	940	899	716	884	1083	626	741	554	763	750	895	879	1000	953	0	739	715	0	0	621	917	0	0	786
AT3G18930|ATL65	640	727	546	266	300	324	557	575	597	760	1021	732	775	904	762	660	571	682	574	487	663	286	350	268	522	635	572	831	987	996	602	763	546	626	650	663	452	551	496	288	288	290	725	819	796	1125	1014	1170	975
AT3G13772|TMN7	664	721	683	540	543	607	507	540	482	643	816	597	596	734	624	724	669	682	777	539	586	618	602	606	471	538	539	742	784	784	660	686	639	683	717	697	570	692	668	524	531	504	708	612	712	753	708	662	711
AT4G34131|UGT73B3	455	499	619	383	469	598	453	621	332	730	943	501	409	571	408	550	392	551	756	382	522	434	648	356	641	848	608	1005	1308	1148	1227	1196	1438	616	503	623	441	496	491	448	562	617	991	1040	739	510	568	449	700
AT3G45290|MLO3	1169	1263	904	118	104	186	34	87	210	44	194	114	776	865	866	792	1031	945	733	848	788	198	147	194	108	199	173	111	300	159	230	154	119	605	460	679	1407	1655	1420	228	333	161	199	281	296	1998	1423	1671	1496
AT4G32570|TIFY8	479	451	711	458	530	718	760	904	707	727	1024	659	530	583	389	719	600	751	1013	362	768	744	621	497	589	760	698	909	846	890	528	854	815	1005	828	846	433	558	367	443	403	409	992	592	815	437	355	389	751
AT4G36140	564	584	651	615	620	515	469	643	464	794	955	673	634	792	680	735	719	762	1041	497	662	614	555	568	305	454	281	808	553	858	680	874	532	925	880	834	442	684	443	714	559	465	822	580	604	712	448	552	697
AT3G01995	697	667	613	586	539	396	511	482	446	661	913	732	772	904	664	658	632	657	843	484	791	611	486	584	441	576	437	607	785	732	649	638	552	819	707	748	540	781	585	481	413	393	628	424	696	795	857	912	867
AT3G21760|UGT71B2	94	1165	188	225	193	146	555	542	362	535	635	533	279	331	1171	1731	130	550	1056	77	183	902	163	233	1396	2130	386	3022	649	678	2341	401	1875	1633	166	1889	786	188	135	210	192	215	645	456	439	315	266	231	253
AT5G45400|RPA1C	612	581	627	702	613	743	467	461	356	493	636	396	510	531	385	686	553	669	677	586	638	917	756	804	579	770	620	647	567	655	711	872	603	570	551	570	781	808	689	933	970	828	679	791	592	603	494	620	527
AT1G15030	646	609	609	581	599	663	345	383	473	424	613	479	527	778	639	615	598	701	492	677	649	653	629	316	359	508	428	488	723	575	396	548	457	665	528	582	712	955	765	572	649	542	434	500	731	1737	1392	1783	386
AT1G04353	561	605	587	435	521	672	561	571	520	784	1193	861	419	691	558	585	442	647	670	545	551	636	626	611	607	622	591	836	943	984	921	1061	906	570	526	503	588	679	485	504	374	461	740	658	751	620	526	577	676
AT5G00990	845	658	643	546	341	591	341	495	507	593	798	544	490	590	557	675	594	592	554	531	722	666	520	554	566	683	719	590	840	838	762	611	642	602	547	513	558	608	658	504	653	494	615	887	974	801	776	868	845
AT4G08575	472	556	438	575	567	661	750	750	737	764	1201	853	405	497	443	486	524	638	623	481	407	744	589	596	592	853	666	849	942	972	564	861	591	512	507	544	430	560	403	590	571	594	1205	960	995	459	452	442	624
AT1G50020	0	915	672	914	781	1083	439	671	566	491	779	514	435	601	409	0	570	683	772	698	621	976	879	1125	730	743	948	507	727	736	785	827	827	610	0	671	0	660	613	706	957	853	629	666	665	487	424	456	524
AT4G04330|RBCX1	133	142	136	148	91	204	1222	1384	1426	908	1527	1081	456	582	483	202	153	191	261	159	199	169	205	137	1436	1500	1551	1069	1371	1362	670	788	652	278	205	236	75	104	79	182	281	209	2200	2051	2163	593	419	549	589
AT5G51020|CRL	742	788	660	607	607	676	497	477	487	459	711	577	427	685	488	656	785	622	766	625	770	756	633	654	563	701	549	675	788	651	550	693	429	556	500	635	613	702	613	636	568	461	657	656	635	674	508	667	736
AT5G01545	448	457	519	380	489	468	897	848	768	802	1066	879	427	482	367	606	612	705	911	408	659	486	489	437	685	832	659	901	955	983	549	763	556	698	742	710	397	529	431	517	514	473	1099	812	941	493	439	395	488
AT5G01895	233	440	605	699	870	654	637	900	494	1009	1261	858	531	645	588	657	609	502	870	247	602	587	671	672	419	605	428	1040	665	1234	559	868	694	765	929	770	385	646	384	681	478	605	830	417	404	537	317	257	475
AT3G21750|UGT71B1	725	755	740	304	484	524	304	435	406	838	1281	783	662	788	639	699	600	606	701	506	721	565	479	354	368	351	370	1010	820	1221	764	1068	857	641	636	568	436	483	551	354	272	233	636	648	564	715	602	655	926
AT4G14770|TCX2	461	450	539	936	860	853	597	672	527	678	1053	605	461	469	380	575	481	548	660	370	614	762	847	828	610	691	764	826	683	935	611	924	692	506	640	639	421	446	470	801	846	763	867	809	535	420	374	285	533
AT5G07150	456	624	745	397	510	396	523	561	459	678	862	526	779	771	710	673	720	791	693	325	654	330	519	396	437	560	430	695	568	868	391	548	449	675	795	665	523	811	525	352	377	362	748	659	425	974	627	513	961
AT4G12543	516	504	611	435	409	478	731	884	332	689	830	831	537	749	528	599	520	531	574	419	917	451	639	306	873	1184	1012	695	917	1103	923	1235	869	556	573	650	616	487	477	424	544	418	715	757	454	604	630	363	559
AT5G62520|SRO5	605	200	444	478	219	561	744	380	129	770	697	669	659	669	516	464	427	618	617	613	727	604	489	565	588	425	384	862	514	670	842	1445	683	173	512	461	365	248	451	786	659	294	1132	459	618	1573	1367	658	726
AT3G07795	573	586	579	476	592	576	485	568	493	636	811	657	548	601	541	610	569	694	668	554	591	566	488	592	538	562	584	812	1037	937	628	797	608	572	598	573	466	707	523	593	604	511	610	646	696	825	727	747	751
AT3G03990|D14	1104	1061	988	350	313	326	249	267	235	252	382	257	676	879	733	878	841	1096	945	846	971	372	353	390	186	241	218	308	313	307	320	269	299	799	844	869	939	1252	1036	307	280	258	294	196	418	1037	996	1040	1236
AT1G14160	447	425	487	568	547	703	615	730	600	863	1322	780	521	607	532	504	399	469	553	217	535	381	736	594	599	709	740	1007	920	1244	754	1069	719	537	516	552	390	462	388	492	447	476	924	822	901	626	651	653	660
AT4G04455	374	527	926	642	665	509	577	817	515	481	715	523	474	555	476	901	876	837	1143	483	767	578	646	526	491	586	508	521	469	744	293	368	361	887	809	810	610	1004	711	558	574	382	701	416	491	684	432	254	717
AT5G45000	473	491	513	573	562	583	605	638	559	636	870	588	600	673	515	625	519	570	783	473	652	576	497	535	527	652	586	730	782	869	711	879	639	632	668	687	484	645	456	518	685	523	755	646	682	667	688	604	657
AT3G04880|DRT102	697	756	665	582	358	465	442	450	418	538	636	497	681	772	656	660	607	702	738	666	721	540	523	531	465	477	523	566	773	644	515	475	531	616	579	625	618	843	642	507	526	456	578	486	521	848	827	912	861
AT3G19000	389	504	382	651	562	681	508	615	493	792	1211	893	387	506	380	490	471	523	425	361	422	815	635	630	634	708	554	888	947	1059	1013	1204	916	463	439	437	372	491	429	589	702	740	859	835	785	550	389	461	587
AT1G18382	493	622	547	404	460	393	602	676	530	480	754	500	575	506	492	613	455	576	442	436	504	403	495	300	686	784	841	591	864	748	725	648	537	469	552	437	562	598	469	642	571	644	798	1008	933	828	571	665	860
AT2G47650|UXS4	291	333	412	386	881	733	871	450	300	1079	738	963	453	552	468	655	635	364	973	247	794	611	389	293	351	784	356	1092	596	601	835	817	516	910	582	455	296	848	310	683	711	405	510	567	821	485	902	646	957
AT2G36792	174	178	190	718	693	701	314	791	380	1089	2919	1046	517	438	547	192	179	163	160	173	151	767	751	579	651	711	747	1991	1073	3325	909	844	500	232	198	227	78	139	150	573	799	723	869	1687	1139	313	245	296	187
AT3G63215	473	480	711	576	473	639	540	725	474	654	915	718	576	654	548	589	465	546	754	438	583	573	585	670	565	595	706	636	788	807	563	614	645	489	555	589	614	715	650	633	725	622	669	706	563	674	549	469	619
AT2G23987	725	700	670	441	450	457	322	408	415	507	618	468	653	750	599	852	706	894	766	632	737	508	426	457	422	448	398	596	721	610	577	650	470	675	735	676	666	865	760	476	408	397	609	545	531	756	601	752	818
AT3G01930	469	580	772	568	472	369	421	408	368	494	664	687	764	489	782	887	988	616	616	608	483	369	389	420	616	798	511	776	1014	927	718	846	415	589	483	880	706	662	479	630	402	395	757	466	686	569	451	540	635
AT1G23400|CAF2	182	313	421	745	799	643	744	1009	557	1153	1075	764	566	668	560	495	588	434	993	255	535	506	608	687	327	430	395	977	576	1135	548	708	615	893	945	846	307	534	269	849	834	586	1144	555	416	599	420	388	294
AT4G22980	649	659	434	400	438	451	399	602	419	742	1156	780	651	815	728	518	531	527	318	438	351	484	407	505	494	334	413	761	697	838	634	806	640	476	412	415	631	528	671	412	454	363	896	1021	800	763	573	543	1048
AT1G27300	697	798	736	342	256	428	305	381	257	400	549	411	0	931	727	660	612	709	791	701	814	424	435	418	339	391	466	468	825	561	684	581	436	625	720	691	745	821	775	407	373	300	377	491	446	1361	1012	1403	873
AT2G36790|UGT73C6	572	624	680	361	366	523	506	505	392	564	792	466	942	1086	891	750	630	664	550	443	698	392	598	399	487	562	499	549	475	688	398	699	500	564	646	593	662	746	669	324	464	312	603	564	414	890	721	779	864
AT3G08170	412	635	496	518	680	442	470	482	449	686	923	520	590	753	574	526	389	563	568	441	372	308	438	496	497	572	557	624	619	813	542	622	568	398	502	451	469	590	469	662	779	734	781	914	912	1117	932	1231	771
AT5G56980|A70	1098	1092	1131	495	542	741	363	341	302	263	462	317	331	337	266	974	880	1009	781	749	883	825	702	596	418	420	509	366	360	421	492	441	344	666	655	645	993	1149	1118	600	504	553	347	337	334	331	355	341	356
AT5G17305	1690	1858	2250	98	58	326	7	39	29	10	12	20	35	58	63	1498	1387	1571	2190	1883	2601	480	246	144	36	67	43	9	26	17	54	61	27	1037	1173	1321	1984	2125	2118	100	176	78	19	18	5	33	28	4	76
AT1G54350|ABCC2	694	665	561	515	642	570	641	0	548	796	1239	924	480	679	684	690	696	838	819	0	736	571	0	625	776	824	607	1109	857	991	783	877	900	0	676	695	574	730	622	570	0	628	1029	0	711	745	741	0	792
AT1G72860	600	606	605	469	421	530	514	565	389	447	637	502	729	670	786	775	580	732	582	484	605	396	540	400	422	479	447	490	611	777	441	578	406	707	578	728	624	896	609	397	449	426	455	477	458	1085	788	845	951
AT1G56300	609	690	798	560	514	517	389	568	352	617	810	423	589	584	635	785	616	596	765	615	627	549	581	506	449	444	576	673	612	675	568	658	515	581	554	646	614	798	666	499	476	479	603	524	546	777	628	585	740
AT5G62530|ALDH12A1	0	541	344	468	688	534	173	710	685	799	1157	632	765	1305	1138	489	569	476	730	0	472	393	504	468	266	502	385	615	825	1015	674	350	840	920	587	705	335	677	317	427	449	651	281	947	772	1103	1185	2233	566
AT1G26220	133	296	107	788	1742	1600	316	682	516	792	256	117	217	303	478	330	1129	1115	778	1623	1784	1259	144	713	105	585	142	411	88	240	182	561	218	315	176	1795	174	1364	153	113	85	335	79	213	293	672	321	133	1864
AT1G79530|GAPCP1	358	490	612	595	632	584	747	908	490	633	820	599	469	669	565	677	583	633	988	305	719	461	685	465	507	710	608	706	360	761	546	754	418	948	848	900	524	604	477	527	587	441	722	625	405	624	482	394	532
AT3G13670	469	542	519	386	416	479	502	630	576	719	890	700	608	699	551	517	526	568	636	494	632	400	413	448	477	649	554	827	982	943	728	814	595	577	451	628	494	602	490	438	441	339	630	634	579	783	742	877	704
AT4G26500|SUFE1	762	697	0	0	671	446	550	905	763	1321	297	709	0	4	3	3	342	1085	1204	350	18	941	1063	504	169	422	12	2152	837	1680	2163	996	535	4	436	9	4	11	203	0	771	627	1056	541	792	7	1	1578	963
AT1G79700	865	964	687	174	76	155	124	184	360	106	227	176	811	1106	1078	790	741	876	760	816	841	227	164	253	210	250	348	188	280	206	193	191	116	742	710	736	890	1083	987	124	150	111	189	246	410	1990	1511	2315	1074
AT2G08440	616	661	603	545	499	706	593	497	361	442	656	394	418	507	424	705	561	725	714	524	734	666	708	572	593	709	701	492	602	584	643	760	604	739	646	782	641	639	597	592	688	667	604	688	481	454	395	385	609
AT4G23015	430	443	386	514	744	501	578	656	427	553	814	663	538	608	478	427	526	532	453	307	353	371	588	524	597	691	640	774	1060	772	670	721	640	427	437	422	446	549	444	716	717	780	831	851	954	747	641	598	657
AT4G04335	466	448	516	722	887	1072	604	742	627	576	733	503	271	328	315	520	444	507	552	428	546	1172	1078	708	731	868	761	571	681	774	625	681	686	428	394	499	504	642	466	799	1077	859	618	716	604	317	235	300	353
AT1G64190|PGD1	429	543	678	434	733	520	528	597	406	663	749	633	660	914	651	536	608	600	847	582	649	441	496	443	445	500	461	683	619	816	537	674	598	721	629	753	0	603	409	468	527	427	637	511	553	830	758	689	759
AT5G51630	565	567	543	498	623	660	499	600	335	535	653	590	461	651	530	656	492	595	598	442	543	538	537	377	484	653	612	676	843	734	635	760	611	608	643	670	469	675	569	516	507	484	667	701	662	681	625	551	716
AT1G04343	435	534	520	723	657	623	699	820	583	569	716	548	428	533	370	615	501	631	609	297	478	665	498	782	720	1071	706	497	729	760	658	890	572	540	465	515	398	605	440	647	593	559	807	719	681	337	371	243	661
AT5G48770	525	649	695	430	352	382	524	535	392	427	532	339	572	853	600	758	784	660	733	542	564	340	490	406	469	592	540	605	562	697	395	522	443	619	683	736	524	748	726	382	387	343	508	540	428	961	698	913	929
AT5G51120|PABN1	761	698	613	477	531	479	457	479	603	595	811	552	424	562	467	676	606	762	534	523	606	681	445	681	423	497	388	510	766	639	632	661	518	513	552	539	587	739	595	531	543	484	614	499	643	601	600	647	795
AT1G69572	1464	1884	500	602	94	745	204	129	260	99	139	92	5	1	2	788	1191	1175	1349	295	1122	1081	818	672	249	287	266	83	106	143	93	79	62	402	325	374	2624	2294	1755	585	711	227	224	243	259	16	15	29	29
AT1G04467	184	155	167	238	278	243	1147	1499	1304	1071	1600	970	265	235	192	184	191	212	166	147	132	293	272	235	1378	1432	1552	1104	1566	1316	553	681	539	172	165	156	146	189	126	315	544	501	1418	1742	1884	521	546	650	365
AT5G01315	516	586	557	456	479	569	616	595	491	648	842	540	561	552	507	653	535	537	701	443	578	562	579	534	570	656	689	666	670	724	625	642	446	610	613	547	438	695	583	608	616	539	731	667	637	638	474	541	564
AT1G63980	917	737	652	420	251	433	267	381	301	353	647	455	550	757	561	893	815	972	996	697	907	458	0	386	372	371	0	452	686	568	535	470	442	702	900	817	663	960	703	0	476	347	473	441	609	722	549	0	811
AT1G09023	559	725	646	554	637	623	554	572	381	457	899	525	590	695	334	876	505	527	542	417	553	453	549	286	532	672	944	582	750	674	462	507	498	817	649	557	244	547	636	620	585	547	744	666	301	654	561	407	637
AT1G17850|STR8	471	515	406	644	618	681	593	805	761	712	1062	775	363	470	440	454	390	502	560	390	423	692	627	655	649	807	602	744	845	824	613	646	581	495	466	496	413	413	389	606	570	574	831	1050	896	425	434	425	597
AT4G24350	240	282	343	265	850	453	817	1060	669	901	1290	951	261	430	334	394	321	362	471	224	269	387	434	367	729	841	851	1312	1130	1345	987	1124	1021	478	446	399	244	272	183	423	635	556	1220	1115	996	349	259	260	517
AT4G27030|FAD4	1059	1080	834	626	564	816	342	284	328	341	558	387	372	409	346	805	793	763	655	983	762	1003	637	717	383	492	357	339	434	487	599	687	585	761	681	763	766	847	864	485	520	473	497	525	416	202	192	162	481
AT4G27040|VP22-1	993	1084	853	592	545	770	288	295	374	393	457	327	369	417	364	793	755	838	734	869	853	978	717	768	385	483	385	357	422	390	590	626	507	707	658	693	804	864	886	600	544	466	401	405	541	271	193	178	557
AT4G10100|CNX7	910	752	817	329	396	498	354	403	404	389	530	356	567	644	554	682	613	755	816	662	904	578	595	346	402	460	444	436	551	573	573	573	409	652	580	608	696	1015	700	352	412	423	509	510	485	721	586	694	810
AT2G31790|UGT74C1	450	447	569	878	1023	755	682	659	378	929	1043	808	317	375	328	485	395	498	702	288	585	656	847	793	480	587	505	982	586	994	539	890	796	527	518	528	322	431	340	853	779	767	859	715	602	0	269	242	427
AT2G09660	523	513	435	486	455	533	493	664	396	789	1031	646	591	825	614	581	545	462	557	415	485	462	555	423	438	580	531	859	681	861	701	732	512	594	527	520	385	565	482	426	493	373	619	610	457	767	752	752	832
AT4G12555	684	823	638	523	240	612	758	552	431	523	773	663	512	645	438	635	501	481	355	559	689	526	582	460	799	873	840	517	991	950	922	877	697	482	369	495	473	608	450	419	551	542	603	811	637	427	550	424	692
AT5G58070|TIL	588	585	633	644	533	526	449	590	403	496	749	559	604	569	490	541	518	655	496	430	562	513	514	658	484	525	478	578	817	698	700	640	555	588	498	610	435	634	560	575	554	480	582	656	766	705	699	746	696
AT4G05065	747	727	693	323	327	370	474	433	456	411	554	406	445	723	552	711	683	696	780	707	649	393	386	458	377	495	573	420	614	595	417	500	328	592	572	676	722	927	750	394	513	413	524	469	556	787	790	904	872
AT1G76890|GT-2	725	698	626	350	250	456	406	366	412	392	614	419	628	799	774	688	623	656	842	658	761	466	406	430	469	441	462	527	552	474	464	617	451	908	739	749	640	709	711	376	380	356	411	476	405	864	724	813	789
AT4G05785	343	483	511	695	685	582	561	612	528	375	944	567	611	564	419	601	412	439	443	440	572	432	529	459	355	487	379	842	690	801	892	891	772	797	831	869	429	395	312	666	480	606	668	638	749	569	480	442	618
AT4G14090|UGT75C1	548	603	567	535	680	716	397	448	374	853	951	647	397	552	473	646	589	596	691	482	687	536	740	447	417	538	363	625	568	816	582	1190	853	722	633	609	451	489	446	540	408	459	559	398	519	444	550	461	618
AT1G07130|STN1	678	680	449	149	214	220	282	448	450	388	631	430	535	814	758	527	662	635	452	592	553	168	260	317	412	488	467	471	816	557	542	544	449	551	489	587	552	583	547	285	397	284	550	608	707	1211	1257	1477	1173
AT3G02700	683	715	794	325	271	327	327	387	363	427	579	421	642	784	605	782	714	757	825	573	876	375	460	306	405	474	399	556	515	531	361	432	384	748	770	735	681	746	615	266	331	256	426	403	448	857	667	775	964
AT2G08475	462	745	661	293	640	398	377	297	294	490	538	377	471	463	447	660	654	658	644	478	621	383	397	296	420	434	477	549	651	527	391	589	547	523	536	575	576	671	654	701	722	750	494	811	722	987	836	816	761
AT3G49720|CGR2	0	373	0	629	731	593	688	717	731	737	1092	1024	483	552	533	503	0	0	724	0	547	749	578	550	555	746	530	752	844	968	848	871	654	548	600	660	381	541	322	772	759	607	911	694	947	494	412	419	473
AT1G13609	88	445	231	100	55	427	974	1259	951	2477	2012	1492	206	513	336	255	297	441	355	236	116	1715	344	171	202	728	337	732	1037	930	1091	2909	2814	194	156	345	48	238	70	28	14	30	1296	700	465	42	27	15	73
AT3G09985	354	536	682	339	334	341	458	522	628	482	698	634	673	659	548	476	606	552	426	588	843	447	574	384	415	494	733	1042	859	770	470	891	633	604	482	577	356	626	333	491	349	336	765	576	752	756	772	720	860
AT4G26540|RGI3	517	474	638	407	393	434	628	749	507	432	605	463	691	711	596	611	616	679	574	438	572	508	446	477	439	568	617	592	544	597	396	438	363	648	569	572	633	675	595	471	482	549	695	554	606	684	610	565	776
AT3G49100|SRP9	427	450	487	592	641	460	510	580	361	838	850	683	529	583	496	561	623	606	769	356	567	617	442	602	319	390	312	773	588	827	724	774	630	653	722	590	431	610	382	750	593	512	857	523	611	575	479	605	586
AT4G23530	598	684	564	546	579	331	419	507	458	522	766	578	520	643	621	572	635	634	490	440	499	458	470	590	314	462	358	565	673	688	544	621	414	476	462	516	617	684	562	707	615	567	687	601	644	743	614	717	671
AT1G66880	447	491	528	545	717	572	467	557	521	626	834	503	593	558	519	498	568	566	655	394	535	545	542	553	440	643	454	591	596	717	555	735	495	558	623	513	503	646	520	691	547	601	690	561	569	577	515	468	632
AT2G01630	446	561	582	440	430	451	585	550	379	635	887	714	376	455	402	518	568	571	610	320	694	500	401	337	440	604	547	797	904	846	595	653	548	552	620	708	425	679	596	314	296	281	778	598	692	545	518	567	765
AT3G08895	729	718	624	357	347	384	343	427	457	365	539	406	622	728	531	654	615	731	661	638	634	411	332	342	348	412	408	472	588	464	464	425	343	606	547	610	644	857	743	382	353	383	451	493	574	1040	759	1018	779
AT2G09975	676	607	445	478	547	323	395	617	389	682	849	668	652	590	572	581	632	691	572	478	433	446	379	650	293	329	162	841	649	853	690	730	538	685	634	711	371	523	418	706	513	542	691	566	799	567	440	614	635
AT5G41685|TOM7-1	440	462	527	640	581	701	565	814	591	696	1012	710	0	685	567	597	0	520	0	0	584	739	619	0	0	600	676	793	804	1026	751	990	775	656	0	615	448	582	404	666	715	571	843	751	947	679	555	544	533
AT5G58060|YKT61	502	572	568	576	566	518	453	532	419	476	725	478	514	672	626	528	446	628	754	489	591	583	487	618	433	583	553	512	701	634	622	658	464	499	637	492	431	581	493	547	617	593	586	586	643	712	522	643	597
AT4G36032	506	542	496	568	557	503	634	644	684	528	704	491	499	486	424	586	423	672	612	485	469	576	535	583	679	825	733	506	850	662	732	681	457	419	510	482	446	475	402	607	666	550	662	814	746	612	392	393	631
AT4G05815	481	502	553	592	611	546	493	549	330	633	798	602	561	701	588	565	563	504	580	450	542	545	548	626	415	497	397	660	761	807	705	718	568	590	629	571	403	647	530	489	405	437	612	607	569	793	649	604	513
AT5G03430	453	578	459	508	535	604	468	534	440	626	810	574	555	628	572	462	511	542	535	392	452	571	565	463	502	578	561	718	804	852	594	800	580	510	475	566	490	528	436	446	594	469	738	675	684	622	625	632	705
AT1G06570|HPD	1350	1197	800	456	394	724	126	198	307	55	165	105	322	582	487	725	552	768	681	1210	784	788	523	497	372	526	351	109	333	172	232	153	153	461	478	446	915	1094	1259	309	418	330	193	274	370	1134	1029	1525	633
AT1G74910	539	587	557	459	428	530	356	450	466	330	596	465	598	773	597	576	510	645	753	599	612	539	506	550	417	562	438	442	562	521	451	487	375	610	602	562	611	765	581	440	444	406	508	431	558	826	777	1016	807
AT5G10540|CYOP	428	1263	391	335	289	319	563	594	580	1003	787	497	508	593	493	514	520	487	697	232	341	291	374	299	433	476	457	767	595	921	587	608	567	513	1060	900	362	464	312	416	306	244	1115	621	569	822	645	668	621
AT4G06745	785	804	681	685	600	728	353	434	456	344	536	292	262	370	227	667	580	720	607	863	701	980	682	769	724	788	565	393	839	681	845	865	677	509	440	543	512	665	646	617	530	629	339	513	444	199	243	295	278
AT4G06340	511	513	463	464	444	467	384	474	347	631	938	628	530	597	549	518	509	576	633	398	537	603	427	403	437	489	417	689	745	832	679	888	721	505	576	478	363	587	452	582	520	553	666	677	556	639	586	691	632
AT2G34080	1074	1128	758	248	288	421	149	188	136	421	646	454	467	731	537	741	880	976	521	768	623	392	404	302	188	259	278	522	678	712	1003	1053	970	690	590	712	668	720	839	197	135	186	285	410	327	394	510	385	768
AT5G61210|SNAP33	630	730	718	538	695	689	478	0	504	600	868	549	622	821	655	712	0	663	764	0	0	0	0	524	533	767	0	636	857	858	570	0	709	0	0	0	764	0	0	599	843	0	763	993	918	1152	1106	1317	914
AT3G04690|ANX1	332	436	628	476	541	437	561	664	367	677	864	537	595	677	644	768	576	602	683	302	425	364	543	408	365	481	473	729	618	868	406	587	407	676	545	705	410	685	468	472	385	468	759	532	354	691	518	446	669
AT1G27921	550	593	798	301	309	356	301	465	229	401	471	327	683	675	580	883	1036	824	1015	538	688	298	491	232	382	485	422	523	431	624	312	473	379	920	964	846	606	981	517	364	292	304	545	345	236	669	473	291	738
AT5G18580|TON2	573	630	561	452	506	528	412	428	493	505	671	567	502	674	563	485	577	0	714	482	599	553	487	398	387	484	540	629	540	669	424	574	455	585	599	687	548	703	532	473	517	385	584	663	551	761	715	808	757
AT5G04475	592	583	627	442	378	448	341	512	444	430	558	407	461	625	486	678	649	607	811	505	686	364	480	571	443	477	540	534	593	664	506	629	356	666	680	599	669	809	603	479	505	490	515	452	533	732	605	701	651
AT3G52430|PAD4	732	721	555	419	347	469	674	787	585	455	621	373	264	329	299	589	543	656	452	472	523	625	561	501	893	855	971	444	444	603	759	811	605	627	563	607	474	586	416	469	616	547	723	976	753	178	174	220	561
AT5G59850|RPS15AF	0	751	811	0	0	1090	1078	0	0	1606	2120	0	0	905	0	909	0	877	1200	0	0	1383	0	1371	0	0	0	1321	1389	0	0	0	1537	1203	0	0	0	751	0	1423	1036	1126	1716	1020	1445	0	0	556	0
AT3G01142	560	539	549	352	442	551	599	521	297	842	791	528	405	598	513	410	499	468	1597	357	533	378	548	323	468	552	538	703	612	964	751	1257	639	506	483	466	385	466	352	369	383	418	655	590	388	567	499	468	630
AT1G20490	792	1005	656	230	201	240	150	269	275	308	443	301	496	581	555	791	622	837	436	420	515	260	196	239	293	346	351	379	467	438	348	511	353	491	467	590	985	1168	971	161	253	181	311	497	482	886	846	1080	1087
AT1G75180	799	918	842	492	478	491	412	384	364	170	324	222	347	500	422	945	824	886	762	932	806	567	498	649	404	512	466	264	265	291	253	315	209	856	832	802	757	816	713	504	649	535	381	396	417	500	305	370	582
AT4G00660|RH8	511	488	549	523	532	502	407	607	287	679	731	631	589	647	488	692	555	729	623	393	539	491	474	417	445	568	432	733	562	737	570	594	574	580	598	565	386	536	479	466	411	399	647	573	510	619	434	431	715
AT2G43790|MPK6	1036	0	1052	0	0	0	426	0	0	0	0	667	840	1155	0	1091	970	983	1041	1004	0	0	578	630	559	0	696	721	896	0	0	631	0	1006	885	882	963	1189	976	0	0	0	0	0	836	1273	951	1311	1275
AT4G33666	613	676	715	844	678	846	374	422	312	448	577	460	336	408	377	677	521	582	857	527	690	972	832	852	497	641	427	486	602	599	748	789	735	542	0	535	678	759	655	654	577	567	427	340	354	399	0	327	406
AT5G61650|CYCU4-3	132	189	390	405	597	505	1057	1244	626	854	920	625	573	558	555	461	328	370	628	186	501	473	563	336	703	842	715	1014	434	1011	406	483	505	713	755	647	163	274	183	479	410	479	1377	845	628	622	321	206	467
AT2G35935	500	865	490	404	739	421	408	403	413	540	612	467	452	515	384	491	686	614	388	319	459	400	566	411	385	396	542	556	571	584	636	610	556	524	426	485	531	595	463	545	563	610	504	542	447	980	694	822	730
AT1G03290	596	584	714	515	330	437	357	491	411	442	755	506	722	605	618	564	614	686	725	565	197	662	442	490	339	465	319	564	580	551	407	513	436	622	616	588	546	216	617	538	401	385	563	433	558	783	646	631	851
AT3G44630	0	1077	1009	671	740	882	0	0	303	437	602	408	0	0	425	848	787	908	809	714	860	881	776	609	389	465	349	471	0	501	555	785	643	712	626	673	802	1005	794	556	503	590	414	0	444	0	369	0	670
AT4G34135|UGT73B2	295	294	329	318	327	494	333	475	352	1407	1814	1016	327	319	336	349	270	320	417	185	344	539	469	276	480	458	344	1452	1234	1698	1276	1511	1136	363	384	339	331	334	300	224	260	251	835	1071	660	238	119	86	407
AT5G23240|DJC76	94	114	0	73	62	64	651	954	567	1736	2173	1399	414	0	493	150	0	170	188	0	137	0	0	62	788	645	1019	2007	1629	2262	736	1120	787	154	0	0	96	197	0	69	96	0	1792	1950	1465	821	702	704	0
AT5G06505	9	26	43	269	339	294	1174	1407	1084	993	1217	937	233	320	286	15	32	37	39	15	17	199	361	255	1298	1525	1377	1144	1597	1251	538	627	561	41	71	71	31	50	25	595	730	584	1540	1899	1613	571	492	598	345
AT3G08405	1162	1386	1471	609	465	694	129	150	155	12	21	15	2	6	4	868	929	994	892	702	1012	734	867	570	213	330	245	21	53	28	12	15	7	455	342	419	1902	2489	1980	383	381	351	97	78	94	7	8	11	12
AT1G04230	793	890	786	87	935	1004	25	701	734	31	789	310	637	734	39	111	633	64	20	645	765	1259	41	1213	563	609	671	540	94	34	508	110	314	17	579	594	862	1094	54	848	943	910	711	757	223	898	719	172	608
AT2G45315	169	318	558	684	1053	661	647	739	394	812	943	662	364	521	466	467	498	431	803	186	446	624	643	615	384	411	391	1039	544	1087	458	717	630	629	710	638	325	578	309	574	556	486	633	514	339	422	301	218	328
AT5G40660	428	488	540	528	524	598	406	495	401	525	680	489	467	647	516	540	554	508	692	413	547	480	581	441	394	565	345	526	724	614	591	639	618	522	580	630	436	556	379	443	520	496	611	497	674	633	663	750	646
AT5G44930|ARAD2	947	44	203	467	58	388	546	108	429	463	834	510	662	819	617	1141	746	743	818	641	723	555	537	425	499	297	153	434	597	877	545	414	84	762	621	743	165	906	52	40	558	309	447	429	515	1099	878	839	1169
AT2G39380|ATEXO70H2	172	171	211	124	124	142	120	170	521	136	982	134	163	918	729	237	177	1222	1094	607	177	104	197	810	118	149	1656	175	926	1331	161	197	118	1399	249	202	1213	265	202	116	1284	1250	1238	1448	118	213	189	159	1294
AT1G19130	348	451	462	361	470	403	446	498	343	529	732	570	516	757	557	529	505	608	602	371	531	281	380	321	339	438	355	638	768	647	612	718	697	546	652	589	406	630	407	347	407	273	539	507	509	983	862	788	682
AT2G33050|AtRLP26	468	470	452	308	351	335	450	449	370	711	617	562	476	756	689	628	495	403	562	338	530	218	290	277	408	529	361	555	601	653	581	347	342	524	766	661	443	464	381	491	425	274	575	429	808	1007	943	1007	750
AT4G22530	232	616	796	458	843	580	537	591	369	538	880	501	484	663	540	593	899	615	1345	336	819	553	584	267	278	472	237	957	540	791	318	408	295	963	659	810	331	604	305	414	277	196	666	428	373	703	352	195	485
AT1G10865	913	950	704	551	451	0	276	380	396	444	588	520	564	0	559	708	678	817	591	855	621	614	436	476	400	0	409	427	742	614	0	539	0	570	628	673	760	971	764	498	674	0	0	492	829	870	731	1009	981
AT1G78000|SULTR1	294	488	355	249	145	452	585	807	798	451	700	436	388	596	576	461	664	577	299	380	215	418	274	339	494	854	612	482	443	714	243	295	246	331	311	468	353	627	520	294	397	185	862	431	545	1251	884	841	1195
AT5G27280	181	136	194	306	277	251	845	917	850	790	1025	854	458	639	505	201	126	199	336	237	0	199	296	256	1009	1173	1209	1219	1409	1401	722	886	638	217	0	242	182	170	0	360	537	377	964	1020	1158	843	817	1014	361
AT1G71530	423	436	529	431	426	409	358	578	305	634	548	498	530	623	764	669	619	584	761	271	576	249	457	364	380	596	408	632	453	907	483	617	391	845	759	804	470	575	464	403	431	417	674	456	410	720	514	436	537
AT4G26140|BGAL12	532	524	636	445	423	391	459	600	432	488	564	412	438	591	460	594	524	632	774	256	530	406	545	472	516	542	579	606	500	665	287	497	372	650	635	633	616	700	503	434	431	418	661	539	463	751	487	581	652
AT4G05690	511	517	554	496	599	688	740	1217	641	501	540	720	130	409	235	616	478	427	803	369	758	732	818	633	915	1107	1000	474	712	1047	493	592	506	295	261	398	278	365	348	589	423	304	476	595	520	218	358	128	413
AT2G41120	521	687	628	597	577	861	394	407	338	384	578	306	279	357	300	580	542	614	664	619	735	765	728	675	535	628	517	499	505	592	685	764	642	639	589	641	514	723	607	521	652	578	410	503	435	248	197	266	341
AT1G27650|U2AF35A	1112	1038	650	183	0	246	186	261	396	283	577	463	589	735	556	972	916	718	836	554	919	316	326	311	0	246	242	0	459	343	297	381	187	890	0	520	853	783	950	252	251	204	283	257	353	682	892	1122	888
AT5G02530|ALY2	468	660	0	580	0	654	595	734	690	0	971	658	644	705	637	586	552	603	698	0	606	626	534	631	491	706	541	0	683	923	0	655	0	0	704	666	0	658	497	580	667	570	973	751	850	854	599	752	813
AT2G29550|TUBB7	223	271	0	727	601	529	633	1038	500	831	2089	971	456	0	492	449	470	631	779	0	415	662	955	570	506	521	597	1731	889	994	528	543	567	699	650	630	0	584	291	685	467	0	988	704	0	0	0	613	0
AT1G56610	475	572	741	468	378	395	390	345	319	468	609	449	449	672	463	534	561	567	580	459	532	427	446	428	443	552	346	549	593	555	447	567	480	501	540	452	492	710	539	470	433	474	593	615	554	655	609	625	658
AT1G04237	468	448	611	426	427	336	416	410	349	471	703	537	761	706	663	684	548	713	799	367	712	374	424	287	334	371	438	524	602	542	530	580	498	818	815	781	457	503	371	394	287	326	481	391	477	579	524	367	718
AT3G02305	491	585	629	503	529	799	416	476	408	324	582	319	249	312	250	499	510	505	678	542	752	1317	862	547	713	904	598	373	395	458	523	673	436	395	338	523	529	686	626	741	757	557	568	611	459	365	263	227	319
AT5G10550|GTE2	344	409	500	535	528	449	512	462	420	746	1040	0	452	546	491	523	434	435	627	344	534	530	441	476	436	526	345	804	835	968	568	711	528	650	579	558	398	572	354	497	417	415	722	636	678	558	576	478	497
AT3G19380|PUB25	690	695	732	308	325	292	278	317	275	316	501	354	442	707	534	715	656	594	548	609	523	447	451	285	324	470	337	346	561	437	297	414	377	539	461	588	545	910	779	341	423	338	313	423	450	794	758	789	901
AT2G24070|QWRF4	526	460	453	408	382	377	471	486	417	777	981	629	391	551	420	573	493	668	641	374	502	432	415	491	364	472	372	672	568	697	559	723	539	618	655	552	319	519	473	406	370	300	799	574	511	554	495	523	646
AT1G02305|CATHB2	1050	0	0	0	0	0	0	673	0	876	1200	0	831	1017	1110	1004	0	999	1235	0	0	0	839	0	0	1030	796	0	1083	1232	0	0	692	0	791	1019	1127	0	1253	600	0	612	822	0	0	0	1009	0	0
AT5G04410|NAC078	525	510	563	500	469	484	425	473	0	560	808	522	459	662	505	534	484	508	572	523	551	601	531	618	439	0	474	583	729	726	540	687	554	498	404	507	499	627	478	548	518	573	620	583	597	590	499	528	600
AT1G55860|UPL1	481	508	499	454	491	469	556	678	496	627	1080	599	439	477	460	504	439	516	612	325	451	528	470	383	578	684	504	674	689	927	501	671	430	541	0	561	420	466	305	428	408	419	722	618	481	679	488	527	554
AT1G68590	395	429	477	470	478	509	521	573	482	710	1023	683	425	529	408	374	442	480	642	401	505	555	412	372	393	547	439	820	832	793	741	1009	819	477	503	523	355	445	269	368	474	400	700	614	683	506	381	376	475
AT2G47940|DEGP2	543	538	556	539	459	528	671	720	649	645	956	684	0	636	424	518	546	0	799	440	514	0	600	533	658	665	0	724	831	866	596	650	565	548	606	592	427	554	468	0	0	419	814	621	584	0	584	612	581
AT5G03375	500	447	510	474	384	354	585	450	392	564	832	598	565	626	471	503	481	611	658	457	568	386	431	408	405	461	449	661	558	628	560	550	474	533	523	504	399	531	431	387	443	369	612	549	571	628	623	658	621
AT1G36390	450	418	359	556	551	549	559	649	583	727	927	762	319	380	339	407	420	413	476	355	450	620	517	476	540	580	606	767	792	736	568	843	715	488	445	420	351	334	337	445	458	572	742	789	907	437	275	294	456
AT1G48970	328	406	362	324	412	351	559	720	495	785	940	823	452	502	498	303	317	405	360	321	344	415	378	312	503	581	718	842	838	949	619	923	642	362	313	341	293	396	375	430	468	457	967	972	985	504	498	437	666
AT5G58640	474	545	522	373	361	447	328	475	387	450	606	487	481	727	581	634	627	499	700	474	532	403	443	501	365	439	366	556	573	522	427	487	459	683	550	627	496	654	543	321	451	392	471	444	535	867	629	781	662
AT4G01030|PCMP-H65	460	509	469	534	321	497	405	376	430	417	792	480	307	490	406	454	450	453	480	343	462	382	349	528	365	614	367	574	786	614	672	849	591	387	317	391	431	596	384	567	684	561	642	707	777	772	746	931	460
AT2G30760	423	511	613	125	48	427	705	640	522	1568	1304	1132	120	290	203	543	521	647	451	240	333	1086	220	210	278	583	356	696	896	1002	1369	2288	1981	436	388	347	143	259	165	45	49	80	743	334	272	46	22	28	104
AT1G03495	437	474	395	787	472	533	311	348	399	380	646	494	297	367	345	450	421	576	374	347	380	678	415	1062	268	455	291	461	828	614	1216	858	832	400	394	385	396	488	403	950	735	813	572	532	776	344	302	357	451
AT1G23050	655	628	534	321	140	238	187	285	410	103	132	162	773	833	833	535	404	623	493	611	568	378	302	399	291	400	406	180	331	216	167	167	140	490	421	557	667	991	805	254	304	288	239	211	430	1402	1063	1427	1191
AT2G09735	300	299	338	291	504	361	338	568	411	624	996	558	587	716	700	309	275	288	251	337	310	339	432	300	454	477	520	763	765	1071	562	630	548	269	280	311	302	428	362	478	504	572	600	928	882	1087	833	1067	596
AT3G52500	633	561	472	220	201	243	372	480	441	321	496	394	869	1135	950	508	484	621	486	511	393	315	340	207	362	309	474	395	434	366	335	291	315	449	475	419	476	598	600	219	252	170	397	432	556	1165	958	1322	988
AT4G02720	690	1076	1068	37	33	2740	1865	2673	19	20	49	22	12	17	17	25	6	1751	50	8	1476	36	56	24	20	20	27	39	25	24	26	41	43	1609	37	18	23	34	12	28	14	2064	32	1543	1734	3635	13	11	3116
AT3G03145	45	51	55	978	939	583	1138	1246	1004	624	889	653	215	226	316	96	59	83	60	12	31	594	625	934	1115	1180	1177	651	510	823	392	483	370	79	68	90	145	216	126	880	1317	1105	1262	1162	1125	279	289	272	358
AT1G09443	422	604	545	491	377	512	415	448	446	357	659	444	377	625	447	486	487	571	545	491	563	512	438	651	465	497	584	570	536	573	435	484	348	563	512	481	485	586	521	587	514	447	589	444	631	642	631	635	516
AT4G00770	414	522	616	420	509	438	375	479	322	531	771	410	556	732	521	549	609	432	635	339	417	383	518	320	315	414	386	722	543	663	349	380	356	679	606	688	600	762	466	346	382	339	654	441	338	684	568	484	663
AT5G59890|ADF4	0	0	943	924	0	1181	0	1084	552	0	1135	0	0	1239	0	0	0	0	0	0	1335	849	1229	833	839	0	834	0	980	1246	0	1380	0	1128	0	0	779	1343	715	0	0	0	1229	0	0	0	877	0	1065
AT2G34460	459	493	716	549	567	546	515	474	337	538	669	535	372	505	349	598	440	547	667	385	593	662	556	622	469	537	469	465	650	733	556	785	529	623	526	489	418	624	498	492	503	433	521	495	406	429	386	283	444
AT1G05205	258	311	530	413	530	540	526	574	372	682	817	622	436	586	442	595	480	513	910	285	529	398	541	301	476	599	486	648	517	823	545	660	679	861	771	594	358	433	310	413	470	295	590	537	465	482	411	399	475
AT3G01290|HIR3	423	491	500	509	451	398	346	416	353	438	546	470	537	626	506	510	517	496	527	425	459	512	419	503	396	450	403	496	469	578	465	529	417	552	489	528	540	595	562	541	522	362	502	461	613	900	722	963	653
AT1G07323	360	336	373	270	240	217	474	554	573	797	1007	876	639	681	609	401	360	466	426	382	366	293	215	265	358	470	492	845	977	939	898	912	724	405	452	465	230	264	315	293	297	213	766	689	804	705	498	751	613
AT3G08225	396	397	357	583	572	532	436	586	408	984	988	640	251	409	343	393	325	360	524	216	392	482	381	495	247	454	300	739	716	807	859	884	802	473	566	504	273	441	237	884	792	768	699	740	870	340	195	317	290
AT5G54090	595	650	532	336	386	403	368	407	350	356	538	398	439	597	538	466	545	571	611	615	510	352	387	422	416	506	342	475	532	600	426	475	316	489	485	573	539	735	559	389	376	314	486	480	414	920	641	882	619
AT4G33670|LGALDH	353	461	427	291	320	316	573	555	538	512	726	541	481	517	421	464	436	497	457	358	429	326	350	314	536	618	668	646	838	545	457	473	478	421	382	365	331	483	355	328	395	347	783	727	771	768	680	884	753
AT3G57970	333	446	547	540	542	550	442	512	311	587	710	476	397	595	408	473	523	549	634	340	505	432	606	479	372	504	427	678	667	691	396	565	460	599	552	511	401	572	393	493	401	437	536	548	461	521	520	481	622
AT3G57765|U2.3	734	645	446	159	123	175	242	301	436	437	627	485	532	746	640	560	497	650	277	630	455	209	149	212	344	249	368	493	654	492	558	504	457	357	402	429	543	715	634	171	239	183	456	507	675	972	1044	1443	1031
AT1G32460	665	602	415	301	274	370	260	0	398	332	472	392	581	831	683	492	607	673	648	652	634	480	320	296	362	398	251	350	567	438	489	394	355	543	587	625	572	597	661	362	341	314	411	424	475	1163	887	1264	656
AT2G43160|EPSIN2	738	664	743	350	270	266	297	256	249	256	409	321	502	670	533	747	646	708	625	567	632	404	277	318	317	344	226	408	558	460	390	457	308	489	446	556	778	1029	684	405	393	245	372	318	426	740	592	804	793
AT3G19700|IKU2	48	47	817	771	1040	648	739	845	182	1021	1162	844	52	69	69	419	207	202	1297	28	396	225	909	422	593	662	577	1407	536	1681	319	566	544	548	634	407	192	312	165	966	593	563	1017	618	296	57	51	14	164
AT1G12810	544	587	623	381	327	447	324	423	329	398	645	500	511	610	546	583	524	577	519	420	498	384	435	464	450	502	487	581	693	727	511	557	383	443	458	508	487	486	428	416	370	354	422	571	557	762	668	725	563
AT2G08680	543	561	516	321	267	253	217	318	314	340	483	350	1032	1027	1112	495	375	468	564	509	589	249	256	304	300	366	303	331	354	462	249	303	191	522	543	509	433	588	396	295	245	246	422	371	479	1397	1132	1010	1034
AT1G06000|UGT89C1	239	333	403	284	288	208	532	689	584	758	998	678	380	658	496	362	251	353	374	228	354	265	310	298	495	663	797	922	830	1069	440	527	431	336	308	291	263	334	219	313	351	252	900	903	945	763	635	663	756
AT3G24575	644	683	668	347	395	384	328	359	303	377	536	407	525	649	392	632	624	693	701	392	536	393	348	305	317	338	404	382	527	526	445	512	506	656	462	657	567	812	471	386	298	307	410	301	371	701	592	622	854
AT1G09783	424	479	566	404	486	294	438	564	327	466	593	322	491	669	532	601	501	494	502	209	356	157	399	341	330	369	406	440	425	628	314	502	388	543	506	550	480	812	481	356	385	363	663	390	358	925	825	635	812
AT2G09395	582	604	589	411	524	534	256	331	270	534	691	539	438	548	395	670	500	664	599	411	595	649	550	383	246	258	289	542	413	642	567	885	658	519	544	504	565	681	582	448	446	449	319	329	306	499	397	450	633
AT3G57140|SDP1L	525	500	633	395	370	360	323	455	338	565	701	507	481	716	505	577	513	607	543	422	502	354	327	344	368	418	336	622	520	645	436	468	389	616	546	597	332	633	431	347	303	239	468	464	419	834	656	620	763
AT4G22467	165	1001	35	424	2153	135	214	173	892	317	640	501	79	334	131	27	1396	172	61	58	29	292	497	415	238	401	133	1431	543	384	220	233	219	47	61	43	184	253	210	1082	3150	659	777	1114	1933	1328	402	359	252
AT4G08785	421	346	219	235	312	269	777	1043	851	582	693	479	392	545	385	387	320	344	271	254	278	206	346	316	840	883	994	613	818	705	451	547	429	314	354	315	238	296	315	528	486	504	960	1240	990	589	448	523	664
AT3G52040	517	448	528	494	486	435	438	421	426	449	608	540	445	385	483	493	534	530	520	398	429	527	493	500	384	413	298	545	647	741	581	796	484	614	438	553	459	487	446	406	460	522	633	605	532	500	422	461	428
AT5G64270	619	691	641	322	293	393	216	361	399	396	567	476	464	572	546	598	603	754	665	454	466	338	237	366	302	325	265	456	664	572	498	624	394	573	515	484	528	677	557	293	242	253	347	330	411	534	581	540	895
AT1G59850|TOR1L5	483	476	398	378	378	452	534	555	330	469	699	522	362	508	396	588	617	523	522	335	426	409	414	304	437	452	518	670	624	651	454	418	381	486	470	474	383	545	522	314	363	306	679	662	536	601	368	424	773
AT3G44430	553	586	591	419	343	382	350	349	350	469	744	541	451	544	442	581	471	596	566	484	461	460	364	540	284	395	251	565	594	577	464	543	408	484	539	515	506	600	539	497	500	384	577	459	543	578	406	441	595
AT2G24360|STY13	587	743	794	578	582	640	509	551	447	602	871	0	519	758	511	0	0	617	768	0	0	696	678	571	551	624	473	758	787	802	0	858	675	556	584	661	0	869	659	0	624	531	654	0	770	0	605	694	724
AT1G37130|NIA2	1187	834	756	110	149	162	115	150	332	182	393	188	300	422	297	1056	1045	1116	1126	768	1101	411	242	252	202	185	243	273	492	242	561	419	425	633	670	718	809	1297	960	304	316	208	192	136	321	232	353	296	623
AT1G35560|TCP23	611	596	699	558	611	552	355	322	134	628	615	502	285	373	286	700	568	730	638	468	610	424	470	491	257	364	338	487	475	587	679	1047	800	745	710	712	462	674	501	394	549	517	327	218	130	170	188	105	257
AT1G09713	452	422	426	368	420	423	414	533	463	552	830	541	266	463	400	415	411	513	528	402	432	528	444	401	496	506	531	636	713	730	690	644	575	350	384	449	352	395	350	477	461	463	627	634	713	455	415	521	642
AT3G01280|VDAC1	325	376	460	649	636	569	0	538	335	494	636	526	482	563	484	482	442	374	696	370	507	627	567	572	408	428	403	631	459	727	606	640	540	639	590	626	359	516	370	598	542	400	592	462	480	574	442	479	415
AT4G24805	607	480	515	316	233	238	228	179	313	307	473	423	455	764	590	638	512	644	507	534	514	308	341	430	243	264	248	349	638	506	460	441	331	500	343	464	564	703	543	301	374	256	336	380	576	1044	1120	1227	760
AT1G27640	595	464	720	277	272	275	240	353	232	352	398	156	743	766	678	551	534	912	493	616	458	347	220	412	233	349	262	403	438	391	348	252	275	382	640	635	389	1064	530	335	323	310	346	270	492	913	487	592	1084
AT4G38500	869	160	760	303	286	337	199	277	346	251	365	283	452	535	437	764	754	775	656	557	654	289	307	372	274	351	285	290	472	394	411	347	311	538	613	540	700	871	692	267	353	284	292	310	337	642	588	635	851
AT5G63020	551	631	493	278	334	406	318	338	384	390	917	366	368	548	382	616	558	672	598	556	592	487	377	392	354	406	403	402	417	467	380	455	348	437	545	622	527	638	542	365	408	311	383	554	491	799	591	673	658
AT5G06385	1098	1109	804	735	680	1361	48	103	122	251	297	239	91	144	112	928	759	763	1047	963	1387	1616	783	628	116	170	84	183	107	211	754	971	723	1010	816	811	445	386	500	307	376	416	103	130	64	38	17	12	46
AT5G41320	455	562	501	463	417	409	379	502	354	434	654	398	514	489	423	520	456	534	569	407	481	438	484	364	374	408	466	531	592	577	435	541	468	513	444	520	483	598	555	325	387	457	533	525	523	677	520	572	600
AT4G05685	339	550	368	464	291	293	543	321	150	465	838	638	546	372	618	585	510	507	415	412	397	503	288	472	281	337	207	512	904	544	620	636	521	685	720	708	427	368	488	640	644	500	736	495	753	577	224	223	607
AT5G05735	167	280	366	330	656	350	489	505	384	736	792	642	423	432	415	360	310	289	388	179	296	247	344	330	358	515	398	826	989	880	555	706	550	436	397	453	314	338	262	440	497	410	667	946	864	951	641	506	554
AT1G07807	327	386	398	553	561	657	639	520	641	643	841	532	318	430	271	364	306	327	599	340	490	615	663	621	655	753	579	584	647	727	410	765	659	534	426	461	295	424	334	511	321	522	736	579	620	330	461	358	108
AT1G14030|LSMT-L	286	391	0	419	402	501	735	700	600	710	886	701	0	444	295	359	379	372	507	215	274	420	559	459	691	758	499	749	854	779	522	735	508	415	386	424	300	342	247	441	452	382	833	938	725	479	366	300	454
AT5G13520|LKHA4	321	360	394	449	501	550	539	540	485	648	812	599	367	482	350	361	437	439	722	358	468	649	483	482	435	548	369	624	598	798	587	691	524	418	513	501	355	410	309	482	462	358	660	543	555	417	380	308	398
AT1G04240|SHY2	296	309	306	1355	320	297	785	248	228	600	322	460	222	275	787	852	282	925	939	223	279	398	1170	446	222	201	217	172	715	814	241	614	162	741	302	240	300	292	1138	250	330	333	258	272	904	304	252	1171	269
AT2G46000	404	415	507	517	330	489	498	527	335	521	848	330	323	528	322	558	564	384	931	459	612	518	546	447	396	453	471	671	461	517	571	431	621	684	521	548	263	374	394	516	546	262	576	437	546	490	534	324	414
AT1G07250|UGT71C4	735	788	506	188	144	179	174	196	222	153	289	264	567	808	550	698	726	697	456	654	551	232	160	222	183	201	220	286	377	269	208	206	190	448	512	505	698	901	737	250	205	174	215	273	267	1028	928	991	1066
AT5G18245	817	279	449	523	307	429	249	644	344	110	654	437	387	393	853	514	353	243	427	93	546	866	170	718	369	584	350	482	368	1057	226	348	291	459	659	445	689	772	495	374	353	333	294	373	457	461	983	144	493
AT5G02755	291	395	412	599	644	542	394	526	347	788	1004	621	392	414	328	402	312	450	479	311	349	693	526	721	344	402	363	823	680	867	530	759	672	563	438	408	251	372	287	576	472	485	661	433	573	356	296	273	369
AT4G26590|OPT5	427	566	542	379	323	331	319	381	259	391	530	341	540	612	522	509	497	662	536	346	485	253	315	306	305	401	373	543	478	616	408	348	400	590	512	629	484	760	487	264	293	312	354	385	318	791	643	648	760
AT4G35630|PSAT1	145	236	352	289	591	353	735	623	286	1013	1109	800	506	482	444	0	0	278	513	174	379	229	401	0	485	0	413	975	1262	1353	1126	1279	1273	534	485	496	168	0	0	0	288	294	879	1060	836	527	331	0	397
AT1G03940|3AT1	413	386	409	952	490	471	225	291	300	442	634	499	252	240	280	342	344	438	300	292	302	687	360	1290	267	417	269	504	819	507	937	901	717	330	374	327	278	422	358	1123	888	997	519	511	736	251	192	245	338
AT3G06080|TBL10	804	876	703	0	0	360	157	0	220	145	364	268	549	587	569	631	618	826	692	917	672	598	0	329	370	464	355	239	470	0	304	306	216	523	0	640	970	1032	1048	0	387	352	326	0	354	809	550	858	582
AT5G07610	269	247	259	369	266	303	611	640	604	515	865	657	546	671	497	438	351	339	343	286	313	378	203	290	556	524	566	737	826	624	567	451	464	374	366	404	267	317	260	412	404	329	750	726	1017	668	627	676	644
AT3G59300	257	339	401	358	455	376	448	500	548	562	712	448	551	568	656	323	343	419	504	238	406	287	476	378	449	513	452	626	640	445	494	604	507	416	460	535	329	352	282	410	406	324	605	751	798	722	704	785	598
AT1G17130	369	392	378	472	551	514	471	612	420	558	698	465	396	373	367	405	305	371	597	355	498	506	489	361	419	512	463	611	622	809	563	666	497	455	451	516	387	462	383	444	493	456	690	472	546	468	467	411	453
AT1G06515	413	484	446	367	320	414	411	422	364	338	538	440	486	643	530	526	561	467	583	378	486	384	366	322	394	440	343	423	594	475	397	364	339	635	568	514	415	531	393	350	349	347	590	480	557	844	619	722	575
AT4G08850|MIK2	389	474	560	368	434	528	468	552	227	504	586	454	392	488	461	567	481	511	767	329	546	529	563	361	354	520	394	581	487	738	323	574	384	603	556	528	432	562	496	332	362	316	621	367	279	473	386	310	606
AT5G08880	409	379	460	325	437	384	418	512	432	487	670	524	473	578	430	418	324	458	545	392	374	429	342	326	374	541	462	527	539	771	376	454	413	460	486	438	345	425	386	454	370	241	582	509	592	880	735	824	589
AT5G14440	481	517	518	352	377	314	311	455	243	470	663	366	516	520	513	502	433	573	573	507	474	430	301	420	264	347	342	527	494	543	461	528	396	456	508	616	395	606	492	428	383	368	410	443	505	573	662	657	622
AT1G48570	346	452	374	497	293	304	423	330	326	637	678	488	586	533	501	426	414	450	564	278	320	319	307	420	221	375	280	899	575	854	516	772	348	655	378	719	321	369	368	556	358	389	624	634	788	614	425	488	527
AT2G44255	286	372	722	215	493	457	587	817	233	612	562	403	353	550	381	588	408	488	924	229	859	341	486	117	512	661	745	486	415	817	375	583	546	764	780	679	485	584	371	292	187	371	602	304	179	419	281	244	366
AT4G26300|emb1027	640	866	434	216	139	247	132	214	267	135	230	187	378	571	519	368	408	413	468	971	550	276	220	406	192	238	192	202	200	243	140	168	126	252	263	356	911	963	1169	290	393	271	271	290	516	2030	1407	2735	373
AT2G29540|ATRPC14	201	337	377	774	695	588	685	745	496	899	32	622	462	560	425	329	338	210	637	290	497	395	209	597	419	628	344	14	503	819	418	588	601	565	682	513	292	241	268	668	357	396	891	482	841	630	358	267	383
AT4G39960	420	440	318	417	402	383	439	530	464	696	981	734	327	403	378	394	371	404	403	361	331	620	441	409	347	409	288	697	637	736	732	835	584	332	393	450	246	324	0	572	472	522	740	672	713	421	302	386	506
AT1G04883	411	418	370	376	384	361	490	629	569	546	768	437	385	466	398	430	433	404	434	303	433	578	485	480	392	616	539	633	727	682	492	719	525	150	381	503	349	407	389	400	450	338	582	572	609	476	459	615	365
AT1G14010	295	288	319	414	477	442	388	463	436	619	605	538	373	501	419	383	403	400	501	222	390	436	416	314	398	440	444	546	720	684	500	634	541	517	435	517	351	506	325	464	569	350	637	674	607	728	670	668	413
AT3G12480|NF-YC11	256	471	519	356	401	445	457	456	485	466	626	433	416	587	463	535	509	580	529	232	507	0	466	391	428	489	420	487	632	606	465	560	463	471	552	502	383	546	426	471	557	401	621	589	489	778	362	336	0
AT3G12020	195	433	948	508	441	539	213	305	246	164	831	448	165	92	369	1016	1055	235	406	843	211	621	249	640	552	706	591	144	69	346	252	849	686	950	318	879	46	488	694	318	284	220	812	120	214	336	1537	454	276
AT5G23520	266	306	258	169	214	252	396	322	364	525	841	629	466	450	458	286	403	394	354	302	337	192	279	186	355	557	460	616	1002	734	670	601	580	405	396	448	259	429	278	297	357	346	566	880	855	859	708	610	647
AT2G21960	441	577	449	421	434	565	357	403	344	404	708	436	304	339	375	411	408	479	473	397	455	584	526	516	518	531	418	463	453	535	446	542	385	313	334	406	493	660	538	514	589	442	633	572	550	466	352	402	365
AT5G25060|RRC1	414	463	558	424	409	345	353	349	393	514	613	546	334	500	350	477	453	480	488	359	517	321	399	442	397	454	346	544	762	623	520	467	467	480	498	384	462	561	373	363	408	459	539	512	504	561	431	456	485
AT2G33400	445	463	510	411	330	393	434	424	427	417	580	483	439	463	465	505	417	488	631	488	468	440	319	422	420	620	450	443	0	575	438	423	317	427	458	527	425	502	485	326	515	357	592	577	600	716	427	562	613
AT4G39970	295	296	355	497	474	388	639	691	482	542	711	578	339	356	346	399	305	438	481	259	364	496	463	465	676	780	762	750	769	724	474	760	554	446	404	434	212	333	253	447	505	469	678	671	500	318	288	326	348
AT5G05085	240	277	333	523	504	501	818	995	681	385	594	451	231	407	282	290	286	246	280	145	296	407	499	541	869	1074	1071	512	507	633	281	267	289	314	320	285	303	389	388	648	734	672	854	862	670	450	304	353	363
AT3G12030	791	547	0	172	230	23	487	390	374	640	265	525	672	1142	552	13	0	929	726	10	700	0	480	0	5	0	12	793	1234	756	661	3	6	5	626	12	889	762	239	387	473	494	6	687	648	1185	16	1014	1037
AT2G25930|ELF3	454	403	362	0	0	0	312	477	357	610	807	509	546	857	721	553	457	600	409	395	382	0	118	0	346	413	428	745	622	890	471	568	425	523	537	592	240	296	243	99	0	102	588	583	542	942	870	788	1024
AT1G04800	446	340	639	385	413	450	387	421	317	493	579	461	466	533	466	763	583	662	1283	363	778	519	494	347	317	434	315	608	369	550	310	357	360	719	723	670	375	654	400	400	303	0	482	236	193	370	314	223	482
AT1G54690|HTA3	354	349	351	518	534	484	349	629	508	718	743	540	398	502	337	464	458	430	538	240	381	370	523	384	407	383	385	580	582	691	585	611	486	471	497	399	256	451	283	448	500	439	694	471	586	478	402	394	468
AT3G51330	584	495	330	236	76	180	309	347	573	154	239	172	555	799	679	411	319	425	226	395	370	285	249	349	371	529	486	148	237	178	131	109	90	211	196	179	458	645	669	347	487	349	519	641	616	1323	1232	1473	1193
AT1G09623	396	443	284	557	477	460	538	642	585	415	509	441	246	197	198	344	369	302	244	243	234	570	493	688	667	764	728	437	682	487	464	453	316	205	295	271	345	497	440	831	892	934	672	734	802	275	279	307	388
AT4G14500	388	433	427	341	285	380	324	417	369	340	534	397	527	669	594	434	394	456	630	280	453	469	285	340	279	452	391	545	489	542	415	397	365	513	551	574	400	519	448	432	378	358	476	399	381	938	764	981	541
AT5G45040|PETJ	447	536	462	240	233	291	274	484	398	387	812	325	461	544	428	508	469	575	650	478	482	361	377	303	313	372	375	513	349	514	327	565	301	594	515	565	358	525	456	343	284	224	477	594	486	577	464	507	719
AT1G09523	653	655	579	245	250	341	158	234	287	292	408	332	517	684	513	682	517	647	610	610	624	362	291	334	256	310	294	361	389	451	430	368	271	622	661	619	495	727	509	196	264	219	304	269	284	755	576	561	709
AT4G16410	617	661	512	465	326	449	293	323	403	345	511	455	334	427	380	472	459	524	470	483	503	629	416	529	350	422	342	390	463	434	483	524	395	462	435	488	500	572	544	490	477	396	510	549	557	341	309	337	446
AT1G15980|PNSB1	0	0	0	588	683	865	580	747	741	682	1043	663	0	442	390	422	305	0	480	265	386	785	793	656	747	934	824	751	722	741	569	899	627	401	367	392	0	341	276	452	519	507	718	762	0	0	0	337	387
AT4G28290	1205	1296	0	657	515	909	0	0	287	0	0	0	266	461	0	843	838	919	1139	1192	1314	1073	795	814	302	0	0	0	0	0	301	394	8	695	712	775	1053	1047	1112	651	723	563	0	201	0	0	10	0	0
AT3G22183	289	305	331	284	338	273	421	559	504	605	848	657	470	506	412	295	337	374	527	260	320	298	312	242	432	500	497	663	760	744	509	631	529	471	440	382	263	343	252	238	280	279	822	854	804	693	594	632	482
AT4G27800|PPH1	0	0	0	310	0	384	651	711	574	616	844	595	520	550	0	479	432	514	0	0	450	380	341	350	0	799	787	807	843	976	558	868	507	0	0	0	379	512	422	396	463	0	821	760	771	710	622	710	665
AT4G07130	671	587	684	227	279	338	306	300	321	263	331	243	457	603	493	712	599	674	689	562	546	281	204	340	330	323	358	324	356	380	229	326	221	494	481	498	700	742	565	224	329	240	347	272	413	702	493	700	699
AT2G08740	787	790	717	532	527	658	0	476	472	248	423	232	232	265	0	652	670	747	562	535	681	737	576	578	401	483	368	282	297	314	328	468	339	579	504	479	606	784	717	399	612	417	395	449	300	169	0	0	0
AT2G33815	1002	785	1023	77	66	94	133	122	120	46	110	124	468	401	452	909	646	953	623	638	585	85	126	47	161	175	144	86	153	128	68	143	95	604	607	509	1035	1505	980	42	80	63	89	115	99	545	553	538	1040
AT2G42250|CYP712A1	255	274	501	625	764	659	685	793	400	490	520	339	260	346	213	503	403	359	774	214	507	389	745	588	699	664	665	381	406	626	388	426	439	690	683	426	242	528	265	424	600	482	459	411	332	266	191	150	214
AT1G70330|ENT1	411	389	369	373	397	469	431	492	411	559	683	508	395	472	380	432	343	383	546	309	457	357	492	363	481	528	540	533	593	677	503	610	549	418	447	526	394	461	378	406	385	379	581	488	480	466	350	400	413
ATMG01390|RRN18	515	324	403	334	508	467	554	729	753	414	517	269	475	362	478	691	439	459	729	332	320	597	675	491	396	542	505	529	471	573	389	603	398	495	424	403	474	585	415	406	232	159	584	282	399	426	341	362	368
AT1G25220|ASB1	179	243	318	315	778	432	426	439	221	595	717	516	379	378	346	366	258	253	450	190	292	336	405	262	305	427	360	590	758	721	570	728	678	419	359	409	300	300	268	401	365	399	611	792	628	803	508	544	598
AT2G44430	566	544	540	217	203	293	340	346	277	263	509	396	489	639	488	581	604	589	517	429	463	303	214	198	330	349	378	375	561	501	315	329	222	439	407	479	492	579	541	269	328	203	459	457	535	668	626	782	600
AT5G47640|NFYB2	378	418	495	363	333	466	247	392	284	794	1000	735	343	318	302	454	314	364	453	332	379	429	448	383	294	346	303	719	868	823	707	902	715	326	298	401	432	461	366	282	286	316	513	498	462	388	348	410	437
AT1G54370|NHX5	469	437	567	357	352	388	331	436	319	386	507	393	379	435	362	442	521	496	535	316	486	384	385	390	379	400	361	452	435	605	377	450	294	475	429	538	438	520	497	320	384	358	452	464	373	574	572	503	653
AT3G54430|SRS6	436	538	0	282	650	437	445	0	203	620	553	332	415	451	439	537	476	603	536	267	481	332	528	269	331	494	515	685	525	584	665	705	626	481	462	360	330	537	354	348	395	460	553	496	330	506	328	196	476
AT2G13360|AGT1	523	369	365	286	459	468	274	460	603	342	457	289	537	540	530	484	352	454	389	480	362	615	507	541	409	325	439	481	395	403	392	478	306	228	284	226	526	647	671	552	521	399	406	295	558	599	590	851	532
AT1G69570|CDF5	239	280	1623	65	452	101	415	440	506	221	430	313	322	482	374	320	244	250	300	1090	323	120	105	117	500	583	552	403	447	332	131	175	165	294	272	219	323	1376	1214	80	107	342	716	747	671	691	437	516	619
AT2G39930|ISA1	366	447	430	364	436	368	496	236	505	383	559	436	365	412	322	400	489	509	528	266	388	359	433	376	550	560	557	511	534	630	362	480	316	460	389	436	397	521	348	450	459	455	557	469	505	409	418	320	573
AT2G15300	581	600	418	267	314	306	377	349	362	421	524	369	436	594	431	562	548	613	451	441	444	382	298	306	359	332	351	519	570	551	433	506	379	474	507	445	392	567	446	353	292	274	579	513	340	521	458	442	662
ATCG01280|ycf2-B	356	460	423	376	313	623	387	412	1206	438	848	358	311	193	334	446	422	494	665	451	369	1012	688	571	324	434	320	543	325	501	482	484	389	404	304	351	349	492	348	432	305	217	494	465	745	379	146	305	225
AT1G03993	422	462	531	367	413	343	412	501	376	456	664	396	430	326	439	439	376	507	486	382	374	509	507	449	365	536	412	473	417	508	353	470	345	490	400	495	425	501	358	481	453	385	424	399	468	499	256	390	457
AT1G51640|ATEXO70G2	484	498	507	309	302	322	247	376	254	429	403	259	504	500	449	500	507	535	587	407	478	310	316	195	203	310	250	445	451	443	270	320	264	526	423	547	398	599	627	288	249	281	354	256	290	893	641	727	818
AT4G14120	440	373	470	315	173	221	160	234	250	141	235	199	664	741	668	547	371	411	696	496	522	251	239	290	221	252	227	250	269	335	172	248	291	513	472	537	434	876	579	222	121	143	248	285	356	1478	1054	1550	803
AT1G59710	253	286	198	174	210	238	401	210	196	255	1037	260	574	245	201	214	336	280	370	182	702	779	266	345	217	666	507	271	790	299	671	386	589	524	208	519	220	259	275	132	106	210	862	280	975	718	559	724	1013
AT5G65960	0	0	689	427	449	0	0	0	516	575	621	520	775	954	0	778	0	772	791	0	0	440	437	447	0	536	475	645	0	0	0	610	444	759	601	0	655	834	0	0	0	393	644	596	725	1257	1040	1169	0
AT4G06685	318	273	531	296	475	602	649	527	148	574	555	354	280	301	370	519	207	306	714	160	784	344	823	221	613	673	852	512	522	768	735	907	845	762	609	543	466	370	299	266	278	372	513	343	172	103	68	25	328
AT4G19100|PAM68	283	279	303	453	364	489	307	557	253	284	950	363	475	312	516	279	341	331	330	256	332	365	502	441	563	679	266	373	744	444	369	380	750	469	537	334	181	291	285	512	462	173	737	356	800	765	349	674	659
AT1G05837	410	461	328	351	357	445	385	382	392	428	587	431	257	377	296	366	408	332	341	297	370	446	344	397	521	518	423	435	813	614	594	622	551	357	289	449	334	390	352	455	455	395	539	570	611	611	514	615	476
AT3G21781	381	647	456	164	301	269	192	203	133	287	423	303	322	415	372	560	454	557	463	385	462	238	268	150	310	373	274	526	744	542	443	602	498	358	426	468	471	662	415	306	320	322	399	800	568	707	542	520	571
AT3G01790	301	344	424	543	447	382	369	466	356	467	617	480	380	389	447	393	396	437	524	304	374	486	529	392	313	443	432	538	513	660	442	486	423	439	477	458	351	504	359	452	426	383	577	434	464	539	377	404	438
AT3G02030	466	534	431	227	242	310	49	360	609	781	1694	179	536	778	726	456	439	426	469	621	317	273	216	272	303	53	332	44	569	758	583	1001	700	363	312	17	537	530	705	25	29	49	66	18	657	143	104	1375	931
AT3G63130|RANGAP1	205	247	263	336	976	1177	287	340	241	399	391	364	245	977	309	329	284	249	358	516	955	1189	448	318	202	228	190	1311	285	372	315	1208	381	440	341	341	198	316	253	392	303	325	1282	344	263	320	160	234	316
AT5G01542	185	545	268	329	1384	418	175	138	154	220	323	214	94	223	114	282	463	370	213	284	232	339	561	420	239	454	189	303	254	228	264	335	362	202	230	398	334	457	391	1609	1902	1481	367	800	638	326	131	176	406
AT1G19360|RRA3	239	369	182	317	138	157	1003	0	137	0	1374	1738	227	0	0	181	190	222	273	534	523	259	1194	133	0	0	0	198	252	0	979	1395	195	280	0	251	663	198	541	748	962	130	510	164	0	2369	0	271	250
AT3G09055	307	324	270	451	396	449	417	589	584	569	665	609	360	373	324	263	273	318	322	221	278	507	390	396	541	551	540	695	737	741	551	597	482	294	276	305	260	317	247	353	437	401	643	742	642	402	440	450	485
AT1G78915	343	357	443	318	345	411	0	482	388	471	670	513	352	391	365	467	380	414	502	284	421	463	469	381	468	538	414	583	563	585	495	540	475	496	396	430	385	433	335	328	450	385	604	545	406	499	477	392	436
AT1G18420|ALMT3	289	379	480	329	421	325	356	461	296	520	566	448	394	677	423	496	488	473	696	227	555	252	423	314	333	445	312	493	416	698	380	485	448	605	588	609	323	525	379	295	349	338	394	260	303	544	462	407	526
AT2G47580|U1A	1111	0	0	0	1206	0	0	1237	0	0	0	1231	0	1199	0	1076	988	1243	1526	0	0	0	0	929	754	0	1077	0	0	0	0	0	0	0	0	1241	977	0	914	980	1277	0	0	0	1159	0	0	1225	0
AT1G05277	488	575	607	284	382	420	256	331	224	265	288	218	474	496	411	532	489	503	736	494	596	295	407	270	324	447	379	270	411	402	287	301	278	639	640	616	485	629	554	317	394	333	286	300	261	546	454	527	564
AT2G18917	591	530	607	191	239	319	278	364	320	294	408	251	480	538	429	617	531	487	589	489	624	347	348	257	347	418	425	421	313	332	268	357	247	488	402	460	592	645	599	266	350	259	386	371	363	643	501	613	611
AT2G04900	420	532	571	342	312	288	403	452	379	361	650	408	355	553	536	560	455	0	538	473	615	308	359	305	367	373	349	487	700	585	593	527	494	460	452	459	272	595	408	254	282	0	471	449	448	797	0	901	630
AT1G28110|SCPL45	299	268	437	343	369	469	444	551	500	456	552	674	463	438	310	318	386	308	536	254	486	315	408	311	303	537	511	449	494	684	270	554	402	661	464	518	339	472	339	424	479	233	610	666	506	589	363	310	429
AT3G58710|WRKY69	348	332	368	379	276	302	292	456	309	390	531	423	429	666	482	387	393	457	452	296	418	301	401	334	417	459	403	422	581	657	408	532	379	529	444	392	343	443	318	271	367	307	468	515	404	737	661	647	501
AT1G21270|WAK2	358	353	447	493	485	480	330	498	460	542	690	442	242	365	313	474	375	475	497	213	380	502	465	475	354	406	396	549	477	579	404	482	384	408	439	404	399	482	419	413	464	439	598	454	573	359	231	328	438
AT3G03550|ATL51	650	575	515	95	131	185	195	207	317	206	305	183	527	606	654	512	643	728	394	674	447	180	131	192	270	249	267	277	397	380	251	220	222	449	458	470	505	661	482	140	180	148	280	255	382	1001	827	914	801
AT1G53440	272	290	351	256	247	314	384	539	362	500	703	560	407	540	425	335	379	374	378	276	234	274	369	268	460	543	424	606	598	723	436	450	350	461	321	393	295	409	290	315	350	279	503	673	645	560	593	566	657
AT3G05880|RCI2A	138	144	240	177	126	266	745	884	573	564	972	703	323	351	346	224	144	203	305	0	309	232	352	164	827	927	857	813	846	950	505	639	452	254	332	294	141	155	112	209	263	214	1307	1435	985	445	305	321	258
AT2G05075	771	861	827	163	160	229	206	216	186	152	210	146	390	410	395	830	701	816	613	759	804	260	220	203	164	230	231	178	250	262	206	222	207	502	604	609	742	891	719	141	178	194	197	228	255	389	253	312	670
AT3G07785	767	732	613	291	429	412	226	338	314	299	327	251	247	310	205	496	696	663	601	536	692	539	404	313	311	460	331	376	397	380	198	430	307	478	436	560	530	623	611	345	316	324	379	339	368	279	223	177	499
AT1G29920|LHCB1.1	457	395	470	704	818	636	650	696	683	70	66	71	6	9	5	586	388	375	536	249	499	1008	846	1083	676	907	524	85	261	71	15	10	9	126	157	187	988	1436	1368	857	832	621	322	167	422	23	94	76	12
AT4G40085	362	467	529	225	242	364	347	376	274	420	475	398	420	494	458	488	355	443	508	317	459	368	412	151	399	480	553	522	500	514	596	522	408	416	502	546	436	532	441	284	328	204	341	411	314	584	490	318	579
AT5G01645	332	375	411	434	437	418	549	486	294	481	660	496	462	422	355	404	433	463	569	326	437	493	395	388	360	441	305	554	535	536	379	538	395	464	570	506	261	368	304	452	413	434	453	352	436	397	333	397	377
AT1G70200	419	411	304	0	0	448	436	539	473	585	863	567	366	434	389	368	400	444	483	320	407	518	366	420	486	0	388	599	684	746	628	636	518	451	463	0	291	438	326	428	0	406	742	729	732	520	467	0	576
AT4G37200|HCF164	463	454	448	458	382	419	350	420	430	361	510	405	265	330	332	371	391	422	409	353	358	546	430	581	493	678	450	330	732	477	533	603	433	339	306	396	355	493	428	502	408	407	486	483	529	312	316	321	353
AT5G01170|OPSL1	470	470	456	321	274	249	382	415	355	511	572	493	376	450	376	440	500	533	451	297	409	319	251	309	284	417	259	506	684	573	487	492	399	438	424	412	349	499	392	416	288	306	458	336	372	485	431	477	424
AT1G74900|OTP43	401	441	437	355	334	390	307	347	328	260	429	389	439	621	431	435	414	431	472	452	455	441	326	424	351	370	313	386	358	417	386	294	299	470	432	428	476	596	503	403	368	334	369	329	469	623	535	723	532
ATCG00860|ycf2-B	357	461	425	378	314	623	389	416	1208	437	846	358	312	194	333	449	422	494	668	454	372	1014	683	570	329	436	0	549	325	502	482	492	387	406	309	348	350	477	349	436	308	216	0	466	749	382	147	0	226
AT1G05453	560	567	383	228	357	279	265	225	330	275	424	307	504	547	383	440	451	538	418	482	432	399	287	269	349	425	328	378	541	338	416	466	414	408	380	370	380	529	401	471	418	467	289	360	532	714	524	746	496
AT4G03500	500	572	435	305	258	262	278	300	258	357	500	306	392	529	452	525	495	508	439	541	474	299	245	46	335	380	319	467	679	447	514	385	414	406	374	571	419	488	497	318	294	230	271	315	552	525	473	662	631
AT1G04117	377	349	286	267	324	391	314	448	328	428	606	431	376	464	456	439	301	471	579	396	394	431	334	346	354	388	367	597	519	580	444	548	410	425	519	349	380	451	421	376	273	319	561	387	523	516	453	466	514
AT2G34930	239	393	420	392	305	388	313	489	266	400	527	293	435	670	471	549	418	501	464	157	433	267	550	432	352	504	363	500	352	639	321	384	335	534	496	549	373	436	410	259	313	251	452	328	277	545	494	298	634
AT1G60989|SCRL7	321	413	480	373	315	379	427	389	269	550	635	508	348	464	359	466	374	399	512	280	478	327	333	311	339	442	407	589	503	615	414	574	534	447	366	467	382	401	363	275	280	217	539	440	412	497	374	299	462
AT1G09421	506	562	266	142	184	185	133	373	252	205	328	191	473	891	550	357	399	502	404	439	365	309	291	205	148	272	209	257	261	256	179	193	174	344	351	354	364	502	371	225	269	200	355	298	494	1481	1199	1534	986
AT5G27100|GLR2.1	353	382	457	261	347	277	416	381	334	375	465	449	403	558	429	476	449	570	523	242	409	379	350	207	329	407	335	405	590	521	347	442	392	450	461	451	470	512	428	286	228	293	368	333	376	547	387	469	613
AT4G04220|AtRLP46	408	603	582	273	246	321	319	343	230	352	354	255	549	634	501	623	426	500	662	454	630	241	383	272	334	281	226	359	340	455	278	465	234	543	510	479	423	632	443	175	243	206	316	270	290	689	424	407	760
AT3G53590	340	252	284	433	408	445	357	469	307	424	631	507	457	440	409	393	373	442	513	326	371	452	404	393	348	378	370	472	530	554	469	557	529	503	460	480	208	333	291	440	438	355	547	433	583	507	408	420	396
AT3G02105	280	350	316	241	393	368	279	451	386	520	647	482	367	417	428	385	471	434	429	287	377	403	396	271	354	396	330	573	577	707	522	612	477	381	442	446	318	319	265	465	380	385	558	512	431	465	420	428	420
AT4G27860	416	461	475	372	373	446	326	525	396	436	630	538	431	479	355	398	453	434	493	297	335	423	382	243	301	425	387	0	446	687	466	431	386	449	457	528	360	487	435	379	383	405	556	483	378	659	490	388	0
AT5G38630|CYB561B	394	398	435	382	392	325	266	420	239	397	542	419	381	511	374	419	421	456	490	414	424	352	257	476	298	346	247	468	551	590	407	511	244	453	392	423	354	520	446	384	377	358	413	419	582	556	491	467	458
AT3G12140	242	314	417	272	313	366	470	515	331	545	613	241	280	533	344	435	455	310	367	347	296	238	365	253	672	531	483	434	384	777	499	297	294	322	355	366	338	606	448	358	263	392	447	558	353	483	521	359	631
AT5G01600|FER1	533	574	578	330	233	339	298	388	314	264	393	271	419	492	341	595	588	631	496	436	381	288	308	363	255	302	266	385	316	487	322	363	254	487	413	515	396	683	567	295	260	257	363	287	290	475	405	439	506
AT3G01545	320	381	423	352	312	372	310	443	395	353	609	400	350	414	294	366	328	299	388	390	432	396	393	321	367	560	431	503	554	491	431	438	439	317	337	375	342	394	351	324	410	417	591	576	530	590	562	674	530
AT1G20690	350	400	388	348	228	350	281	485	352	393	690	385	299	445	389	462	483	447	419	266	297	313	396	326	298	291	356	463	413	632	307	375	216	308	427	374	360	578	396	339	374	421	526	535	539	545	346	373	626
AT3G56130	508	667	581	301	225	384	373	333	302	227	291	211	289	324	410	488	447	456	372	506	640	513	402	308	569	569	336	368	486	318	239	330	181	435	362	471	563	794	486	284	280	201	221	318	417	505	646	747	461
AT5G04250	328	430	207	357	290	304	422	427	339	430	639	353	309	467	333	430	364	426	463	296	454	449	327	423	456	437	343	480	596	614	478	610	505	369	387	397	349	334	395	416	360	328	499	544	631	530	406	534	176
AT5G38430|RBCS-1B	452	313	384	304	347	271	278	412	549	614	659	473	409	464	427	556	414	544	637	286	497	470	416	386	235	224	253	514	489	566	622	746	547	475	461	416	357	506	354	346	299	244	383	264	456	277	289	272	492
AT4G37895	288	388	482	460	543	480	315	461	267	380	536	448	343	348	291	411	412	397	550	213	464	439	478	450	394	418	374	362	325	618	246	343	264	502	412	420	405	629	425	449	455	451	566	322	220	332	271	224	446
AT1G14810	0	1011	0	0	0	0	0	0	0	0	0	1025	1114	0	0	1254	0	1254	1385	0	0	0	0	0	0	0	0	0	0	1163	1135	1299	1080	0	0	0	0	1198	806	0	0	0	879	0	0	1428	0	1295	1319
AT1G79270|ECT8	132	144	125	188	728	117	88	113	473	69	155	460	1120	546	52	140	124	89	122	123	1154	150	113	108	247	1363	894	627	1328	1753	472	87	1391	87	119	92	92	104	119	107	132	68	102	244	171	1262	925	936	81
AT1G04853	449	385	362	173	103	203	457	557	523	322	504	447	244	349	310	365	375	363	444	504	450	334	259	242	596	759	540	355	763	439	431	363	296	374	348	413	341	308	350	189	218	158	645	781	779	561	425	612	504
AT2G29530|TIM10	0	522	0	0	634	662	638	0	486	0	958	753	675	800	0	750	635	0	1128	0	709	0	0	0	406	0	0	998	0	1037	817	1067	809	1070	0	0	447	0	0	670	608	0	958	591	585	0	0	586	0
AT1G14450	391	426	423	395	458	0	447	510	451	748	535	500	493	611	0	525	473	490	658	430	0	444	500	497	464	0	585	553	654	717	643	703	581	567	616	543	293	428	328	373	461	419	515	0	0	489	502	0	0
AT3G63400|CYP63	438	521	464	233	294	287	241	296	231	376	559	318	472	575	455	521	477	463	549	348	480	270	248	241	228	307	166	386	373	378	274	313	339	451	438	457	451	481	429	400	330	254	365	357	376	690	577	582	618
AT3G10200	338	386	420	370	357	371	279	352	336	399	528	377	363	505	474	430	315	386	535	329	432	411	374	402	361	455	365	512	17	576	440	444	366	442	354	402	382	459	343	306	337	328	478	435	415	733	477	656	444
AT2G32650	473	473	2041	255	0	256	320	340	432	456	679	485	389	499	0	455	427	513	417	0	412	378	198	265	306	366	310	0	1346	573	454	465	368	487	0	0	356	490	388	270	350	0	572	542	0	655	555	708	651
AT3G05930|GLP8	599	643	537	470	377	433	321	324	270	274	428	321	256	308	254	508	538	546	300	254	417	421	441	499	278	287	351	313	307	425	364	272	233	419	409	389	459	710	486	326	343	286	448	330	297	356	368	245	653
AT5G44920|TIK	115	1014	1064	109	482	293	0	701	202	215	188	137	264	188	291	228	306	380	372	211	252	120	316	222	150	484	747	363	283	0	122	251	465	185	314	191	854	487	1204	529	125	238	353	346	236	415	381	330	540
AT5G19950	414	441	447	522	494	617	503	511	508	224	369	267	158	158	149	361	391	346	496	414	403	652	687	681	526	635	578	282	432	385	221	273	178	329	312	312	421	541	451	457	507	479	473	509	589	250	271	284	268
AT2G09430	301	464	309	536	517	493	338	370	383	451	688	375	334	310	296	341	353	386	405	281	362	655	460	564	356	526	349	558	681	503	578	683	476	376	405	371	320	318	259	435	477	498	466	470	438	309	260	268	284
AT3G57340	513	474	453	314	259	301	259	282	294	324	399	315	399	505	405	463	459	519	467	502	499	299	328	252	306	329	366	353	509	396	310	315	292	415	349	434	392	620	464	301	331	324	358	364	416	728	621	653	611
AT5G58130|ROS3	354	329	411	313	276	1066	0	267	329	354	387	312	362	518	309	345	338	402	433	366	391	314	319	266	200	0	218	368	346	1936	319	330	296	430	1704	397	323	500	332	264	280	246	320	0	332	579	431	477	496
AT2G42365	280	506	468	322	505	397	349	375	274	402	453	407	357	357	342	427	514	320	450	177	350	326	88	354	294	393	360	434	392	453	326	483	399	444	312	474	366	541	322	529	726	397	524	423	431	589	496	416	463
AT3G03740|BPM4	492	444	373	325	377	340	234	331	293	284	486	306	413	444	498	433	444	388	582	368	500	336	362	392	227	415	265	376	393	412	314	418	342	487	470	415	416	491	411	331	397	390	438	340	453	562	503	498	486
AT2G43890	427	583	654	227	207	246	243	288	223	272	354	237	449	564	438	573	511	511	690	476	691	210	325	220	203	252	244	340	329	378	283	350	292	607	567	557	420	544	516	200	228	223	359	302	230	566	462	477	709
AT5G10840|TMN8	296	336	425	429	554	0	456	487	342	526	694	564	426	638	525	375	420	0	613	341	422	441	411	424	0	443	280	535	558	633	496	0	0	504	458	515	301	403	314	474	415	419	476	489	584	592	513	0	424
AT1G50450	247	365	312	423	402	354	366	355	386	499	667	551	327	583	312	374	0	362	343	238	350	436	455	479	392	563	384	431	559	559	345	434	314	359	303	364	286	344	321	383	515	391	586	486	481	554	515	530	477
AT3G54625	253	221	291	492	523	426	431	651	336	565	569	510	394	498	344	386	293	302	587	177	399	387	531	347	399	499	449	706	508	635	343	540	440	461	454	444	234	336	187	419	342	355	593	400	326	354	369	382	377
AT4G04135	180	365	178	582	423	479	407	502	504	448	620	454	346	348	155	231	336	393	611	338	238	543	411	546	70	236	285	438	462	660	564	659	445	395	254	479	134	383	301	346	317	459	678	449	541	564	474	493	402
AT1G16800	384	493	410	425	400	375	41	572	389	530	729	508	446	516	406	440	30	431	534	353	404	376	335	467	364	503	406	590	665	679	110	736	20	594	15	524	14	113	424	50	72	384	654	664	574	566	444	493	480
AT1G55180|PLDALPHA4	358	436	455	347	275	385	334	420	292	395	578	306	275	449	368	317	434	514	469	264	429	318	367	329	353	424	366	470	541	569	328	440	412	438	387	409	408	490	433	309	264	292	497	442	373	506	341	409	483
AT5G43870	516	397	315	375	295	395	337	520	476	259	494	282	166	303	252	272	340	335	318	375	300	418	294	352	693	670	699	338	580	468	567	596	531	305	188	258	309	323	397	536	570	404	617	895	824	151	191	148	382
AT5G01540|LECRK62	610	577	575	148	108	168	146	156	121	312	546	322	478	715	575	750	623	646	561	481	512	162	136	171	105	141	89	357	405	341	267	418	298	596	520	574	520	627	486	138	120	148	200	174	176	481	469	531	674
AT1G07693	353	391	333	413	425	443	529	451	460	430	608	506	239	320	232	378	359	420	432	330	344	485	419	466	426	575	438	463	556	552	471	465	392	387	331	319	289	356	309	415	386	359	555	428	489	275	280	322	396
AT2G23210	215	343	308	280	453	363	327	382	364	497	620	442	219	353	308	330	257	379	340	245	265	428	372	338	340	420	397	638	547	638	448	578	509	340	295	282	241	432	318	496	387	491	583	663	727	415	388	459	417
AT1G08840|emb2411	400	459	311	378	461	297	301	200	180	492	572	429	388	524	327	380	396	496	362	306	343	414	378	549	320	350	329	309	440	590	526	426	357	136	300	327	295	456	295	341	359	225	446	592	713	694	632	263	627
AT2G23740|SUVR5	344	337	216	404	522	461	481	496	204	384	374	230	264	355	367	399	402	456	344	288	514	575	309	209	441	495	429	528	506	586	430	529	417	243	445	463	313	399	351	656	531	215	613	516	373	410	279	395	372
AT5G63320|GTE10	284	258	360	456	450	375	475	604	326	413	507	361	324	312	302	354	330	306	343	268	353	439	482	343	447	576	457	483	538	546	368	395	332	485	381	388	309	371	291	414	446	394	649	539	395	421	339	310	429
AT1G72275	360	275	527	262	365	516	333	372	364	406	683	469	395	468	469	429	351	445	538	312	484	629	509	368	313	287	275	528	325	610	489	656	475	427	396	319	239	337	299	199	205	101	607	438	308	482	322	270	495
AT1G68568	483	549	667	627	719	866	205	274	106	454	265	250	147	160	203	503	363	366	807	418	764	968	818	526	187	281	179	265	195	312	298	670	667	625	573	626	327	501	500	463	470	470	172	105	64	168	101	65	170
AT1G54790	239	64	359	181	180	816	209	183	137	588	871	562	172	269	193	264	288	297	464	298	358	206	225	805	228	1225	815	641	889	155	560	141	497	298	309	69	261	376	292	825	800	143	886	966	804	234	295	306	219
AT3G20680	370	469	447	251	235	330	323	355	371	365	603	362	349	418	376	402	356	446	412	465	452	391	303	320	359	478	390	419	391	511	292	314	281	385	308	373	388	487	410	233	277	238	475	514	515	566	486	664	520
AT1G60530|DRP4A	233	287	385	419	383	360	413	503	420	378	558	408	440	395	379	328	337	434	304	189	343	312	380	364	355	384	373	584	540	624	352	431	325	398	411	392	335	362	276	352	387	321	645	519	534	482	399	410	395
AT3G02170|LNG2	480	500	510	388	355	352	269	382	297	218	422	230	375	455	385	434	459	531	460	322	447	445	423	426	292	392	345	400	273	398	197	263	216	386	371	440	511	766	609	269	375	298	333	318	411	530	372	383	517
AT4G24510|CER2	0	538	619	514	0	513	533	417	508	547	736	682	371	536	438	501	488	602	0	0	689	672	0	557	498	581	383	572	748	645	586	582	0	0	541	525	364	603	415	425	353	0	568	0	577	0	340	352	0
AT5G02515	287	355	552	694	454	932	652	701	364	167	210	113	94	132	69	418	277	349	574	176	456	568	927	650	560	628	678	192	91	214	137	190	79	400	478	409	557	771	563	809	1001	620	436	291	179	103	78	59	150
AT1G50660	327	378	470	392	402	350	398	347	225	414	417	516	347	615	475	371	563	504	547	340	461	387	418	304	278	307	347	450	367	590	354	300	319	701	407	440	422	510	351	248	340	236	357	282	288	389	338	320	464
AT1G49960|NAT4	317	371	299	320	350	388	379	467	306	474	567	431	329	408	358	357	350	376	383	233	408	373	344	326	406	429	377	475	531	557	499	616	447	400	393	366	333	331	384	268	329	264	483	471	384	474	418	434	404
AT4G26790	283	280	365	592	686	637	562	504	379	522	591	168	141	311	187	318	305	235	466	131	216	529	668	422	426	566	556	517	218	541	465	611	383	361	424	274	234	309	273	451	451	579	712	633	349	255	256	220	278
AT5G08400	340	411	453	381	381	433	350	436	322	371	553	383	330	431	384	351	375	383	568	350	387	261	408	378	321	434	299	537	446	519	410	515	421	485	460	562	225	388	334	302	304	284	377	460	441	412	396	380	420
AT3G61470|LHCA2	383	338	427	406	546	462	670	781	834	289	387	331	157	158	101	485	319	464	386	223	306	489	559	555	650	698	660	348	560	516	272	299	185	293	232	249	501	608	563	514	468	369	473	390	501	174	259	241	199
AT5G58310|MES18	43	80	187	55	155	102	409	223	88	1504	1066	1020	466	795	580	293	148	238	701	43	375	21	116	32	162	126	156	1030	399	1187	511	1671	1039	514	584	433	100	159	70	71	59	0	610	445	159	432	682	171	707
AT2G24060|IF3-2	430	335	342	271	259	285	416	442	0	545	781	502	352	390	371	463	392	519	463	267	437	329	302	347	261	0	247	469	413	499	397	584	356	466	529	476	311	456	365	303	315	269	551	444	434	445	407	361	551
AT4G01700	247	442	323	335	746	442	395	478	278	445	524	329	238	312	277	401	493	379	489	160	291	448	606	363	358	498	438	703	408	474	339	572	405	363	433	420	292	395	291	413	505	382	455	470	358	486	218	207	345
AT1G74675	105	285	511	388	362	619	697	762	383	258	290	239	184	264	211	475	303	452	550	214	449	458	654	304	610	752	649	354	297	388	207	342	217	586	600	599	492	543	355	313	333	297	638	463	292	93	64	28	266
AT1G32120	184	218	357	377	410	458	470	500	426	606	926	507	301	365	357	270	305	281	478	247	450	395	612	337	461	437	410	727	413	792	467	702	522	442	350	288	178	272	192	251	274	258	636	425	371	272	305	238	363
AT3G48320|CYP71A21	323	398	442	528	476	545	381	374	366	379	573	360	212	238	177	346	366	424	376	356	362	544	407	493	381	580	440	340	346	522	449	633	531	333	299	375	305	419	397	444	510	535	443	550	422	219	179	197	339
AT2G25280	291	348	470	343	342	340	309	431	210	409	587	385	388	510	375	472	402	384	537	273	374	347	389	275	327	494	375	490	499	515	357	518	392	450	476	379	300	369	314	366	301	315	435	385	363	595	434	426	413
ATCG00380|RPS4	301	321	389	313	267	481	343	383	345	484	813	433	241	336	372	534	362	380	521	245	464	618	453	410	413	450	239	617	409	585	511	689	508	422	436	476	320	334	227	327	295	205	493	424	412	226	149	189	243
AT3G01960	233	241	467	293	376	508	416	463	402	474	464	387	273	328	368	477	375	334	697	187	525	340	548	257	429	504	474	556	435	712	407	580	469	632	552	617	224	396	318	337	210	205	492	308	222	365	283	207	364
AT5G17300|RVE1	1194	1412	1497	0	0	0	0	0	0	0	0	0	0	0	0	1078	1023	1009	1495	1533	1806	323	0	103	0	0	0	0	0	22	0	0	0	799	856	885	1214	1229	1326	0	0	0	0	0	0	0	0	26	0
AT3G08230	505	479	414	231	313	347	249	304	290	248	370	265	340	399	386	435	377	441	502	477	490	431	344	366	322	377	332	359	428	432	308	348	235	368	387	416	455	531	488	308	299	292	347	302	394	599	535	648	496
AT3G02215	385	430	386	274	255	210	277	302	209	314	459	467	461	602	469	533	462	529	559	329	535	249	288	221	259	286	219	405	492	495	389	377	348	525	458	493	261	418	274	283	273	195	334	238	279	750	613	640	471
AT4G18220|PUP21	0	0	0	610	1032	795	703	489	519	498	920	612	273	210	0	0	343	0	415	415	0	1400	827	550	841	0	527	344	577	358	794	847	523	339	163	0	0	0	370	588	0	866	565	436	0	492	0	0	277
AT5G14550	142	272	415	353	451	416	239	574	173	237	576	204	577	306	360	469	244	320	488	189	375	299	401	205	264	753	294	262	682	285	345	1302	507	457	412	1058	442	599	445	254	168	215	560	479	113	456	363	82	447
AT2G03690	306	395	411	284	381	328	350	285	309	359	450	343	394	407	395	416	392	399	459	327	394	362	339	340	284	379	288	393	474	503	330	404	355	423	387	397	333	393	399	312	363	342	442	419	450	528	503	609	484
AT4G06870	271	319	362	358	272	325	368	256	378	422	526	454	378	352	337	367	361	466	506	310	382	394	357	380	358	416	348	478	598	548	413	597	433	376	331	468	234	306	276	324	275	238	551	473	483	479	422	456	438
AT4G26690|GDPDL3	333	365	414	312	264	401	327	392	297	323	439	342	444	506	479	404	390	543	515	369	460	499	367	334	308	396	306	348	393	479	312	388	302	386	456	438	335	559	406	421	309	290	382	437	428	443	357	395	386
AT5G06640	357	696	157	0	266	323	454	722	320	363	678	299	352	392	421	364	627	390	384	177	400	336	323	176	386	664	559	419	432	751	395	1061	529	632	508	777	504	261	622	355	278	428	384	353	0	0	149	136	340
AT4G04221	378	596	396	211	564	208	207	239	79	366	358	319	243	373	250	471	667	553	536	331	433	213	259	123	56	295	292	514	535	369	271	390	399	452	538	465	345	455	393	227	320	270	337	594	464	697	344	408	707
AT5G02895	94	87	170	81	507	126	231	250	278	562	704	463	392	555	352	170	146	179	114	76	129	86	133	57	290	298	362	573	667	682	551	829	668	236	235	304	130	114	79	338	263	333	564	1166	1002	1003	1074	1106	531
AT3G54980	418	455	399	3	305	2	298	486	375	724	1	740	239	343	1	321	381	412	385	273	418	458	407	403	264	442	364	624	526	730	769	624	613	393	390	378	390	395	376	2	3	316	676	565	620	332	287	300	501
AT4G09685	425	381	481	245	421	273	327	355	366	441	547	333	379	450	461	460	315	440	564	381	536	271	386	288	266	350	313	344	489	485	330	466	260	476	351	368	437	450	374	313	254	318	412	365	388	515	350	482	380
AT2G32890|RALFL17	385	398	414	208	262	212	240	338	238	274	433	367	447	553	389	432	456	518	652	426	503	261	368	278	272	331	276	360	502	392	266	359	357	465	485	499	430	510	411	269	224	202	387	242	255	670	587	543	537
AT5G10605	303	362	466	271	234	306	329	443	341	401	506	420	256	455	403	398	327	230	538	277	374	303	327	241	390	357	380	488	574	520	507	428	468	361	334	360	230	452	233	218	410	242	345	539	433	599	518	564	562
AT5G06860|PGIP1	233	288	575	240	322	314	364	285	327	212	425	245	388	534	408	400	240	353	538	407	484	322	377	223	398	457	381	306	526	424	277	383	361	497	490	432	348	543	332	351	298	334	410	450	406	531	520	552	448
AT2G38210|PDX1L4	460	501	517	517	394	455	409	410	307	235	325	232	224	240	274	446	462	490	500	368	493	481	538	517	355	429	348	299	291	335	243	329	261	384	340	341	539	771	557	418	338	403	282	239	269	292	259	282	418
AT5G63800|BGAL6	498	418	267	613	321	550	406	516	501	196	296	212	212	220	227	276	239	379	172	335	208	610	474	714	529	607	579	250	661	317	467	323	261	220	188	213	378	474	425	500	649	541	399	433	523	260	344	353	416
AT2G19570|CDA1	749	625	596	94	97	117	155	217	167	199	202	201	455	525	430	727	603	752	746	528	703	148	107	141	114	142	128	197	203	270	164	186	136	774	685	669	378	523	526	98	124	100	146	131	225	598	509	473	810
AT3G22072	382	463	484	286	310	388	257	336	276	334	340	287	324	423	270	521	415	523	722	365	554	363	413	400	321	325	311	366	330	458	264	354	181	556	558	461	464	739	582	327	322	284	262	194	242	443	321	353	390
AT2G40008	337	311	259	358	392	455	361	509	433	460	696	428	340	605	446	284	358	323	421	247	332	539	423	378	366	320	223	398	412	530	417	463	312	439	392	460	219	402	309	364	297	239	552	405	507	470	430	467	299
AT3G22630|PBD1	0	531	480	0	485	517	351	0	316	467	0	620	629	745	0	0	458	0	688	497	607	483	526	446	357	394	0	577	0	666	649	723	480	682	584	0	435	489	415	416	472	414	459	509	600	0	0	0	628
AT1G75080|BZR1	420	450	473	245	215	290	288	406	315	389	567	410	431	605	442	503	415	481	590	0	466	311	307	292	333	0	363	482	436	579	371	351	311	440	0	528	376	469	372	220	197	242	419	236	408	574	477	448	550
AT5G41790|CIP1	397	420	338	347	468	434	271	326	286	464	652	392	448	291	428	426	379	470	363	344	366	421	385	267	291	319	324	363	410	507	495	651	445	31	336	76	281	459	276	492	480	524	380	410	274	520	379	550	513
AT2G38830	671	506	639	139	109	191	150	230	135	248	233	215	404	452	436	713	613	666	668	573	616	223	203	278	179	212	177	217	200	226	148	177	116	486	543	465	558	640	528	138	142	141	337	235	233	523	433	503	666
AT3G03965	313	350	361	263	274	288	334	416	401	439	570	371	262	422	288	392	412	467	482	297	373	267	232	232	332	435	373	519	536	515	368	418	310	378	430	401	301	356	330	307	324	226	526	513	474	410	411	436	430
AT4G15490|UGT84A3	183	142	124	332	356	420	518	588	666	580	841	637	261	306	234	135	146	199	168	248	144	248	333	367	720	760	576	612	1076	825	617	729	665	201	159	206	97	136	99	348	341	242	591	750	805	209	299	281	311
AT1G32060|PRK	472	445	368	361	375	490	282	344	386	415	437	348	325	318	230	458	331	429	510	363	409	552	468	358	293	421	304	364	398	411	425	512	405	340	320	294	413	556	520	430	388	340	378	305	376	251	300	274	412
AT5G06245	237	274	376	336	350	389	343	467	355	443	584	354	299	458	300	306	345	391	371	241	360	335	427	388	365	314	371	468	423	598	364	440	383	376	356	391	297	480	324	361	334	353	459	477	530	506	404	293	394
AT5G60280|LECRK18	363	0	610	285	288	354	340	410	0	425	462	291	462	508	406	466	436	498	763	308	438	280	368	262	264	356	276	463	381	435	289	309	319	554	565	515	350	0	427	161	262	206	438	0	244	503	539	438	629
AT5G38420|RBCS-2B	258	216	237	311	426	362	305	394	427	690	787	534	355	449	350	394	306	348	471	119	364	491	614	378	220	198	278	567	368	708	773	1000	803	369	387	300	191	369	209	321	311	207	428	289	353	228	256	276	444
AT5G08275	44	49	112	213	645	123	246	214	189	1035	1282	779	357	477	280	191	262	143	256	54	143	123	116	139	109	122	123	1149	670	846	344	585	472	218	308	252	51	286	67	507	300	419	629	837	1017	770	583	500	424
AT1G60870|MEE9	534	556	421	176	142	169	203	218	266	261	429	293	341	485	386	413	392	573	341	397	386	269	240	260	190	280	308	310	399	375	305	359	307	341	304	300	497	614	509	201	215	223	285	341	496	670	634	636	671
AT5G42980|TRX3	369	340	456	321	315	395	330	364	218	394	517	374	300	372	343	437	456	428	639	349	468	426	405	302	333	351	320	434	462	480	453	552	416	504	523	438	292	467	412	322	304	264	274	273	259	352	350	333	387
AT3G52380|CP33	316	397	313	341	273	259	370	380	411	524	613	548	327	402	279	465	451	467	491	241	417	343	264	316	264	276	212	535	535	491	550	651	465	375	368	501	198	317	254	319	292	201	489	384	487	267	257	219	446
AT1G04537	316	341	251	208	288	193	386	451	326	337	543	387	387	533	474	392	385	306	414	226	252	276	269	319	166	342	268	459	580	541	296	323	334	433	382	383	312	493	332	311	328	281	453	383	528	687	669	640	525
AT3G03200|NAC045	49	49	368	553	811	555	710	733	180	794	965	685	104	73	78	224	128	130	814	35	360	310	600	355	518	462	388	927	430	1213	303	413	402	419	412	278	108	177	95	695	496	464	850	583	315	45	40	0	70
AT4G37432	173	296	324	482	681	615	543	594	218	728	533	534	311	444	313	305	324	230	395	130	308	496	549	386	294	532	406	667	294	712	365	538	409	522	577	381	240	279	273	443	402	306	463	309	141	253	205	73	216
AT3G07885	423	453	474	215	234	307	270	314	264	295	432	254	292	446	430	459	399	427	436	459	518	354	349	218	273	348	382	386	370	437	260	305	250	379	436	427	330	442	463	287	301	267	383	351	307	582	473	585	506
AT2G13660	382	439	372	185	165	222	236	213	251	320	388	327	411	473	386	385	399	507	383	362	322	278	212	213	247	269	258	422	594	424	363	299	260	392	394	300	410	545	439	224	218	187	370	364	468	576	769	792	519
AT1G62610	327	184	461	458	481	423	177	587	153	737	458	671	317	647	551	235	185	316	629	159	447	231	301	224	259	249	332	464	628	570	609	310	254	200	563	571	248	198	255	258	269	437	439	267	527	256	227	362	321
AT5G16150|GLT1	344	352	418	362	320	0	395	425	344	331	453	325	339	424	343	435	366	449	517	350	427	413	406	371	433	0	350	439	469	455	295	349	326	466	438	415	417	553	489	321	342	0	457	356	0	545	409	391	476
AT1G04013	419	406	321	266	228	260	175	412	314	360	551	358	354	345	366	400	351	345	357	385	374	369	297	360	330	355	345	370	607	438	501	563	433	358	243	335	336	357	359	265	242	211	447	331	488	544	540	515	504
AT4G13920|AtRLP50	420	400	518	118	98	225	296	350	219	245	359	239	458	579	540	501	436	538	661	220	536	129	218	86	248	410	295	320	287	547	178	209	173	560	463	575	309	597	340	98	99	101	337	285	231	703	454	430	671
AT2G09190	254	252	431	324	275	306	355	380	287	419	514	344	323	426	400	296	354	375	615	248	412	327	383	318	328	334	338	473	398	502	493	579	434	559	477	504	202	341	257	347	250	299	360	433	359	399	347	381	436
AT1G06680|PSBP1	422	315	304	403	561	412	577	825	662	452	358	316	150	195	122	428	339	323	342	240	320	558	639	504	541	455	558	501	493	414	224	397	213	249	257	232	403	505	479	505	505	409	547	325	504	164	172	221	155
AT5G01375	427	356	342	386	414	385	258	289	276	357	593	289	357	469	387	410	400	404	444	242	403	489	357	414	276	298	212	442	399	466	446	410	383	417	382	468	434	351	358	281	302	287	352	220	343	386	354	360	431
AT3G16000|MFP1	248	310	256	405	423	372	666	582	454	407	520	299	213	202	195	319	324	334	402	209	289	456	457	391	506	632	549	423	469	516	322	434	335	341	331	372	244	337	280	465	514	438	680	497	487	217	213	173	341
AT1G05730	264	262	337	247	269	312	338	436	274	375	465	319	355	410	413	353	286	389	477	291	364	245	314	260	353	363	380	430	496	574	375	460	387	353	386	414	262	336	257	252	337	277	436	515	377	630	460	636	509
AT4G08055	219	280	352	388	510	418	398	377	243	480	422	433	366	396	369	382	315	348	569	198	344	510	504	341	293	376	377	469	339	586	374	703	468	529	405	438	311	362	250	389	407	413	408	327	274	341	303	239	312
AT1G53750|RPT1A	300	355	390	419	356	356	323	415	526	347	484	421	370	349	348	380	290	380	503	223	344	435	395	439	312	295	334	297	336	352	311	373	251	348	312	460	325	497	366	342	333	358	380	340	625	377	349	413	412
AT1G09843	324	297	248	387	402	381	290	363	426	373	547	427	317	394	338	292	323	308	309	223	304	540	400	516	279	376	351	429	535	494	536	610	493	262	277	311	241	329	244	438	507	446	455	526	481	348	330	313	332
AT1G06790	377	387	344	303	395	214	303	303	255	401	508	380	393	439	370	399	417	462	434	263	265	270	267	309	250	265	254	428	408	387	416	464	382	414	368	348	307	415	351	333	365	265	407	241	435	500	419	447	532
AT2G34470|UREG	266	369	457	365	364	417	319	317	258	422	480	344	267	358	252	425	398	462	520	268	432	414	435	385	300	371	305	480	413	482	360	511	380	502	376	350	340	473	359	359	375	312	413	350	298	355	307	194	330
AT5G02500|MED37E	419	309	308	477	344	222	249	275	323	357	668	416	434	453	479	456	473	433	249	207	307	421	230	592	205	222	152	401	534	380	544	513	410	285	308	240	315	515	460	645	403	327	261	245	383	371	335	443	367
AT1G64280|NPR1	350	414	400	240	247	275	342	326	191	258	387	305	315	413	387	396	418	436	425	294	414	221	309	270	308	350	356	460	455	475	329	361	246	404	469	405	328	498	347	348	347	257	367	377	400	467	483	504	466
AT4G25719	246	267	355	232	269	310	301	339	250	366	466	331	363	445	412	388	308	341	539	258	428	232	322	244	295	300	323	423	420	520	369	433	385	441	480	454	312	359	291	287	275	237	379	387	359	637	494	542	389
AT5G10600|CYP81K2	255	294	688	216	304	302	262	223	118	373	436	321	404	469	391	524	240	615	1035	269	844	297	329	157	191	222	169	346	347	316	278	596	400	793	828	852	270	457	274	143	135	99	421	277	169	263	231	160	467
AT1G36992	387	394	409	263	307	317	252	327	259	350	472	347	303	467	306	418	431	425	550	311	476	364	358	249	271	358	289	443	430	480	403	401	305	413	358	401	421	467	351	333	293	239	427	336	365	432	258	394	396
AT4G18215	362	302	290	477	556	666	371	443	309	308	523	358	156	169	170	249	247	270	209	277	207	779	544	531	484	577	433	269	502	265	442	491	368	185	159	225	389	361	371	548	629	592	441	433	518	306	217	419	216
AT5G41610|CHX18	272	356	271	289	291	308	330	443	445	438	504	330	286	422	357	385	268	276	330	298	346	415	354	276	357	457	411	521	540	584	360	477	442	353	300	346	274	328	291	339	312	336	552	462	456	390	284	413	381
AT4G01800|AGY1	518	430	436	306	245	291	232	347	246	357	502	274	329	354	320	376	460	428	507	358	449	283	286	257	306	344	318	371	320	426	265	355	252	345	375	385	379	508	478	260	259	208	347	308	333	485	438	459	535
AT2G27310	299	302	160	246	258	402	485	525	436	364	555	338	325	385	287	205	304	319	307	150	312	205	360	203	487	506	702	583	531	698	381	494	259	269	246	315	203	283	352	285	442	262	515	730	376	531	390	382	400
AT5G01435	278	229	227	311	322	231	358	377	295	523	749	565	248	394	278	349	259	428	415	119	316	339	223	392	183	375	214	591	647	701	519	590	434	348	340	336	174	208	191	464	361	318	570	462	516	349	362	290	392
AT5G48870|LSM5	0	297	228	403	470	454	482	478	293	523	670	479	270	316	308	356	250	242	390	203	307	429	442	503	306	453	345	565	550	605	556	703	557	360	385	377	0	274	263	435	525	376	553	489	442	302	270	253	345
AT4G00880	0	0	0	637	0	618	626	845	0	776	1035	751	0	0	0	531	356	421	508	0	0	0	653	576	561	672	614	1006	663	1118	515	752	662	0	0	0	0	401	0	667	616	0	0	757	0	0	0	0	661
AT5G01210	256	298	205	93	181	130	362	529	492	433	486	469	416	519	429	298	298	310	215	222	169	132	148	139	393	417	508	587	532	561	212	262	210	299	241	307	152	219	241	165	176	185	822	679	616	862	895	725	601
AT1G56180	253	339	503	539	584	652	212	218	169	472	483	296	217	196	234	404	368	359	536	189	416	648	549	474	248	290	217	363	319	419	397	638	501	428	415	408	429	514	404	475	409	389	241	263	200	175	148	185	210
AT3G14350|SRF7	0	0	0	0	634	0	0	0	462	449	702	0	656	666	588	520	659	688	0	0	0	553	0	0	461	452	0	467	586	0	468	740	506	734	630	1326	528	673	578	0	0	0	0	482	0	646	680	714	804
AT1G64720|CP5	727	566	623	262	197	278	167	246	363	69	169	129	234	260	240	791	645	749	577	473	554	420	308	314	273	331	269	137	238	144	237	143	142	478	433	382	810	1079	1032	219	187	201	142	122	185	196	195	238	421
AT5G02710	698	0	0	0	362	0	450	521	476	0	938	675	0	581	0	587	723	0	607	556	500	0	0	0	0	540	453	634	0	0	0	695	0	611	600	617	582	676	515	486	448	0	743	791	0	0	0	753	853
AT3G20790	200	211	327	323	403	311	514	427	257	545	639	590	295	408	377	307	296	350	567	237	487	324	422	264	319	381	357	554	558	622	499	594	484	0	474	390	181	316	165	261	245	259	495	360	347	456	326	263	367
AT3G07170	249	358	344	412	345	235	341	425	310	433	544	357	302	410	286	337	308	379	416	334	296	477	390	338	278	389	271	516	416	460	334	490	452	369	331	484	265	321	313	368	354	345	498	399	406	401	333	364	374
AT2G26692	541	593	480	463	536	766	249	349	280	166	208	189	131	213	118	546	481	581	430	406	560	970	528	565	109	435	302	192	222	180	300	488	395	59	379	385	632	704	569	533	473	472	197	182	131	137	0	82	231
AT2G29190|APUM2	324	394	332	394	380	478	321	336	273	396	530	374	367	451	313	347	311	377	427	233	296	474	345	447	254	325	284	407	462	540	335	406	389	418	333	392	238	370	281	345	404	352	368	440	382	348	336	288	464
AT3G53100	233	291	436	401	407	460	403	494	212	287	418	248	321	325	309	362	308	408	604	230	498	404	443	304	343	359	394	454	311	495	313	382	378	482	423	455	355	522	306	350	306	285	452	353	221	311	238	176	361
AT2G26690|NPF6.2	595	399	940	616	0	0	285	0	293	0	299	0	89	0	196	714	300	742	863	426	392	608	821	0	584	460	348	0	238	263	425	0	439	824	532	734	0	849	750	0	579	535	329	0	0	0	0	161	0
AT3G50750|BEH1	546	482	568	292	243	334	270	222	290	161	146	149	275	344	283	688	466	487	614	423	491	329	247	333	257	363	247	207	179	102	199	257	169	440	440	494	776	847	683	290	450	275	226	260	222	231	262	204	369
AT5G58140|PHOT2	428	240	446	214	406	405	296	294	233	442	589	349	167	195	185	189	174	455	272	101	238	435	611	346	241	336	1580	389	419	508	422	411	438	2405	119	216	520	348	330	335	244	305	247	244	201	174	86	116	98
AT2G42940|AHL16	374	482	414	260	206	245	314	359	301	410	427	286	362	481	364	425	421	514	366	192	308	210	224	260	210	314	265	365	379	410	258	353	213	442	372	524	325	442	405	294	272	227	415	329	226	575	452	440	437
AT3G46600|SCL30	286	431	361	301	286	345	310	424	267	388	474	317	285	387	327	378	292	329	419	329	322	379	317	358	311	415	306	450	392	513	369	316	265	302	267	387	322	444	371	318	276	318	382	424	384	502	395	452	450
AT2G02950|PKS1	256	345	308	150	162	191	303	412	318	513	640	448	339	452	390	357	378	340	298	233	271	155	221	149	270	325	275	590	412	668	560	667	471	330	317	401	280	342	287	108	171	161	573	427	391	479	309	281	549
AT1G05840	0	757	882	0	0	264	173	225	168	0	289	224	532	603	536	0	644	840	699	695	755	261	248	238	255	322	251	264	318	294	0	269	191	623	0	707	0	855	0	176	216	0	251	264	214	865	0	731	894
AT4G17830	295	270	265	453	303	659	272	294	314	296	461	249	194	181	252	460	292	221	314	467	394	555	477	520	455	479	383	370	516	497	467	649	398	285	331	204	193	323	215	461	486	567	344	541	452	275	172	286	213
AT3G18690|MKS1	357	359	303	246	218	243	337	383	353	433	528	399	335	454	318	306	379	307	322	318	303	275	231	223	228	353	275	432	374	532	393	404	350	350	310	295	259	310	267	279	343	268	509	516	509	473	423	494	447
AT5G09120	456	626	428	208	181	290	202	306	306	241	0	366	233	398	298	454	377	509	422	427	521	406	238	338	251	320	285	294	320	355	275	330	261	386	340	370	460	506	453	183	256	260	270	304	385	611	453	540	489
AT1G33990|MES14	305	342	298	386	315	352	288	333	279	232	424	280	248	349	292	291	317	396	415	326	355	497	344	474	323	423	297	292	436	495	363	389	314	279	302	349	370	410	347	380	492	381	282	444	446	413	371	401	407
AT4G08225	284	278	274	284	367	270	260	325	322	340	544	404	335	378	342	311	303	409	444	306	403	314	270	308	295	322	271	457	525	551	372	495	341	400	417	437	260	397	315	249	362	287	427	381	276	418	403	396	453
AT5G53370|ATPMEPCRF	444	526	522	322	468	492	124	148	0	238	380	284	326	420	311	481	516	524	559	435	537	529	416	317	242	267	0	251	341	261	336	484	463	543	444	505	320	493	359	275	272	251	185	170	149	402	302	359	352
AT1G80180	457	483	359	127	139	258	139	199	291	163	293	180	388	525	360	349	352	475	325	475	340	312	285	219	248	292	305	234	276	276	141	155	107	304	284	233	543	603	656	182	228	105	200	299	430	878	708	817	734
AT1G09823	131	149	180	375	739	475	327	346	129	804	892	543	168	202	228	127	163	207	331	126	244	381	519	326	210	334	251	565	348	658	971	1120	813	257	216	256	131	233	108	703	763	632	505	439	261	200	139	120	149
AT1G12140|FMOGS-OX5	253	296	230	376	403	436	333	425	238	412	666	380	305	328	279	335	251	282	306	0	275	410	399	371	470	526	479	492	651	592	437	702	476	0	336	327	0	208	259	401	448	403	564	602	435	336	288	319	346
AT1G59840|CCB4	245	436	318	250	303	254	237	265	436	0	510	308	378	501	371	0	312	437	297	308	0	446	368	408	362	448	253	400	365	448	352	726	402	306	366	360	310	329	382	300	293	343	630	338	520	373	398	486	479
AT2G15320	381	437	541	333	290	354	202	296	188	269	370	295	342	470	322	425	479	521	490	317	423	320	435	300	212	261	191	367	251	461	327	308	324	391	433	314	360	523	448	367	296	247	250	236	220	336	322	292	493
AT5G07265	324	303	248	244	309	290	286	307	247	448	785	427	338	353	276	335	273	338	308	207	263	349	207	343	220	195	278	506	513	642	622	748	544	240	264	296	288	254	279	389	300	349	514	453	427	331	265	290	421
AT1G15990|CNGC7	229	251	242	522	361	374	449	492	380	393	606	363	258	261	267	240	216	164	309	162	325	673	525	492	545	665	433	485	504	631	467	476	418	192	241	232	204	250	150	353	330	355	589	656	546	259	232	206	210
AT4G14180|PRD1	373	414	465	607	432	225	323	477	427	483	214	416	38	407	361	456	414	122	466	489	406	211	37	645	468	313	518	63	592	272	432	18	281	381	306	165	290	412	372	425	530	114	24	575	671	117	371	403	427
AT2G41760|NTAQ1	386	397	397	201	222	181	246	229	256	238	367	265	638	526	407	407	347	523	462	341	410	182	211	216	204	206	198	265	411	405	142	288	149	402	375	438	406	565	380	307	268	220	264	217	343	614	652	651	450
AT3G10405	411	386	377	497	280	313	235	410	254	384	476	372	384	374	328	473	316	366	334	300	357	340	291	472	268	334	339	382	490	413	402	450	274	304	232	299	318	529	283	322	347	277	420	280	384	349	333	320	307
AT3G13440	331	249	339	200	238	211	175	309	263	353	488	473	415	535	419	371	358	431	398	264	323	253	252	216	224	291	241	496	468	462	458	590	359	321	364	383	248	336	273	221	180	167	343	379	422	661	637	529	473
AT3G07568	292	358	429	286	360	436	0	427	280	470	605	386	0	413	401	542	485	483	0	304	0	452	0	0	348	385	411	529	439	489	437	590	588	556	631	493	0	411	0	276	369	299	538	416	441	480	402	360	0
AT1G12211	166	217	236	257	224	206	307	388	212	547	829	420	294	271	306	277	228	217	350	196	234	199	238	123	432	443	334	640	885	857	502	679	501	330	408	264	140	218	146	204	242	278	598	886	486	329	299	222	298
AT1G19780|CNGC8	297	373	362	210	179	270	298	319	378	231	462	354	299	363	321	313	319	348	329	349	350	307	279	325	481	467	470	356	566	437	345	261	197	294	341	366	380	365	332	295	397	263	439	544	528	480	352	333	293
AT1G17065	380	470	487	232	200	268	256	223	310	273	353	276	286	433	341	466	381	450	546	362	467	222	262	258	281	325	300	322	386	344	256	270	274	511	493	443	359	462	423	197	221	165	314	202	276	565	425	367	496
AT1G09780|PGM1	0	311	0	0	677	0	608	687	403	0	1210	0	451	605	0	501	482	0	838	0	568	487	495	0	441	655	0	0	1132	1071	1167	1236	1085	0	0	0	257	0	0	627	529	478	744	0	0	484	0	396	0
AT2G08435	78	150	271	398	467	441	622	639	191	530	509	406	317	297	289	287	227	173	519	89	242	259	478	287	390	442	414	556	391	745	455	587	555	529	399	539	144	216	167	477	375	361	584	417	233	215	210	116	224
AT2G40205|RPL41G	328	309	0	0	720	0	720	0	654	0	931	0	499	713	0	0	0	0	0	0	665	700	0	678	0	0	0	827	0	1110	973	917	0	1129	843	847	374	0	393	0	0	0	871	712	0	622	0	0	492
AT3G18680	294	258	222	264	219	229	288	431	511	474	744	487	227	318	230	441	335	423	425	200	220	260	212	299	231	288	216	422	677	596	446	482	335	315	298	299	196	223	208	342	239	228	607	511	768	365	310	339	387
AT2G35930|PUB23	356	566	334	240	449	0	309	281	252	343	417	349	275	316	244	306	466	360	247	232	310	263	344	249	258	271	318	391	405	383	345	428	380	338	262	0	350	417	400	390	387	374	298	371	348	646	426	527	524
AT5G05200	161	219	173	295	277	323	415	479	435	439	627	485	237	382	235	210	211	218	211	0	233	359	320	350	435	538	475	558	700	530	431	601	395	242	211	231	167	244	229	404	479	391	555	598	573	444	438	451	298
AT1G45474|LHCA5	394	327	195	342	0	446	375	539	396	374	589	460	235	330	275	328	304	356	273	253	382	394	412	453	458	479	483	445	540	502	411	578	487	269	0	347	287	311	252	385	431	427	535	511	0	396	0	342	0
AT1G09543	469	479	542	272	228	327	333	281	281	141	280	170	178	411	349	400	428	521	506	379	502	227	301	218	263	388	363	222	173	195	150	195	135	469	358	523	514	644	464	384	400	315	380	233	282	426	246	301	394
AT1G22700|PYG7	0	0	0	0	843	0	1119	1125	1246	0	0	1260	0	0	0	0	0	0	0	0	0	1153	0	942	1213	1372	0	1258	1556	0	0	0	1010	794	0	0	0	825	0	903	0	0	0	1540	0	0	0	0	0
AT1G21650|SECA2	267	257	303	425	438	432	312	394	289	350	497	305	202	368	251	210	236	299	321	293	276	499	440	471	363	476	364	320	413	442	337	475	324	286	323	325	234	304	235	355	404	362	476	494	404	371	298	351	347
AT2G34770|FAH1	0	989	1076	0	0	417	523	519	575	0	762	0	0	0	0	800	767	943	0	0	0	400	0	0	0	0	0	0	531	0	0	547	0	0	0	0	0	993	745	568	0	0	649	0	0	0	0	2545	1743
AT1G74380|XXT5	295	0	322	494	427	0	457	470	325	477	571	542	352	429	338	321	0	329	519	255	373	394	418	396	371	348	0	489	541	540	405	0	415	0	435	441	267	368	297	473	418	414	464	0	523	412	366	407	371
AT4G05395	298	288	317	327	347	344	337	327	235	343	520	359	275	389	356	380	324	358	415	224	358	393	385	285	288	353	349	380	457	460	326	372	333	325	363	306	336	351	319	301	379	334	347	423	356	371	303	345	389
AT4G21810|DER2.1	559	567	557	0	0	345	256	0	309	221	332	0	293	422	354	0	408	470	529	452	519	355	335	317	363	390	371	270	399	0	242	255	201	0	446	0	498	585	634	309	372	241	310	0	377	586	495	637	596
AT2G42220|STR9	386	413	435	503	409	501	540	520	447	264	278	249	48	70	68	407	365	395	458	334	385	492	504	408	510	604	476	298	374	263	155	221	155	279	322	355	366	508	471	447	419	414	500	445	484	88	105	107	82
AT5G45460	255	276	343	324	344	355	456	356	275	481	474	380	325	271	265	366	308	302	471	221	374	343	454	295	305	394	366	448	347	496	282	370	280	367	379	425	268	312	261	300	302	247	428	365	338	388	323	215	409
AT5G57770	242	263	247	486	251	222	221	223	198	286	422	326	516	534	456	285	280	409	257	191	219	226	315	342	197	186	247	419	436	379	519	573	377	374	333	401	219	267	261	359	167	232	262	232	425	368	325	359	514
AT3G56040|UGP3	0	433	414	0	569	645	0	525	0	0	922	0	0	333	361	410	398	471	0	0	507	706	689	513	492	623	564	571	0	0	442	586	0	0	411	394	388	437	352	533	522	0	0	701	472	490	329	358	481
AT5G03330	323	392	395	371	352	312	335	310	271	309	399	310	267	359	223	347	315	320	358	356	380	322	375	321	258	339	173	356	392	483	264	393	374	347	323	350	277	372	349	335	336	303	367	343	351	437	409	419	340
AT2G07495	319	298	302	323	314	339	217	324	214	393	535	306	277	361	275	334	397	361	360	224	334	349	353	224	245	363	371	505	439	554	414	473	365	344	314	350	289	348	323	252	348	350	332	336	461	478	268	409	351
AT3G07705	374	438	563	380	322	598	212	288	209	162	189	148	122	129	108	480	418	436	622	359	514	781	654	430	347	348	326	145	257	176	266	252	202	385	321	329	622	746	640	302	355	243	267	187	222	137	86	3	237
AT1G63770	0	0	0	0	625	568	624	725	0	699	880	694	0	0	589	537	0	525	758	443	0	765	0	436	0	870	0	0	987	0	749	963	735	0	497	0	0	525	446	0	0	0	748	718	586	0	0	643	615
AT3G62830|UXS2	221	276	246	289	367	334	359	377	212	413	526	367	345	353	363	283	285	302	491	229	344	319	333	285	298	314	345	472	398	522	421	542	422	438	446	434	256	270	238	333	281	327	476	344	302	308	300	277	331
AT3G09310	263	287	326	305	298	386	229	358	262	383	456	332	406	387	370	228	293	356	509	260	443	240	330	304	244	324	323	366	411	460	338	349	339	429	430	406	312	369	237	311	212	230	504	353	330	408	398	404	342
AT3G59040	501	503	0	314	254	0	309	368	0	429	619	422	433	425	0	483	535	504	489	447	0	500	291	338	310	375	0	407	470	449	0	549	382	437	497	536	385	411	0	485	434	346	0	429	547	526	407	412	551
AT4G05190|KIN14D	212	282	611	238	350	346	530	396	73	318	265	210	335	354	250	506	230	330	387	127	456	180	445	142	316	471	540	391	333	547	327	440	377	478	430	377	356	445	280	167	162	201	355	329	104	336	218	111	378
AT1G18415	247	381	269	258	214	403	358	508	154	303	494	286	331	334	361	361	379	331	515	199	379	261	459	193	319	458	326	453	332	483	323	496	364	478	524	483	251	385	325	206	267	227	368	287	150	351	257	222	351
AT4G22505	113	209	522	202	381	323	398	611	206	472	475	289	397	647	337	466	484	400	962	221	601	317	659	0	0	249	143	752	155	714	104	203	133	769	958	692	199	416	0	358	0	0	423	0	89	269	175	64	365
AT3G03135	267	319	296	298	278	252	331	401	260	348	551	393	359	430	328	359	315	351	540	220	427	304	377	272	287	379	324	478	352	469	365	361	355	424	465	405	249	269	265	259	279	232	365	328	319	306	345	298	341
AT2G09325	295	352	272	385	348	316	314	365	276	369	438	334	252	343	258	305	317	356	452	289	345	296	365	388	318	338	255	405	386	488	352	435	351	342	320	309	267	340	346	275	325	332	381	355	367	419	294	327	254
AT1G06787	490	491	505	237	184	219	105	176	169	118	266	171	452	497	437	479	367	552	544	454	596	229	183	304	204	243	142	205	318	278	190	233	156	531	474	447	376	489	440	158	181	143	163	210	214	502	434	576	489
AT1G03440	371	450	395	239	192	316	222	220	209	278	412	305	297	349	275	277	331	338	385	324	350	265	323	199	269	298	245	346	439	419	269	318	224	317	251	312	425	465	351	267	297	267	217	273	315	490	543	591	435
AT1G76460	377	450	471	261	169	242	197	260	145	198	361	256	313	349	397	325	373	468	355	433	460	332	207	247	266	286	265	259	276	317	274	269	187	288	304	358	453	549	487	266	288	258	314	336	387	510	345	492	352
AT1G04290	288	327	327	341	426	503	297	412	264	370	430	295	263	412	234	342	263	310	377	284	278	359	410	420	408	407	437	432	366	482	488	452	474	0	271	0	271	325	259	337	423	277	396	416	419	301	341	368	393
AT3G01360	119	110	728	363	386	528	413	354	239	152	165	395	413	453	351	99	522	91	174	447	659	467	96	126	310	108	349	112	343	515	356	173	482	621	559	111	100	507	132	358	323	102	433	361	276	473	282	129	424
AT3G10525|SMR1	308	273	368	420	372	504	232	365	229	300	427	336	211	275	257	309	211	281	350	209	320	536	448	559	366	397	338	368	359	451	533	502	434	324	296	279	234	337	269	509	470	422	361	327	312	250	250	274	255
AT1G16280|RH36	308	381	298	385	371	404	286	404	313	390	414	322	221	289	263	339	359	342	389	279	335	352	344	346	266	319	297	399	361	449	356	414	258	334	380	407	278	301	354	298	325	293	443	336	403	292	279	271	244
AT2G07850	329	324	413	429	399	461	249	315	279	268	327	290	308	402	285	325	362	370	472	375	424	372	405	318	263	286	246	337	256	442	217	294	246	426	399	402	345	512	376	309	340	226	287	366	248	302	206	228	234
AT1G31490	268	382	320	238	217	297	229	333	198	318	423	303	332	457	421	360	390	373	438	245	387	235	263	252	246	264	263	392	343	379	340	342	339	347	363	276	285	404	355	220	201	143	321	278	293	708	477	499	394
AT2G38780	273	241	187	431	397	152	253	710	416	90	258	254	318	157	200	90	188	348	265	84	30	495	203	45	707	586	669	376	755	111	508	590	165	367	310	170	431	89	150	409	707	521	282	615	792	666	162	184	292
AT2G20180|PIF1	393	386	480	454	342	67	315	388	348	247	347	301	294	263	186	359	407	360	408	283	316	483	378	484	249	330	375	276	400	349	261	259	148	324	280	320	344	476	452	383	410	423	351	393	397	314	265	214	273
AT5G24500	253	288	337	159	169	195	375	414	420	312	373	276	277	440	320	279	297	280	335	349	312	188	201	186	560	643	516	310	527	438	230	294	204	344	352	365	181	263	241	152	201	169	465	492	502	570	558	637	442
AT1G07187	213	323	115	570	356	269	315	439	519	574	885	576	129	173	104	128	144	144	147	96	125	299	358	555	233	296	259	456	467	497	193	290	186	63	82	115	236	251	249	604	618	559	793	701	548	563	518	664	253
AT3G13075	321	326	307	194	314	322	259	341	262	377	537	365	261	349	283	327	324	356	447	284	417	364	302	337	271	319	293	370	404	454	499	551	359	345	308	402	208	271	243	301	301	294	403	304	293	323	259	345	379
AT3G10060|FKBP16-4	0	234	271	395	401	473	428	478	443	398	582	380	230	280	161	251	220	271	345	223	334	476	431	432	392	489	469	398	543	471	350	451	401	307	307	280	293	251	260	359	330	273	469	356	365	208	199	231	200
AT5G02130|NDP1	361	529	352	598	490	663	343	254	197	264	298	232	102	201	184	306	419	365	373	264	371	547	565	462	372	415	368	254	220	195	245	267	296	383	313	378	290	406	472	546	453	388	320	241	362	128	127	114	218
AT5G22050	269	279	375	50	532	393	199	234	73	446	697	504	303	320	324	349	323	320	383	273	348	497	373	513	203	314	230	459	500	573	504	60	242	99	334	331	289	103	328	578	444	411	377	406	90	424	408	354	188
AT3G15570	58	56	140	351	378	386	622	844	374	563	591	397	232	356	358	198	147	195	369	95	175	289	438	327	500	588	551	636	382	632	225	338	312	363	384	302	115	160	72	410	373	321	773	461	367	290	209	167	270
AT3G10220|TFCB	0	586	618	362	433	414	336	406	325	0	565	0	372	584	413	544	537	496	665	479	602	422	411	411	372	369	343	0	463	0	389	417	393	0	0	615	444	657	0	404	0	333	0	425	0	580	0	0	699
AT5G00920	263	277	267	309	289	360	285	385	320	304	552	324	315	313	337	265	276	312	407	238	336	425	397	258	375	442	317	452	457	514	357	477	291	374	271	359	246	261	315	287	340	325	392	377	276	394	276	237	260
AT1G62480	426	285	202	150	118	102	107	179	164	110	136	144	420	988	718	376	323	307	301	346	289	250	143	147	94	117	130	137	201	149	190	159	140	235	271	264	393	458	461	197	179	86	113	78	191	1260	1553	2025	517
AT2G04270|RNE	227	230	235	407	346	330	369	375	338	354	570	361	314	397	378	303	298	302	385	220	317	294	298	339	290	346	327	406	362	445	327	324	324	287	313	341	199	309	228	362	356	250	453	372	450	407	319	356	330
AT1G24030|PBL28	347	350	373	269	236	267	173	272	237	266	395	225	295	439	341	334	311	383	398	286	397	324	216	283	235	326	279	384	400	435	339	367	298	411	402	285	293	393	330	219	288	172	420	301	378	406	387	453	439
AT4G09640	268	276	308	281	297	373	296	331	303	303	344	359	319	358	406	264	366	328	412	218	289	293	234	371	287	298	263	374	512	456	321	380	271	365	330	306	272	369	315	315	328	268	371	317	386	421	385	448	350
AT2G31750|UGT74D1	198	193	110	164	358	365	76	196	277	141	285	266	150	148	154	98	153	371	112	194	131	158	176	565	136	272	82	222	169	123	382	244	178	79	316	159	307	191	279	6678	117	146	498	184	178	288	206	263	426
AT3G06960|TGD4	366	403	421	245	205	273	202	200	269	172	319	259	391	502	351	376	365	388	397	406	391	226	193	266	245	228	289	259	321	309	228	309	226	390	388	457	367	422	365	220	225	174	322	292	307	533	520	472	418
AT3G09895	316	363	333	388	218	53	317	428	264	545	507	463	326	154	365	391	388	410	455	107	190	90	337	342	273	281	226	194	385	559	335	169	352	500	428	443	291	403	284	464	342	293	217	311	404	408	244	363	377
AT2G29420|GSTU7	339	304	392	0	217	287	206	272	218	402	614	406	212	273	201	0	251	333	373	257	298	381	305	0	464	677	398	671	1375	839	1100	856	688	0	267	259	271	320	217	0	226	0	502	613	563	0	0	0	264
AT1G28100	188	257	249	308	187	298	483	621	323	461	545	313	213	485	388	382	234	345	646	124	280	343	158	332	378	332	265	518	267	290	322	250	219	325	555	341	244	256	233	393	249	282	672	402	345	322	308	298	240
AT3G59940|SKIP20	241	363	299	376	213	350	229	303	378	270	476	353	165	313	305	247	207	284	279	239	282	418	275	453	379	330	314	335	481	413	296	282	310	272	173	207	459	378	361	411	485	355	304	328	442	485	360	371	397
AT3G08350	252	289	337	115	109	117	475	564	479	442	585	413	298	381	266	362	238	432	441	205	375	151	133	165	430	461	478	603	398	541	300	381	351	394	432	294	178	207	196	143	111	66	587	503	531	370	309	333	296
AT2G13965	401	417	326	236	253	239	197	310	212	335	424	242	308	370	335	405	338	442	444	276	349	249	303	259	190	222	275	286	362	352	255	233	211	302	327	403	376	438	393	238	237	197	301	287	284	486	412	500	483
AT1G05523	69	0	158	794	749	1013	0	0	273	920	714	675	114	184	150	150	122	161	332	55	204	553	0	393	949	973	0	592	517	912	454	0	1044	268	0	281	127	0	95	792	463	610	685	0	295	0	80	49	64
AT4G05060|PVA43	419	466	429	171	212	198	225	217	221	160	274	176	314	366	279	434	379	452	374	438	378	248	206	246	253	315	271	204	311	220	181	204	204	339	352	421	459	528	466	221	314	226	287	271	298	501	414	465	491
AT3G51070	224	293	373	291	335	290	269	311	208	363	384	252	222	348	242	417	346	400	482	162	399	206	276	226	228	335	278	339	320	467	287	335	243	389	478	434	278	414	363	267	249	191	387	314	168	401	288	215	504
AT5G22145	122	134	260	555	443	358	424	412	99	598	371	305	227	275	229	261	184	188	563	135	341	222	280	293	486	682	285	695	694	774	553	660	541	382	403	399	176	309	129	225	128	516	419	284	169	188	118	112	179
AT3G01525	416	451	406	165	193	183	249	169	187	224	321	255	426	444	410	430	378	412	383	348	382	166	226	248	228	225	275	276	397	326	226	293	219	359	341	308	372	462	369	211	260	175	251	205	267	506	512	516	573
AT1G12820|AFB3	352	386	392	332	332	271	334	288	240	284	384	313	271	306	260	348	347	270	333	259	457	336	359	325	276	370	291	339	348	432	311	286	233	310	284	293	323	572	356	246	342	282	304	345	274	333	267	290	441
AT1G76850|SEC5A	271	294	307	278	298	294	325	364	308	335	461	312	280	327	311	306	372	269	378	207	341	312	310	292	322	377	292	355	478	439	316	364	361	291	285	262	246	374	301	345	331	303	408	305	331	411	340	359	342
AT1G17255	365	407	294	201	273	251	154	87	150	325	418	369	203	471	266	283	386	421	166	363	206	303	143	176	181	281	182	302	828	429	455	455	435	213	233	243	266	286	216	253	225	272	269	329	496	561	549	622	402
AT5G08175	640	597	505	339	312	457	92	154	218	101	148	124	112	203	168	483	374	441	501	479	599	504	399	368	216	289	199	116	226	118	145	174	120	373	310	390	464	670	593	448	364	384	132	181	251	338	240	364	240
AT4G11660|HSFB2B	193	218	326	316	242	387	326	304	226	423	490	310	213	286	234	289	288	274	406	178	297	305	387	394	241	282	213	426	480	600	470	443	441	308	306	249	282	446	278	351	351	260	323	251	400	339	318	309	289
AT1G51390|NIFU5	259	291	349	332	357	395	313	405	191	283	353	175	185	299	212	340	264	369	485	290	367	401	426	296	307	462	352	282	378	362	262	292	362	318	393	355	289	364	387	385	414	312	393	345	310	291	244	385	300
AT2G37550|AGD7	244	343	274	289	295	304	316	253	232	317	384	340	332	376	317	390	293	366	418	283	359	317	316	266	242	399	232	411	347	405	303	313	240	337	408	0	305	380	336	396	339	307	329	295	342	507	434	429	337
AT3G07390|AIR12	111	118	150	317	376	401	574	815	558	362	369	242	201	179	220	147	123	193	141	56	178	330	495	341	640	686	747	447	214	495	148	168	106	161	139	113	209	259	235	448	662	531	767	862	571	269	200	158	275
AT5G67100|POLA	152	271	299	290	290	340	217	336	189	326	397	293	231	301	254	317	276	339	400	223	404	300	349	291	226	260	161	463	666	472	972	880	595	348	326	450	215	311	226	260	293	203	349	186	195	342	159	155	345
AT5G15760	181	163	156	317	295	328	409	416	359	507	686	470	203	302	245	197	210	231	230	175	191	284	301	232	319	386	395	585	498	826	400	492	386	267	229	260	190	200	132	256	258	316	573	552	508	378	304	328	263
AT3G56460	301	338	291	202	211	250	236	271	251	335	458	325	345	426	307	322	292	311	329	278	347	270	236	247	288	333	299	355	436	513	318	439	304	334	291	332	287	341	260	215	248	178	361	322	281	527	483	598	435
AT1G04873	368	409	380	215	419	317	302	315	276	378	416	267	215	337	181	297	335	334	399	203	305	398	394	285	362	454	366	315	343	455	242	393	298	272	234	366	307	395	363	246	326	285	399	323	287	259	203	228	405
AT3G04560	277	253	276	260	178	234	298	310	327	302	571	353	347	371	327	287	278	313	356	271	328	192	237	213	298	313	269	411	417	404	333	345	275	308	338	416	279	299	264	259	257	171	464	431	448	431	524	444	352
AT3G10860	288	284	378	325	424	402	413	373	323	419	473	394	0	470	318	367	373	435	502	0	387	350	455	0	311	430	369	472	0	0	446	605	472	532	420	476	266	364	249	0	318	294	408	329	324	0	338	0	299
AT1G19120|LSM1A	0	341	0	338	348	421	0	561	0	398	542	406	436	555	430	374	369	399	0	325	394	400	382	277	330	437	409	0	495	610	408	453	386	402	380	0	0	434	293	366	361	0	500	0	424	673	444	0	0
AT3G10620|NUDT26	246	255	339	347	296	350	240	381	250	374	397	324	312	403	331	339	327	314	414	257	391	298	352	258	273	308	272	330	344	435	279	359	347	442	402	280	225	268	243	280	260	264	396	314	286	382	288	275	426
AT2G15910	341	308	293	187	185	243	356	310	333	268	414	346	307	416	327	318	330	237	337	263	295	244	265	254	289	456	380	301	380	405	362	305	238	300	295	334	210	320	265	213	349	260	365	417	460	496	349	455	405
AT3G14420|GLO1	455	396	390	288	391	352	139	244	252	257	283	201	255	368	241	557	303	436	305	264	437	431	379	435	205	232	163	230	278	270	331	418	244	338	312	250	421	636	454	295	307	244	221	225	229	228	300	244	325
AT3G58140	265	247	231	326	289	296	318	304	226	471	538	358	306	350	264	291	263	308	363	240	265	358	317	294	299	389	346	338	488	427	380	473	296	321	303	311	257	326	204	286	312	251	445	411	399	237	328	312	307
AT1G74590|GSTU10	210	289	370	310	302	307	329	419	185	350	371	311	332	427	316	356	303	316	388	168	315	234	392	170	207	291	318	354	285	411	283	431	249	408	431	0	248	384	225	0	200	250	433	396	251	471	273	189	446
AT1G29910|LHCB1.1	116	170	200	562	767	496	1000	864	774	123	90	128	19	26	9	162	117	144	241	58	174	576	829	603	559	745	613	184	1078	199	27	24	7	67	82	72	376	392	372	752	659	468	585	281	512	55	158	48	44
AT4G17950|AHL13	307	296	444	233	286	287	229	297	230	388	502	349	337	414	329	325	368	383	500	282	282	342	297	296	211	258	221	324	330	373	306	417	263	337	360	368	275	452	291	247	244	233	227	324	357	302	225	268	304
AT4G38495	446	1104	415	232	145	219	135	211	155	191	246	236	372	351	233	378	396	540	379	350	423	242	189	175	227	192	174	217	266	287	256	270	233	336	313	325	455	515	378	204	259	229	219	226	218	321	315	336	376
AT3G16370|APG	174	235	239	382	301	440	406	533	582	405	578	466	190	207	188	161	182	183	282	131	254	428	349	398	540	584	611	473	442	538	344	348	272	182	187	211	184	184	152	308	337	325	638	588	620	147	141	137	172
AT5G12120	286	311	315	287	267	293	245	208	216	252	438	327	303	374	314	309	277	306	404	287	343	328	268	309	242	310	277	269	386	367	336	351	294	245	255	319	291	373	315	272	286	245	329	328	310	466	411	471	455
AT5G61480|TDR	356	329	330	181	220	169	201	241	220	296	409	239	369	399	390	382	310	413	324	361	258	203	233	175	206	350	199	404	519	408	242	317	272	335	345	329	268	317	240	224	174	197	229	272	236	678	515	496	421
AT3G05145	1191	1108	738	186	358	375	52	39	23	60	55	25	49	34	37	634	754	785	606	697	607	460	311	251	86	95	107	54	28	61	118	204	123	445	309	449	760	842	891	264	236	179	21	26	11	4	5	4	81
AT2G35660|CTF2A	494	566	0	352	381	507	575	335	277	206	272	185	180	221	464	460	383	491	0	347	480	471	414	406	305	0	345	213	242	0	267	294	334	311	310	391	0	529	0	268	388	359	275	338	266	105	272	273	703
AT4G31875	739	728	712	231	119	230	83	134	84	119	101	168	34	246	159	628	571	686	517	424	616	265	226	206	164	115	337	89	112	119	162	188	152	358	499	417	753	676	721	186	155	237	145	48	47	322	10	386	285
AT1G61562	126	224	559	73	288	291	431	462	50	393	257	235	442	306	263	490	251	281	393	70	386	106	396	43	393	418	609	322	305	525	342	439	389	441	455	479	278	220	197	78	107	104	385	374	103	412	239	178	406
AT4G12480|EARLI1	0	370	24	0	316	93	0	0	142	0	239	192	15	77	0	0	531	0	0	79	62	175	191	60	201	463	151	1246	608	377	514	510	628	0	0	0	0	137	0	752	1382	538	1108	2471	2425	436	0	157	215
AT2G01400	286	351	302	306	340	350	327	336	255	311	417	281	218	260	306	268	234	268	372	254	333	438	344	326	268	276	326	282	400	484	345	398	297	259	346	333	273	335	264	293	422	291	370	346	407	326	261	344	323
AT1G75820|CLV1	301	317	314	205	238	198	224	243	201	337	411	320	378	406	401	266	364	317	303	254	282	245	223	209	294	291	248	449	424	474	329	351	294	405	264	295	263	344	248	209	199	147	334	258	222	530	533	536	323
AT1G71180	288	272	371	223	258	286	218	307	179	357	403	222	299	383	289	291	296	351	414	222	314	256	227	242	316	304	299	334	480	430	325	378	283	384	328	407	309	387	336	189	244	227	357	330	329	389	329	348	341
AT1G56010|NAC021	359	393	332	218	248	271	427	265	166	205	352	268	221	228	212	350	412	491	287	145	313	253	190	293	208	334	245	349	410	370	276	247	279	214	259	270	391	523	388	255	308	225	322	337	286	380	351	432	393
AT4G29220|PFK1	181	311	340	243	291	348	300	367	269	428	495	415	249	317	202	267	233	286	345	224	317	288	260	258	334	384	312	402	467	450	416	456	418	364	289	300	260	306	227	250	305	243	523	394	352	296	183	247	215
AT1G09677	250	229	282	231	297	262	349	393	358	379	436	300	292	253	281	299	235	266	384	203	268	343	292	300	243	466	378	383	462	450	291	294	246	282	263	291	221	270	225	339	345	346	424	322	319	411	311	309	371
AT4G13580|DIR18	192	244	305	264	217	304	333	368	237	375	528	269	235	290	300	323	182	298	469	180	354	344	385	238	322	470	452	417	424	442	401	527	413	373	340	284	206	268	273	220	255	225	352	343	222	329	323	306	301
AT2G47210|SWC4	210	203	501	318	396	361	549	617	82	337	305	277	362	257	283	318	160	273	504	166	504	186	342	130	441	356	573	401	322	392	473	475	487	461	452	424	273	319	240	180	177	308	178	247	64	155	87	85	304
AT4G26620	382	392	436	187	235	225	133	201	192	196	318	192	366	401	351	416	385	415	367	465	422	266	197	256	159	170	189	265	232	214	245	285	173	340	254	332	367	507	407	188	196	197	188	218	274	570	488	485	482
AT5G45010|DSS1(V)	0	320	329	345	324	341	323	378	302	367	480	0	323	0	342	393	338	344	463	318	387	296	329	0	283	359	318	431	456	561	399	569	374	374	389	419	243	355	0	316	0	291	434	386	370	403	396	0	377
AT5G46280|MCM3	879	846	484	152	124	263	147	169	160	125	216	87	179	197	205	447	360	459	177	288	196	263	161	272	107	168	136	119	106	162	80	145	97	175	103	168	628	984	988	151	171	167	170	149	136	367	287	298	663
AT4G13880|AtRLP48	277	352	374	217	209	267	156	309	139	226	343	220	327	507	349	362	347	420	386	248	314	141	180	214	254	310	196	340	331	350	260	263	176	402	370	501	254	490	292	206	130	171	307	278	155	510	419	283	509
AT3G02495	229	264	287	251	324	330	287	387	232	348	434	378	259	374	266	295	255	259	420	248	371	289	327	284	326	375	339	385	394	492	386	474	384	367	347	314	216	280	201	227	245	258	357	286	318	339	241	303	278
AT4G07030	438	356	444	226	198	251	204	266	277	163	255	201	221	340	300	371	330	357	454	390	393	269	245	211	250	321	270	214	315	280	197	176	162	297	371	355	431	500	505	175	252	176	241	300	284	473	380	451	422
AT1G19770|PUP14	314	377	0	256	0	292	0	363	480	299	0	347	343	370	348	399	357	396	351	343	0	365	336	333	492	505	484	419	0	537	395	342	0	291	350	0	0	388	396	0	392	311	462	0	583	554	390	462	388
AT4G07285	332	297	302	341	309	321	233	274	359	336	519	350	324	304	252	272	242	229	380	228	324	346	331	436	261	247	245	348	423	455	316	276	301	296	397	303	254	356	297	321	325	263	253	289	397	361	325	301	287
AT5G22060|ATJ2	225	276	296	760	328	303	200	201	225	333	505	311	278	293	259	234	250	221	341	214	241	492	298	323	145	192	174	383	376	411	441	996	532	506	274	256	186	559	215	420	341	0	300	0	631	252	268	0	374
AT2G38470|WRKY33	187	261	296	176	359	216	232	266	225	322	382	230	0	300	233	311	260	275	224	200	286	178	223	135	270	467	342	328	340	341	266	273	251	0	280	269	314	378	321	427	551	544	393	489	403	633	320	406	365
AT2G08425	315	390	386	253	231	320	198	249	139	300	353	254	347	361	336	403	315	360	470	322	448	335	262	196	246	248	267	337	274	341	230	356	275	450	381	376	353	462	375	213	210	192	232	188	180	336	339	334	341
AT1G06227	292	329	460	261	192	247	193	318	190	368	463	330	189	274	199	376	421	375	425	242	351	245	242	255	198	212	133	339	307	480	306	282	192	339	278	422	450	548	400	339	236	210	373	356	194	308	159	150	281
AT1G20340|DRT112	316	317	267	333	351	281	343	358	438	310	376	245	209	274	184	481	322	355	324	245	335	428	461	445	240	351	305	335	369	346	323	429	317	296	297	278	304	418	430	276	360	221	363	174	266	157	253	191	286
AT2G16245	242	265	259	281	256	277	271	352	292	319	487	354	316	402	352	242	252	275	404	248	296	183	281	271	297	324	287	380	396	442	365	304	262	244	319	332	182	304	251	265	261	195	350	324	406	415	367	454	371
AT4G33010|GLDP1	252	256	205	297	424	453	263	379	502	431	676	291	162	228	254	303	252	230	227	169	198	535	579	382	231	301	410	404	275	512	447	517	324	194	184	175	219	334	272	410	429	362	381	286	315	215	211	202	279
AT3G09305	235	242	286	447	239	236	394	517	213	600	517	216	283	293	172	261	310	298	312	158	375	224	399	419	174	364	322	483	313	253	227	270	231	215	275	331	179	398	122	531	605	462	300	366	408	343	347	268	319
AT3G15060|RABA1G	396	392	415	192	164	294	161	281	179	168	265	213	298	359	301	351	315	372	450	434	418	280	226	260	270	310	276	251	319	241	217	237	208	378	316	392	317	342	390	153	206	264	230	291	291	550	393	569	378
AT1G72060	454	508	304	138	143	167	79	125	237	121	199	126	226	265	226	293	386	323	366	348	194	220	125	215	145	171	94	151	202	132	104	125	85	304	185	220	403	737	608	289	301	179	199	319	424	695	693	910	632
AT3G14460	235	257	345	133	238	182	254	299	192	255	331	224	374	458	364	332	327	421	473	225	385	162	265	238	249	333	202	432	414	394	277	255	207	496	460	488	277	262	216	162	161	185	327	283	195	501	319	244	418
AT1G77992	270	345	330	191	174	337	238	283	343	361	385	290	270	327	261	298	385	326	381	268	417	388	306	193	236	274	177	366	260	319	267	353	431	354	420	274	314	385	323	193	240	177	275	272	217	341	322	274	355
AT3G14660|CYP72A13	274	275	395	0	246	288	324	404	222	318	505	378	393	411	368	294	0	346	439	142	289	0	349	298	204	239	314	525	242	530	278	304	208	416	370	0	234	317	0	346	284	319	436	287	263	492	306	340	410
AT5G58560|FOLK	367	248	293	122	149	146	126	134	140	274	623	318	346	416	363	267	260	360	294	383	289	165	151	133	165	165	147	348	478	458	538	467	470	243	281	322	270	411	295	189	179	150	204	233	292	501	458	507	483
AT3G59950|ATG4B	240	298	359	250	210	304	286	245	264	268	403	277	276	342	321	284	248	274	327	218	321	314	257	325	324	387	307	299	470	416	278	360	272	370	294	239	271	300	292	266	337	254	318	275	325	337	263	324	302
AT1G01725	394	405	419	147	146	264	183	251	0	220	314	218	318	366	285	470	0	379	275	348	279	237	201	217	239	257	265	272	412	330	262	225	200	293	306	303	390	458	427	157	249	174	292	349	354	390	392	437	433
AT4G08305	48	57	53	158	213	161	755	896	561	643	790	621	124	154	147	59	70	49	99	32	66	129	188	148	573	622	687	785	634	955	279	326	301	90	96	92	42	73	55	270	359	260	958	879	719	248	235	206	145
AT5G65580	318	322	417	212	182	148	174	253	211	206	246	221	238	370	353	449	335	398	458	322	412	223	194	189	167	204	224	308	302	386	229	247	202	395	301	325	301	415	346	155	211	157	200	221	240	484	500	514	584
AT1G09795|HISN1B	0	0	0	261	0	0	0	0	0	980	1105	0	0	885	0	0	370	415	532	0	0	320	0	0	0	482	0	1032	0	1236	833	1213	783	517	0	597	208	291	0	0	0	371	670	0	0	768	843	764	750
AT3G52220	212	192	257	438	347	382	216	345	249	342	538	350	248	184	245	314	246	272	244	235	276	432	334	268	308	372	276	468	483	498	450	352	261	220	269	298	176	294	287	274	332	213	316	474	283	307	224	273	260
AT4G09785	334	338	298	225	234	278	243	258	240	325	489	214	260	360	277	303	359	422	356	274	312	255	267	265	259	324	263	303	370	361	333	336	285	343	260	354	237	272	180	229	242	169	428	293	342	352	279	322	371
AT2G23200	223	201	322	215	287	294	325	341	270	380	468	353	224	296	288	275	297	281	356	182	221	293	270	242	292	276	290	385	392	461	311	405	363	225	265	301	197	255	217	309	320	376	420	455	397	282	253	254	295
AT1G07803	190	233	402	403	351	399	403	412	228	222	227	224	233	267	170	425	302	304	549	227	439	328	560	407	399	404	374	254	212	298	206	283	247	449	432	396	244	344	241	313	387	283	412	261	161	138	168	105	178
AT2G41375	208	284	335	190	285	207	264	321	297	251	455	358	379	482	315	220	256	304	349	219	320	244	256	221	302	303	301	253	264	424	315	338	260	376	361	407	238	297	256	199	256	194	371	350	332	395	338	263	416
AT1G03545	256	341	332	186	255	168	95	184	235	164	496	150	267	383	291	304	841	796	344	175	329	325	260	150	211	190	341	295	242	321	216	213	198	332	342	324	309	401	288	139	164	109	213	240	234	437	269	291	360
AT4G31230	243	289	224	442	303	288	233	288	309	429	524	418	252	243	237	202	221	267	264	149	330	261	210	406	199	205	184	430	291	539	366	391	261	363	318	289	164	178	192	440	390	264	542	388	521	291	250	334	217
AT3G12500|CHI-B	143	253	711	264	240	438	321	318	0	398	276	178	322	257	298	684	0	305	338	89	378	0	295	0	393	256	465	286	0	392	199	569	562	535	527	339	436	258	219	108	140	227	159	199	65	224	222	114	311
AT2G15960	552	335	191	49	15	17	192	280	353	74	84	70	263	407	392	335	283	433	158	450	254	57	33	90	240	308	378	163	423	205	108	102	75	199	171	238	486	678	594	91	49	52	176	294	498	820	773	1482	528
AT3G01135	319	368	393	177	115	172	241	221	203	214	221	222	287	455	332	447	302	453	460	297	454	135	154	177	184	232	199	228	236	322	168	217	205	446	468	391	371	369	386	137	166	161	250	188	221	510	402	354	502
AT1G75370	254	308	274	423	469	415	346	472	0	303	375	0	323	427	341	301	0	318	359	240	276	286	317	405	358	510	437	330	445	386	252	0	271	278	299	300	254	358	366	0	383	0	0	557	501	468	0	0	418
AT1G17600	144	218	226	100	213	203	158	171	215	493	466	275	330	381	229	407	187	443	522	200	462	120	187	153	190	174	155	666	233	586	321	393	297	273	234	457	300	246	136	183	185	136	399	437	291	588	338	552	370
AT2G03680|SPR1	209	0	275	290	341	394	395	428	180	0	491	351	278	292	284	317	229	250	398	225	337	347	320	375	312	338	140	346	425	530	350	434	346	412	318	370	98	371	253	329	271	0	471	387	235	455	295	0	135
AT1G72150|PATL1	426	257	186	160	127	125	238	381	469	166	261	205	377	456	459	328	258	359	199	299	285	326	142	219	274	317	332	224	403	310	227	202	180	221	205	287	297	430	392	204	201	149	288	268	419	534	599	689	425
AT2G29485	155	188	335	149	241	238	254	266	155	337	422	218	227	187	194	254	151	156	327	93	281	178	378	115	512	699	252	425	1335	753	795	689	509	291	272	165	150	227	157	101	132	117	404	561	324	268	122	155	189
AT5G05675	265	314	318	248	246	309	264	262	247	339	406	266	385	385	262	320	296	288	466	244	295	306	304	286	212	256	213	351	295	341	304	322	257	303	349	302	216	279	260	294	311	224	347	256	293	380	346	330	291
AT1G03990|FAO1	350	356	265	310	346	318	233	260	252	230	433	253	254	358	229	309	300	183	287	223	156	344	452	337	250	303	281	286	237	456	191	277	159	268	219	243	358	505	457	200	293	263	229	222	228	414	321	269	384
AT3G04695	232	248	230	116	226	190	293	239	188	439	566	478	226	314	158	211	205	265	203	134	173	212	193	129	304	259	327	448	458	544	500	509	459	260	224	229	215	252	175	186	282	241	411	409	348	400	310	369	431
ATCG00360|YCF3	303	275	296	247	239	277	232	276	288	270	333	329	264	335	200	376	318	389	445	265	310	320	290	294	215	231	236	293	325	295	257	392	269	348	391	424	234	297	320	220	227	160	317	269	276	283	229	196	331
AT1G16070|TULP8	228	199	287	412	456	409	351	428	226	344	460	422	185	241	200	299	200	149	435	159	310	237	390	308	233	371	288	378	398	519	385	394	345	358	291	319	222	274	137	381	292	367	409	326	227	161	141	125	235
AT3G09090|DEX1	229	271	243	235	0	274	278	374	275	406	515	425	283	294	299	278	297	337	335	206	305	318	346	254	225	323	325	452	434	505	369	414	407	356	352	380	232	263	0	0	354	287	384	347	354	345	335	0	290
AT5G42760	337	402	368	436	382	651	108	220	212	277	402	275	121	148	161	297	421	397	515	385	388	692	532	326	165	224	144	243	209	279	345	421	315	460	409	377	263	271	262	323	267	264	284	186	160	130	84	72	156
AT5G64960|CDKC-2	249	333	263	302	289	262	238	263	257	330	404	294	269	310	251	282	251	270	402	180	286	313	292	310	250	262	291	325	329	427	309	310	252	311	259	339	224	333	265	353	290	293	362	357	333	286	301	276	226
AT1G09993	262	235	215	246	207	253	245	286	316	318	428	293	236	273	212	283	288	228	247	181	239	286	248	342	266	300	261	363	428	403	318	376	293	329	253	281	219	260	223	319	335	260	393	389	453	405	300	389	333
AT2G09310	273	295	240	275	309	295	256	244	308	346	532	398	299	323	266	268	242	289	367	201	247	305	285	325	276	307	261	414	398	392	351	479	330	280	293	295	195	252	193	258	217	297	365	278	365	281	217	281	226
AT3G57720	245	226	294	221	252	307	295	254	166	279	389	321	246	320	305	251	282	305	387	197	275	320	261	230	206	312	269	375	265	403	304	364	318	251	333	341	234	329	201	234	227	184	366	407	330	414	339	300	321
AT4G13918	106	238	364	171	403	286	228	284	75	332	273	260	182	153	100	360	204	243	288	115	321	204	299	151	389	467	305	395	525	445	378	637	623	373	306	376	146	181	151	220	135	283	418	721	449	292	179	170	230
AT1G35710	154	250	263	242	243	300	319	400	237	350	360	299	258	365	291	265	359	281	614	175	349	281	299	215	204	308	265	447	198	434	247	264	250	353	401	411	215	408	196	210	187	202	540	290	154	368	233	209	193
AT2G04621	252	274	288	234	300	244	204	271	211	270	402	321	279	312	367	337	237	304	308	241	330	199	234	223	238	278	263	327	358	404	266	313	235	246	237	333	246	328	301	331	347	253	300	322	289	390	356	452	306
AT1G08723	318	323	292	225	175	252	274	275	286	274	426	276	206	302	257	260	295	359	321	253	273	218	252	200	229	287	233	383	386	366	253	393	231	330	277	303	287	317	267	236	254	254	361	343	326	314	237	357	347
AT2G45530	315	331	310	209	166	207	176	208	184	247	246	202	207	300	226	320	268	367	305	270	297	251	241	250	150	278	160	208	253	240	169	208	166	255	1147	286	334	387	378	236	258	217	1037	247	240	279	255	331	393
AT3G47070	251	274	243	278	290	380	203	380	355	327	394	245	189	266	239	279	234	251	284	182	256	323	331	297	292	334	351	390	461	362	339	477	284	315	247	249	220	267	320	256	313	275	360	382	356	256	152	223	260
AT1G74035	116	153	216	296	423	376	434	495	173	502	418	286	256	316	290	248	215	188	508	122	405	147	399	237	291	307	284	439	258	524	378	531	450	501	511	413	153	221	132	305	230	203	418	215	176	181	199	0	180
AT3G02040|GDPD1	118	140	92	96	81	111	403	129	161	183	355	1117	177	273	166	108	141	128	126	138	111	98	132	85	61	484	131	698	194	200	224	214	147	172	140	479	109	159	131	264	315	276	636	749	182	1492	1201	260	274
ATCG00480|ATPB	375	244	277	177	200	235	272	381	311	266	322	138	347	308	273	479	344	475	331	233	427	349	387	229	237	203	252	441	249	369	329	442	258	210	364	422	422	556	464	328	295	107	211	163	280	188	206	214	227
AT2G21340|DTX46	303	276	255	331	270	397	250	327	238	246	0	225	228	344	295	255	232	295	354	197	299	349	345	402	341	310	284	345	389	394	363	395	320	316	245	309	231	275	260	352	360	279	320	317	314	289	273	230	246
AT1G72850	321	391	348	161	153	260	178	267	130	260	368	234	313	270	304	295	308	342	317	295	263	256	178	176	246	310	199	288	516	353	314	291	183	276	259	330	320	481	328	221	202	144	222	200	226	455	281	324	382
AT4G14100	283	390	354	231	215	250	178	278	277	264	435	259	216	352	230	333	0	429	260	278	272	229	217	328	187	201	197	352	350	242	358	403	399	232	294	272	337	375	272	256	284	219	267	405	296	366	295	356	492
AT5G63470|NFYC4	266	274	305	198	161	260	265	320	313	250	319	238	268	399	332	288	290	319	375	293	367	209	199	232	298	327	337	289	349	367	195	336	248	392	363	357	266	290	264	192	225	168	321	262	320	439	313	370	357
AT3G22565	285	264	331	213	141	464	369	364	134	299	372	257	212	232	237	461	255	279	375	161	443	266	426	192	334	426	437	304	299	432	369	624	366	413	307	396	325	251	310	144	207	190	244	283	131	184	213	146	248
AT2G39750	135	154	0	352	223	216	142	366	443	182	563	437	496	415	204	178	299	144	166	180	417	328	368	223	157	487	372	586	212	263	504	302	159	222	470	161	141	528	441	310	172	207	461	155	221	179	411	539	209
AT1G53887	293	245	260	161	210	203	234	299	309	193	395	263	245	312	273	291	247	279	301	198	291	273	251	204	339	323	307	305	357	381	347	289	216	283	262	315	276	268	264	224	226	208	368	245	323	386	442	533	363
AT4G17940	225	355	408	253	0	303	255	207	210	232	351	255	183	261	213	393	413	371	379	247	366	262	268	0	230	243	242	434	426	356	182	329	325	315	377	416	338	354	326	0	192	153	349	209	221	309	330	372	408
AT5G50920|CLPC1	400	276	166	230	243	209	231	357	483	356	381	253	278	280	242	260	254	288	228	230	200	299	246	265	265	271	358	285	387	390	353	458	279	156	229	266	229	416	355	316	317	260	285	284	362	279	317	387	327
AT5G22070	301	320	310	280	0	224	301	291	227	284	483	294	327	367	269	290	282	495	360	246	276	259	227	273	221	0	213	336	293	337	309	365	0	312	326	301	227	298	228	258	240	0	353	346	348	357	375	536	417
AT5G04190|PKS4	571	553	492	355	295	440	94	170	196	31	69	80	18	16	24	476	492	482	285	429	407	554	590	403	315	321	221	27	122	20	37	36	37	194	222	224	716	832	784	367	389	336	119	132	152	48	37	46	98
AT1G05763	222	274	203	251	251	243	335	320	359	317	463	340	192	275	229	224	250	274	315	199	263	312	253	205	348	361	316	359	433	386	366	371	300	229	242	287	187	194	221	268	264	224	407	407	462	316	248	305	270
AT3G63450	304	317	370	0	328	280	304	342	202	440	521	401	385	408	366	295	342	347	364	166	257	336	319	225	0	209	193	559	389	513	405	437	341	317	282	0	0	311	280	134	214	149	0	201	258	284	313	156	356
AT3G62660|GATL7	263	282	208	269	209	155	221	258	214	296	465	306	296	364	366	360	309	416	278	265	320	221	202	198	197	195	214	337	354	384	347	414	280	281	294	302	218	327	264	180	228	171	276	214	225	328	361	259	392
AT1G02620	342	300	155	51	40	60	98	112	181	32	60	44	416	724	445	137	190	215	120	297	159	84	96	213	133	143	182	36	130	63	58	52	36	120	98	123	283	304	440	88	110	79	71	120	276	1791	1666	2130	671
AT3G57710	301	301	307	167	207	171	120	176	145	278	438	268	284	308	265	302	236	389	209	401	262	169	191	169	221	236	194	260	498	317	400	401	365	249	279	260	233	314	281	281	190	257	295	376	407	331	327	307	371
AT5G64160	194	267	256	521	505	621	255	353	329	274	272	212	147	206	131	133	202	234	275	119	177	639	526	564	331	475	342	210	228	275	101	153	170	212	123	179	288	335	303	545	547	465	331	390	393	154	163	174	170
AT1G50440	303	216	212	189	218	282	232	492	237	263	273	336	223	302	334	228	285	187	232	328	208	273	254	200	313	286	290	410	386	398	408	517	397	229	265	249	233	246	207	242	257	257	396	333	344	281	266	311	282
AT5G24810	192	304	264	422	446	385	213	315	154	391	412	276	249	262	263	240	254	263	325	178	264	328	330	371	243	322	0	303	268	350	303	427	325	267	260	270	254	233	265	446	373	392	269	286	215	334	265	233	328
AT2G26730	536	556	595	119	85	139	85	122	164	164	196	127	318	402	348	418	428	552	454	438	414	167	102	99	96	137	109	167	156	199	136	220	163	443	387	401	539	503	592	88	108	78	158	123	123	400	310	335	430
AT2G33830|DRMH1	135	114	129	32	17	48	175	415	636	154	263	218	465	535	506	230	133	196	124	165	178	101	38	66	291	310	381	302	673	338	141	78	67	153	107	181	90	119	164	67	105	44	323	464	821	1140	832	1279	618
AT1G26230|CPN60B4	130	234	223	169	218	293	353	518	297	0	549	612	0	395	351	282	260	175	306	238	279	210	232	215	173	200	499	524	416	612	284	735	0	37	366	29	158	136	19	22	195	238	562	733	601	330	0	389	509
AT2G42230	240	307	242	340	377	357	303	380	257	335	359	302	158	185	174	285	219	316	325	195	267	299	353	347	308	373	302	354	387	388	293	298	242	310	292	303	220	347	266	359	289	262	410	357	334	193	155	176	163
AT3G57980	508	480	405	166	175	182	145	202	183	98	194	150	241	255	237	456	387	438	337	372	365	159	231	212	208	204	203	185	159	206	111	122	90	328	307	240	486	507	493	239	205	232	201	233	268	389	282	429	329
AT5G04470|SIM	343	300	293	216	198	229	202	221	0	236	298	216	276	343	270	362	350	370	471	251	324	240	248	284	0	224	294	257	280	310	298	311	204	369	331	347	326	432	350	269	262	216	252	258	283	433	289	319	303
AT5G65610	201	210	187	295	266	254	286	283	319	322	463	376	298	375	336	164	175	210	219	96	225	233	203	290	246	253	227	298	431	372	358	367	319	175	206	170	177	281	215	376	251	261	351	385	567	385	382	465	278
AT5G61930|APO3	253	271	295	276	283	264	266	254	255	446	422	164	191	354	241	334	300	247	351	182	310	224	218	286	229	258	251	394	442	494	313	349	210	303	210	229	211	258	258	285	230	204	312	382	218	281	292	346	330
AT3G06950	278	318	261	162	187	207	201	200	279	220	361	266	210	283	272	288	287	332	254	235	296	258	227	290	230	294	238	302	424	323	206	308	270	333	346	334	252	316	250	183	246	207	370	332	273	406	266	413	319
AT4G18830|OFP5	388	330	296	392	197	323	298	422	88	466	105	431	74	88	52	279	233	336	48	238	277	302	56	61	61	521	455	359	724	558	641	641	96	284	234	360	323	49	54	415	397	395	569	538	77	59	248	55	79
AT5G56660|ILL2	191	234	255	324	317	283	228	299	202	265	446	289	267	267	172	224	236	228	299	158	268	280	335	255	211	309	239	370	341	404	409	397	312	331	250	227	243	314	251	316	348	307	341	337	307	322	251	282	340
AT2G19582	276	248	346	266	343	308	254	262	217	328	298	320	284	389	272	390	294	308	506	260	370	260	341	247	264	270	250	276	187	431	311	328	255	373	344	376	263	265	147	259	184	206	317	227	160	300	180	158	340
AT1G15160|DTX11	281	302	352	180	253	233	217	187	156	250	503	360	203	253	242	343	343	378	384	177	292	307	200	194	209	350	180	340	493	374	300	365	226	319	271	270	289	370	262	180	127	167	313	260	302	144	213	294	381
AT1G49720|ABF1	78	103	87	136	93	64	660	929	540	294	457	274	266	199	162	93	111	130	124	38	65	54	150	87	729	665	655	409	464	404	274	240	207	106	110	149	118	115	56	176	195	189	976	1152	921	347	231	324	217
AT5G63375	180	248	309	240	242	288	232	372	207	246	371	142	225	378	284	253	276	238	298	164	220	189	365	233	264	343	266	254	241	440	139	256	208	323	239	268	274	413	250	244	214	208	331	409	230	407	395	349	347
AT3G46640|PCL1	256	216	476	259	290	463	251	275	175	373	275	324	158	170	76	397	266	306	497	276	531	368	398	161	168	311	251	211	585	24	355	787	591	403	388	517	161	243	173	261	208	242	234	312	260	57	91	48	160
AT1G30590	217	244	191	294	280	247	298	345	295	364	571	374	165	234	164	205	237	233	261	226	187	370	221	357	260	213	234	467	363	495	397	511	318	228	256	245	146	242	185	352	296	261	514	333	437	170	190	134	193
AT1G53500|RHM2	124	191	202	400	361	364	304	364	238	369	526	344	244	243	194	220	209	260	376	143	247	426	373	328	222	441	243	455	362	514	291	472	313	282	242	295	187	201	156	374	345	318	309	239	260	194	124	119	228
AT1G60990	284	283	253	247	253	284	254	274	234	337	472	365	202	304	249	286	178	284	252	164	181	348	288	273	291	298	281	333	373	414	253	375	338	215	232	240	222	240	217	242	253	225	398	333	339	365	320	232	284
AT1G34370|STOP1	432	408	445	160	138	0	0	241	202	0	364	250	392	452	0	390	381	492	439	0	0	0	207	0	250	298	249	0	335	358	261	286	215	344	330	384	415	560	498	0	217	206	348	0	267	645	494	531	510
AT5G42825	0	0	0	0	0	0	0	0	0	2	0	1	1	2	0	3	2	0	6	0	0	0	0	1	0	0	0	0	0	0	2	2	0	0	0	0	0	1	3	1	2	0	1	4	1	4	0	3981	2
AT2G43340	427	509	454	207	240	276	153	169	138	217	295	211	192	253	243	421	408	452	438	436	411	321	301	266	131	155	125	187	209	238	206	313	275	409	349	458	356	455	398	199	189	168	142	160	162	279	182	202	278
AT1G30282	89	77	160	108	124	206	366	663	628	297	629	304	316	299	244	210	117	84	313	84	193	123	115	73	522	433	726	579	439	564	240	283	274	290	216	288	89	99	101	123	126	53	915	705	565	400	233	236	205
AT5G46700|TRN2	67	101	101	280	103	220	242	575	387	384	737	369	155	204	230	124	81	106	90	57	122	178	254	249	502	402	640	730	478	1102	237	179	127	174	129	160	122	150	89	272	313	298	567	857	701	170	200	216	181
AT2G24540|AFR	456	330	444	209	168	269	150	175	186	181	184	154	164	221	288	437	350	361	346	343	363	305	209	205	169	165	182	118	247	217	271	176	124	325	324	347	382	666	455	236	263	175	167	263	188	383	255	314	336
AT5G18705	95	121	166	313	386	262	469	558	224	584	608	431	221	264	209	167	230	182	371	113	166	238	373	283	315	350	305	559	438	639	229	475	398	305	354	330	86	168	103	288	186	160	541	297	202	238	185	116	238
AT5G57040	193	215	273	327	352	434	413	380	348	306	368	213	114	136	134	160	179	231	214	197	224	349	428	426	480	566	429	317	436	400	238	353	241	187	208	156	194	231	210	323	395	360	443	481	409	181	182	178	107
AT1G01910	303	383	365	394	467	422	460	0	401	526	0	525	435	0	0	340	0	0	490	0	437	0	0	0	474	0	475	523	743	713	0	538	407	0	0	445	0	0	0	486	0	469	628	650	602	0	0	0	478
AT5G54080|HGO	538	502	399	96	64	113	86	95	99	58	132	113	290	462	368	314	285	384	323	521	417	146	109	119	109	162	172	120	281	186	98	116	82	257	235	339	430	575	558	71	92	76	82	182	206	790	643	905	488
AT1G79810|PEX2	230	333	233	245	264	301	269	250	179	316	409	305	0	322	234	273	238	240	351	234	307	291	276	272	245	278	217	253	423	436	320	498	274	287	306	298	226	301	262	299	289	257	391	247	270	279	246	252	252
AT3G01200|RP2	0	420	324	272	242	324	198	270	192	0	388	0	271	380	328	378	360	434	332	280	361	307	290	214	244	0	255	0	384	387	326	0	309	303	366	334	0	457	416	222	242	204	308	348	332	459	0	374	568
AT3G52610	430	365	324	209	223	277	160	250	202	159	209	168	306	367	171	358	376	502	439	341	387	257	212	265	268	172	220	236	284	221	234	246	161	296	386	341	309	276	361	174	238	261	207	200	264	263	311	326	366
AT1G78922	293	315	300	212	211	252	196	249	228	243	430	244	250	335	218	285	279	315	300	263	335	232	234	243	214	240	240	319	373	401	302	294	227	287	317	397	199	258	234	156	177	213	360	354	310	333	399	371	317
AT5G40650|SDH2-2	209	257	301	342	307	0	251	237	0	282	342	256	324	375	281	351	310	371	466	248	369	245	328	302	0	256	359	274	0	458	352	366	363	336	404	348	143	361	248	280	0	273	0	252	237	386	352	415	335
AT1G04053	204	228	157	161	200	448	267	431	101	267	421	229	210	183	238	321	372	244	415	239	241	327	440	184	290	400	314	296	350	333	370	548	280	358	374	416	245	256	158	235	204	291	369	216	141	223	180	159	277
AT5G59730|ATEXO70H7	462	531	444	325	223	337	175	207	158	138	179	129	164	237	197	414	386	424	335	286	226	253	361	225	154	256	200	158	153	192	156	171	188	278	277	317	424	544	532	246	317	328	178	199	196	109	120	127	330
AT1G04097	290	326	396	130	156	234	185	190	172	116	373	240	238	294	141	264	315	284	312	308	338	255	259	163	262	321	229	217	297	365	270	267	184	286	209	289	338	418	381	195	228	179	241	301	214	505	273	385	381
AT2G01350|QPT	192	231	236	224	279	287	312	270	183	285	409	261	247	296	288	236	242	232	303	207	270	241	267	208	248	280	280	297	392	413	306	492	366	249	280	233	208	299	277	241	248	221	343	270	301	373	276	316	263
AT1G66940	147	263	292	0	309	145	286	430	276	541	647	194	232	250	311	298	223	264	361	147	303	252	333	273	535	225	283	315	195	387	332	294	253	310	392	253	195	291	0	199	292	309	317	268	397	370	316	215	139
AT1G78060|BXL7	139	152	0	203	381	338	308	398	202	518	510	412	232	369	254	309	232	276	379	120	341	282	0	205	234	294	269	453	260	547	286	428	407	444	300	311	194	261	203	230	233	214	426	228	156	279	209	105	250
AT2G21350	170	231	242	251	259	303	251	321	279	323	482	256	230	290	275	217	258	196	302	227	338	371	311	355	225	442	266	285	342	360	301	380	280	244	262	199	271	259	245	280	337	231	310	344	288	296	215	255	225
AT3G27906	299	318	351	224	231	230	231	236	200	277	340	244	266	283	300	355	342	364	350	311	274	182	171	204	175	125	171	312	282	298	262	335	271	352	318	282	258	335	306	166	166	172	250	257	308	310	238	248	328
AT2G01290|RPI2	212	227	236	255	249	297	186	196	292	398	599	417	198	285	197	223	256	238	246	214	221	382	274	285	172	186	168	426	393	542	469	602	456	172	190	219	133	194	159	267	257	191	439	430	391	198	216	212	231
AT4G37310|CYP81H1	190	165	162	306	322	357	320	368	321	454	545	397	166	170	108	157	181	221	230	167	220	354	418	330	313	316	256	461	367	521	377	440	293	200	204	149	180	187	128	392	415	373	490	399	359	132	183	85	205
AT4G00165	111	92	116	245	263	0	333	394	304	562	777	630	180	225	214	121	116	144	163	75	118	284	188	252	230	230	239	602	507	612	515	692	558	134	157	137	82	89	80	223	207	202	592	608	680	205	191	196	295
AT1G24360	0	320	420	369	0	0	0	358	363	0	643	431	0	0	0	0	437	453	546	0	474	0	400	0	0	365	304	483	469	518	458	0	433	552	435	434	0	384	306	407	336	266	468	0	0	477	379	0	607
AT5G04670	173	200	241	313	373	419	306	295	111	400	403	325	154	138	183	222	168	196	341	137	260	319	479	305	253	314	249	354	239	493	394	636	422	232	229	254	230	276	243	391	408	372	324	294	201	135	112	111	82
AT4G06215	300	267	364	134	192	266	173	339	226	325	302	132	245	232	148	405	289	152	215	269	232	289	264	209	216	249	357	407	518	263	485	352	285	227	106	391	251	384	223	301	208	234	360	182	212	283	375	345	372
AT4G13340|LRX3	326	302	304	193	223	275	117	163	187	204	392	360	260	304	264	363	361	446	332	219	287	352	195	215	165	239	156	300	248	372	331	358	247	290	279	317	280	457	351	275	244	187	178	239	239	233	175	221	285
ATCG00490|RBCL	103	56	59	110	128	105	32	67	126	84	184	1112	160	1063	57	86	109	246	74	390	45	129	105	94	50	28	93	82	304	79	149	140	49	61	1664	1412	141	509	471	860	216	160	1469	604	474	75	105	134	352
AT3G47670	263	269	302	193	262	228	199	239	226	311	411	279	230	256	239	303	258	303	306	233	295	0	196	251	235	284	272	364	412	419	319	384	253	272	275	286	223	327	281	267	227	0	287	330	320	396	264	349	335
AT5G14320|RPS13	215	227	256	233	247	216	209	268	172	367	368	314	223	298	243	321	288	264	320	189	280	212	290	248	213	271	244	362	371	405	349	385	264	282	282	319	221	276	253	251	235	191	298	256	351	308	315	256	290
AT3G07825	195	223	200	202	236	291	263	322	218	301	390	319	239	306	274	231	165	255	290	189	290	203	228	220	293	356	292	300	421	411	392	391	421	285	323	295	205	228	178	239	206	210	326	359	274	347	275	292	294
AT3G54890|LHCA1	159	121	133	493	539	469	541	802	770	104	143	106	22	54	41	146	98	135	123	94	148	670	743	508	568	707	569	150	283	222	62	67	55	80	100	66	239	376	332	526	562	466	478	316	410	84	167	121	95
AT1G06473	476	457	598	75	49	143	49	55	96	28	112	75	259	304	309	508	342	580	462	300	424	107	118	132	121	86	99	70	194	103	72	49	67	297	359	337	509	821	680	104	133	62	85	114	149	448	301	293	463
AT1G48160|SRP19	182	270	309	182	197	238	204	282	169	305	328	210	269	425	303	286	317	293	378	230	324	159	184	221	229	209	189	325	361	267	268	259	254	392	338	249	255	292	250	228	167	151	352	239	271	406	435	388	307
AT1G33700	294	323	372	227	214	159	194	201	139	211	291	198	395	401	208	374	400	358	350	267	276	214	202	259	174	277	162	230	221	283	159	231	178	350	373	303	334	338	314	164	165	203	228	209	180	413	295	341	382
AT2G40160|TBL30	177	218	344	271	184	271	267	283	112	351	448	292	254	295	209	305	238	306	424	202	357	219	256	158	284	316	280	346	286	455	319	336	309	366	261	272	256	335	216	196	246	196	359	273	147	279	197	107	259
AT1G48315	94	727	93	114	78	99	136	66	57	708	1119	219	94	163	148	185	634	90	109	116	868	177	112	89	449	88	56	739	84	1124	217	180	82	931	102	993	59	85	784	69	137	144	96	781	139	198	135	140	282
AT1G07128	308	268	280	147	179	197	132	227	254	292	314	230	242	350	260	339	340	353	289	281	228	229	183	195	231	202	269	294	436	405	276	321	217	301	220	281	211	282	307	166	159	140	282	378	285	364	397	354	337
AT3G19490|NHD1	170	209	201	235	237	322	274	401	338	278	404	298	207	170	156	212	210	232	237	192	298	311	274	281	310	375	301	354	416	458	298	400	261	235	236	245	168	232	179	249	286	238	436	394	418	241	238	259	256
AT1G04760|VAMP726	99	89	127	395	402	461	349	433	267	545	650	424	82	79	77	133	141	153	129	56	56	478	513	346	212	403	271	492	508	625	596	620	491	102	89	126	84	147	75	375	373	322	567	392	279	65	73	69	131
AT3G05015	298	255	362	187	387	232	293	249	121	211	249	292	162	198	130	323	238	214	339	113	207	131	302	108	186	304	389	244	300	291	293	260	323	241	202	189	429	397	387	285	220	281	334	415	333	308	327	331	190
AT1G23310|GGAT1	548	357	409	200	231	212	146	198	232	133	198	112	143	275	155	552	383	519	379	332	340	332	324	224	167	225	247	104	191	185	166	249	161	321	290	232	479	759	611	254	216	194	162	128	160	211	153	190	273
AT1G70475	117	131	217	238	231	272	422	438	206	399	536	412	279	301	267	208	173	182	330	117	234	279	307	212	283	286	314	431	304	476	295	351	352	320	309	341	177	186	143	226	236	154	548	381	211	234	191	123	279
ATCG00640|RPL33	195	251	318	199	216	313	182	201	378	209	423	215	210	231	225	293	232	348	409	202	203	606	336	282	242	297	164	319	198	387	324	266	241	219	189	239	351	377	293	263	404	165	202	279	319	294	123	230	122
AT3G61530|KPHMT2	127	219	249	135	215	205	240	323	276	316	385	240	265	320	259	262	166	250	342	214	320	199	183	194	265	345	300	350	402	388	335	360	259	343	244	191	168	266	182	212	165	196	328	273	309	474	449	357	372
AT3G52860|MED28	231	245	316	163	217	235	231	226	234	298	292	176	274	326	246	263	222	272	350	221	304	302	210	217	208	227	207	371	350	356	287	311	212	322	361	317	234	349	217	285	321	224	306	252	296	383	285	260	286
AT1G08847	127	200	159	340	347	454	234	461	352	237	438	275	145	277	159	127	201	180	146	123	174	487	405	389	407	474	301	387	334	451	207	236	294	185	167	224	115	217	162	382	484	341	460	377	427	248	146	122	207
AT1G31330|PSAF	301	184	235	366	334	243	479	591	575	166	182	161	70	84	49	318	213	253	218	130	178	505	470	352	447	562	500	317	331	245	111	129	77	93	109	128	378	628	551	552	471	256	349	270	331	175	141	140	77
AT2G48070|RPH1	175	220	240	237	172	225	274	376	245	403	555	355	216	296	264	209	229	244	327	222	304	274	245	242	230	272	213	366	385	424	280	347	273	274	272	245	222	313	171	223	236	172	317	339	291	297	274	348	248
AT2G46570|LAC6	231	213	283	267	388	212	245	337	230	385	398	281	177	249	218	339	295	320	319	123	225	277	322	264	187	309	251	347	271	340	197	252	170	247	231	328	194	318	228	298	305	173	332	369	204	253	221	200	219
AT5G05730|ASA1	144	230	318	0	491	275	0	399	319	545	741	0	0	382	0	310	264	271	0	175	0	253	0	0	366	451	331	0	914	0	492	661	532	437	350	0	0	347	0	389	0	378	576	0	809	853	600	561	0
AT5G51970|SDH	268	403	300	131	117	180	122	140	102	198	259	194	308	418	379	218	208	228	317	446	317	284	158	158	181	214	168	213	349	288	223	291	278	251	285	266	293	337	287	105	131	79	187	207	254	641	609	624	466
AT1G09420|G6PD4	243	332	232	93	182	237	126	202	234	216	358	208	277	0	349	197	239	293	287	239	223	0	0	249	223	0	165	331	235	328	140	146	139	229	0	244	236	298	366	124	173	165	187	271	308	865	798	971	584
AT1G05033	331	333	419	156	169	134	237	289	202	291	359	257	139	184	156	397	320	407	472	313	438	179	192	170	240	267	233	359	275	381	234	268	156	402	409	458	236	330	258	144	150	178	412	340	300	110	100	83	217
AT5G04760	245	278	356	123	208	182	239	276	180	138	426	177	191	201	259	249	169	271	312	301	353	296	221	178	291	316	228	220	462	280	266	268	219	204	218	341	262	313	290	172	231	250	283	339	308	411	370	396	341
AT1G17250|AtRLP3	259	264	323	254	224	246	230	301	279	304	508	283	251	314	255	237	217	271	210	214	155	216	292	278	193	281	225	357	268	368	256	401	208	253	248	284	222	273	265	223	272	272	274	264	240	307	189	209	325
AT2G04145	89	43	47	293	339	287	357	495	328	486	583	470	113	155	154	56	33	60	88	39	72	276	313	266	407	474	385	589	800	540	582	598	485	89	80	70	54	57	62	285	347	321	511	391	468	270	285	275	163
AT4G21960|PER42	149	117	191	252	272	208	408	484	248	418	401	386	255	333	218	291	186	210	248	107	187	169	263	247	340	272	328	444	373	572	427	527	444	150	217	186	138	285	226	285	247	184	431	275	214	179	170	127	224
AT3G10630	216	289	290	196	232	287	242	227	180	242	331	309	299	358	214	196	245	205	311	194	318	253	265	232	155	237	250	304	390	368	320	339	225	253	305	315	197	335	213	174	258	193	292	322	281	399	241	255	338
AT2G47990|SWA1	262	253	255	242	296	198	162	309	211	275	421	308	269	274	267	243	275	278	292	211	204	248	230	330	143	207	116	366	332	418	306	332	208	278	295	294	176	274	187	332	257	258	330	312	314	264	203	311	319
AT1G68870|ATSOFL2	244	268	254	215	292	279	167	232	238	270	373	299	259	269	347	275	264	267	315	148	311	301	368	287	195	283	255	232	262	320	228	257	163	212	264	231	240	414	253	175	277	219	306	260	201	249	252	270	324
ERCC-00074	370	274	296	183	209	195	224	335	256	193	247	152	247	230	238	437	235	331	379	272	307	337	341	268	218	237	241	235	359	348	377	390	201	178	187	248	424	750	473	373	259	167	244	195	234	205	147	205	165
AT5G00870	127	175	156	357	524	374	273	301	254	390	482	351	143	119	131	170	228	191	259	129	140	364	318	499	146	230	185	445	369	447	359	405	342	196	227	221	195	202	163	564	453	449	373	285	356	180	82	93	145
AT5G13720	140	148	181	137	162	206	345	366	317	462	612	286	212	299	357	139	169	149	192	153	157	166	175	160	328	275	330	485	397	504	339	404	299	187	143	175	130	181	160	170	209	141	526	467	419	395	363	402	334
AT3G09745	184	240	465	161	151	185	197	315	101	291	512	219	243	467	278	259	344	296	425	116	483	37	169	133	189	289	190	318	248	634	221	196	195	252	390	453	157	248	182	51	87	92	448	433	58	240	146	132	492
AT1G08003	220	216	256	265	260	331	258	307	228	248	368	248	264	300	224	289	261	219	365	157	266	253	266	275	301	294	281	290	319	352	217	280	202	330	250	301	240	267	213	260	287	292	315	328	294	290	220	251	239
AT4G16330	239	269	279	201	188	205	170	214	200	271	364	224	238	353	310	297	252	278	324	256	301	168	162	175	219	295	178	209	364	284	218	283	204	253	232	285	219	292	247	176	163	177	268	282	249	494	388	503	420
AT3G02275	193	304	272	251	218	151	195	298	273	303	385	268	240	330	273	214	245	237	312	252	286	273	236	184	170	275	251	304	324	356	223	324	270	255	270	282	196	274	208	224	221	171	325	301	268	312	361	354	321
AT4G30660	0	0	0	0	0	0	0	2529	0	1851	2265	1695	0	0	0	0	0	0	0	0	0	0	0	0	1717	0	1980	0	0	0	0	0	0	0	0	0	0	0	0	0	0	0	0	2531	0	0	0	0	0
AT1G76140	191	227	159	208	168	286	255	300	253	314	388	341	220	355	237	267	219	252	315	172	276	196	215	218	256	273	208	464	347	384	289	381	249	242	225	252	177	236	198	286	188	192	325	333	373	308	321	320	289
AT1G22500|ATL15	376	357	267	158	135	187	192	254	296	154	270	169	166	233	145	247	298	324	282	459	291	283	241	197	365	390	445	233	367	202	257	229	150	318	233	269	267	325	292	186	255	221	205	365	459	271	277	320	274
AT5G54570|BGLU41	329	369	347	187	133	169	159	227	196	214	255	164	239	303	266	345	364	385	362	209	279	157	187	199	166	202	190	225	161	214	127	149	158	292	216	306	328	475	411	239	171	203	202	223	151	420	347	338	462
AT3G55040|GSTL2	175	177	151	229	182	240	243	287	272	384	481	377	191	311	238	208	223	233	223	149	223	283	225	279	230	307	228	390	365	400	478	476	375	233	224	235	172	191	195	167	227	206	361	358	365	235	261	316	298
AT1G01490	488	296	344	225	238	192	99	176	151	161	221	126	212	324	263	477	404	380	389	357	365	339	299	239	127	231	183	199	247	234	285	287	244	237	299	252	386	509	473	182	191	143	144	194	172	285	298	333	220
AT2G33845	196	213	247	222	342	225	287	319	174	304	492	374	189	281	174	235	220	277	321	163	227	368	289	246	187	221	196	326	383	388	322	455	232	284	249	248	101	191	211	431	384	283	382	327	269	263	178	187	186
AT1G73880|UGT89B1	348	327	299	164	179	145	137	199	176	183	237	175	335	413	324	252	325	345	368	217	286	269	204	224	178	198	206	244	275	219	242	238	160	256	245	238	300	302	344	183	199	130	231	242	260	482	457	507	345
AT5G02070|WAKL20	228	327	278	230	245	217	176	270	201	281	322	235	211	271	274	293	321	313	288	122	161	137	238	233	171	235	210	246	243	274	173	296	198	284	251	218	356	440	295	228	159	156	302	301	185	331	304	240	365
AT5G13630|CHLH	466	351	308	345	396	351	262	359	417	114	142	54	20	32	44	480	366	428	410	225	338	637	468	445	262	360	314	102	137	114	75	145	77	249	222	208	451	679	581	449	331	263	231	127	203	53	71	39	87
AT3G04010	225	171	193	202	154	272	110	109	137	230	424	228	136	233	182	185	185	264	170	309	188	261	135	168	222	318	185	296	1084	529	1165	945	812	167	153	170	174	171	182	161	142	144	157	303	267	243	244	202	185
AT1G04433	159	174	383	226	345	474	281	365	246	355	390	309	265	259	168	236	235	217	489	165	255	262	501	183	244	230	339	340	163	420	171	342	336	201	257	182	155	286	177	213	160	205	390	167	196	362	244	243	347
AT3G52030	317	245	321	224	221	231	245	229	172	221	269	205	246	272	260	309	292	290	329	224	280	234	243	213	209	272	174	295	271	299	256	345	217	280	260	279	207	352	254	228	211	204	295	220	231	333	324	284	266
AT2G36470	74	92	110	65	85	96	203	239	165	482	650	505	309	422	362	144	111	158	126	105	92	91	70	86	121	116	140	641	659	717	580	805	666	114	167	211	51	107	66	81	73	58	365	399	396	371	387	270	478
AT3G19480|PGDH3	230	225	256	238	245	293	307	374	337	253	376	240	171	179	173	252	185	263	264	217	260	358	376	325	274	358	327	297	313	389	260	282	164	218	228	241	171	250	220	227	330	234	442	375	343	211	216	217	232
AT5G07580|ERF106	0	187	214	139	196	162	301	342	283	346	394	354	239	318	212	243	156	194	199	163	176	161	133	171	343	350	336	383	523	411	424	349	305	262	190	192	184	278	169	156	226	184	394	387	506	328	359	337	254
AT1G11530|CXXS1	0	0	541	0	140	0	0	745	778	499	838	0	0	0	0	0	0	570	613	0	0	458	0	0	0	0	880	535	1131	740	0	0	0	497	499	571	0	553	0	0	0	0	0	1069	1318	0	614	0	0
AT5G51690|ACS12	247	260	376	198	203	260	235	269	174	211	235	227	237	311	286	340	250	254	437	217	392	148	230	103	202	301	250	245	227	420	235	335	210	348	271	338	272	327	282	174	161	130	236	223	216	334	269	259	290
AT5G04415	109	85	128	177	232	269	308	498	396	310	437	259	189	265	226	272	233	139	467	144	287	339	400	227	319	342	303	415	442	460	450	525	417	208	280	318	110	144	119	209	209	154	324	298	373	254	223	225	139
AT3G22680|RDM1	235	245	242	285	318	276	180	299	224	353	398	313	174	245	256	269	265	190	377	166	194	334	269	273	161	209	183	391	363	404	295	351	216	222	257	234	186	253	168	306	304	197	301	281	329	236	260	192	225
AT5G22840	207	203	170	290	243	352	258	354	255	214	488	225	131	104	121	142	164	204	342	197	184	410	259	389	398	529	388	298	332	310	331	306	271	304	258	166	156	226	210	240	396	203	573	404	387	168	183	121	159
AT4G20260|PCAP1	336	261	188	166	140	143	237	327	409	153	318	245	242	349	320	276	191	273	215	214	214	191	157	252	199	339	302	284	519	255	385	274	199	161	212	190	257	364	309	221	183	122	211	270	429	293	328	449	319
AT4G13572	299	276	631	240	222	250	212	267	110	138	129	101	111	99	126	542	360	367	614	141	490	181	377	193	156	226	181	122	86	144	114	165	94	421	433	370	457	607	462	242	247	249	125	117	79	90	46	44	205
AT3G56410	181	175	171	175	209	229	203	363	230	467	259	189	320	350	271	174	232	320	174	87	183	323	334	173	392	310	319	237	414	303	372	210	322	161	272	245	177	159	147	345	373	299	255	240	214	324	279	310	177
AT3G55530|SDIR1	226	292	331	278	212	240	237	245	229	238	311	279	188	208	205	277	242	288	323	228	267	232	258	290	235	266	266	236	297	343	244	284	214	268	240	238	189	297	223	236	238	227	334	266	297	256	266	256	233
AT5G18970	274	244	323	211	200	242	210	257	222	256	372	216	231	273	233	310	319	274	317	207	301	270	179	207	258	288	204	270	253	391	260	224	174	275	309	303	197	356	253	213	209	133	260	242	251	272	219	310	314
AT1G13690|ATE1	388	374	0	0	257	0	282	417	273	392	0	340	352	508	355	368	388	0	354	306	0	0	0	339	245	316	0	306	327	410	279	0	293	303	348	0	308	447	0	281	333	0	0	0	468	433	386	523	395
AT4G37610|BT5	441	595	532	175	69	164	87	116	185	83	175	150	156	258	210	409	352	401	518	491	519	231	119	243	94	162	117	127	180	128	157	109	104	446	324	358	430	501	487	166	185	210	152	152	187	272	273	324	269
AT5G01295	170	237	205	333	320	274	282	291	247	325	350	291	214	251	203	291	245	272	252	129	205	204	240	343	202	305	228	288	282	306	260	389	233	249	294	268	187	271	160	363	282	303	315	203	350	209	232	248	197
AT5G05190|EDR4	173	296	198	172	257	200	219	254	201	297	412	341	199	283	181	206	254	210	261	136	220	212	213	212	232	319	290	323	379	334	237	363	268	224	174	242	175	282	192	317	374	325	325	374	342	303	255	285	274
AT1G73805|SARD1	182	188	263	219	229	265	333	312	243	271	413	318	188	270	242	215	193	235	292	219	209	198	276	249	187	322	216	344	447	393	335	329	274	237	243	218	195	267	226	224	246	210	308	354	289	241	234	302	207
AT1G49780|PUB26	296	305	295	126	130	117	92	141	160	226	212	181	297	329	271	338	282	355	299	395	295	183	159	94	137	150	222	189	256	182	231	197	155	287	348	367	300	306	304	153	123	127	161	158	194	331	389	456	449
AT2G04850	127	195	179	231	242	188	250	321	165	375	489	318	283	270	190	261	277	213	326	72	168	125	200	211	233	321	199	391	329	413	248	345	258	286	271	298	138	217	133	306	229	195	457	371	290	312	295	271	210
AT5G16160	204	217	328	251	211	212	217	231	228	198	263	189	219	291	205	299	208	254	363	216	268	269	239	229	273	308	231	275	323	298	225	226	196	303	258	283	286	382	289	219	216	198	288	255	254	361	247	240	288
AT5G03668	256	312	269	176	270	241	181	191	118	262	350	237	258	345	270	295	315	362	316	168	375	218	264	203	188	229	178	258	249	336	242	242	249	387	321	346	254	270	215	159	201	178	204	154	169	267	240	239	318
AT2G41960	267	290	247	306	295	0	257	281	268	297	360	283	275	263	239	264	232	330	333	0	275	299	322	307	254	0	233	348	407	396	278	348	304	297	247	302	291	281	291	255	248	269	366	0	276	0	284	277	312
AT1G17230	61	71	28	274	193	140	383	420	168	445	432	9	18	378	310	252	202	261	346	130	340	230	312	38	282	13	230	463	349	577	244	342	294	337	443	321	152	39	166	257	167	92	248	299	234	318	417	407	289
AT5G23680	317	338	322	240	236	237	184	257	206	239	313	178	206	243	220	282	305	330	462	246	317	266	274	260	136	238	178	262	217	282	208	256	199	254	255	309	267	356	307	211	207	192	289	255	211	187	214	226	291
AT1G69260|AFP1	532	464	547	48	71	115	39	69	69	57	135	72	254	0	229	387	0	539	532	536	607	137	122	52	83	145	64	142	200	160	137	182	193	393	372	469	544	611	525	66	66	89	48	78	51	305	236	271	467
AT5G60250	507	610	167	52	42	93	50	61	134	57	167	88	316	413	276	269	355	397	156	520	187	142	67	132	80	79	60	89	144	107	196	98	86	143	155	202	445	429	441	103	158	109	109	149	279	539	587	735	561
AT4G01593	395	475	511	0	320	0	301	427	0	0	504	401	0	546	0	544	588	512	452	267	0	220	0	324	245	0	0	0	334	547	379	430	313	492	0	0	0	587	439	303	0	0	400	333	0	509	0	392	0
AT1G34630	398	399	418	189	131	179	78	151	122	126	252	132	0	370	321	329	305	423	437	367	410	198	163	203	132	163	118	115	256	199	162	171	134	406	368	366	296	379	306	172	132	118	152	146	172	464	368	354	401
AT5G03585	174	223	163	116	156	142	224	356	207	368	486	356	217	260	236	188	137	160	203	114	187	170	162	156	261	266	271	393	533	516	318	375	260	177	199	159	138	191	152	156	162	149	451	466	422	374	380	396	328
AT4G38215	199	177	355	181	174	149	185	197	151	312	304	284	321	523	419	303	261	364	351	123	285	138	229	164	86	108	110	398	261	449	210	301	182	280	314	305	213	390	205	135	117	77	186	116	130	413	385	320	403
AT4G03080|BSL1	232	0	311	343	363	342	327	383	309	422	617	0	336	412	0	0	0	0	0	0	0	367	404	408	312	376	367	475	471	581	316	469	290	0	0	265	258	0	0	437	399	0	0	490	645	417	0	0	433
AT2G09510	229	276	262	233	214	284	248	173	279	167	209	324	255	335	206	164	232	210	276	152	219	174	294	235	125	311	361	195	435	217	370	340	316	316	291	253	244	298	222	141	291	216	339	291	188	333	237	276	194
AT2G09230	505	442	323	291	406	489	135	113	104	124	180	50	80	92	69	249	287	361	245	327	369	509	383	315	312	328	303	155	210	118	335	381	350	335	220	239	359	373	406	304	357	297	166	190	109	35	47	76	137
AT2G47930|AGP26	342	322	442	185	0	178	217	182	211	200	238	241	295	358	310	373	350	395	457	0	0	218	147	222	182	182	168	241	204	246	140	152	107	311	349	332	365	594	384	165	101	99	274	189	288	362	223	224	376
AT5G10970	162	240	209	252	227	246	252	189	167	217	231	203	294	356	301	275	296	360	440	200	384	263	241	188	184	165	204	273	172	295	204	248	177	341	277	347	227	172	295	211	217	195	290	43	122	329	286	221	354
AT2G43180	351	372	335	167	183	166	191	153	112	165	223	191	225	286	296	315	306	312	284	326	267	220	139	213	149	223	127	179	224	190	178	192	101	258	272	241	328	411	325	252	151	143	197	300	251	392	303	370	359
AT5G16840|BPA1	559	539	584	0	0	637	0	634	559	0	951	0	0	691	0	0	0	0	705	0	645	0	677	0	0	0	0	0	0	0	738	0	630	0	547	592	0	0	563	0	663	0	752	714	0	805	0	0	0
AT4G01897	145	0	321	309	204	337	324	378	215	362	359	297	194	240	186	191	215	215	348	0	295	316	358	0	379	460	401	363	399	421	328	450	403	240	279	0	165	183	149	0	193	247	316	397	296	298	201	187	162
AT1G79670|WAKL22	258	289	276	162	140	153	197	197	169	239	307	220	255	238	214	238	278	393	352	263	367	170	194	137	218	264	259	211	303	289	214	230	210	242	240	270	251	290	257	127	186	251	297	210	180	444	331	370	380
AT4G23800|HMGB6	42	108	212	201	290	219	358	732	207	519	413	323	242	352	210	186	196	167	402	80	194	152	224	89	237	321	301	518	303	417	170	290	365	323	402	419	71	155	80	202	112	97	490	374	199	364	228	186	191
AT1G49200|ATL75	595	665	659	0	0	56	13	53	0	20	65	0	149	228	179	728	610	783	772	655	721	64	0	50	28	47	39	26	73	79	99	143	103	827	741	856	374	370	399	0	0	30	18	29	14	99	81	93	217
AT4G30610|SCPL24	129	158	245	431	403	383	217	249	288	288	340	264	342	257	267	235	253	211	351	150	297	416	427	297	183	275	225	278	251	265	229	252	245	290	291	295	158	192	143	318	276	255	324	211	255	184	199	118	280
AT3G03815	229	386	353	195	181	256	170	254	173	169	322	173	181	231	269	264	308	182	352	197	151	231	270	175	230	286	199	200	205	278	192	279	134	204	220	315	311	373	318	263	348	207	327	266	184	285	213	229	336
AT5G08520|SRM1	298	273	199	114	100	102	238	293	236	168	224	232	312	397	367	245	216	291	247	195	254	148	138	161	257	253	285	253	311	227	175	222	137	250	198	255	0	297	231	133	175	114	268	253	316	507	506	469	504
AT4G13570|HTA4	219	284	411	241	307	260	269	240	90	155	203	89	179	179	209	400	219	324	302	71	318	140	312	260	178	228	221	215	77	202	136	182	114	265	278	260	514	586	450	215	302	329	193	206	81	150	85	95	230
AT2G05380|GRP3S	332	134	119	112	120	116	83	169	319	156	382	300	106	212	136	109	193	159	69	255	132	375	94	197	140	324	144	316	794	359	976	665	696	96	67	166	203	263	192	200	133	134	222	242	577	317	481	455	188
AT2G46225|ABIL1	155	255	209	213	243	254	228	299	193	303	283	330	258	308	254	243	202	265	322	142	239	263	261	188	189	273	218	293	255	366	254	312	298	291	305	296	200	214	170	220	234	213	295	235	243	343	226	281	261
AT5G01555	272	294	272	229	202	210	163	224	161	264	362	193	223	355	262	311	280	307	224	227	231	256	220	230	153	210	174	248	242	311	196	270	222	297	195	266	238	247	227	179	191	160	240	285	277	355	283	298	358
AT2G36360	0	0	247	208	205	221	189	228	217	270	456	284	173	327	250	286	291	224	353	191	318	195	239	160	253	313	239	319	338	394	299	312	195	294	330	372	219	273	191	241	230	200	295	312	277	378	326	0	262
AT5G09445	254	282	316	143	109	137	158	205	201	187	329	244	289	292	268	286	239	319	394	221	283	213	125	146	134	198	188	227	317	250	186	236	161	282	287	349	233	244	291	137	197	130	255	240	228	367	377	348	323
AT2G39270	0	269	290	227	209	221	147	218	108	233	286	240	261	328	277	306	212	333	392	0	319	229	267	202	250	203	251	291	320	325	259	413	233	280	285	319	221	285	242	232	218	210	256	245	227	381	264	334	292
AT5G22830|MRS2-11	182	194	310	346	327	242	307	382	333	263	319	353	150	172	153	214	199	209	239	107	213	207	330	242	0	332	292	326	379	405	267	238	303	173	182	269	188	261	224	336	235	243	306	471	438	205	134	176	196
AT5G11970	223	287	316	217	291	258	214	252	156	274	365	288	306	288	258	302	261	269	325	225	0	279	262	227	268	324	0	360	350	361	266	325	0	300	322	320	0	294	240	255	244	0	298	0	312	346	0	304	339
AT4G08925	217	236	116	165	276	282	367	364	434	187	534	111	164	111	173	149	167	200	154	205	171	317	180	358	217	192	406	369	353	293	207	360	184	119	136	108	139	184	86	376	460	380	523	651	485	264	204	251	180
AT4G30662	35	40	52	160	165	137	574	693	445	562	661	565	110	130	132	47	59	44	87	35	78	102	135	144	520	589	507	635	497	740	238	289	236	79	114	72	26	62	34	176	254	199	777	713	587	199	176	143	126
AT3G27180	560	625	525	254	287	298	73	110	80	116	147	142	127	92	93	381	468	439	383	337	417	384	221	182	107	137	83	109	157	174	176	264	236	296	241	292	411	417	547	221	244	208	190	130	144	87	120	92	152
AT1G77290|TCHQD	214	274	286	318	281	343	133	199	251	272	487	308	163	170	209	139	270	121	366	193	237	124	358	293	301	319	261	352	317	204	228	304	248	277	213	297	177	306	228	236	227	213	397	363	314	257	213	185	72
AT4G19170|CCD4	331	419	198	220	139	174	168	209	202	117	206	170	204	211	254	360	364	415	286	384	272	314	235	257	144	166	113	112	208	196	226	221	183	215	158	253	347	450	417	178	173	155	181	196	226	228	234	280	345
AT4G03180	181	188	278	195	250	237	187	254	135	296	392	286	248	212	272	272	250	246	322	205	99	230	268	273	173	272	202	325	289	468	233	298	220	265	242	345	220	238	179	304	345	196	342	0	259	258	258	224	283
AT5G15580|LNG1	192	265	308	170	228	226	209	248	185	274	326	202	254	270	255	295	298	274	498	200	383	208	289	167	165	235	181	269	138	275	113	160	164	436	400	400	194	346	229	181	218	138	221	192	145	275	166	131	306
AT1G05833	254	280	273	129	175	192	202	281	226	344	183	270	160	235	160	241	244	258	340	232	266	180	185	175	227	261	231	341	257	402	267	311	229	170	291	276	185	248	201	186	185	66	344	285	343	347	337	361	396
AT3G26237	377	357	348	105	117	151	151	146	133	131	254	154	273	277	247	340	340	356	345	331	358	196	188	158	124	185	129	175	248	184	174	236	118	343	304	309	354	416	439	94	95	105	178	203	190	293	244	321	369
AT3G25010|AtRLP41	208	221	398	147	197	181	223	256	238	223	345	168	231	196	265	287	296	298	408	145	224	161	248	117	120	341	169	310	214	371	180	235	201	302	288	340	269	254	206	133	92	196	246	283	240	387	238	234	303
AT5G65520	410	289	414	117	176	171	134	132	163	122	183	222	236	284	242	449	342	356	401	307	314	196	156	102	147	147	175	170	224	264	160	203	162	281	226	342	289	391	379	98	109	106	169	138	234	323	299	283	430
AT1G05777	375	316	300	540	457	397	203	239	334	138	162	128	78	90	66	193	320	251	156	197	227	468	420	532	181	264	191	174	192	98	138	197	166	181	169	159	307	299	260	451	503	368	224	209	283	142	129	159	237
AT2G47640	222	340	410	329	38	18	16	435	278	28	604	25	405	537	411	173	197	411	134	232	19	28	307	331	292	28	327	21	559	714	27	43	416	35	501	463	275	28	334	75	91	361	487	384	58	452	31	34	33
AT4G21190|EMB1417	209	244	275	188	139	253	125	280	199	272	296	212	228	266	162	292	330	243	320	198	184	253	201	164	180	192	188	321	182	300	229	284	263	255	199	301	239	257	241	245	199	162	269	295	305	283	244	149	368
AT3G47000	0	438	425	202	0	264	0	0	0	246	268	0	350	0	0	439	349	437	458	321	0	337	280	258	213	294	0	347	410	288	0	260	181	401	371	341	369	451	454	299	250	253	251	270	238	363	271	232	375
AT3G24500|MBF1C	249	217	204	212	231	321	190	213	123	323	490	308	140	204	163	162	174	187	168	108	166	283	211	204	204	212	209	386	340	436	398	428	406	197	162	175	187	302	226	215	248	261	229	336	336	230	181	235	251
AT2G07305	222	302	392	194	190	240	176	223	166	180	278	138	261	378	242	298	278	317	353	244	335	173	243	110	192	272	270	283	191	336	217	328	219	296	292	340	259	370	324	126	162	99	169	174	115	320	161	145	300
AT3G63160	98	75	101	53	35	35	357	343	301	656	701	513	238	315	217	174	113	143	158	103	136	54	46	52	158	191	213	614	595	523	757	891	645	116	119	138	21	31	43	53	44	32	415	261	475	282	317	309	332
AT1G16730|UP6	282	301	309	715	590	842	142	159	166	53	117	70	32	39	34	202	140	172	252	319	271	856	674	744	298	363	214	82	190	124	206	244	156	150	131	178	218	194	183	572	524	480	164	179	154	36	38	24	40
AT1G04477	217	218	250	211	158	218	182	226	219	188	285	218	247	356	271	279	310	281	271	197	252	214	193	159	154	191	184	210	342	251	192	177	184	304	304	266	208	237	231	207	186	154	250	233	290	429	322	416	317
AT5G54300	433	433	336	250	247	297	115	80	141	115	182	108	142	200	215	350	262	310	309	275	395	293	223	245	147	186	169	144	187	158	153	197	100	288	233	262	400	466	409	242	315	223	164	130	184	254	243	293	255
AT2G05205	267	271	314	192	196	263	228	270	287	230	317	133	184	241	259	365	325	319	310	234	199	351	240	177	197	263	199	271	220	315	158	209	157	262	252	234	194	290	175	159	107	99	174	212	191	286	235	254	329
AT1G29040	0	335	0	231	0	0	266	277	0	223	472	286	0	402	310	326	361	365	367	0	387	250	304	361	0	262	0	0	459	431	339	433	0	409	0	475	265	327	0	227	257	250	313	0	0	381	396	0	455
AT5G66560	268	246	297	217	228	278	184	197	146	253	339	173	191	226	205	251	236	238	273	186	192	162	256	161	238	269	262	336	351	332	312	163	219	213	256	239	294	363	267	149	246	220	223	219	154	410	242	206	253
AT2G04890|SCL21	325	117	203	213	264	313	165	194	213	323	259	253	177	270	230	243	249	350	358	173	261	292	215	181	216	350	225	227	242	263	128	243	219	334	330	313	297	261	256	208	240	209	226	175	193	248	395	119	220
AT5G16235	113	192	271	147	222	276	282	348	162	269	347	269	355	356	255	272	253	217	329	133	237	190	259	81	235	294	208	361	198	429	150	249	156	308	329	294	204	307	161	185	95	107	273	213	205	385	278	228	269
AT1G06560	353	377	297	214	157	250	112	131	127	145	180	116	254	320	256	330	294	338	317	337	313	270	175	205	166	150	120	145	237	196	145	179	127	287	219	236	299	404	322	147	184	142	162	174	241	401	368	481	307
AT3G60080	265	220	351	205	192	253	163	186	76	229	312	199	256	242	259	354	239	296	364	169	340	195	218	226	163	163	151	260	186	258	231	345	205	293	307	235	324	362	297	217	192	204	195	147	105	238	204	136	354
AT4G26288	272	372	278	169	99	140	111	168	140	128	214	176	283	310	308	203	243	226	267	312	318	202	181	252	99	154	176	150	191	188	115	134	108	197	194	231	420	450	383	238	313	202	206	254	318	540	368	634	218
AT2G44790|UCC2	373	409	104	34	42	29	24	34	93	27	38	46	292	584	444	156	230	184	89	508	145	101	39	44	28	37	39	32	63	35	48	43	49	83	50	112	342	405	425	42	83	53	31	47	193	1101	1599	2070	395
AT1G51590|MNS1	0	0	0	0	289	197	231	0	0	270	427	368	264	343	0	250	256	294	301	238	276	246	241	285	228	0	204	348	457	465	393	388	374	340	300	355	208	336	247	288	305	264	0	378	366	366	374	0	296
AT3G04870|ZDS1	146	184	194	319	297	384	205	223	186	253	337	263	201	213	174	169	165	174	296	236	252	470	358	332	250	298	183	288	307	320	306	382	295	223	154	197	156	224	144	344	319	267	278	288	229	269	174	201	177
AT1G04077	54	86	147	373	336	330	340	415	213	477	582	295	101	207	126	121	102	110	400	76	280	320	442	339	261	302	302	385	291	445	218	477	354	268	280	209	131	158	91	346	270	312	356	228	191	125	79	42	132
ATCG00700|PSBN	191	197	216	311	255	294	432	384	726	236	267	256	202	213	165	206	190	255	299	361	254	416	339	364	200	224	255	238	232	237	184	223	226	220	159	178	207	182	147	232	131	177	316	216	442	195	203	149	218
AT2G31902	246	190	347	158	219	197	183	253	171	202	289	157	296	271	266	292	295	355	321	84	289	127	265	149	161	275	178	191	168	301	200	112	155	330	311	298	251	398	239	126	144	142	299	214	148	340	232	130	385
AT1G36380	176	179	199	137	179	309	298	337	287	285	326	264	0	188	128	186	148	197	275	179	206	273	340	255	342	337	341	350	461	335	308	324	271	189	152	201	193	263	227	172	224	174	334	391	327	169	263	273	199
AT4G25310	362	290	197	195	154	65	228	277	154	300	284	263	275	160	287	312	282	274	324	198	240	167	191	170	132	180	150	222	258	324	257	252	232	319	342	338	179	293	253	193	243	147	342	234	252	325	77	261	315
AT2G37975	385	417	410	215	214	243	102	106	87	144	175	111	111	142	136	433	337	361	406	345	378	291	232	194	143	175	161	125	151	211	241	296	219	364	289	336	305	409	320	221	202	210	132	230	161	125	113	92	265
AT3G06780	261	311	284	176	184	231	159	208	216	202	273	201	167	218	239	262	217	299	261	313	262	230	261	200	237	306	275	188	232	228	203	185	136	236	215	224	309	398	295	163	243	162	185	263	236	378	258	393	250
AT5G06420	179	189	172	190	252	190	248	242	210	320	365	290	223	224	210	215	219	203	257	174	165	191	135	200	177	190	253	286	363	359	335	316	243	229	228	253	161	200	206	170	252	249	327	436	328	328	323	342	277
AT2G42280	0	282	243	143	126	144	176	206	215	178	291	228	275	378	269	196	263	286	235	227	182	173	131	181	189	286	163	276	306	266	278	253	192	174	157	251	311	314	308	140	188	169	264	253	278	421	298	367	316
AT1G66930|LRK10L-2.7	154	39	191	347	197	224	312	119	141	116	245	429	156	266	113	213	295	175	444	161	216	263	131	122	119	462	171	533	349	512	178	352	339	358	337	336	157	216	199	298	233	134	462	332	188	125	99	59	230
AT2G08685	112	172	249	192	283	256	277	235	150	234	314	189	208	315	234	294	222	257	475	153	362	269	210	130	238	319	268	260	249	506	145	314	250	336	323	388	211	291	179	235	148	176	282	171	133	225	232	121	204
AT5G14090|LA1	290	311	380	158	153	177	123	150	125	195	252	99	199	306	238	334	448	333	274	128	233	123	208	179	156	149	133	206	156	249	116	186	147	330	282	311	343	461	360	153	222	124	172	172	138	341	147	158	410
AT3G01980	107	201	276	162	111	209	247	234	24	216	318	134	228	285	173	283	148	289	277	105	257	74	245	59	192	291	244	331	418	483	533	555	429	287	330	346	115	263	115	128	88	123	185	210	109	282	166	247	261
AT5G14740|BCA2	384	384	433	111	210	202	128	176	159	209	188	116	172	317	279	494	343	344	345	357	412	270	250	153	130	129	86	188	157	161	211	222	188	279	257	227	344	595	448	137	148	110	114	85	96	182	165	228	339
AT2G23120	226	144	295	266	314	363	273	347	264	154	174	181	196	246	232	353	229	237	342	152	257	199	352	218	173	204	255	189	245	219	122	201	190	343	208	242	302	316	274	328	257	186	219	229	265	222	363	263	247
AT1G05557	359	362	284	441	407	656	177	259	144	130	170	103	30	34	39	319	333	330	303	275	381	460	698	384	213	234	233	124	60	181	225	465	254	204	175	288	186	199	212	306	485	366	236	215	132	18	24	11	94
AT4G18197|PUP7	155	222	132	129	95	162	212	206	210	250	409	257	247	299	195	177	193	198	200	163	181	211	215	117	271	347	256	324	475	564	300	334	283	209	117	219	146	166	162	172	234	155	294	327	346	366	275	254	301
AT3G11030|TBL32	163	116	104	102	66	96	353	339	368	287	483	336	240	257	212	150	107	143	164	160	142	84	99	80	358	494	470	380	440	413	258	290	252	114	153	184	72	124	99	92	111	82	555	660	633	239	217	214	412
AT4G09375	444	509	443	119	139	151	105	119	108	61	98	75	309	326	303	284	305	408	392	336	305	179	131	159	108	138	128	85	113	89	92	87	74	273	203	298	405	555	390	139	141	151	92	101	137	386	341	386	326
AT3G52110	128	169	212	183	203	269	239	361	220	279	396	291	223	211	202	263	208	173	427	154	241	258	297	183	241	263	238	422	223	340	175	289	220	365	421	296	178	262	198	165	259	162	355	226	225	287	185	174	206
AT3G10350	50	83	291	330	304	183	27	364	273	316	446	384	191	278	185	276	255	247	370	166	252	51	94	278	331	344	69	347	319	56	309	307	300	306	271	274	209	80	218	283	63	217	292	422	317	39	262	255	50
AT1G48300	402	337	432	96	81	113	152	143	137	165	175	201	183	193	204	401	382	413	432	316	404	218	86	102	159	123	145	167	178	188	117	189	160	294	265	301	428	567	436	82	118	82	195	142	131	173	150	169	335
AT1G51645	248	228	343	197	262	251	257	326	84	284	249	148	230	234	251	250	166	287	297	127	308	198	379	102	229	330	354	252	220	360	241	387	282	276	278	274	240	271	200	153	161	212	264	338	111	133	123	94	216
AT3G51740|IMK2	123	136	281	223	332	361	340	264	147	299	403	268	212	0	233	278	233	263	351	152	230	260	213	0	209	231	208	417	195	379	228	312	171	213	264	276	190	249	220	307	167	155	338	190	251	174	217	141	251
AT3G12650	298	262	257	135	159	171	179	168	137	174	262	228	257	335	254	311	288	297	280	192	282	152	164	170	111	189	169	188	212	242	186	241	190	249	271	312	259	352	289	207	138	182	194	252	236	341	298	367	334
AT4G09030|AGP10	214	259	384	307	0	258	189	0	140	307	373	315	286	410	295	357	298	339	483	184	397	262	251	0	151	173	0	279	249	382	225	323	286	469	403	349	0	293	0	202	0	0	220	0	175	345	299	300	287
AT5G01675	221	304	275	159	185	171	142	298	297	148	449	296	213	429	275	300	237	252	179	189	184	269	194	260	196	175	170	261	204	270	161	160	156	139	170	209	323	130	502	95	247	248	273	293	418	286	181	235	243
AT3G46660|UGT76E12	175	196	286	165	191	249	190	215	143	216	328	197	186	239	189	213	209	261	316	175	237	153	263	176	426	210	205	241	295	241	983	189	133	214	208	230	256	226	168	186	184	137	267	201	227	253	209	239	224
AT5G19780|TUBA3	177	146	209	195	142	139	182	281	209	291	473	342	342	390	358	266	168	223	285	162	243	127	145	165	212	229	155	327	246	357	278	287	244	254	250	193	126	244	118	162	116	74	315	260	296	443	374	461	292
AT2G16365	239	154	175	113	143	200	293	524	379	219	277	216	203	231	214	161	159	175	289	185	287	227	206	0	375	342	456	249	302	359	282	405	290	237	0	197	113	159	152	192	0	0	590	654	417	310	197	297	223
AT2G47910|CRR6	421	285	359	81	70	63	98	82	117	105	187	143	220	386	318	344	380	398	396	298	317	70	100	71	160	136	170	175	116	183	118	207	103	310	229	259	349	467	377	101	69	35	125	93	137	429	360	423	554
AT2G40850|PI4KG1	183	234	200	342	273	265	192	292	193	281	376	263	191	226	161	240	232	297	241	118	177	183	325	333	254	312	272	0	284	357	221	210	218	222	212	234	193	222	223	276	244	251	282	0	212	290	241	161	298
AT1G79560|FTSH12	231	292	228	0	278	274	257	384	434	539	595	511	0	385	0	314	0	379	0	0	0	284	259	0	0	311	214	485	425	509	357	502	0	319	347	0	0	264	0	0	0	260	664	448	0	397	406	0	367
AT5G60020|LAC17	103	198	367	247	211	356	185	253	189	231	268	166	209	263	189	326	182	305	258	105	344	251	290	214	193	293	330	315	200	442	116	215	199	385	306	331	215	356	229	271	227	124	221	293	111	89	69	113	208
AT4G05760	240	305	352	152	143	161	170	220	188	169	150	126	226	269	291	332	284	391	349	339	307	171	156	126	167	166	204	197	157	190	162	302	164	317	253	331	280	324	321	146	163	168	159	117	185	268	205	344	364
AT4G06410	0	379	0	0	0	153	152	148	122	227	303	179	223	0	336	441	398	446	479	432	558	184	206	182	160	265	148	172	283	0	225	206	180	0	250	343	340	663	501	177	153	189	166	151	142	549	441	355	224
AT2G04852	76	91	195	377	397	465	302	370	298	295	346	225	136	140	101	152	133	178	210	95	176	367	372	517	323	326	305	243	243	341	176	321	302	208	217	170	117	170	124	502	480	368	343	266	205	124	80	65	138
AT1G24340|EMB260	324	333	294	201	166	198	126	169	159	124	203	177	152	248	208	332	309	290	310	249	340	277	173	248	165	200	229	151	260	193	175	227	162	258	254	292	286	406	317	167	185	215	191	188	270	249	198	232	283
AT1G07877	232	258	276	111	120	144	175	239	148	165	188	137	236	307	293	263	229	347	347	235	285	142	167	142	148	253	216	174	205	200	132	186	141	272	281	249	255	320	274	152	180	124	220	216	228	467	364	469	363
AT1G05733	73	103	144	118	218	157	378	499	354	268	417	231	153	183	171	168	152	174	190	97	156	100	140	126	481	439	419	411	285	384	186	194	219	148	211	176	161	202	156	266	297	207	557	841	589	172	116	76	147
AT3G60290	293	397	279	147	108	110	160	173	117	168	182	99	277	368	289	383	325	382	412	248	242	88	154	131	144	177	205	175	174	160	135	136	152	335	285	363	236	342	335	136	155	122	219	174	138	319	305	346	370
AT1G67792	208	193	260	195	190	212	212	198	169	271	331	179	200	259	250	331	229	257	302	161	261	186	276	208	169	261	169	311	194	332	196	310	182	258	213	320	215	286	222	162	187	138	276	252	192	331	206	237	293
AT3G45900	201	286	272	165	184	183	158	233	186	232	356	232	213	312	224	287	253	274	317	174	194	204	171	218	144	170	166	200	252	307	293	285	215	219	259	227	206	211	283	179	198	123	288	221	310	360	322	301	280
AT1G50570	273	0	349	0	244	0	262	0	0	0	419	262	243	0	319	267	233	349	448	260	292	286	291	0	320	309	310	316	0	446	274	348	296	361	0	388	287	382	298	0	246	247	485	263	300	519	348	460	0
AT1G12020	415	347	303	83	79	183	113	148	117	104	175	136	245	349	241	407	309	452	244	330	348	135	132	103	123	109	112	162	117	154	114	121	93	263	338	308	392	470	412	72	104	44	162	163	183	280	249	309	417
AT3G53530|NAKR3	199	199	211	83	64	213	277	355	320	205	347	276	205	265	313	237	216	241	279	164	216	205	70	123	200	293	326	338	200	329	272	228	200	190	228	180	135	216	234	105	60	148	409	419	323	429	377	346	294
AT3G46550|FLA4	171	117	231	270	245	164	239	291	187	343	390	326	243	265	243	197	231	200	297	74	201	255	223	275	203	267	225	339	316	367	186	219	254	248	240	234	142	294	196	327	175	183	414	218	226	257	211	228	220
AT3G21055|PSBTN	177	129	201	219	270	228	331	384	493	277	336	232	120	177	152	355	211	241	252	158	215	228	295	301	289	308	337	339	342	310	208	274	279	177	211	120	176	276	286	224	240	196	376	187	271	143	208	152	150
AT5G05750	371	391	331	82	82	119	86	111	122	139	0	111	271	376	314	303	322	346	300	348	310	108	0	113	165	126	0	120	191	151	123	108	0	248	264	293	274	454	369	87	105	110	149	0	207	478	489	576	540
AT2G07641	278	262	243	202	239	324	291	343	390	208	373	148	290	174	246	298	207	262	313	252	166	352	317	208	218	279	218	324	182	312	159	225	195	245	188	210	147	194	183	148	102	75	241	222	243	343	211	256	203
AT5G53440	288	284	301	174	199	194	186	224	167	246	309	187	255	245	260	244	281	249	362	242	254	288	188	202	163	204	173	265	267	315	199	239	172	268	285	266	233	284	251	125	182	139	224	201	162	297	254	257	237
AT5G07975	406	330	359	83	94	104	93	91	110	108	188	123	225	362	297	274	358	330	372	243	321	73	119	70	103	132	115	162	197	162	164	178	150	349	267	355	292	470	275	65	119	93	155	121	106	415	340	427	425
AT1G68585	149	195	218	202	224	229	208	223	183	281	432	325	187	226	162	160	227	206	267	179	237	219	198	197	195	263	203	366	383	339	315	444	332	199	211	241	136	185	146	193	222	196	318	338	323	277	209	193	190
AT1G08513	225	230	221	124	118	139	252	328	149	215	298	164	261	335	276	214	229	284	234	131	126	87	212	133	165	292	228	271	194	313	164	174	141	272	148	259	197	372	199	108	118	113	274	312	190	411	336	341	353
AT1G05467	124	202	241	154	156	117	176	192	166	224	321	275	260	334	232	228	238	274	308	158	238	150	126	151	149	256	170	303	298	301	247	264	275	296	259	253	179	314	178	141	161	121	301	241	221	443	387	322	295
AT1G18100|MFT	137	192	190	316	261	230	219	300	203	328	451	306	141	185	123	152	203	256	307	111	239	225	255	189	187	235	278	362	295	335	265	396	342	314	231	241	121	163	177	269	237	199	349	331	275	172	98	113	173
AT4G17280	131	161	301	222	223	195	182	320	103	239	297	232	239	216	176	219	202	179	322	151	324	202	265	159	198	310	212	275	306	448	283	430	246	276	287	281	248	248	240	185	190	196	298	240	172	200	167	165	195
AT1G06450|CAF1-1	91	82	118	151	137	150	536	509	353	417	608	342	128	161	118	71	101	122	115	63	95	151	168	143	521	594	401	389	565	469	195	214	154	79	100	108	99	161	82	210	284	175	569	677	613	168	134	139	117
AT2G35740|INT3	176	237	202	246	227	255	299	325	187	276	382	324	222	218	164	217	214	213	254	119	205	182	266	256	253	223	281	320	248	276	241	324	201	233	214	204	164	256	205	221	167	251	300	192	191	228	213	152	219
AT2G41370|NPR5	276	313	259	183	0	233	230	247	262	206	274	0	321	350	285	298	210	315	275	178	321	223	268	244	0	265	193	312	247	0	0	237	199	266	277	285	217	328	264	182	223	215	301	262	238	279	278	236	301
AT1G50270|PCMP-E42	126	195	255	231	240	249	337	370	205	358	431	285	234	201	174	212	141	218	201	116	171	225	235	298	231	257	230	320	265	380	118	237	230	234	161	152	223	229	139	235	245	242	260	306	263	239	132	117	313
AT3G24570	296	267	0	174	214	175	0	0	152	0	255	179	0	312	329	317	258	444	0	395	451	169	241	169	155	267	152	292	208	267	0	291	184	330	409	331	299	323	335	180	206	147	183	160	169	325	288	299	353
AT4G37300|MEE59	252	256	230	113	155	208	249	255	231	154	223	125	215	224	202	329	258	312	265	178	261	244	238	120	167	231	208	204	241	175	234	240	152	156	177	215	291	531	352	127	210	181	241	238	262	223	253	272	348
AT2G32280	114	78	107	222	215	218	260	382	214	684	685	425	89	100	92	84	62	73	84	43	68	241	297	178	268	313	383	5	543	747	462	907	707	92	78	93	52	105	66	195	251	217	416	418	268	83	91	118	149
AT1G51540	190	226	203	217	163	178	180	183	228	220	326	183	250	210	178	230	237	265	305	241	250	163	207	193	209	230	215	200	319	292	233	225	179	215	213	247	171	287	196	227	203	169	230	235	285	340	355	356	295
AT4G23810|WRKY53	48	119	108	196	269	142	464	530	125	432	532	358	278	257	260	147	161	163	482	94	233	78	307	99	327	337	317	422	202	540	146	390	139	327	413	348	52	103	48	133	187	121	469	149	175	237	153	95	186
AT4G02770|PSAD1	187	128	171	313	402	338	344	528	448	206	265	164	111	104	80	293	100	223	193	74	180	353	383	427	343	369	356	440	287	281	199	241	151	120	135	150	209	297	296	359	348	282	358	205	267	90	73	63	116
AT1G60420	410	489	440	330	0	0	0	0	317	358	520	374	331	440	0	419	0	453	0	0	430	0	373	0	348	411	382	0	0	651	0	522	0	456	0	0	382	445	411	294	0	0	353	0	371	0	0	0	507
AT1G33240|AT-GTL1	46	82	51	157	201	135	300	440	282	824	679	498	137	205	178	89	65	103	158	76	113	95	189	180	195	339	188	664	363	712	424	536	350	142	127	147	56	135	51	186	220	116	749	301	272	229	148	113	121
AT3G26650|GAPA1	351	274	275	207	186	156	126	179	245	158	214	149	138	202	170	480	377	327	348	311	294	337	309	200	142	144	135	208	134	202	235	269	189	211	238	244	257	625	369	206	115	123	155	83	166	142	203	241	284
AT4G10750	183	222	242	205	234	217	170	191	178	252	342	271	191	346	219	263	271	268	274	165	176	244	194	188	132	216	138	266	269	321	275	276	202	241	206	222	183	296	170	225	229	205	215	280	231	310	288	302	263
AT1G76360	204	232	167	272	335	228	306	360	293	185	240	215	0	0	136	140	0	184	0	151	113	298	265	378	317	370	358	207	366	279	230	263	174	138	143	155	173	214	252	438	507	463	368	449	420	139	118	145	216
AT1G21640|NADK2	212	249	214	274	293	310	167	254	211	179	257	174	125	227	154	214	170	197	235	173	208	358	283	367	290	379	289	191	276	245	223	240	192	171	191	205	136	247	162	271	285	241	263	325	285	230	217	186	251
AT4G10730	0	346	391	0	260	331	346	0	0	340	467	316	273	337	0	317	336	0	390	0	283	0	0	306	0	395	0	0	521	434	340	336	309	384	0	0	270	0	272	303	375	296	481	0	415	356	294	273	418
AT2G38790	123	208	341	7	14	456	370	17	138	408	669	288	2	155	149	279	169	10	190	198	452	7	390	458	4	211	137	190	1	606	4	3	266	2	127	240	132	339	537	317	140	213	621	569	175	6	320	533	292
AT2G23080|CKA3	233	205	261	176	193	253	143	180	107	204	317	181	179	221	194	186	191	219	198	239	268	263	186	256	193	249	165	216	278	245	253	293	222	205	173	178	250	369	211	278	337	209	260	244	321	205	206	260	323
AT5G20510|AL5	248	263	194	142	203	142	135	187	146	247	357	262	225	339	209	327	228	341	262	199	270	170	205	136	119	178	149	267	289	332	209	211	264	261	280	269	175	228	230	162	128	145	177	198	186	332	234	253	391
AT3G01035	223	210	342	200	228	343	177	233	96	204	208	212	189	251	264	241	265	244	251	132	249	187	275	143	147	140	237	204	231	223	252	247	208	244	197	320	245	382	302	158	132	139	188	224	147	187	211	164	249
AT2G21595	202	182	244	220	212	256	196	296	248	208	320	224	201	229	280	231	214	248	305	187	250	246	238	260	220	288	242	229	302	277	230	276	208	236	272	263	205	261	195	201	212	197	262	247	283	299	232	251	266
AT3G29320|PHS1	35	31	64	148	197	200	515	560	376	476	507	411	127	123	120	71	55	45	118	30	60	151	196	140	440	478	444	508	522	545	231	301	303	95	85	67	41	74	44	238	279	259	606	554	527	220	178	154	104
AT1G06650	280	0	0	325	323	0	249	325	312	219	411	339	223	0	212	0	248	247	234	0	241	432	353	363	376	464	355	342	419	411	327	393	0	272	213	220	240	333	0	387	0	365	355	0	0	393	349	380	263
AT1G75440|UBC16	0	0	347	0	170	306	211	348	245	0	494	0	242	261	249	0	260	304	382	0	288	205	312	197	324	389	0	269	0	420	276	271	174	305	276	314	271	360	225	0	292	283	289	496	0	364	239	262	219
AT3G53950	291	333	201	137	102	95	109	122	191	83	127	151	209	373	328	270	253	299	203	258	180	148	87	168	171	157	139	116	232	148	107	113	44	143	144	157	348	387	356	111	101	138	171	118	286	584	559	829	421
AT1G05873	174	246	265	150	193	192	157	211	197	229	372	198	257	333	210	262	314	304	393	237	289	143	136	135	173	205	165	293	209	253	112	185	132	335	259	241	219	312	220	132	180	141	275	144	135	313	215	275	336
AT4G23470	139	211	159	146	232	90	334	250	229	205	299	216	134	248	172	290	214	295	290	148	234	171	154	114	185	241	196	235	323	345	245	255	218	115	249	221	175	274	219	251	225	246	237	271	211	285	300	306	242
AT3G03702	151	264	375	163	187	291	198	261	132	178	176	145	213	199	157	344	210	219	397	145	383	185	329	121	243	251	305	204	230	291	198	297	234	366	319	331	271	267	233	138	169	176	200	191	143	255	182	127	195
AT3G62090|PIF6	105	201	141	113	183	236	173	219	116	170	170	221	234	175	221	319	254	222	379	147	224	164	324	150	158	152	234	331	249	224	186	360	193	388	290	290	170	346	200	180	146	114	210	173	162	325	338	227	292
AT3G62040	0	227	529	146	361	194	307	436	99	284	195	145	0	314	0	479	0	277	608	0	380	121	339	0	239	253	311	358	96	305	69	211	188	498	427	473	0	346	283	144	98	68	321	174	49	310	159	73	259
AT5G22090	312	296	267	86	75	109	84	101	170	108	145	120	336	485	323	298	257	369	274	306	283	97	142	113	117	148	167	184	176	131	116	138	118	278	280	360	288	311	252	105	82	66	135	122	131	499	422	529	433
AT3G57120	167	241	242	176	268	137	225	280	178	243	318	252	278	297	149	237	201	236	267	160	211	178	218	183	182	217	159	280	246	385	149	209	209	225	160	251	236	323	170	211	186	164	271	131	119	296	186	233	280
AT5G44030|CESA4	133	197	236	187	236	185	165	167	183	212	380	236	238	248	149	276	206	281	300	137	231	170	241	208	204	261	196	364	229	363	203	279	189	253	282	221	154	253	202	157	194	213	221	255	198	219	269	225	186
AT5G41612	154	213	260	124	179	162	205	250	153	196	304	283	168	272	187	249	280	162	462	152	247	124	228	130	159	194	124	275	253	346	209	238	197	323	291	266	143	152	198	143	201	139	198	193	256	623	419	357	211
AT3G08705	283	309	256	103	84	136	143	193	144	190	257	147	313	376	261	265	322	291	271	255	297	135	141	142	121	95	132	213	238	208	156	196	173	310	241	225	214	293	197	131	103	95	211	170	213	384	345	412	414
AT5G41920|SCL23	298	305	297	78	142	136	121	97	163	121	198	148	281	416	336	329	244	290	274	252	283	145	144	122	148	161	176	194	209	130	149	167	126	208	212	226	197	293	225	169	183	100	150	158	180	523	384	459	311
AT3G47470|LHCA4	71	93	110	430	466	378	444	531	630	60	73	59	16	13	27	158	117	125	183	38	142	567	583	622	478	578	519	87	167	119	21	24	18	48	48	64	273	322	267	667	676	437	315	275	376	52	96	46	8
AT1G53480|MRD1	163	197	289	165	131	121	159	164	114	159	204	153	242	276	251	291	330	346	272	170	233	144	174	130	105	119	111	267	137	220	187	194	161	216	304	294	228	378	265	159	157	108	169	136	126	393	229	246	305
AT2G09645	209	269	298	168	224	152	214	272	233	247	354	242	237	241	254	231	195	258	289	130	238	187	170	151	159	284	222	270	228	323	199	330	201	202	176	231	191	224	196	144	166	219	196	197	207	360	198	265	241
AT2G03760|SOT12	198	251	266	198	217	242	273	176	247	228	283	154	176	199	165	235	211	233	276	160	241	252	249	206	199	268	265	252	223	349	176	190	167	274	264	262	218	312	278	163	235	180	242	172	184	256	164	204	185
AT5G06205	252	265	219	138	229	254	144	206	139	150	408	225	243	177	276	214	203	132	232	211	227	292	229	139	156	184	194	209	218	330	283	364	250	219	195	238	189	114	153	292	252	245	209	147	142	332	210	313	295
AT3G57785	0	259	269	0	169	205	223	238	184	0	360	265	228	0	225	260	226	271	285	250	271	190	233	0	187	197	186	322	337	302	315	329	321	238	239	303	0	309	185	0	180	211	257	276	347	311	285	252	329
AT5G25770	232	239	295	131	118	178	177	223	147	212	299	174	227	306	327	241	191	195	305	160	230	167	142	168	177	184	163	234	301	256	199	211	181	218	204	264	147	256	245	162	163	107	214	181	199	391	357	397	337
AT5G61340	196	209	161	223	163	164	145	207	105	251	274	184	163	243	233	242	216	220	154	186	235	168	193	187	184	173	192	189	273	281	219	218	216	155	254	230	220	360	270	199	250	180	180	192	143	335	267	272	377
AT3G06830|PME23	308	341	256	179	136	160	139	113	136	167	216	145	299	303	238	251	268	284	342	297	227	95	145	228	154	144	99	239	213	228	196	170	165	263	197	208	271	368	284	144	135	117	180	162	155	380	333	319	329
AT4G33560	405	370	196	270	218	261	88	89	127	75	253	155	115	203	107	292	306	419	196	312	336	406	204	421	214	250	122	91	213	134	280	303	201	238	187	251	251	330	297	304	326	223	100	94	249	116	101	132	170
AT4G01690|PPOX1	196	154	219	271	225	268	282	333	294	284	314	238	119	158	132	226	181	207	274	185	179	258	299	270	270	339	252	229	291	255	219	199	174	166	242	209	185	287	188	250	268	199	306	271	254	149	120	171	177
AT4G00910	94	254	258	179	210	255	270	264	138	281	341	297	213	300	197	262	252	180	349	200	317	120	238	190	198	299	193	331	260	326	126	224	206	313	267	300	174	243	159	142	143	157	254	143	147	284	234	160	174
AT5G18470	97	166	226	130	231	137	214	191	169	325	433	211	215	269	201	169	189	182	184	120	128	138	202	138	219	235	210	328	325	339	213	290	303	230	207	220	128	187	150	263	187	182	296	410	410	283	275	352	249
AT1G74470|CHLP	492	302	356	197	228	166	162	235	202	50	98	59	79	76	73	510	375	485	362	263	280	270	275	311	127	189	141	118	80	83	117	120	78	270	285	208	481	611	575	276	231	196	195	74	141	71	74	82	164
AT3G47960|NPF2.10	0	0	0	0	389	553	335	339	0	560	730	530	173	184	123	153	0	161	212	0	184	581	399	0	323	447	0	565	550	628	555	811	582	193	0	216	148	0	0	0	404	0	494	0	429	0	109	0	0
AT1G03730	140	150	114	190	153	154	275	229	191	330	335	247	221	173	203	138	180	172	195	90	160	153	135	137	240	294	288	378	438	416	309	335	267	156	226	200	169	176	135	177	166	229	418	353	292	312	211	231	229
AT3G12930|IJ	0	436	0	613	0	511	645	775	0	0	1063	837	0	0	0	468	511	383	0	0	0	0	0	0	492	655	0	0	0	0	0	0	0	0	566	0	268	291	0	0	0	0	1092	982	1071	0	0	0	0
AT5G01980	135	230	181	202	170	297	262	414	270	250	357	265	123	193	131	205	172	189	266	134	194	214	229	210	308	267	317	339	288	342	193	243	144	178	207	225	206	257	186	177	219	220	322	393	273	176	127	129	171
AT1G09903	221	282	283	159	123	146	213	184	164	146	260	154	268	288	220	242	253	214	154	194	164	181	215	160	177	216	204	205	231	276	222	245	184	236	221	214	243	326	243	120	127	136	160	218	182	436	301	347	333
AT3G15920|EREX	226	281	229	101	98	87	143	254	193	287	337	243	208	343	237	293	231	220	267	133	192	145	128	80	143	153	116	292	289	346	190	249	216	276	257	267	152	179	202	129	182	141	236	248	195	366	352	380	332
AT2G24180|CYP71B6	189	239	252	136	225	230	216	206	105	234	211	224	211	207	200	251	194	250	221	152	234	163	209	146	176	229	227	264	259	280	296	351	348	241	238	244	204	248	167	146	155	139	228	192	168	233	194	226	268
AT5G22630|ADT5	198	251	259	161	107	127	134	169	136	137	193	113	260	379	244	358	321	275	281	257	219	140	167	141	146	179	140	186	251	168	144	152	124	198	217	247	270	349	300	107	151	72	156	155	147	437	448	460	313
AT1G01750|ADF11	158	258	261	194	179	187	186	210	126	142	183	157	197	246	210	253	242	264	373	131	215	204	248	128	184	243	300	246	261	420	203	303	180	221	347	352	291	197	402	164	155	129	229	255	133	240	105	140	303
AT3G50820|PSBO2	259	192	165	211	249	266	227	333	319	258	278	155	162	150	154	348	170	286	229	202	221	290	354	305	287	348	228	208	238	230	195	250	216	177	130	164	205	203	292	254	276	182	275	232	252	161	156	197	147
ERCC-00113	249	203	154	197	219	193	170	288	315	193	223	213	169	212	214	323	143	280	234	172	230	184	192	237	157	180	225	239	241	247	227	262	178	166	209	198	236	440	298	186	228	159	200	158	236	201	283	271	275
AT3G13720|PRA1F3	238	260	278	150	133	141	135	229	141	140	223	157	251	258	241	238	211	220	182	176	246	131	140	191	186	134	280	224	212	162	183	215	146	232	163	218	275	357	333	155	128	127	146	200	165	417	359	450	314
AT3G59295	179	223	224	178	187	212	195	238	171	209	325	225	190	232	244	211	206	211	275	151	180	196	235	194	155	255	188	281	274	274	233	223	202	236	200	270	152	268	145	198	218	192	265	250	253	252	229	223	260
AT5G20220	485	249	0	709	145	746	0	0	292	297	466	0	241	0	92	453	0	0	488	407	0	606	0	730	0	99	0	0	360	0	0	447	107	0	0	353	429	0	0	658	512	561	0	0	296	79	209	109	377
AT4G08015	169	192	243	111	121	93	179	311	231	223	216	151	376	427	359	276	215	237	365	215	266	67	130	150	175	216	210	234	138	192	128	165	106	261	311	276	206	265	152	190	157	105	217	160	234	376	350	277	286
AT5G57240|ORP4C	172	222	278	209	190	172	167	173	169	244	256	192	107	243	197	216	244	285	227	222	274	240	179	215	206	276	148	283	267	264	265	271	187	240	252	243	190	279	155	208	152	146	320	247	253	210	155	168	194
AT5G01530|LHCB4.1	221	168	131	260	234	235	376	500	472	167	181	192	94	127	103	178	163	195	211	104	162	276	374	285	337	349	420	339	382	310	161	199	142	125	147	145	188	294	282	243	241	223	282	102	269	140	206	171	146
AT4G38300	344	399	328	220	194	160	137	168	132	181	231	111	177	176	270	408	273	309	317	302	304	247	179	164	197	141	128	180	171	195	197	210	154	289	210	312	181	263	154	210	186	143	185	159	118	229	210	167	294
AT3G01350|NPF5.9	329	447	206	109	157	130	121	140	75	330	375	130	122	150	83	496	154	473	648	142	245	104	285	323	133	320	94	349	135	152	115	373	122	269	172	554	454	158	410	118	128	231	102	169	102	175	133	212	162
AT3G06085	358	361	319	119	100	125	79	98	107	76	137	105	247	257	236	252	316	291	294	379	315	241	156	136	143	200	155	99	139	112	123	133	99	215	226	263	398	444	437	156	123	132	135	170	157	386	158	316	282
AT5G00980	279	326	372	133	131	217	102	140	74	175	227	145	229	298	254	317	327	312	268	232	277	185	155	114	130	162	113	219	180	236	219	228	176	227	234	251	265	303	245	102	90	116	163	154	111	365	245	244	301
AT5G07120|SNX2B	181	182	206	176	268	214	221	251	177	264	283	216	214	187	212	256	182	242	250	144	192	238	195	226	199	239	324	231	306	313	201	254	178	286	216	219	177	225	185	231	258	182	233	229	255	215	178	184	193
AT5G19010|MPK16	219	218	210	0	231	229	323	336	296	357	0	206	219	228	190	203	0	193	316	0	264	395	244	0	266	368	253	231	484	437	0	253	283	318	0	286	221	239	164	301	292	0	338	298	374	276	0	0	206
AT3G59400|GUN4	290	327	340	458	418	470	167	214	168	96	85	57	74	80	73	326	258	284	281	249	292	460	468	459	166	221	157	91	49	84	139	178	109	249	235	247	246	313	296	442	378	356	107	69	137	33	27	37	95
AT4G19860|LCAT4	198	0	0	199	151	283	0	0	211	0	289	290	224	369	290	292	250	328	367	212	403	309	279	237	321	306	274	313	341	407	253	251	240	0	309	0	280	351	305	168	0	0	224	0	314	0	286	293	347
AT3G61630|CRF6	142	225	204	150	158	171	145	169	203	152	314	162	214	248	201	254	282	323	243	229	149	190	175	119	115	162	208	239	277	277	167	131	146	200	216	279	226	241	250	141	177	220	170	278	327	248	258	304	313
AT1G76150|ECH2	163	159	178	152	248	168	198	271	232	226	387	267	168	234	220	202	179	199	270	134	254	223	144	191	174	208	279	219	300	307	258	337	169	142	194	189	165	270	159	202	207	149	470	309	299	252	235	199	225
AT4G06770	233	274	168	168	145	127	190	299	222	125	418	255	214	285	143	319	220	304	261	246	280	195	185	179	191	274	203	330	306	236	195	305	237	144	241	189	230	165	209	135	147	140	291	276	153	254	265	282	160
AT1G27700	209	209	298	170	198	198	195	273	141	206	251	209	152	260	211	293	237	235	283	178	285	163	209	109	194	214	154	193	241	272	201	218	185	233	258	254	225	343	223	99	199	159	186	115	232	214	252	252	264
AT4G23460|BETAC-AD	166	197	235	120	187	184	202	266	113	209	345	226	282	256	300	179	205	219	257	142	233	137	178	154	182	233	212	294	277	334	235	304	245	257	175	263	149	189	168	187	167	198	263	196	157	336	287	264	251
AT3G01500|BCA1	144	135	224	176	252	211	188	260	244	321	403	223	238	289	206	303	198	218	278	148	266	195	313	110	241	234	191	319	225	320	336	406	280	226	233	211	145	230	184	151	125	144	284	173	125	165	163	175	240
AT2G45540|BCHC2	285	0	0	0	375	234	292	0	343	0	511	0	329	0	384	403	318	282	379	176	0	0	298	248	0	0	352	0	355	389	0	422	292	0	445	0	293	0	370	436	0	0	531	342	285	0	250	319	431
AT3G15610	549	0	0	0	598	0	0	0	0	0	718	556	0	0	692	0	0	0	814	0	786	590	538	0	0	0	0	657	815	0	0	0	543	0	0	0	0	0	559	548	0	0	0	628	0	827	626	0	0
AT5G64150	173	229	168	154	136	116	205	212	102	196	358	181	193	195	112	304	208	269	287	225	180	159	146	137	127	200	210	200	306	363	318	292	170	235	378	155	194	341	239	145	154	110	286	144	170	320	196	291	303
AT2G08350	168	159	240	227	207	215	180	230	135	313	301	249	220	266	247	234	219	242	314	163	240	205	206	167	124	169	137	287	216	274	301	262	251	286	304	305	132	216	138	188	207	153	198	178	184	260	190	192	221
AT1G07567	232	243	214	167	217	158	88	161	160	202	305	207	253	283	202	271	241	284	295	222	216	140	87	192	98	163	113	250	236	292	173	191	201	230	227	250	185	201	216	239	181	155	264	229	225	309	266	322	281
AT3G63260|ATMRK1	0	442	386	0	0	206	174	0	0	209	341	0	350	356	323	555	349	394	367	0	395	237	199	0	0	225	0	363	320	301	260	370	0	370	285	391	366	454	378	194	204	0	0	290	0	284	408	0	0
AT3G49730	194	137	151	144	208	148	152	257	240	372	445	361	173	180	198	175	201	193	202	146	166	139	172	169	174	147	177	319	277	381	315	309	165	230	218	235	105	114	150	229	184	180	403	329	399	255	163	270	269
AT5G59610	189	201	183	154	160	139	254	243	209	278	469	338	141	288	186	208	231	160	277	40	237	268	170	189	145	124	155	283	225	288	240	340	284	233	219	190	146	185	177	210	192	121	244	287	268	230	229	221	223
AT1G19680	336	405	423	104	100	134	74	95	101	115	156	120	191	252	165	361	363	397	383	282	342	138	103	81	117	114	108	124	154	138	63	129	104	291	265	343	305	468	289	76	129	75	117	109	129	250	192	257	346
AT1G74560|NRP1	176	186	0	323	232	276	176	233	161	226	463	273	185	273	209	225	197	0	0	164	196	332	243	345	0	0	0	301	238	406	330	322	253	0	264	198	146	204	193	334	290	238	396	298	370	300	216	274	0
AT4G34980|SBT1.6	238	272	226	190	189	217	150	158	156	231	313	247	167	185	168	240	216	204	179	181	210	233	230	207	130	182	134	240	195	257	200	312	206	172	160	147	289	351	264	190	173	197	260	178	152	277	206	218	235
AT3G06700|RPL29A	149	115	182	227	264	206	205	243	247	309	321	224	227	201	198	269	208	155	429	82	174	238	233	198	141	126	122	311	272	287	309	375	282	217	286	281	139	259	173	201	212	207	291	218	193	179	192	175	196
AT1G05187	212	200	260	214	225	167	229	142	98	275	322	259	195	261	253	242	198	222	299	156	210	184	164	203	123	201	159	289	263	434	161	290	147	242	225	221	157	207	179	204	233	173	216	220	165	236	269	231	178
AT1G11330	261	304	251	150	217	148	114	105	92	119	128	100	128	159	128	285	311	247	182	114	207	157	230	143	149	217	142	161	166	148	141	179	216	135	154	225	335	471	316	195	182	172	173	255	110	321	248	220	360
AT4G03190|GRH1	200	214	312	189	225	223	215	267	197	203	236	195	172	236	185	265	272	300	384	142	0	198	229	191	171	268	152	229	191	363	132	141	147	272	269	266	234	369	260	146	184	147	255	178	184	203	150	88	197
AT3G62030|ROC4	153	146	365	158	168	184	378	183	74	194	124	142	305	210	209	356	243	286	533	127	424	77	251	74	229	214	124	243	126	302	129	142	92	410	456	307	242	356	214	89	90	84	314	107	48	183	150	53	261
AT5G64000|SAL2	169	200	168	174	252	178	219	275	163	249	339	151	212	249	126	173	172	166	251	72	172	163	233	160	176	178	285	236	242	294	161	146	168	178	213	165	176	277	219	280	261	252	276	316	171	355	281	218	278
AT5G35630|GLN2	271	190	170	175	194	184	122	194	275	242	327	195	192	214	212	287	229	307	320	211	292	214	198	218	112	168	192	274	250	247	306	369	237	243	239	205	240	279	222	142	155	147	175	111	227	171	213	143	195
[truncated: 23,044 more rows]
[truncated: 5 more columns]
