# Supplementary material for: Systematic characterization of photoperiodic gene expression patterns reveals diverse seasonal transcriptional systems in Arabidopsis
Source: PLoS Biol. 2023 Sep 12;21(9):e3002283. doi: 10.1371/journal.pbio.3002283 (PMC10497145; doi:10.1371/journal.pbio.3002283)
Supplement: S4 Data — (XLSX) [file pbio.3002283.s016.xlsx]

## Sheet: summary
AT-ID	NCBI-ID	symbol	edgeR [SD-to-LD] (time-point-by-time-point pairwise comparison) blue log2(FC): higher expression in SD; red log2(FC): higher expression in LD; yellow p-value/FDR: below 0.2																		edgeR [LD-to-EQ] (time-point-by-time-point pairwise comparison) green log2(FC): higher expression in EQ; red log2(FC): higher expression in LD; yellow p-value/FDR: below 0.2																		edgeR [SD-to-EQ] (time-point-by-time-point pairwise comparison) blue log2(FC): higher expression in SD; green log2(FC): higher expression in EQ; yellow p-value/FDR: below 0.2
			ZT_00			ZT_04			ZT_08			ZT_12			ZT_16			ZT_20			ZT_00			ZT_04			ZT_08			ZT_12			ZT_16			ZT_20			ZT_00			ZT_04			ZT_08			ZT_12
			log2(FC)	p-value	FDR	log2(FC)	p-value	FDR	log2(FC)	p-value	FDR	log2(FC)	p-value	FDR	log2(FC)	p-value	FDR	log2(FC)	p-value	FDR	log2(FC)	p-value	FDR	log2(FC)	p-value	FDR	log2(FC)	p-value	FDR	log2(FC)	p-value	FDR	log2(FC)	p-value	FDR	log2(FC)	p-value	FDR	log2(FC)	p-value	FDR	log2(FC)	p-value	FDR	log2(FC)	p-value	FDR	log2(FC)	p-value
AT1G01010	839580	ANAC001; NAC001; NTL10	NA	NA	NA	NA	NA	NA	NA	NA	NA	NA	NA	NA	NA	NA	NA	NA	NA	NA	NA	NA	NA	NA	NA	NA	NA	NA	NA	NA	NA	NA	NA	NA	NA	NA	NA	NA	NA	NA	NA	NA	NA	NA	NA	NA	NA	NA	NA
AT1G01020	839569	ARV1	NA	NA	NA	NA	NA	NA	NA	NA	NA	NA	NA	NA	NA	NA	NA	NA	NA	NA	NA	NA	NA	NA	NA	NA	NA	NA	NA	NA	NA	NA	NA	NA	NA	NA	NA	NA	NA	NA	NA	NA	NA	NA	NA	NA	NA	NA	NA
AT1G01030	839321	NGA3	NA	NA	NA	NA	NA	NA	NA	NA	NA	NA	NA	NA	NA	NA	NA	NA	NA	NA	NA	NA	NA	NA	NA	NA	NA	NA	NA	NA	NA	NA	NA	NA	NA	NA	NA	NA	NA	NA	NA	NA	NA	NA	NA	NA	NA	NA	NA
AT1G01040	839574	ASU1; ATDCL1; CAF; DCL1; EMB60; EMB76; SIN1; SUS1	0.126887	0.551384	0.943327	-0.0458319	0.822846	0.996571	-0.100761	0.639113	0.966423	-0.356097	0.10985	0.319268	0.0593436	0.715775	0.876023	0.180136	0.30795	0.742197	0.0533998	0.811154	0.999648	0.156944	0.505011	0.999089	-0.099665	0.715925	0.98817	-0.136626	0.487978	0.997728	-0.247746	0.495783	0.767207	-0.00598705	0.968078	0.9974	0.175331	0.433117	0.999228	0.125355	0.526016	0.984881	-0.209136	0.465418	0.997451	-0.494022	0.0574108
AT1G01050	839579	AtPPa1; PPa1	-0.00696018	0.995637	0.999689	-2.92163	0.0901927	0.754314	0.153931	0.915877	0.989636	0.540618	0.315093	0.605128	-0.80086	0.531658	0.777219	-0.345651	0.192313	0.602285	1.56319	0.4902	0.999648	0.166728	0.699622	0.999089	-0.668631	0.633921	0.98817	0.136849	0.909933	0.997728	0.0102831	0.982399	0.995379	0.176234	0.895172	0.97853	1.53705	0.375029	0.999228	-2.74504	0.111631	0.730181	-0.533943	0.766967	0.998356	0.683733	0.589873
AT1G01060	839341	LHY; LHY1	0.42744	0.0782586	0.554811	-0.798393	0.221033	0.942644	NA	NA	NA	NA	NA	NA	NA	NA	NA	0.33014	0.350321	0.776991	-0.558358	0.107092	0.999648	0.672637	0.199409	0.999089	NA	NA	NA	NA	NA	NA	NA	NA	NA	-0.740837	0.0138457	0.220189	-0.139254	0.648109	0.999228	-0.11095	0.869059	0.995118	NA	NA	NA	NA	NA
AT1G01070	839550	UMAMIT28	NA	NA	NA	NA	NA	NA	NA	NA	NA	NA	NA	NA	NA	NA	NA	NA	NA	NA	NA	NA	NA	NA	NA	NA	NA	NA	NA	NA	NA	NA	NA	NA	NA	NA	NA	NA	NA	NA	NA	NA	NA	NA	NA	NA	NA	NA	NA
AT1G01080	839463	NA	-0.6609	0.179721	0.734714	-1.37105	0.0474045	0.616237	0.882277	0.265181	0.824146	-0.226916	0.685114	0.866183	-0.741463	0.143411	0.372814	0.0299287	0.950839	0.990939	0.6587	0.220141	0.999648	0.594045	0.13342	0.999089	-1.02754	0.192823	0.869554	-0.263318	0.626243	0.997728	0.512806	0.200587	0.472856	0.694067	0.165099	0.635248	-0.0115606	0.983349	0.999447	-0.76112	0.309534	0.930927	-0.148045	0.76195	0.997451	-0.488415	0.245564
AT1G01090	839429	PDH-E1 ALPHA	0.505455	0.379001	0.895654	-0.513083	0.668607	0.996571	-0.316375	0.859405	0.986158	0.260867	0.658398	0.852602	0.0138348	0.991735	0.996409	-0.328702	0.605923	0.908658	-0.538074	0.456166	0.999648	-0.0417505	0.923749	0.999089	-0.392777	0.761843	0.98817	-0.0514589	0.969773	0.997728	-0.590802	0.473603	0.750573	-0.192691	0.685312	0.942481	-0.0452563	0.935766	0.999447	-0.537863	0.649237	0.984881	-0.713427	0.59671	0.997451	0.222	0.868922
AT1G01100	839410	RPP1.1; RPP1A	NA	NA	NA	NA	NA	NA	NA	NA	NA	-0.559031	0.773209	0.909351	NA	NA	NA	NA	NA	NA	NA	NA	NA	NA	NA	NA	NA	NA	NA	1.38856	0.563051	0.997728	NA	NA	NA	NA	NA	NA	NA	NA	NA	NA	NA	NA	NA	NA	NA	NA	NA
AT1G01110	839394	IQD18	NA	NA	NA	NA	NA	NA	NA	NA	NA	NA	NA	NA	NA	NA	NA	NA	NA	NA	NA	NA	NA	NA	NA	NA	NA	NA	NA	NA	NA	NA	NA	NA	NA	NA	NA	NA	NA	NA	NA	NA	NA	NA	NA	NA	NA	NA	NA
AT1G01120	839395	KCS1	1.20113	0.411327	0.907782	-0.290104	0.659603	0.996571	NA	NA	NA	NA	NA	NA	NA	NA	NA	NA	NA	NA	NA	NA	NA	0.092253	0.885915	0.999089	NA	NA	NA	NA	NA	NA	-0.788242	0.358512	0.656798	NA	NA	NA	0.249567	0.788721	0.999228	-0.188125	0.787364	0.989354	-0.0497339	0.975113	0.998933	NA	NA
AT1G01130	839359	NA	-0.940815	0.11865	0.63896	0.372088	0.284296	0.993135	0.0398647	0.927122	0.989744	0.292682	0.65015	0.846674	0.444019	0.265166	0.542028	-0.3619	0.216928	0.635411	0.406334	0.411209	0.999648	-0.441699	0.212873	0.999089	-0.204667	0.634066	0.98817	-0.236083	0.619032	0.997728	-0.803891	0.0392807	0.161476	0.332725	0.268079	0.752622	-0.541591	0.377196	0.999228	-0.0559531	0.856448	0.995118	-0.170095	0.664907	0.997451	0.0535255	0.916562
AT1G01140	839349	CIPK9; PKS6; SnRK3.12	1.37534	0.566363	0.949219	-1.9048	0.31506	0.99631	NA	NA	NA	NA	NA	NA	NA	NA	NA	NA	NA	NA	NA	NA	NA	0.20279	0.875086	0.999089	NA	NA	NA	NA	NA	NA	NA	NA	NA	NA	NA	NA	0.618242	0.786742	0.999228	-1.6956	0.468342	0.984881	NA	NA	NA	NA	NA
AT1G01150	839294	NA	NA	NA	NA	NA	NA	NA	NA	NA	NA	NA	NA	NA	NA	NA	NA	NA	NA	NA	NA	NA	NA	NA	NA	NA	NA	NA	NA	NA	NA	NA	NA	NA	NA	NA	NA	NA	NA	NA	NA	NA	NA	NA	NA	NA	NA	NA	NA
AT1G01160	839278	GIF2	-0.102755	0.43501	0.920071	-0.135902	0.282748	0.993135	0.116308	0.375483	0.889557	0.6241	0.00259399	0.0273384	0.59794	0.000453094	0.00870267	0.127716	0.174487	0.575815	0.0276095	0.83964	0.999648	0.178335	0.284624	0.999089	0.17219	0.215924	0.886831	0.100895	0.415694	0.997728	-0.478239	0.000737565	0.0102561	-0.155007	0.0538767	0.398478	-0.080958	0.332301	0.999228	0.0552008	0.697185	0.984881	0.282777	0.0606652	0.696342	0.726063	9.21396e-05
AT1G01170	839263	NA	-0.269028	0.0715491	0.539582	-0.302107	0.0593904	0.647465	-0.049946	0.668321	0.966423	0.470463	0.076084	0.252164	0.270923	0.0490711	0.183463	0.107474	0.253499	0.684707	0.0602002	0.656925	0.999648	0.194893	0.162939	0.999089	0.0670355	0.611342	0.98817	0.161393	0.373694	0.997728	0.176874	0.0524204	0.196683	-0.13584	0.24688	0.730251	-0.214573	0.0517831	0.735699	-0.0940868	0.442315	0.982113	0.00864425	0.956039	0.998933	0.633647	0.00671856
AT1G01180	839239	NA	0.196063	0.366881	0.892707	-0.0192456	0.94569	0.998739	0.24885	0.6013	0.963307	1.28383	0.00444933	0.0387451	0.865664	0.0109636	0.0657048	0.441854	0.0899083	0.417478	-0.435799	0.0913153	0.999648	0.129451	0.700329	0.999089	-0.222087	0.527446	0.986819	-0.322697	0.333895	0.997728	-0.6944	0.0551766	0.204014	-0.177612	0.573036	0.922681	-0.246781	0.292548	0.999228	0.125017	0.698521	0.984881	0.0183269	0.970582	0.998933	0.959253	0.00569982
AT1G01183	3766638	MIR165; MIR165A	NA	NA	NA	NA	NA	NA	NA	NA	NA	NA	NA	NA	NA	NA	NA	NA	NA	NA	NA	NA	NA	NA	NA	NA	NA	NA	NA	NA	NA	NA	NA	NA	NA	NA	NA	NA	NA	NA	NA	NA	NA	NA	NA	NA	NA	NA	NA
AT1G01190	839233	CYP78A8	-0.196218	0.885623	0.994055	0.272442	0.686155	0.996571	0.63958	0.613106	0.965001	NA	NA	NA	2.16102	0.256813	0.532743	-0.460053	0.36954	0.790263	-0.449849	0.626956	0.999648	0.963727	0.531909	0.999089	0.371508	0.803642	0.98817	-0.512655	0.746609	0.997728	NA	NA	NA	1.5245	0.254347	0.737759	-0.649222	0.644706	0.999228	1.24679	0.411348	0.975407	1.00244	0.0927451	0.778571	NA	NA
AT1G01200	839493	ATRAB-A3; ATRABA3; RABA3	NA	NA	NA	NA	NA	NA	NA	NA	NA	NA	NA	NA	NA	NA	NA	NA	NA	NA	NA	NA	NA	NA	NA	NA	NA	NA	NA	NA	NA	NA	NA	NA	NA	NA	NA	NA	NA	NA	NA	NA	NA	NA	NA	NA	NA	NA	NA
AT1G01210	839481	NA	NA	NA	NA	NA	NA	NA	NA	NA	NA	NA	NA	NA	NA	NA	NA	NA	NA	NA	NA	NA	NA	NA	NA	NA	NA	NA	NA	NA	NA	NA	NA	NA	NA	NA	NA	NA	NA	NA	NA	NA	NA	NA	NA	NA	NA	NA	NA
AT1G01220	839420	AtFKGP; FKGP	NA	NA	NA	NA	NA	NA	NA	NA	NA	NA	NA	NA	NA	NA	NA	-1.79966	0.310932	0.744823	NA	NA	NA	NA	NA	NA	NA	NA	NA	NA	NA	NA	NA	NA	NA	1.35105	0.456426	0.86911	NA	NA	NA	NA	NA	NA	NA	NA	NA	NA	NA
AT1G01225	839358	NA	NA	NA	NA	NA	NA	NA	NA	NA	NA	NA	NA	NA	NA	NA	NA	NA	NA	NA	NA	NA	NA	NA	NA	NA	NA	NA	NA	NA	NA	NA	NA	NA	NA	NA	NA	NA	NA	NA	NA	NA	NA	NA	NA	NA	NA	NA	NA
AT1G01230	839331	AtORM1	NA	NA	NA	NA	NA	NA	NA	NA	NA	NA	NA	NA	NA	NA	NA	NA	NA	NA	NA	NA	NA	NA	NA	NA	NA	NA	NA	NA	NA	NA	NA	NA	NA	NA	NA	NA	NA	NA	NA	NA	NA	NA	NA	NA	NA	NA	NA
AT1G01240	839274	NA	NA	NA	NA	NA	NA	NA	NA	NA	NA	NA	NA	NA	NA	NA	NA	NA	NA	NA	NA	NA	NA	NA	NA	NA	NA	NA	NA	NA	NA	NA	NA	NA	NA	NA	NA	NA	NA	NA	NA	NA	NA	NA	NA	NA	NA	NA	NA
AT1G01250	839322	NA	NA	NA	NA	NA	NA	NA	NA	NA	NA	NA	NA	NA	NA	NA	NA	NA	NA	NA	NA	NA	NA	NA	NA	NA	NA	NA	NA	NA	NA	NA	NA	NA	NA	NA	NA	NA	NA	NA	NA	NA	NA	NA	NA	NA	NA	NA	NA
AT1G01260	839545	bHLH013; bHLH13; JAM2	NA	NA	NA	NA	NA	NA	NA	NA	NA	NA	NA	NA	NA	NA	NA	NA	NA	NA	NA	NA	NA	NA	NA	NA	NA	NA	NA	NA	NA	NA	NA	NA	NA	NA	NA	NA	NA	NA	NA	NA	NA	NA	NA	NA	NA	NA	NA
AT1G01290	839445	CNX3	NA	NA	NA	NA	NA	NA	NA	NA	NA	NA	NA	NA	NA	NA	NA	NA	NA	NA	NA	NA	NA	NA	NA	NA	NA	NA	NA	NA	NA	NA	NA	NA	NA	NA	NA	NA	NA	NA	NA	NA	NA	NA	NA	NA	NA	NA	NA
AT1G01300	839375	NA	0.669779	0.112939	0.631016	0.441601	0.216542	0.93984	0.702583	0.0299745	0.354596	2.98314	1.23931e-05	0.00169589	1.97686	0.000522001	0.00965914	0.558326	0.0356432	0.256452	-0.203386	0.599226	0.999648	-0.118352	0.782377	0.999089	-0.401429	0.123084	0.782121	-0.0657376	0.878284	0.997728	-2.03228	9.7935e-05	0.00251477	-0.0537959	0.846823	0.971753	0.461449	0.0619506	0.772564	0.339694	0.481975	0.984881	0.294523	0.312376	0.981736	2.90926	0.000226653
AT1G01305	6240609	NA	NA	NA	NA	NA	NA	NA	NA	NA	NA	NA	NA	NA	NA	NA	NA	NA	NA	NA	NA	NA	NA	NA	NA	NA	NA	NA	NA	NA	NA	NA	NA	NA	NA	NA	NA	NA	NA	NA	NA	NA	NA	NA	NA	NA	NA	NA	NA
AT1G01310	839333	NA	NA	NA	NA	NA	NA	NA	NA	NA	NA	NA	NA	NA	NA	NA	NA	NA	NA	NA	NA	NA	NA	NA	NA	NA	NA	NA	NA	NA	NA	NA	NA	NA	NA	NA	NA	NA	NA	NA	NA	NA	NA	NA	NA	NA	NA	NA	NA
AT1G01320	839293	REC1	0.0939235	0.661396	0.965863	-0.501332	0.174891	0.894983	0.374121	0.219352	0.776878	-0.640208	0.00640065	0.0484881	-0.376593	0.0418231	0.163534	-0.326708	0.222021	0.640239	-0.16651	0.470353	0.999648	0.253709	0.288724	0.999089	-0.661954	0.0609688	0.653874	0.0842007	0.570293	0.997728	0.404795	0.121152	0.346003	-0.470578	0.0873901	0.488512	-0.0802267	0.736064	0.999228	-0.230955	0.495601	0.984881	-0.293851	0.296585	0.976817	-0.557786	0.0101741
AT1G01340	838832	ACBK1; ATCNGC10; CNGC10	NA	NA	NA	NA	NA	NA	NA	NA	NA	NA	NA	NA	NA	NA	NA	NA	NA	NA	NA	NA	NA	NA	NA	NA	NA	NA	NA	NA	NA	NA	NA	NA	NA	NA	NA	NA	NA	NA	NA	NA	NA	NA	NA	NA	NA	NA	NA
AT1G01350	838964	NA	NA	NA	NA	NA	NA	NA	NA	NA	NA	NA	NA	NA	NA	NA	NA	NA	NA	NA	NA	NA	NA	NA	NA	NA	NA	NA	NA	NA	NA	NA	NA	NA	NA	NA	NA	NA	NA	NA	NA	NA	NA	NA	NA	NA	NA	NA	NA
AT1G01360	838452	PYL9; RCAR1	NA	NA	NA	NA	NA	NA	NA	NA	NA	NA	NA	NA	NA	NA	NA	NA	NA	NA	NA	NA	NA	NA	NA	NA	NA	NA	NA	NA	NA	NA	NA	NA	NA	NA	NA	NA	NA	NA	NA	NA	NA	NA	NA	NA	NA	NA	NA
AT1G01380	838096	ETC1	NA	NA	NA	NA	NA	NA	NA	NA	NA	NA	NA	NA	NA	NA	NA	NA	NA	NA	NA	NA	NA	NA	NA	NA	NA	NA	NA	NA	NA	NA	NA	NA	NA	NA	NA	NA	NA	NA	NA	NA	NA	NA	NA	NA	NA	NA	NA
AT1G01390	837790	NA	NA	NA	NA	NA	NA	NA	NA	NA	NA	NA	NA	NA	NA	NA	NA	NA	NA	NA	NA	NA	NA	NA	NA	NA	NA	NA	NA	NA	NA	NA	NA	NA	NA	NA	NA	NA	NA	NA	NA	NA	NA	NA	NA	NA	NA	NA	NA
AT1G01410	837547	APUM22; PUM22	NA	NA	NA	NA	NA	NA	NA	NA	NA	NA	NA	NA	NA	NA	NA	NA	NA	NA	NA	NA	NA	NA	NA	NA	NA	NA	NA	NA	NA	NA	NA	NA	NA	NA	NA	NA	NA	NA	NA	NA	NA	NA	NA	NA	NA	NA	NA
AT1G01420	837503	UGT72B3	-0.00040028	0.999595	0.999794	-0.338227	0.412096	0.996571	-0.912328	0.45795	0.930702	-0.331347	0.578337	0.807555	-0.0451106	0.950562	0.979625	0.150815	0.803383	0.958285	-0.331272	0.69078	0.999648	0.0687118	0.866549	0.999089	NA	NA	NA	0.36851	0.595055	0.997728	0.425046	0.625458	0.842877	-0.0261361	0.970474	0.997868	-0.338875	0.61574	0.999228	-0.257346	0.579195	0.984881	NA	NA	NA	0.0364168	0.960649
AT1G01430	837247	MOAT3; TBL25	0.374046	0.494699	0.932923	-0.0705185	0.846911	0.997339	0.81853	0.0989418	0.582673	-0.906427	0.00733977	0.0527301	-0.373448	0.370615	0.655726	0.111085	0.719973	0.938462	0.0634309	0.913039	0.999648	0.114414	0.796115	0.999089	-0.52487	0.400502	0.979121	0.684038	0.0954098	0.997728	-0.00167803	0.996159	0.999309	-0.0972149	0.78565	0.958716	0.432839	0.372534	0.999228	0.0575297	0.901699	0.995118	0.281967	0.634263	0.997451	-0.2283	0.593158
AT1G01440	837155	NA	NA	NA	NA	NA	NA	NA	NA	NA	NA	NA	NA	NA	NA	NA	NA	NA	NA	NA	NA	NA	NA	NA	NA	NA	NA	NA	NA	NA	NA	NA	NA	NA	NA	NA	NA	NA	NA	NA	NA	NA	NA	NA	NA	NA	NA	NA	NA
AT1G01448	5007657	NA	NA	NA	NA	NA	NA	NA	1.4252	0.559447	0.954289	NA	NA	NA	NA	NA	NA	NA	NA	NA	NA	NA	NA	NA	NA	NA	NA	NA	NA	NA	NA	NA	NA	NA	NA	NA	NA	NA	0.660041	0.810197	0.999228	NA	NA	NA	NA	NA	NA	NA	NA
AT1G01450	837060	NA	0.140969	0.323718	0.875615	-0.0174634	0.922272	0.998739	0.176711	0.183918	0.726342	1.42553	0.000101156	0.00454203	1.70784	6.08084e-05	0.00289706	0.383686	0.0128809	0.143264	-0.273604	0.119068	0.999648	0.224183	0.311466	0.999089	-0.0326266	0.823373	0.98817	0.0719315	0.647123	0.997728	-1.46606	5.16484e-05	0.00168229	-0.262563	0.0369737	0.332565	-0.138547	0.221824	0.969148	0.219903	0.185368	0.828557	0.13872	0.393722	0.996794	1.49908	4.43672e-06
AT1G01453	6240388	NA	NA	NA	NA	NA	NA	NA	NA	NA	NA	NA	NA	NA	NA	NA	NA	NA	NA	NA	NA	NA	NA	NA	NA	NA	NA	NA	NA	NA	NA	NA	NA	NA	NA	NA	NA	NA	NA	NA	NA	NA	NA	NA	NA	NA	NA	NA	NA
AT1G01460	839469	ATPIPK11; PIPK11	NA	NA	NA	NA	NA	NA	NA	NA	NA	NA	NA	NA	NA	NA	NA	NA	NA	NA	NA	NA	NA	NA	NA	NA	NA	NA	NA	NA	NA	NA	NA	NA	NA	NA	NA	NA	NA	NA	NA	NA	NA	NA	NA	NA	NA	NA	NA
AT1G01470	837071	AtLEA14; LEA1; LEA14; LSR3	-1.50357	0.287773	0.854143	NA	NA	NA	0.0168165	0.978322	0.997063	1.27346	0.0452426	0.176678	-0.232554	0.870926	0.946871	1.56126	0.425923	0.830563	2.56465	0.18148	0.999648	NA	NA	NA	-0.379258	0.262225	0.921858	0.806103	0.533587	0.997728	-0.366965	0.770721	0.917869	NA	NA	NA	NA	NA	NA	1.1472	0.544218	0.984881	-0.369535	0.5404	0.997451	2.09034	0.106451
AT1G01480	837082	ACS2; AT-ACC2	NA	NA	NA	NA	NA	NA	NA	NA	NA	NA	NA	NA	NA	NA	NA	NA	NA	NA	NA	NA	NA	NA	NA	NA	NA	NA	NA	NA	NA	NA	NA	NA	NA	NA	NA	NA	NA	NA	NA	NA	NA	NA	NA	NA	NA	NA	NA
AT1G01490	839440	NA	0.23369	0.175286	0.728999	-0.666316	0.00498639	0.366581	-0.2716	0.280034	0.836399	0.670001	0.006575	0.0494186	-0.133615	0.405043	0.680498	-0.129725	0.516674	0.875295	-0.0354563	0.888831	0.999648	0.313417	0.123949	0.999089	0.336346	0.218553	0.890238	0.30151	0.105291	0.997728	-0.10347	0.456488	0.73798	-0.634022	0.0041084	0.129011	0.189456	0.420088	0.999228	-0.339444	0.0730066	0.64711	0.0604942	0.812748	0.998933	0.973051	0.000849829
AT1G01500	839430	NA	NA	NA	NA	NA	NA	NA	NA	NA	NA	-0.780345	0.681695	0.863663	NA	NA	NA	NA	NA	NA	NA	NA	NA	NA	NA	NA	NA	NA	NA	1.26557	0.528612	0.997728	NA	NA	NA	NA	NA	NA	NA	NA	NA	NA	NA	NA	NA	NA	NA	NA	NA
AT1G01510	839401	AN; DOQ	0.286167	0.880899	0.994055	NA	NA	NA	0.182061	0.840863	0.982631	0.0655044	0.9626	0.988137	NA	NA	NA	NA	NA	NA	-0.899731	0.526663	0.999648	NA	NA	NA	NA	NA	NA	0.691275	0.650284	0.997728	NA	NA	NA	NA	NA	NA	-0.624248	0.646378	0.999228	NA	NA	NA	0.676594	0.646196	0.997451	NA	NA
AT1G01540	839533	NA	0.308213	0.490783	0.932923	0.970473	0.680463	0.996571	0.28215	0.839547	0.982474	0.471209	0.472836	0.739871	1.99963	0.12548	0.342321	-2.05153	0.115788	0.469483	0.0504987	0.909757	0.999648	-1.25678	0.588697	0.999089	1.327	0.574259	0.986819	0.736856	0.56798	0.997728	-2.59006	0.0437677	0.173393	0.0949149	0.83618	0.968128	0.355667	0.452513	0.999228	-0.263203	0.887806	0.995118	1.59341	0.406746	0.997451	1.19205	0.348872
AT1G01550	839536	BPS1	NA	NA	NA	0.707394	0.352384	0.996571	0.16347	0.909948	0.989383	NA	NA	NA	-0.318002	0.826561	0.925831	0.68379	0.401732	0.816515	NA	NA	NA	NA	NA	NA	-1.10549	0.401744	0.979121	NA	NA	NA	-0.838742	0.299375	0.595265	-0.224812	0.801613	0.960923	-0.168028	0.843645	0.999228	NA	NA	NA	-0.94622	0.189412	0.911571	-0.494193	0.798519
AT1G01570	837183	NA	NA	NA	NA	NA	NA	NA	NA	NA	NA	NA	NA	NA	NA	NA	NA	NA	NA	NA	NA	NA	NA	NA	NA	NA	NA	NA	NA	NA	NA	NA	NA	NA	NA	NA	NA	NA	NA	NA	NA	NA	NA	NA	NA	NA	NA	NA	NA
AT1G01580	839411	ATFRO2; FRD1; FRO2	NA	NA	NA	NA	NA	NA	NA	NA	NA	NA	NA	NA	NA	NA	NA	NA	NA	NA	NA	NA	NA	NA	NA	NA	NA	NA	NA	NA	NA	NA	NA	NA	NA	NA	NA	NA	NA	NA	NA	NA	NA	NA	NA	NA	NA	NA	NA
AT1G01600	839347	CYP86A4	NA	NA	NA	NA	NA	NA	NA	NA	NA	NA	NA	NA	NA	NA	NA	NA	NA	NA	NA	NA	NA	NA	NA	NA	NA	NA	NA	0.178632	0.899815	0.997728	NA	NA	NA	NA	NA	NA	NA	NA	NA	NA	NA	NA	NA	NA	NA	NA	NA
AT1G01610	839297	ATGPAT4; GPAT4	-0.293697	0.736288	0.972724	NA	NA	NA	NA	NA	NA	-0.996691	0.509539	0.765881	NA	NA	NA	NA	NA	NA	2.4159	0.233441	0.999648	0.406827	0.858377	0.999089	NA	NA	NA	1.16335	0.546828	0.997728	NA	NA	NA	NA	NA	NA	NA	NA	NA	NA	NA	NA	NA	NA	NA	NA	NA
AT1G01620	839235	PIP1;3; PIP1C; TMP-B	-0.117561	0.51253	0.934424	-0.845997	0.0181447	0.475265	-1.77121	0.155105	0.690151	1.24075	0.0117871	0.070813	0.8741	0.0100892	0.0621679	-0.755474	0.0116173	0.133666	0.289446	0.208528	0.999648	0.920464	0.0638208	0.999089	-0.411945	0.202119	0.878183	-0.336103	0.395949	0.997728	-0.663822	0.0297463	0.131959	-0.363837	0.224502	0.710249	0.165385	0.471993	0.999228	0.0872256	0.854922	0.995118	-2.18848	0.0963193	0.781958	0.909836	0.00627233
AT1G01630	839231	NA	NA	NA	NA	1.41573	0.25643	0.96957	NA	NA	NA	0.139627	0.951546	0.984722	NA	NA	NA	NA	NA	NA	NA	NA	NA	NA	NA	NA	-0.779583	0.659567	0.98817	-0.743343	0.696049	0.997728	NA	NA	NA	NA	NA	NA	NA	NA	NA	2.60924	0.145551	0.790043	NA	NA	NA	-0.587045	0.680189
AT1G01640	839534	NA	NA	NA	NA	-0.748896	0.158309	0.870611	NA	NA	NA	NA	NA	NA	0.225107	0.885867	0.951385	NA	NA	NA	NA	NA	NA	0.550465	0.269598	0.999089	NA	NA	NA	NA	NA	NA	NA	NA	NA	NA	NA	NA	NA	NA	NA	-0.185697	0.707372	0.984881	NA	NA	NA	NA	NA
AT1G01650	839499	ATSPPL4; SPPL4	NA	NA	NA	NA	NA	NA	NA	NA	NA	NA	NA	NA	NA	NA	NA	NA	NA	NA	NA	NA	NA	NA	NA	NA	NA	NA	NA	NA	NA	NA	NA	NA	NA	NA	NA	NA	NA	NA	NA	NA	NA	NA	NA	NA	NA	NA	NA
AT1G01660	839461	NA	NA	NA	NA	NA	NA	NA	NA	NA	NA	NA	NA	NA	NA	NA	NA	NA	NA	NA	NA	NA	NA	NA	NA	NA	NA	NA	NA	NA	NA	NA	NA	NA	NA	NA	NA	NA	NA	NA	NA	NA	NA	NA	NA	NA	NA	NA	NA
AT1G01680	839251	ATPUB54; PUB54	NA	NA	NA	NA	NA	NA	NA	NA	NA	NA	NA	NA	NA	NA	NA	NA	NA	NA	NA	NA	NA	NA	NA	NA	NA	NA	NA	NA	NA	NA	NA	NA	NA	NA	NA	NA	NA	NA	NA	NA	NA	NA	NA	NA	NA	NA	NA
AT1G01690	839243	ATPRD3; PRD3	NA	NA	NA	NA	NA	NA	NA	NA	NA	NA	NA	NA	NA	NA	NA	NA	NA	NA	NA	NA	NA	NA	NA	NA	NA	NA	NA	NA	NA	NA	NA	NA	NA	NA	NA	NA	NA	NA	NA	NA	NA	NA	NA	NA	NA	NA	NA
AT1G01700	839250	ATROPGEF2; ROPGEF2	0.226371	0.529449	0.93898	-0.101696	0.861961	0.998626	0.285258	0.389041	0.898989	1.05452	0.129426	0.353879	0.97056	0.0302624	0.130079	0.564358	0.0843907	0.405886	-0.147532	0.674412	0.999648	-0.784486	0.17453	0.999089	-0.363278	0.310467	0.946621	-0.281114	0.575265	0.997728	-0.5413	0.0695822	0.240857	0.322609	0.344865	0.810272	0.0728246	0.845864	0.999228	-0.872363	0.0305265	0.519411	-0.0874567	0.793636	0.99888	0.76749	0.145204
AT1G01710	839254	NA	NA	NA	NA	NA	NA	NA	NA	NA	NA	NA	NA	NA	NA	NA	NA	NA	NA	NA	NA	NA	NA	NA	NA	NA	NA	NA	NA	NA	NA	NA	NA	NA	NA	NA	NA	NA	NA	NA	NA	NA	NA	NA	NA	NA	NA	NA	NA
AT1G01720	839265	ANAC002; ANAC2; ATAF1	-0.0131377	0.991961	0.999689	2.10747	0.354159	0.996571	NA	NA	NA	-0.8705	0.0188033	0.0973008	-0.607515	0.661195	0.845925	1.8855	0.121101	0.481723	-0.113446	0.710859	0.999648	NA	NA	NA	-1.44269e+08	0.000425712	0.113679	0.541055	0.679312	0.997728	0.611377	0.752995	0.909177	-2.19173	0.0753681	0.459506	-0.13494	0.918901	0.999447	1.14621	0.620228	0.984881	0.33056	0.814544	0.998933	-0.322654	0.80159
AT1G01725	839271	NA	0.407073	0.146347	0.687906	-0.0789965	0.717047	0.996571	0.17792	0.303768	0.850715	0.501092	0.0444631	0.174505	0.972197	0.000655533	0.0111585	0.539444	0.0013135	0.0384518	-0.408075	0.148066	0.999648	0.146563	0.585635	0.999089	0.879476	0.588224	0.986819	0.30333	0.133929	0.997728	-0.636222	0.00390532	0.0323998	0.175612	0.920898	0.986129	-0.00700535	0.948082	0.999447	0.0805975	0.783293	0.989354	1.03983	0.513492	0.997451	0.805844	0.000734549
AT1G01730	839260	NA	-0.010167	0.97876	0.998824	0.517645	0.205052	0.929755	-0.29718	0.304923	0.850715	-0.22732	0.547164	0.788682	-0.960713	0.0715425	0.234389	0.31366	0.309243	0.74319	-0.383573	0.426609	0.999648	0.112381	0.758734	0.999089	0.461403	0.139373	0.801428	-0.489808	0.174147	0.997728	0.278322	0.322682	0.61982	-0.0413078	0.916888	0.986129	-0.398	0.336425	0.999228	0.641399	0.0452442	0.564821	0.157071	0.520606	0.997451	-0.719848	0.0813691
AT1G01740	839253	BSK4	NA	NA	NA	NA	NA	NA	NA	NA	NA	NA	NA	NA	NA	NA	NA	NA	NA	NA	NA	NA	NA	NA	NA	NA	NA	NA	NA	NA	NA	NA	NA	NA	NA	NA	NA	NA	NA	NA	NA	NA	NA	NA	NA	NA	NA	NA	NA
AT1G01750	839281	ADF11	0.369687	0.378551	0.895654	-0.264407	0.295857	0.993674	-0.449868	0.162447	0.700493	-0.710433	0.0505091	0.190314	0.12795	0.610837	0.821902	-0.561491	0.0465648	0.29927	0.000313351	0.99922	0.999825	-0.0612982	0.802763	0.999089	0.48772	0.0751827	0.692285	0.777107	0.00652683	0.945232	-0.0936217	0.546505	0.801661	0.320442	0.141216	0.599937	0.368101	0.335584	0.999228	-0.312313	0.059571	0.613986	0.0282757	0.925299	0.998933	0.0637752	0.820649
AT1G01760	839252	AtTAD1; TAD1	0.149315	0.652663	0.963426	-0.736388	0.571944	0.996571	0.160345	0.931777	0.9899	0.847885	0.0105524	0.0652599	1.43356	0.000591045	0.01035	-0.148487	0.920401	0.985261	0.177288	0.454169	0.999648	1.36402	0.473367	0.999089	0.00504763	0.997785	0.999442	-0.0136993	0.964683	0.997728	-1.12942	0.00213131	0.0212458	-0.481436	0.148438	0.610469	0.322589	0.332848	0.999228	0.648613	0.783065	0.989354	0.166744	0.928502	0.998933	0.833965	0.026257
AT1G01770	837323	NA	-1.44269e+08	0.0133535	0.298844	NA	NA	NA	-1.53923	0.513739	0.945774	NA	NA	NA	-1.67334	0.470684	0.736205	-0.459906	0.748704	0.947813	1.44269e+08	0.0142248	0.999648	NA	NA	NA	0.811027	0.725559	0.98817	-1.64086	0.395595	0.997728	0.0423198	0.981343	0.9949	0.559945	0.687209	0.942481	NA	NA	NA	NA	NA	NA	NA	NA	NA	-1.4875	0.505517
AT1G01780	839267	PLIM2b	NA	NA	NA	NA	NA	NA	NA	NA	NA	NA	NA	NA	NA	NA	NA	NA	NA	NA	NA	NA	NA	NA	NA	NA	NA	NA	NA	NA	NA	NA	NA	NA	NA	NA	NA	NA	NA	NA	NA	NA	NA	NA	NA	NA	NA	NA	NA
AT1G01790	837332	ATKEA1; KEA1	0.965701	0.3477	0.887167	-1.0712	0.653054	0.996571	NA	NA	NA	0.015677	0.991566	0.997234	NA	NA	NA	0.887611	0.648886	0.923122	-0.275494	0.86657	0.999648	-0.595979	0.746509	0.999089	-0.398852	0.836481	0.988228	-0.52957	0.684068	0.997728	0.834017	0.560903	0.807589	-1.64303	0.240068	0.723673	0.691024	0.625833	0.999228	-1.6535	0.473289	0.984881	-1.25902	0.591439	0.997451	-0.513234	0.503395
AT1G01800	839259	NA	NA	NA	NA	NA	NA	NA	NA	NA	NA	1.35593	0.553866	0.79386	NA	NA	NA	-1.44269e+08	0.0250306	0.20793	NA	NA	NA	NA	NA	NA	NA	NA	NA	NA	NA	NA	NA	NA	NA	0.482343	0.575382	0.922681	NA	NA	NA	NA	NA	NA	NA	NA	NA	NA	NA
AT1G01810	839247	NA	NA	NA	NA	NA	NA	NA	NA	NA	NA	NA	NA	NA	NA	NA	NA	NA	NA	NA	NA	NA	NA	NA	NA	NA	NA	NA	NA	NA	NA	NA	NA	NA	NA	NA	NA	NA	NA	NA	NA	NA	NA	NA	NA	NA	NA	NA	NA
AT1G01820	839257	PEX11C	NA	NA	NA	NA	NA	NA	NA	NA	NA	NA	NA	NA	NA	NA	NA	NA	NA	NA	NA	NA	NA	NA	NA	NA	-0.673028	0.731718	0.98817	NA	NA	NA	-1.44269e+08	0.0119608	0.068942	NA	NA	NA	1.1925	0.599246	0.999228	NA	NA	NA	-0.630843	0.785974	0.998552	NA	NA
AT1G01830	839264	NA	0.0834345	0.632137	0.959927	-0.595362	0.0808266	0.731654	-0.063422	0.753712	0.971839	0.830872	0.0200718	0.102154	0.947806	0.00345604	0.0319982	-0.210535	0.292941	0.726967	-0.151291	0.563449	0.999648	0.0566967	0.829172	0.999089	0.468367	0.035449	0.565822	-0.191021	0.56038	0.997728	-0.893161	0.0047517	0.0369327	-0.150392	0.335333	0.806284	-0.0738244	0.753994	0.999228	-0.526156	0.0481107	0.569466	0.397837	0.0979079	0.784641	0.63976	0.0180242
AT1G01840	839291	NA	-0.111669	0.586379	0.95363	0.0257956	0.891842	0.998626	0.234764	0.245746	0.805311	-0.300103	0.133797	0.363061	0.149752	0.615448	0.823429	0.228933	0.35073	0.776991	-0.0658641	0.809052	0.999648	-0.0144555	0.941421	0.999089	0.0588885	0.810441	0.98817	-0.112219	0.524955	0.997728	0.217832	0.269506	0.559394	0.0361686	0.842576	0.969969	-0.184546	0.488511	0.999228	0.0259919	0.901324	0.995118	0.289005	0.197661	0.917964	-0.414276	0.0156859
AT1G01860	839283	PFC1	NA	NA	NA	NA	NA	NA	NA	NA	NA	NA	NA	NA	NA	NA	NA	NA	NA	NA	NA	NA	NA	NA	NA	NA	NA	NA	NA	NA	NA	NA	NA	NA	NA	NA	NA	NA	NA	NA	NA	NA	NA	NA	NA	NA	NA	0.811519	0.772996
AT1G01870	3766640	NA	NA	NA	NA	NA	NA	NA	NA	NA	NA	NA	NA	NA	NA	NA	NA	NA	NA	NA	NA	NA	NA	NA	NA	NA	NA	NA	NA	NA	NA	NA	NA	NA	NA	NA	NA	NA	NA	NA	NA	NA	NA	NA	NA	NA	NA	NA	NA
AT1G01880	837373	AtGEN1; GEN1	NA	NA	NA	NA	NA	NA	NA	NA	NA	NA	NA	NA	NA	NA	NA	NA	NA	NA	NA	NA	NA	NA	NA	NA	NA	NA	NA	NA	NA	NA	NA	NA	NA	NA	NA	NA	NA	NA	NA	NA	NA	NA	NA	NA	NA	NA	NA
AT1G01900	839318	ATSBT1.1; SBTI1.1	-1.44269e+08	0.000440425	0.0944887	NA	NA	NA	NA	NA	NA	-2.42953	0.297789	0.585723	NA	NA	NA	NA	NA	NA	2.25514	0.199853	0.999648	-0.880172	0.712109	0.999089	NA	NA	NA	0.450985	0.817581	0.997728	NA	NA	NA	NA	NA	NA	NA	NA	NA	NA	NA	NA	0.469871	0.836224	0.998933	-2.00265	0.373216
AT1G01910	839305	AtGET3a; GET3a	NA	NA	NA	NA	NA	NA	0.704297	0.699065	0.966423	-1.44269e+08	2.84815e-06	0.0010512	-0.122472	0.958682	0.98304	1.4286	0.572969	0.898135	-0.349047	0.828936	0.999648	-1.44269e+08	1.03063e-06	0.00806921	0.117461	0.962544	0.99642	0.607217	0.74316	0.997728	0.833887	0.780998	0.920263	NA	NA	NA	-1.44269e+08	1.11246e-06	0.00200062	-0.370747	0.835814	0.989767	0.813536	0.637144	0.997451	NA	NA
AT1G01920	839313	NA	NA	NA	NA	NA	NA	NA	NA	NA	NA	NA	NA	NA	NA	NA	NA	NA	NA	NA	NA	NA	NA	NA	NA	NA	-1.56958	0.323937	0.957585	NA	NA	NA	NA	NA	NA	NA	NA	NA	NA	NA	NA	NA	NA	NA	-0.160995	0.846395	0.998933	NA	NA
AT1G01930	839310	NA	NA	NA	NA	NA	NA	NA	NA	NA	NA	NA	NA	NA	NA	NA	NA	NA	NA	NA	NA	NA	NA	NA	NA	NA	NA	NA	NA	NA	NA	NA	NA	NA	NA	NA	NA	NA	NA	NA	NA	NA	NA	NA	NA	NA	NA	NA	NA
AT1G01940	839309	NA	NA	NA	NA	NA	NA	NA	NA	NA	NA	NA	NA	NA	NA	NA	NA	NA	NA	NA	NA	NA	NA	NA	NA	NA	NA	NA	NA	NA	NA	NA	NA	NA	NA	NA	NA	NA	NA	NA	NA	NA	NA	NA	NA	NA	NA	NA	NA
AT1G01950	839306	ARK2; AtKINUb	NA	NA	NA	NA	NA	NA	NA	NA	NA	NA	NA	NA	NA	NA	NA	NA	NA	NA	NA	NA	NA	NA	NA	NA	NA	NA	NA	NA	NA	NA	NA	NA	NA	NA	NA	NA	NA	NA	NA	NA	NA	NA	NA	NA	NA	NA	NA
AT1G01960	839301	BIG3; EDA10	NA	NA	NA	0.478363	0.785814	0.996571	-0.0662856	0.96971	0.997063	-1.44269e+08	0.000676064	0.0126979	NA	NA	NA	-1.62212	0.355725	0.780813	NA	NA	NA	-0.892089	0.460613	0.999089	-1.56758	0.205188	0.880529	0.613209	0.60476	0.997728	-1.61883	0.353181	0.652644	1.03824	0.564005	0.921212	0.770587	0.731015	0.999228	-0.395607	0.745452	0.984914	-1.64009	0.184169	0.90596	NA	NA
AT1G01970	839299	NA	NA	NA	NA	NA	NA	NA	NA	NA	NA	NA	NA	NA	NA	NA	NA	NA	NA	NA	NA	NA	NA	NA	NA	NA	NA	NA	NA	NA	NA	NA	NA	NA	NA	NA	NA	NA	NA	NA	NA	NA	NA	NA	NA	NA	NA	NA	NA
AT1G01980	839296	AtBBE1; OGOX4	NA	NA	NA	NA	NA	NA	NA	NA	NA	NA	NA	NA	NA	NA	NA	NA	NA	NA	NA	NA	NA	NA	NA	NA	NA	NA	NA	NA	NA	NA	NA	NA	NA	NA	NA	NA	NA	NA	NA	NA	NA	NA	NA	NA	NA	NA	NA
AT1G01990	837456	NA	NA	NA	NA	NA	NA	NA	NA	NA	NA	NA	NA	NA	NA	NA	NA	NA	NA	NA	NA	NA	NA	NA	NA	NA	NA	NA	NA	NA	NA	NA	NA	NA	NA	NA	NA	NA	NA	NA	NA	NA	NA	NA	NA	NA	NA	NA	NA
AT1G02000	839289	GAE2	NA	NA	NA	NA	NA	NA	NA	NA	NA	NA	NA	NA	NA	NA	NA	NA	NA	NA	NA	NA	NA	NA	NA	NA	NA	NA	NA	NA	NA	NA	NA	NA	NA	NA	NA	NA	NA	NA	NA	NA	NA	NA	NA	NA	NA	NA	NA
AT1G02010	839288	SEC1A	NA	NA	NA	NA	NA	NA	NA	NA	NA	NA	NA	NA	NA	NA	NA	NA	NA	NA	NA	NA	NA	NA	NA	NA	NA	NA	NA	-0.922226	0.251941	0.997728	NA	NA	NA	NA	NA	NA	NA	NA	NA	NA	NA	NA	1.01914	0.482584	0.997451	-0.82693	0.555559
AT1G02020	837477	NA	0.410062	0.333186	0.882624	-0.377084	0.442327	0.996571	-0.49798	0.266661	0.825227	-1.54765	0.00868899	0.0582487	-0.606065	0.12346	0.3385	0.0985101	0.76549	0.950044	-0.544993	0.372866	0.999648	0.00930145	0.98106	0.999089	-0.0743527	0.84533	0.988228	-0.308641	0.334351	0.997728	1.20248	0.0277849	0.125929	0.00792272	0.980575	0.99853	-0.13774	0.797775	0.999228	-0.351679	0.470971	0.984881	-0.577396	0.166773	0.880376	-1.85832	0.00175989
AT1G02030	839285	NA	NA	NA	NA	NA	NA	NA	NA	NA	NA	NA	NA	NA	NA	NA	NA	NA	NA	NA	NA	NA	NA	NA	NA	NA	NA	NA	NA	NA	NA	NA	NA	NA	NA	NA	NA	NA	NA	NA	NA	NA	NA	NA	NA	NA	NA	NA	NA
AT1G02040	839284	NA	NA	NA	NA	NA	NA	NA	NA	NA	NA	NA	NA	NA	NA	NA	NA	NA	NA	NA	NA	NA	NA	NA	NA	NA	NA	NA	NA	NA	NA	NA	NA	NA	NA	NA	NA	NA	NA	NA	NA	NA	NA	NA	NA	NA	NA	NA	NA
AT1G02050	839280	LAP6; PKSA	NA	NA	NA	NA	NA	NA	NA	NA	NA	NA	NA	NA	NA	NA	NA	NA	NA	NA	NA	NA	NA	NA	NA	NA	NA	NA	NA	NA	NA	NA	NA	NA	NA	0.0278456	0.988906	0.9991	NA	NA	NA	NA	NA	NA	NA	NA	NA	NA	NA
AT1G02060	839279	NA	NA	NA	NA	NA	NA	NA	NA	NA	NA	NA	NA	NA	NA	NA	NA	NA	NA	NA	NA	NA	NA	NA	NA	NA	NA	NA	NA	NA	NA	NA	NA	NA	NA	NA	NA	NA	NA	NA	NA	NA	NA	NA	NA	NA	NA	NA	NA
AT1G02065	839275	SPL8	NA	NA	NA	NA	NA	NA	NA	NA	NA	NA	NA	NA	NA	NA	NA	NA	NA	NA	NA	NA	NA	NA	NA	NA	NA	NA	NA	NA	NA	NA	-1.44269e+08	0.00297756	0.0269461	NA	NA	NA	NA	NA	NA	NA	NA	NA	NA	NA	NA	NA	NA
AT1G02067	28716022	NA	-0.416826	0.528393	0.93898	0.307634	0.674378	0.996571	NA	NA	NA	-1.13735	0.187058	0.447579	-0.0935007	0.860908	0.94149	-0.0727782	0.937721	0.988859	0.127053	0.829201	0.999648	-0.245939	0.734104	0.999089	-0.955677	0.428381	0.979649	1.02317	0.40116	0.997728	0.700473	0.392092	0.688049	-0.839342	0.249537	0.734474	-0.295273	0.660173	0.999228	0.0775348	0.914819	0.995118	-0.67017	0.493989	0.997451	-0.118938	0.93868
AT1G02070	839270	NA	NA	NA	NA	NA	NA	NA	NA	NA	NA	NA	NA	NA	NA	NA	NA	NA	NA	NA	NA	NA	NA	NA	NA	NA	NA	NA	NA	NA	NA	NA	NA	NA	NA	NA	NA	NA	NA	NA	NA	NA	NA	NA	NA	NA	NA	NA	NA
AT1G02080	839244	NOT1	NA	NA	NA	NA	NA	NA	NA	NA	NA	NA	NA	NA	NA	NA	NA	NA	NA	NA	NA	NA	NA	NA	NA	NA	NA	NA	NA	NA	NA	NA	NA	NA	NA	NA	NA	NA	NA	NA	NA	NA	NA	NA	NA	NA	NA	NA	NA
AT1G02090	839241	ATCSN7; COP15; CSN7; FUS5	2.31857	0.221346	0.788592	-0.119292	0.847058	0.997339	NA	NA	NA	-1.51552	0.419593	0.701219	-1.16604	0.372712	0.657936	-1.40825	0.439035	0.835527	NA	NA	NA	0.297319	0.823177	0.999089	NA	NA	NA	-0.136705	0.84032	0.997728	1.53169	0.376364	0.67449	1.3664	0.455244	0.867563	1.88075	0.309022	0.999228	0.189194	0.890053	0.995118	-1.12232	0.582468	0.997451	-1.64893	0.388432
AT1G02100	837541	LCMT1; SBI1	NA	NA	NA	NA	NA	NA	NA	NA	NA	NA	NA	NA	NA	NA	NA	NA	NA	NA	NA	NA	NA	NA	NA	NA	NA	NA	NA	NA	NA	NA	NA	NA	NA	NA	NA	NA	NA	NA	NA	NA	NA	NA	NA	NA	NA	NA	NA
AT1G02110	839234	NA	0.307599	0.353966	0.888332	-0.145568	0.611853	0.996571	-0.350682	0.136296	0.656893	-0.645437	0.0152192	0.0839039	-0.750152	0.00658961	0.0482371	1.15191	0.000350696	0.0194831	-0.256243	0.40414	0.999648	0.185511	0.447735	0.999089	0.223819	0.305008	0.944748	-0.589658	0.0100244	0.969625	0.911794	0.00172063	0.0181175	-0.434386	0.0437746	0.36219	0.0450452	0.829638	0.999228	0.0522884	0.859452	0.995118	-0.131297	0.631033	0.997451	-1.23756	0.000974137
AT1G02120	839232	VAD1	0.144025	0.841108	0.989002	0.588978	0.638884	0.996571	0.0517529	0.9776	0.997063	0.556817	0.254723	0.539417	0.350237	0.478352	0.741841	-1.53857	0.406591	0.819302	-0.994406	0.0827616	0.999648	1.77661	0.447615	0.999089	-1.12192	0.530594	0.986819	0.235448	0.846324	0.997728	0.888394	0.476705	0.753208	-0.331424	0.791461	0.959706	-0.856738	0.241483	0.977764	2.37968	0.193559	0.842495	-1.07003	0.548984	0.997451	0.797356	0.503853
AT1G02130	837023	ARA-5; ARA5; ATRAB1B; ATRABD2A; RA-5; RABD2A	NA	NA	NA	NA	NA	NA	NA	NA	NA	NA	NA	NA	NA	NA	NA	NA	NA	NA	NA	NA	NA	NA	NA	NA	NA	NA	NA	-0.964645	0.620559	0.997728	NA	NA	NA	NA	NA	NA	NA	NA	NA	NA	NA	NA	NA	NA	NA	NA	NA
AT1G02140	837560	HAP1; MAGO; MEE63	-1.21156	0.612063	0.957866	NA	NA	NA	NA	NA	NA	NA	NA	NA	NA	NA	NA	NA	NA	NA	0.511995	0.794041	0.999648	NA	NA	NA	NA	NA	NA	-2.83489	0.140372	0.997728	NA	NA	NA	NA	NA	NA	-0.710475	0.771646	0.999228	NA	NA	NA	NA	NA	NA	-2.92236	0.123949
AT1G02145	5007658	ALG12; EBS4	NA	NA	NA	NA	NA	NA	NA	NA	NA	NA	NA	NA	NA	NA	NA	NA	NA	NA	NA	NA	NA	NA	NA	NA	NA	NA	NA	NA	NA	NA	NA	NA	NA	NA	NA	NA	NA	NA	NA	NA	NA	NA	NA	NA	NA	NA	NA
AT1G02150	839577	NA	1.2603	0.304994	0.866023	0.730983	0.141705	0.854096	-0.00518163	0.997229	0.998891	-0.699292	0.258118	0.54327	0.622633	0.225234	0.491252	-1.23849	0.0369836	0.26279	-0.650033	0.602879	0.999648	-0.309428	0.615421	0.999089	-1.23638	0.125959	0.78282	0.66452	0.21571	0.997728	-0.911632	0.0848815	0.273918	0.328914	0.496983	0.891926	0.610829	0.302683	0.999228	0.436532	0.407332	0.973834	-1.24373	0.348824	0.989364	-0.0284228	0.970314
AT1G02160	839554	NA	NA	NA	NA	NA	NA	NA	NA	NA	NA	NA	NA	NA	NA	NA	NA	NA	NA	NA	NA	NA	NA	NA	NA	NA	NA	NA	NA	NA	NA	NA	NA	NA	NA	NA	NA	NA	NA	NA	NA	NA	NA	NA	NA	NA	NA	NA	NA
AT1G02170	839561	ATMC1; AtMCP1b; ATMCPB1; LOL3; MC1; MCP1b	NA	NA	NA	NA	NA	NA	NA	NA	NA	-0.51005	0.817567	0.928745	NA	NA	NA	-1.63432	0.47217	0.853117	NA	NA	NA	NA	NA	NA	NA	NA	NA	NA	NA	NA	NA	NA	NA	1.37486	0.54722	0.915296	NA	NA	NA	NA	NA	NA	NA	NA	NA	NA	NA
AT1G02180	839543	NA	NA	NA	NA	NA	NA	NA	NA	NA	NA	0.868179	0.264451	0.549887	NA	NA	NA	NA	NA	NA	-0.107438	0.955351	0.999648	-0.978014	0.683729	0.999089	NA	NA	NA	-0.388114	0.802376	0.997728	NA	NA	NA	NA	NA	NA	NA	NA	NA	-0.957773	0.691524	0.984881	NA	NA	NA	0.484056	0.733081
AT1G02190	839541	CER1-L1	NA	NA	NA	NA	NA	NA	NA	NA	NA	NA	NA	NA	NA	NA	NA	NA	NA	NA	NA	NA	NA	NA	NA	NA	NA	NA	NA	NA	NA	NA	NA	NA	NA	NA	NA	NA	NA	NA	NA	NA	NA	NA	NA	NA	NA	NA	NA
AT1G02205	837602	CER1; CER22	NA	NA	NA	NA	NA	NA	NA	NA	NA	NA	NA	NA	NA	NA	NA	NA	NA	NA	NA	NA	NA	NA	NA	NA	NA	NA	NA	NA	NA	NA	NA	NA	NA	NA	NA	NA	NA	NA	NA	NA	NA	NA	NA	NA	NA	NA	NA
AT1G02220	839476	ANAC003; NAC003; XVP	NA	NA	NA	NA	NA	NA	NA	NA	NA	NA	NA	NA	NA	NA	NA	NA	NA	NA	NA	NA	NA	NA	NA	NA	NA	NA	NA	NA	NA	NA	NA	NA	NA	NA	NA	NA	NA	NA	NA	NA	NA	NA	NA	NA	NA	NA	NA
AT1G02260	839344	NA	NA	NA	NA	NA	NA	NA	NA	NA	NA	NA	NA	NA	NA	NA	NA	NA	NA	NA	NA	NA	NA	NA	NA	NA	NA	NA	NA	NA	NA	NA	NA	NA	NA	NA	NA	NA	NA	NA	NA	NA	NA	NA	NA	NA	NA	NA	NA
AT1G02270	839381	NA	NA	NA	NA	NA	NA	NA	NA	NA	NA	NA	NA	NA	NA	NA	NA	NA	NA	NA	NA	NA	NA	NA	NA	NA	-0.345694	0.746249	0.98817	NA	NA	NA	NA	NA	NA	NA	NA	NA	NA	NA	NA	NA	NA	NA	-1.00584	0.536238	0.997451	NA	NA
AT1G02280	839248	ATTOC33; PPI1; TOC33	0.152428	0.947537	0.995722	NA	NA	NA	NA	NA	NA	NA	NA	NA	NA	NA	NA	NA	NA	NA	-0.262275	0.910383	0.999648	NA	NA	NA	NA	NA	NA	NA	NA	NA	NA	NA	NA	NA	NA	NA	-0.111003	0.951688	0.999447	NA	NA	NA	NA	NA	NA	NA	NA
AT1G02290	839255	NA	NA	NA	NA	NA	NA	NA	NA	NA	NA	NA	NA	NA	NA	NA	NA	NA	NA	NA	NA	NA	NA	NA	NA	NA	NA	NA	NA	NA	NA	NA	NA	NA	NA	NA	NA	NA	NA	NA	NA	NA	NA	NA	NA	NA	NA	NA	NA
AT1G02300	839576	AtcathB1	NA	NA	NA	NA	NA	NA	NA	NA	NA	NA	NA	NA	NA	NA	NA	NA	NA	NA	NA	NA	NA	NA	NA	NA	NA	NA	NA	NA	NA	NA	NA	NA	NA	NA	NA	NA	NA	NA	NA	NA	NA	NA	NA	NA	NA	NA	NA
AT1G02305	839538	AtcathB2	1.25305	0.691016	0.966565	0.716244	0.816337	0.996571	-1.37545	0.669527	0.966423	-0.823143	0.790602	0.917209	1.82257	0.566393	0.796688	0.475362	0.863196	0.971471	NA	NA	NA	NA	NA	NA	1.56051	0.61799	0.98817	0.075134	0.977286	0.997728	-2.09163	0.436685	0.723144	-0.0617649	0.98164	0.998591	1.15516	0.720517	0.999228	NA	NA	NA	NA	NA	NA	-0.737283	0.814001
AT1G02310	839444	MAN1	0.816988	0.157207	0.702287	0.308612	0.425185	0.996571	-0.792422	0.202358	0.754797	-0.626552	0.23614	0.517021	-1.43168	0.0280193	0.123743	0.882515	0.0111466	0.130219	-0.0742343	0.89332	0.999648	-0.610686	0.264734	0.999089	0.694967	0.149785	0.817149	-0.249571	0.38078	0.997728	0.764614	0.121915	0.3476	0.276933	0.375759	0.828674	0.741422	0.246115	0.980308	-0.289648	0.554525	0.984881	-0.108901	0.873548	0.998933	-0.879385	0.10595
AT1G02320	839425	NA	NA	NA	NA	NA	NA	NA	NA	NA	NA	NA	NA	NA	NA	NA	NA	NA	NA	NA	NA	NA	NA	NA	NA	NA	NA	NA	NA	NA	NA	NA	NA	NA	NA	NA	NA	NA	NA	NA	NA	NA	NA	NA	NA	NA	NA	NA	NA
AT1G02330	839367	CSU2	NA	NA	NA	NA	NA	NA	NA	NA	NA	NA	NA	NA	NA	NA	NA	NA	NA	NA	NA	NA	NA	NA	NA	NA	NA	NA	NA	NA	NA	NA	NA	NA	NA	NA	NA	NA	NA	NA	NA	NA	NA	NA	NA	NA	NA	NA	NA
AT1G02335	3766642	GL22; PDGLP2	NA	NA	NA	NA	NA	NA	NA	NA	NA	NA	NA	NA	NA	NA	NA	NA	NA	NA	NA	NA	NA	NA	NA	NA	NA	NA	NA	NA	NA	NA	NA	NA	NA	NA	NA	NA	NA	NA	NA	NA	NA	NA	NA	NA	NA	NA	NA
AT1G02340	839300	FBI1; HFR1; REP1; RSF1	NA	NA	NA	NA	NA	NA	NA	NA	NA	NA	NA	NA	NA	NA	NA	NA	NA	NA	NA	NA	NA	NA	NA	NA	NA	NA	NA	NA	NA	NA	NA	NA	NA	NA	NA	NA	NA	NA	NA	NA	NA	NA	NA	NA	NA	NA	NA
AT1G02360	837724	NA	NA	NA	NA	NA	NA	NA	NA	NA	NA	NA	NA	NA	NA	NA	NA	NA	NA	NA	NA	NA	NA	NA	NA	NA	NA	NA	NA	NA	NA	NA	NA	NA	NA	NA	NA	NA	NA	NA	NA	NA	NA	NA	NA	NA	NA	NA	NA
AT1G02370	837735	NA	NA	NA	NA	NA	NA	NA	NA	NA	NA	NA	NA	NA	NA	NA	NA	NA	NA	NA	NA	NA	NA	NA	NA	NA	NA	NA	NA	NA	NA	NA	NA	NA	NA	NA	NA	NA	NA	NA	NA	NA	NA	NA	NA	NA	NA	NA	NA
AT1G02380	837745	NA	NA	NA	NA	NA	NA	NA	NA	NA	NA	NA	NA	NA	NA	NA	NA	NA	NA	NA	NA	NA	NA	NA	NA	NA	NA	NA	NA	NA	NA	NA	NA	NA	NA	NA	NA	NA	NA	NA	NA	NA	NA	NA	NA	NA	NA	NA	NA
AT1G02390	839558	ATGPAT2; GPAT2	NA	NA	NA	NA	NA	NA	NA	NA	NA	NA	NA	NA	NA	NA	NA	NA	NA	NA	NA	NA	NA	NA	NA	NA	NA	NA	NA	NA	NA	NA	NA	NA	NA	NA	NA	NA	NA	NA	NA	NA	NA	NA	NA	NA	NA	NA	NA
AT1G02400	839508	ATGA2OX4; ATGA2OX6; DTA1; GA2OX6	NA	NA	NA	NA	NA	NA	NA	NA	NA	NA	NA	NA	NA	NA	NA	NA	NA	NA	NA	NA	NA	NA	NA	NA	NA	NA	NA	NA	NA	NA	NA	NA	NA	NA	NA	NA	NA	NA	NA	NA	NA	NA	NA	NA	NA	NA	NA
AT1G02405	837769	NA	NA	NA	NA	NA	NA	NA	NA	NA	NA	NA	NA	NA	NA	NA	NA	NA	NA	NA	NA	NA	NA	NA	NA	NA	NA	NA	NA	NA	NA	NA	NA	NA	NA	NA	NA	NA	NA	NA	NA	NA	NA	NA	NA	NA	NA	NA	NA
AT1G02410	839364	COX11	NA	NA	NA	NA	NA	NA	NA	NA	NA	NA	NA	NA	NA	NA	NA	NA	NA	NA	NA	NA	NA	NA	NA	NA	NA	NA	NA	NA	NA	NA	NA	NA	NA	NA	NA	NA	NA	NA	NA	NA	NA	NA	NA	NA	NA	NA	NA
AT1G02420	837779	NA	NA	NA	NA	NA	NA	NA	NA	NA	NA	NA	NA	NA	NA	NA	NA	-1.56588	0.485836	0.85999	NA	NA	NA	NA	NA	NA	NA	NA	NA	NA	NA	NA	NA	NA	NA	0.864386	0.706502	0.945788	NA	NA	NA	NA	NA	NA	NA	NA	NA	0.147981	0.931669
AT1G02430	839242	ARFD1B; ATARFD1B	1.14417	0.0697087	0.53444	0.757916	0.60828	0.996571	0.402023	0.274206	0.829819	-0.335296	0.792452	0.917627	0.417789	0.731081	0.884492	0.269449	0.828702	0.965035	-2.11954	0.033281	0.999648	-0.277702	0.630544	0.999089	-0.176708	0.749662	0.98817	0.58706	0.625394	0.997728	-0.34541	0.771935	0.918202	-0.0270492	0.97667	0.998109	-0.975128	0.195993	0.945585	0.487554	0.760041	0.984914	0.214431	0.679663	0.997451	0.241192	0.89599
AT1G02440	839230	ARFD1A; ATARFD1A	NA	NA	NA	NA	NA	NA	NA	NA	NA	NA	NA	NA	NA	NA	NA	NA	NA	NA	NA	NA	NA	NA	NA	NA	NA	NA	NA	NA	NA	NA	NA	NA	NA	NA	NA	NA	NA	NA	NA	NA	NA	NA	NA	NA	NA	NA	NA
AT1G02450	837800	NIMIN-1; NIMIN1	NA	NA	NA	NA	NA	NA	NA	NA	NA	NA	NA	NA	NA	NA	NA	NA	NA	NA	NA	NA	NA	NA	NA	NA	NA	NA	NA	NA	NA	NA	NA	NA	NA	NA	NA	NA	NA	NA	NA	NA	NA	NA	NA	NA	NA	NA	NA
AT1G02460	839443	NA	NA	NA	NA	NA	NA	NA	NA	NA	NA	NA	NA	NA	NA	NA	NA	NA	NA	NA	NA	NA	NA	NA	NA	NA	NA	NA	NA	NA	NA	NA	NA	NA	NA	NA	NA	NA	NA	NA	NA	NA	NA	NA	NA	NA	NA	NA	NA
AT1G02475	839236	NA	NA	NA	NA	NA	NA	NA	NA	NA	NA	NA	NA	NA	NA	NA	NA	NA	NA	NA	NA	NA	NA	NA	NA	NA	NA	NA	NA	NA	NA	NA	NA	NA	NA	NA	NA	NA	NA	NA	NA	NA	NA	NA	NA	NA	NA	NA	NA
AT1G02480	3766643	NA	NA	NA	NA	NA	NA	NA	NA	NA	NA	NA	NA	NA	NA	NA	NA	NA	NA	NA	NA	NA	NA	NA	NA	NA	NA	NA	NA	NA	NA	NA	NA	NA	NA	NA	NA	NA	NA	NA	NA	NA	NA	NA	NA	NA	NA	NA	NA
AT1G02500	839501	AtSAM1; MAT1; METK1; SAM-1; SAM1	0.356575	0.13499	0.66763	0.41663	0.133435	0.843634	-0.260673	0.448334	0.92683	-0.369736	0.489683	0.752774	-0.261264	0.351501	0.637787	-0.411082	0.105934	0.449227	0.0518634	0.827395	0.999648	-0.352946	0.269817	0.999089	0.00270745	0.993575	0.998674	-0.187446	0.61928	0.997728	0.166134	0.555562	0.805999	-0.171342	0.572849	0.922681	0.402167	0.0781459	0.822818	0.0761411	0.815073	0.989354	-0.264723	0.377914	0.996794	-0.555329	0.323559
AT1G02520	839353	ABCB11; MDR8; PGP11	NA	NA	NA	NA	NA	NA	NA	NA	NA	NA	NA	NA	NA	NA	NA	NA	NA	NA	NA	NA	NA	NA	NA	NA	NA	NA	NA	NA	NA	NA	NA	NA	NA	NA	NA	NA	NA	NA	NA	NA	NA	NA	NA	NA	NA	NA	NA
AT1G02550	837879	NA	NA	NA	NA	NA	NA	NA	NA	NA	NA	NA	NA	NA	NA	NA	NA	NA	NA	NA	NA	NA	NA	NA	NA	NA	NA	NA	NA	NA	NA	NA	NA	NA	NA	NA	NA	NA	NA	NA	NA	NA	NA	NA	NA	NA	NA	NA	NA
AT1G02560	839433	CLPP5; NCLPP1; NCLPP5	-0.260016	0.886815	0.994055	NA	NA	NA	-0.397135	0.752632	0.971839	-0.178323	0.883406	0.957032	-1.11311	0.384999	0.667738	-1.30287	0.565037	0.895085	NA	NA	NA	-1.53862	0.391891	0.999089	-0.59848	0.188076	0.863921	-0.146572	0.637629	0.997728	0.150784	0.717932	0.89087	-0.833055	0.639192	0.936699	NA	NA	NA	-0.632541	0.720333	0.984881	-0.999957	0.418936	0.997451	-0.32399	0.791244
AT1G02570	839485	NA	NA	NA	NA	NA	NA	NA	NA	NA	NA	NA	NA	NA	NA	NA	NA	NA	NA	NA	NA	NA	NA	NA	NA	NA	NA	NA	NA	NA	NA	NA	NA	NA	NA	NA	NA	NA	NA	NA	NA	NA	NA	NA	NA	NA	NA	NA	NA
AT1G02575	10723100	NA	NA	NA	NA	0.709515	0.722305	0.996571	0.532343	0.611887	0.965001	NA	NA	NA	NA	NA	NA	NA	NA	NA	NA	NA	NA	NA	NA	NA	NA	NA	NA	NA	NA	NA	NA	NA	NA	NA	NA	NA	NA	NA	NA	NA	NA	NA	1.0176	0.609374	0.997451	NA	NA
AT1G02580	839422	EMB173; FIS1; MEA; SDG5	NA	NA	NA	NA	NA	NA	NA	NA	NA	NA	NA	NA	NA	NA	NA	NA	NA	NA	NA	NA	NA	NA	NA	NA	NA	NA	NA	NA	NA	NA	NA	NA	NA	NA	NA	NA	NA	NA	NA	NA	NA	NA	NA	NA	NA	NA	NA
AT1G02610	837915	NA	NA	NA	NA	NA	NA	NA	NA	NA	NA	NA	NA	NA	NA	NA	NA	NA	NA	NA	NA	NA	NA	NA	NA	NA	NA	NA	NA	NA	NA	NA	NA	NA	NA	NA	NA	NA	NA	NA	NA	NA	NA	NA	NA	NA	NA	NA	NA
AT1G02620	839269	NA	0.692099	0.218943	0.784408	-0.43815	0.326646	0.996571	-0.165664	0.757652	0.972067	4.83575	0.000155654	0.00562507	3.71966	2.57152e-05	0.00203337	0.688344	0.0095616	0.119453	-0.390885	0.506104	0.999648	1.3121	0.0224651	0.999089	0.20784	0.536614	0.986819	0.632138	0.234745	0.997728	-3.57079	2.18583e-06	0.000281502	-0.631063	0.0218098	0.267242	0.29265	0.448136	0.999228	0.887814	0.00708279	0.390518	0.0387243	0.947297	0.998933	5.4712	1.92267e-07
AT1G02630	839240	NA	NA	NA	NA	NA	NA	NA	NA	NA	NA	NA	NA	NA	NA	NA	NA	NA	NA	NA	NA	NA	NA	NA	NA	NA	NA	NA	NA	NA	NA	NA	NA	NA	NA	NA	NA	NA	NA	NA	NA	NA	NA	NA	NA	NA	NA	NA	NA
AT1G02640	837940	ATBXL2; BXL2	-0.620132	0.211679	0.778826	NA	NA	NA	NA	NA	NA	3.15162	0.0217531	0.107572	1.43836	0.470339	0.736205	-1.78209	0.133751	0.509552	0.290671	0.431763	0.999648	NA	NA	NA	NA	NA	NA	NA	NA	NA	-2.28926	0.109356	0.323357	-0.281373	0.456685	0.869208	-0.335628	0.498473	0.999228	NA	NA	NA	NA	NA	NA	1.70636	0.0255792
AT1G02650	837951	NA	0.158515	0.793736	0.980743	0.164815	0.871168	0.998626	NA	NA	NA	3.62207	0.0110598	0.0675735	2.23284	0.263413	0.540386	-0.428266	0.624412	0.914465	0.516668	0.54518	0.999648	-0.326643	0.718354	0.999089	NA	NA	NA	NA	NA	NA	-2.65952	0.0564166	0.207344	-0.447898	0.549436	0.915909	0.667789	0.385735	0.999228	-0.154349	0.86957	0.995118	NA	NA	NA	4.91928	0.00137387
AT1G02660	839544	PLIP2	NA	NA	NA	NA	NA	NA	NA	NA	NA	NA	NA	NA	NA	NA	NA	NA	NA	NA	NA	NA	NA	NA	NA	NA	NA	NA	NA	NA	NA	NA	NA	NA	NA	NA	NA	NA	NA	NA	NA	NA	NA	NA	NA	NA	NA	NA	NA
AT1G02690	839517	IMPA-6	NA	NA	NA	NA	NA	NA	NA	NA	NA	NA	NA	NA	NA	NA	NA	NA	NA	NA	NA	NA	NA	NA	NA	NA	NA	NA	NA	NA	NA	NA	NA	NA	NA	NA	NA	NA	NA	NA	NA	NA	NA	NA	NA	NA	NA	NA	NA
AT1G02700	839492	NA	-0.234604	0.710001	0.970979	-1.43601	0.00575656	0.368064	0.254088	0.534967	0.94726	1.41765	0.0247919	0.116602	0.587724	0.122629	0.337438	0.338999	0.278869	0.713933	0.188897	0.744229	0.999648	-0.0974625	0.801709	0.999089	0.757046	0.193388	0.869944	-0.276132	0.579587	0.997728	-1.40055	0.00352711	0.0303447	-0.415101	0.137344	0.594216	-0.053264	0.931966	0.999447	-1.51934	0.00945151	0.392185	1.00049	0.0945391	0.778571	1.13224	0.0383256
AT1G02710	839483	NA	-0.463944	0.283896	0.849967	-1.14517	0.0175497	0.475265	-0.0698981	0.783208	0.973138	0.203021	0.490602	0.753919	-0.355021	0.366328	0.650785	-0.285261	0.279855	0.71539	0.0770826	0.79671	0.999648	0.102717	0.691342	0.999089	-0.256464	0.393417	0.979121	-0.304401	0.194063	0.997728	-0.564499	0.114203	0.333447	0.0154084	0.941156	0.992032	-0.389484	0.362635	0.999228	-1.02643	0.021695	0.466918	-0.337097	0.320559	0.982077	-0.103264	0.674302
AT1G02720	839475	AtGATL5; GATL5	-0.4335	0.392703	0.898652	0.012599	0.969529	0.998739	0.20655	0.677364	0.966423	-0.642613	0.0224302	0.109559	-0.187917	0.471351	0.736205	-0.173004	0.599811	0.907067	0.594264	0.250973	0.999648	-0.543392	0.161925	0.999089	-0.473438	0.346217	0.967567	-0.0249174	0.895497	0.997728	-0.184744	0.376792	0.674989	0.0741968	0.779874	0.957833	0.159136	0.711337	0.999228	-0.515373	0.10251	0.716731	-0.278896	0.554453	0.997451	-0.667016	0.0224615
AT1G02730	839467	ATCSLD5; CSLD5; CSLD5; SOS6	NA	NA	NA	NA	NA	NA	NA	NA	NA	NA	NA	NA	NA	NA	NA	NA	NA	NA	NA	NA	NA	NA	NA	NA	NA	NA	NA	NA	NA	NA	NA	NA	NA	NA	NA	NA	NA	NA	NA	NA	NA	NA	NA	NA	NA	NA	NA
AT1G02740	839455	MRG2	NA	NA	NA	NA	NA	NA	NA	NA	NA	NA	NA	NA	NA	NA	NA	NA	NA	NA	NA	NA	NA	NA	NA	NA	NA	NA	NA	NA	NA	NA	NA	NA	NA	NA	NA	NA	NA	NA	NA	NA	NA	NA	NA	NA	NA	NA	NA
AT1G02750	839432	NA	NA	NA	NA	NA	NA	NA	NA	NA	NA	NA	NA	NA	NA	NA	NA	NA	NA	NA	NA	NA	NA	NA	NA	NA	NA	NA	NA	NA	NA	NA	NA	NA	NA	NA	NA	NA	NA	NA	NA	NA	NA	NA	NA	NA	NA	NA	NA
AT1G02780	839407	emb2386	-0.0745586	0.868143	0.99269	0.036006	0.888871	0.998626	0.659502	0.121208	0.629646	0.142889	0.545234	0.787084	-0.616496	0.0783049	0.250327	-0.508492	0.256755	0.68784	0.590148	0.291892	0.999648	0.199725	0.322981	0.999089	-0.889471	0.0278806	0.520632	-0.408977	0.142167	0.997728	0.0209137	0.920765	0.971603	-0.148035	0.558278	0.919833	0.507323	0.164703	0.924497	0.251747	0.380389	0.964523	-0.235141	0.548621	0.997451	-0.269125	0.218819
AT1G02810	838078	NA	0.619745	0.309056	0.867951	-0.134482	0.83907	0.997339	-1.13959	0.0316888	0.361109	-0.386709	0.482948	0.747485	0.529619	0.535759	0.778743	-0.239499	0.638357	0.918849	0.563879	0.445004	0.999648	0.502037	0.443313	0.999089	0.481894	0.303364	0.944748	-0.421072	0.467789	0.997728	-0.744388	0.252968	0.537189	0.300303	0.609423	0.928934	1.17877	0.0827405	0.823799	0.381106	0.571319	0.984881	-0.667793	0.234253	0.941208	-0.799345	0.205548
AT1G02813	839360	NA	NA	NA	NA	NA	NA	NA	NA	NA	NA	NA	NA	NA	NA	NA	NA	NA	NA	NA	NA	NA	NA	NA	NA	NA	NA	NA	NA	NA	NA	NA	NA	NA	NA	NA	NA	NA	NA	NA	NA	NA	NA	NA	NA	NA	NA	NA	NA
AT1G02816	839308	NA	NA	NA	NA	NA	NA	NA	NA	NA	NA	NA	NA	NA	NA	NA	NA	NA	NA	NA	NA	NA	NA	NA	NA	NA	NA	NA	NA	NA	NA	NA	NA	NA	NA	NA	NA	NA	NA	NA	NA	NA	NA	NA	NA	NA	NA	NA	NA
AT1G02820	839304	AtLEA3; LEA2; LEA3	NA	NA	NA	-1.14053	0.119035	0.823805	NA	NA	NA	NA	NA	NA	NA	NA	NA	NA	NA	NA	NA	NA	NA	0.567644	0.255704	0.999089	NA	NA	NA	NA	NA	NA	NA	NA	NA	NA	NA	NA	NA	NA	NA	-0.561155	0.462424	0.983217	NA	NA	NA	NA	NA
AT1G02830	838098	NA	NA	NA	NA	NA	NA	NA	NA	NA	NA	NA	NA	NA	NA	NA	NA	NA	NA	NA	NA	NA	NA	NA	NA	NA	NA	NA	NA	NA	NA	NA	NA	NA	NA	NA	NA	NA	NA	NA	NA	NA	NA	NA	NA	NA	NA	NA	NA
AT1G02840	839262	At-SR34; ATSRP34; SR1; SR34; SRP34	1.03286	0.0540906	0.48342	-2.69371	0.109092	0.801927	NA	NA	NA	1.11521	0.368122	0.657872	2.31057	0.0926553	0.278129	0.696705	0.70731	0.934228	-0.416985	0.32689	0.999648	0.816008	0.500791	0.999089	-0.399158	0.85837	0.988228	-1.15986	0.330534	0.997728	-2.29131	0.0775951	0.258084	-1.28616	0.301699	0.778924	0.609529	0.175677	0.924497	-1.87846	0.405293	0.972027	-1.27335	0.579557	0.997451	-0.0511316	0.901528
AT1G02850	839435	BGLU11	NA	NA	NA	NA	NA	NA	NA	NA	NA	-0.326588	0.85196	0.945724	0.389213	0.863612	0.943654	NA	NA	NA	NA	NA	NA	NA	NA	NA	NA	NA	NA	1.72003	0.432084	0.997728	NA	NA	NA	NA	NA	NA	NA	NA	NA	NA	NA	NA	NA	NA	NA	1.39592	0.533514
AT1G02860	839559	BAH1; NLA; SYG1	NA	NA	NA	NA	NA	NA	NA	NA	NA	-0.274302	0.913508	0.969301	NA	NA	NA	1.44269e+08	4.78028e-05	0.00660805	NA	NA	NA	NA	NA	NA	NA	NA	NA	0.759399	0.772312	0.997728	NA	NA	NA	NA	NA	NA	NA	NA	NA	NA	NA	NA	NA	NA	NA	NA	NA
AT1G02870	839496	NA	NA	NA	NA	NA	NA	NA	NA	NA	NA	NA	NA	NA	NA	NA	NA	NA	NA	NA	NA	NA	NA	NA	NA	NA	NA	NA	NA	NA	NA	NA	NA	NA	NA	NA	NA	NA	NA	NA	NA	NA	NA	NA	NA	NA	NA	NA	NA
AT1G02880	839303	TPK1	NA	NA	NA	NA	NA	NA	NA	NA	NA	NA	NA	NA	NA	NA	NA	NA	NA	NA	NA	NA	NA	NA	NA	NA	NA	NA	NA	NA	NA	NA	NA	NA	NA	NA	NA	NA	NA	NA	NA	NA	NA	NA	NA	NA	NA	NA	NA
AT1G02890	839507	NA	3.16754	0.0973931	0.602908	NA	NA	NA	0.501821	0.78449	0.973284	NA	NA	NA	0.507961	0.773806	0.90596	NA	NA	NA	NA	NA	NA	NA	NA	NA	NA	NA	NA	NA	NA	NA	NA	NA	NA	NA	NA	NA	1.44269e+08	0.00736139	0.410562	NA	NA	NA	NA	NA	NA	NA	NA
AT1G02900	839389	ATRALF1; RALF1; RALFL1	NA	NA	NA	NA	NA	NA	NA	NA	NA	-1.8031	0.234126	0.514766	NA	NA	NA	NA	NA	NA	NA	NA	NA	NA	NA	NA	NA	NA	NA	-0.0035997	0.995032	0.998792	NA	NA	NA	0.714525	0.441654	0.862093	NA	NA	NA	0.358963	0.761603	0.984914	0.102451	0.92125	0.998933	-1.81079	0.247168
AT1G02910	839350	LPA1	NA	NA	NA	NA	NA	NA	NA	NA	NA	NA	NA	NA	NA	NA	NA	NA	NA	NA	NA	NA	NA	NA	NA	NA	-1.17617	0.560669	0.986819	NA	NA	NA	NA	NA	NA	NA	NA	NA	NA	NA	NA	NA	NA	NA	NA	NA	NA	NA	NA
AT1G02920	839295	ATGST11; ATGSTF7; ATGSTF8; GST11; GSTF7	NA	NA	NA	NA	NA	NA	NA	NA	NA	NA	NA	NA	-0.653029	0.736889	0.886948	1.44269e+08	0.0105073	0.124845	NA	NA	NA	NA	NA	NA	NA	NA	NA	-0.72262	0.707739	0.997728	NA	NA	NA	NA	NA	NA	NA	NA	NA	1.63523	0.486666	0.984881	NA	NA	NA	-0.517934	0.82018
AT1G02930	839515	ATGST1; ATGSTF3; ATGSTF6; ERD11; GST1; GSTF6	0.370974	0.840062	0.988703	NA	NA	NA	NA	NA	NA	NA	NA	NA	NA	NA	NA	1.86387	0.152014	0.541757	0.623508	0.750964	0.999648	NA	NA	NA	NA	NA	NA	NA	NA	NA	NA	NA	NA	NA	NA	NA	1.00029	0.603717	0.999228	0.688325	0.760927	0.984914	NA	NA	NA	NA	NA
AT1G02950	838240	ATGSTF4; GST31; GSTF4	NA	NA	NA	NA	NA	NA	NA	NA	NA	NA	NA	NA	NA	NA	NA	NA	NA	NA	NA	NA	NA	NA	NA	NA	NA	NA	NA	NA	NA	NA	NA	NA	NA	NA	NA	NA	NA	NA	NA	NA	NA	NA	NA	NA	NA	NA	NA
AT1G02952	5007660	NA	-0.763055	0.0501537	0.470524	-0.47225	0.303067	0.993674	-1.05329	0.0378475	0.389738	-0.321127	0.274711	0.561989	-0.0811721	0.861254	0.941637	-0.743037	0.000835046	0.0297051	0.799594	0.140022	0.999648	-0.566061	0.215282	0.999089	0.529892	0.0353355	0.565822	0.229096	0.429561	0.997728	-0.42038	0.242179	0.523709	0.588426	0.0249744	0.282901	0.0337148	0.935437	0.999447	-1.02302	0.0105097	0.395113	-0.532533	0.274219	0.968266	-0.0935297	0.676496
AT1G02960	839363	NA	NA	NA	NA	NA	NA	NA	NA	NA	NA	NA	NA	NA	NA	NA	NA	NA	NA	NA	NA	NA	NA	NA	NA	NA	NA	NA	NA	NA	NA	NA	NA	NA	NA	NA	NA	NA	NA	NA	NA	NA	NA	NA	NA	NA	NA	NA	NA
AT1G02980	839415	ATCUL2; CUL2	NA	NA	NA	NA	NA	NA	NA	NA	NA	NA	NA	NA	NA	NA	NA	NA	NA	NA	NA	NA	NA	NA	NA	NA	NA	NA	NA	NA	NA	NA	NA	NA	NA	NA	NA	NA	NA	NA	NA	NA	NA	NA	NA	NA	NA	NA	NA
AT1G02990	839380	NA	NA	NA	NA	NA	NA	NA	NA	NA	NA	NA	NA	NA	NA	NA	NA	NA	NA	NA	NA	NA	NA	NA	NA	NA	NA	NA	NA	NA	NA	NA	NA	NA	NA	NA	NA	NA	NA	NA	NA	NA	NA	NA	NA	NA	NA	NA	NA
AT1G03000	839315	PEX6	NA	NA	NA	NA	NA	NA	NA	NA	NA	NA	NA	NA	NA	NA	NA	NA	NA	NA	NA	NA	NA	NA	NA	NA	NA	NA	NA	NA	NA	NA	NA	NA	NA	NA	NA	NA	NA	NA	NA	NA	NA	NA	NA	NA	NA	NA	NA
AT1G03010	839556	NA	NA	NA	NA	NA	NA	NA	NA	NA	NA	NA	NA	NA	NA	NA	NA	NA	NA	NA	NA	NA	NA	NA	NA	NA	NA	NA	NA	NA	NA	NA	NA	NA	NA	NA	NA	NA	NA	NA	NA	NA	NA	NA	NA	NA	NA	NA	NA
AT1G03030	839473	NA	NA	NA	NA	NA	NA	NA	NA	NA	NA	NA	NA	NA	NA	NA	NA	NA	NA	NA	NA	NA	NA	NA	NA	NA	NA	NA	NA	NA	NA	NA	NA	NA	NA	NA	NA	NA	NA	NA	NA	NA	NA	NA	NA	NA	NA	NA	NA
AT1G03040	839446	NA	NA	NA	NA	-1.92565	0.395836	0.996571	NA	NA	NA	NA	NA	NA	NA	NA	NA	0.172015	0.939471	0.989125	NA	NA	NA	0.405033	0.818884	0.999089	NA	NA	NA	0.414598	0.813856	0.997728	NA	NA	NA	NA	NA	NA	NA	NA	NA	-1.51408	0.513311	0.984881	NA	NA	NA	NA	NA
AT1G03050	839416	PICALM5A	NA	NA	NA	NA	NA	NA	NA	NA	NA	NA	NA	NA	NA	NA	NA	NA	NA	NA	NA	NA	NA	NA	NA	NA	NA	NA	NA	NA	NA	NA	NA	NA	NA	NA	NA	NA	NA	NA	NA	NA	NA	NA	NA	NA	NA	NA	NA
AT1G03055	838334	AtD27; D27	NA	NA	NA	NA	NA	NA	NA	NA	NA	NA	NA	NA	NA	NA	NA	NA	NA	NA	NA	NA	NA	NA	NA	NA	NA	NA	NA	NA	NA	NA	NA	NA	NA	NA	NA	NA	NA	NA	NA	NA	NA	NA	NA	NA	NA	NA	NA
AT1G03060	839323	BCHA1; SPI	-0.242452	0.861498	0.990656	-0.182964	0.920073	0.998739	1.76631	0.321947	0.861076	-0.362623	0.769148	0.907236	-0.181009	0.754659	0.897182	-0.0854764	0.9556	0.992149	0.468052	0.740995	0.999648	0.879952	0.639929	0.999089	-1.39462	0.467411	0.983615	-0.336513	0.482875	0.997728	0.768486	0.202555	0.476155	-0.286911	0.763455	0.954179	0.214045	0.903713	0.999447	0.703375	0.716106	0.984881	0.362974	0.483905	0.997451	-0.706298	0.565758
AT1G03070	839581	AtLFG4; LFG4	NA	NA	NA	NA	NA	NA	NA	NA	NA	NA	NA	NA	NA	NA	NA	NA	NA	NA	NA	NA	NA	NA	NA	NA	NA	NA	NA	NA	NA	NA	NA	NA	NA	NA	NA	NA	NA	NA	NA	NA	NA	NA	NA	NA	NA	NA	NA
AT1G03080	838350	NET1D	0.751166	0.20532	0.771857	-0.914577	0.478788	0.996571	-0.422374	0.497148	0.941001	0.755172	0.10781	0.31624	0.279646	0.531969	0.777219	-0.347562	0.544955	0.889547	0.0976648	0.891156	0.999648	0.0583554	0.914677	0.999089	0.349939	0.785282	0.98817	0.0271229	0.982515	0.997728	-0.206282	0.626103	0.843197	0.312748	0.542552	0.913964	0.841238	0.115882	0.887273	-0.836002	0.539441	0.984881	-0.0875342	0.94855	0.998933	0.789775	0.51007
AT1G03090	838362	MCCA	0.0491064	0.868385	0.99269	-0.507879	0.13766	0.849093	0.647751	0.725897	0.967592	3.94771	6.20395e-06	0.00130691	2.80471	0.000723453	0.0118646	0.114344	0.359158	0.783542	0.110317	0.773655	0.999648	0.778656	0.0567777	0.999089	-0.31808	0.86206	0.988228	0.578802	0.108707	0.997728	-3.04679	0.000131962	0.00306206	-0.39619	0.00520725	0.138863	0.152014	0.576695	0.999228	0.285164	0.278799	0.913374	0.327261	0.558408	0.997451	4.52533	4.11953e-06
AT1G03100	839573	NA	-0.048882	0.907605	0.994882	-0.00467597	0.99104	0.998739	0.485972	0.405122	0.905938	2.75311	3.17032e-06	0.0010512	0.95762	0.0811448	0.25554	0.269042	0.435095	0.833749	0.300325	0.575056	0.999648	0.829267	0.102651	0.999089	-0.674676	0.449992	0.980207	0.0731377	0.77653	0.997728	-1.88352	0.0018327	0.0190578	-0.0451989	0.844373	0.971285	0.249659	0.622701	0.999228	0.839656	0.0279953	0.515204	-0.180709	0.821585	0.998933	2.82347	4.78727e-06
AT1G03110	839572	AtTRM82; TRM82	NA	NA	NA	NA	NA	NA	NA	NA	NA	NA	NA	NA	NA	NA	NA	NA	NA	NA	NA	NA	NA	NA	NA	NA	NA	NA	NA	NA	NA	NA	NA	NA	NA	NA	NA	NA	NA	NA	NA	NA	NA	NA	NA	NA	NA	NA	NA
AT1G03120	839571	RAB28	0.163348	0.936384	0.995564	NA	NA	NA	NA	NA	NA	NA	NA	NA	NA	NA	NA	NA	NA	NA	NA	NA	NA	NA	NA	NA	NA	NA	NA	NA	NA	NA	NA	NA	NA	NA	NA	NA	NA	NA	NA	NA	NA	NA	NA	NA	NA	NA	NA
AT1G03130	838400	PSAD-2	0.559583	0.0837469	0.568302	0.183017	0.405439	0.996571	-0.726006	0.0178555	0.281559	-0.887467	0.125281	0.347282	0.272569	0.62049	0.825235	0.49897	0.0933523	0.42307	0.122265	0.680534	0.999648	-0.00678867	0.969366	0.999089	-0.396042	0.114536	0.773299	0.121006	0.723266	0.997728	0.160593	0.810968	0.932246	-0.763449	0.0330765	0.315942	0.676359	0.00627901	0.38186	0.190001	0.308643	0.930562	-1.12761	0.00446734	0.328014	-0.760953	0.211999
AT1G03140	839567	PRP18a	0.370628	0.368016	0.89304	0.110755	0.763188	0.996571	-0.708361	0.011556	0.242858	0.634776	0.0113933	0.0690732	2.67159	0.000123427	0.00416042	-0.0426144	0.859626	0.970761	0.340684	0.437833	0.999648	0.132141	0.711434	0.999089	0.126945	0.46626	0.983615	0.511911	0.0870255	0.997728	-2.424	0.000195525	0.00400063	-0.340559	0.117868	0.555257	0.706126	0.0208717	0.578822	0.258034	0.269819	0.908024	-0.58965	0.0264403	0.559579	1.14901	0.00248234
AT1G03150	839562	NAA20	NA	NA	NA	NA	NA	NA	NA	NA	NA	NA	NA	NA	NA	NA	NA	NA	NA	NA	NA	NA	NA	NA	NA	NA	NA	NA	NA	NA	NA	NA	NA	NA	NA	NA	NA	NA	NA	NA	NA	NA	NA	NA	NA	NA	NA	NA	NA
AT1G03160	839566	FZL	NA	NA	NA	NA	NA	NA	NA	NA	NA	NA	NA	NA	NA	NA	NA	NA	NA	NA	NA	NA	NA	NA	NA	NA	NA	NA	NA	NA	NA	NA	NA	NA	NA	NA	NA	NA	NA	NA	NA	NA	NA	NA	NA	NA	NA	NA	NA
AT1G03170	839563	FAF2; FTM5	NA	NA	NA	NA	NA	NA	NA	NA	NA	NA	NA	NA	NA	NA	NA	NA	NA	NA	NA	NA	NA	NA	NA	NA	NA	NA	NA	NA	NA	NA	NA	NA	NA	NA	NA	NA	NA	NA	NA	NA	NA	NA	NA	NA	NA	NA	NA
AT1G03190	839557	ATXPD; UVH6	NA	NA	NA	NA	NA	NA	NA	NA	NA	NA	NA	NA	NA	NA	NA	NA	NA	NA	NA	NA	NA	NA	NA	NA	NA	NA	NA	NA	NA	NA	NA	NA	NA	NA	NA	NA	NA	NA	NA	NA	NA	NA	NA	NA	NA	NA	NA
AT1G03200	839553	NA	NA	NA	NA	NA	NA	NA	NA	NA	NA	NA	NA	NA	NA	NA	NA	NA	NA	NA	NA	NA	NA	NA	NA	NA	NA	NA	NA	NA	NA	NA	NA	NA	NA	NA	NA	NA	NA	NA	NA	NA	NA	NA	NA	NA	NA	NA	NA
AT1G03210	838493	NA	NA	NA	NA	NA	NA	NA	NA	NA	NA	NA	NA	NA	NA	NA	NA	NA	NA	NA	NA	NA	NA	NA	NA	NA	NA	NA	NA	NA	NA	NA	NA	NA	NA	NA	NA	NA	NA	NA	NA	NA	NA	NA	NA	NA	NA	NA	NA
AT1G03220	838517	SAP2	-0.575851	0.0235752	0.365416	1.17384	0.064745	0.682655	0.238276	0.420367	0.909742	0.0527073	0.86318	0.948882	-0.269741	0.390554	0.67245	-0.885409	0.0274365	0.218185	-0.123446	0.716187	0.999648	-0.778058	0.218916	0.999089	-0.31796	0.327412	0.960483	0.0397228	0.842522	0.997728	-0.606624	0.0186654	0.0945238	0.222654	0.261608	0.745859	-0.70524	0.0732661	0.818369	0.407759	0.300563	0.926568	-0.0854713	0.795188	0.998933	0.0919588	0.756662
AT1G03230	838532	SAP1	0.0277615	0.955677	0.996357	0.2669	0.611225	0.996571	0.526473	0.245044	0.803785	0.132156	0.796394	0.919731	0.527214	0.359255	0.64349	-0.700559	0.0255266	0.209554	-0.521688	0.277338	0.999648	0.286797	0.536923	0.999089	-0.779829	0.104122	0.756811	-0.292919	0.559885	0.997728	-0.662475	0.0757429	0.254722	0.0209546	0.922502	0.986129	-0.497668	0.19568	0.945585	0.563332	0.376302	0.961974	-0.262501	0.49394	0.997451	-0.165091	0.598896
AT1G03250	838557	NA	NA	NA	NA	NA	NA	NA	NA	NA	NA	NA	NA	NA	NA	NA	NA	NA	NA	NA	NA	NA	NA	NA	NA	NA	NA	NA	NA	NA	NA	NA	NA	NA	NA	NA	NA	NA	NA	NA	NA	NA	NA	NA	NA	NA	NA	NA	NA
AT1G03280	838581	NA	NA	NA	NA	NA	NA	NA	NA	NA	NA	NA	NA	NA	NA	NA	NA	NA	NA	NA	NA	NA	NA	NA	NA	NA	NA	NA	NA	NA	NA	NA	NA	NA	NA	NA	NA	NA	NA	NA	NA	NA	NA	NA	-1.46798	0.475974	0.997451	NA	NA
AT1G03290	838603	NA	-0.105088	0.879738	0.994055	-0.170808	0.411465	0.996571	0.265328	0.143968	0.66793	0.504916	0.00510826	0.0424261	0.762733	0.000438523	0.00853976	0.122898	0.197551	0.608389	-0.356518	0.466883	0.999648	0.211932	0.389521	0.999089	-0.170242	0.273137	0.922059	-0.122071	0.410093	0.997728	-0.682965	0.00334054	0.0292202	0.0129024	0.90328	0.980908	-0.466613	0.357336	0.999228	0.055838	0.797225	0.989354	0.0892406	0.564429	0.997451	0.381282	0.0247428
AT1G03300	838627	ATDUF1; DUF1	NA	NA	NA	NA	NA	NA	NA	NA	NA	NA	NA	NA	NA	NA	NA	NA	NA	NA	NA	NA	NA	NA	NA	NA	NA	NA	NA	NA	NA	NA	NA	NA	NA	NA	NA	NA	NA	NA	NA	NA	NA	NA	NA	NA	NA	NA	NA
AT1G03310	839531	AtBE2; ATISA2; BE2; DBE1; ISA2	NA	NA	NA	NA	NA	NA	NA	NA	NA	NA	NA	NA	NA	NA	NA	NA	NA	NA	NA	NA	NA	NA	NA	NA	NA	NA	NA	NA	NA	NA	NA	NA	NA	NA	NA	NA	NA	NA	NA	NA	NA	NA	NA	NA	NA	NA	NA
AT1G03325	28716026	NA	NA	NA	NA	NA	NA	NA	NA	NA	NA	NA	NA	NA	NA	NA	NA	NA	NA	NA	NA	NA	NA	NA	NA	NA	NA	NA	NA	NA	NA	NA	NA	NA	NA	NA	NA	NA	NA	NA	NA	NA	NA	NA	NA	NA	NA	NA	NA
AT1G03330	839526	LSM2	NA	NA	NA	NA	NA	NA	NA	NA	NA	NA	NA	NA	NA	NA	NA	NA	NA	NA	NA	NA	NA	NA	NA	NA	NA	NA	NA	NA	NA	NA	NA	NA	NA	NA	NA	NA	NA	NA	NA	NA	NA	NA	NA	NA	NA	NA	NA
AT1G03350	838679	NA	0.32451	0.64265	0.960342	-0.501075	0.504635	0.996571	-2.00582	0.0567687	0.45455	NA	NA	NA	-0.806473	0.336396	0.623107	-1.15222	0.190859	0.600078	0.466232	0.632307	0.999648	0.263717	0.663587	0.999089	1.14421	0.363516	0.974127	0.995559	0.188048	0.997728	0.254826	0.743293	0.903326	0.393118	0.572784	0.922681	0.78166	0.37418	0.999228	-0.217765	0.806521	0.989354	NA	NA	NA	NA	NA
AT1G03360	839521	ATRRP4; RRP4; SOP2	NA	NA	NA	NA	NA	NA	NA	NA	NA	NA	NA	NA	NA	NA	NA	NA	NA	NA	NA	NA	NA	NA	NA	NA	NA	NA	NA	NA	NA	NA	NA	NA	NA	NA	NA	NA	NA	NA	NA	NA	NA	NA	NA	NA	NA	NA	NA
AT1G03365	10723112	NA	NA	NA	NA	NA	NA	NA	NA	NA	NA	NA	NA	NA	NA	NA	NA	NA	NA	NA	NA	NA	NA	NA	NA	NA	NA	NA	NA	NA	NA	NA	NA	NA	NA	NA	NA	NA	NA	NA	NA	NA	NA	NA	NA	NA	NA	NA	NA
AT1G03370	839519	NA	NA	NA	NA	NA	NA	NA	NA	NA	NA	NA	NA	NA	-1.61882	0.395074	0.674917	NA	NA	NA	NA	NA	NA	NA	NA	NA	NA	NA	NA	NA	NA	NA	NA	NA	NA	NA	NA	NA	NA	NA	NA	NA	NA	NA	NA	NA	NA	NA	NA
AT1G03380	838702	ATATG18G; ATG18G	NA	NA	NA	NA	NA	NA	NA	NA	NA	1.6082	0.481021	0.746569	2.63493	0.146522	0.377049	NA	NA	NA	NA	NA	NA	1.12786	0.632484	0.999089	0.853726	0.715801	0.98817	NA	NA	NA	NA	NA	NA	NA	NA	NA	NA	NA	NA	NA	NA	NA	NA	NA	NA	NA	NA
AT1G03390	838725	NA	NA	NA	NA	NA	NA	NA	NA	NA	NA	NA	NA	NA	NA	NA	NA	NA	NA	NA	-0.516737	0.759453	0.999648	-0.620521	0.585146	0.999089	0.319515	0.698166	0.98817	NA	NA	NA	NA	NA	NA	NA	NA	NA	NA	NA	NA	NA	NA	NA	NA	NA	NA	NA	NA
AT1G03395	28716027	NA	NA	NA	NA	NA	NA	NA	NA	NA	NA	NA	NA	NA	NA	NA	NA	NA	NA	NA	NA	NA	NA	NA	NA	NA	NA	NA	NA	NA	NA	NA	NA	NA	NA	NA	NA	NA	NA	NA	NA	NA	NA	NA	NA	NA	NA	NA	NA
AT1G03400	838751	NA	NA	NA	NA	NA	NA	NA	NA	NA	NA	NA	NA	NA	NA	NA	NA	NA	NA	NA	NA	NA	NA	NA	NA	NA	NA	NA	NA	NA	NA	NA	NA	NA	NA	NA	NA	NA	NA	NA	NA	NA	NA	NA	NA	NA	NA	NA	NA
AT1G03410	838763	2A6	-0.960964	0.389738	0.89653	-1.57426	0.258579	0.974532	0.686383	0.716108	0.967199	0.506595	0.708857	0.878098	0.021753	0.988803	0.994869	3.92385	0.0165263	0.164197	0.972699	0.367315	0.999648	0.514059	0.665249	0.999089	-1.25056	0.383861	0.977646	-0.404784	0.779327	0.997728	-0.284343	0.867247	0.954578	-5.16396	1.08755e-07	0.000455045	0.00185443	0.999035	0.999894	-1.056	0.557427	0.984881	-0.57587	0.636216	0.997451	0.0926072	0.703196
AT1G03440	839504	NA	0.17713	0.302727	0.862823	0.189863	0.33856	0.996571	-0.215602	0.312149	0.855327	0.674917	0.00647369	0.0487421	0.848883	0.00109235	0.0155519	0.454867	0.00642052	0.0966458	-0.214566	0.197231	0.999648	-0.0266113	0.913129	0.999089	0.310796	0.0658218	0.666906	0.141582	0.326513	0.997728	-0.337541	0.019109	0.0964785	-0.0671978	0.659033	0.939248	-0.0427117	0.772135	0.999228	0.176146	0.387908	0.966644	0.0882261	0.687602	0.997451	0.816085	0.00165509
AT1G03445	838804	BSU1	NA	NA	NA	NA	NA	NA	NA	NA	NA	NA	NA	NA	NA	NA	NA	NA	NA	NA	NA	NA	NA	-0.200314	0.897941	0.999089	NA	NA	NA	NA	NA	NA	NA	NA	NA	NA	NA	NA	NA	NA	NA	NA	NA	NA	NA	NA	NA	NA	NA
AT1G03457	839497	AtBRN2; BRN2	NA	NA	NA	NA	NA	NA	NA	NA	NA	NA	NA	NA	NA	NA	NA	NA	NA	NA	NA	NA	NA	NA	NA	NA	NA	NA	NA	NA	NA	NA	NA	NA	NA	NA	NA	NA	NA	NA	NA	NA	NA	NA	NA	NA	NA	NA	NA
AT1G03470	839494	NET3A	NA	NA	NA	NA	NA	NA	NA	NA	NA	NA	NA	NA	NA	NA	NA	NA	NA	NA	NA	NA	NA	NA	NA	NA	NA	NA	NA	NA	NA	NA	NA	NA	NA	NA	NA	NA	NA	NA	NA	NA	NA	NA	NA	NA	NA	NA	NA
AT1G03475	839489	ATCPO-I; HEMF1; LIN2	0.360867	0.855488	0.990381	1.58223	0.494665	0.996571	1.26753	0.490145	0.938134	-0.449167	0.719081	0.883202	-0.162327	0.760667	0.900217	NA	NA	NA	NA	NA	NA	NA	NA	NA	-1.41979	0.437156	0.979649	-0.179224	0.638795	0.997728	-0.102877	0.858864	0.951937	-0.636816	0.613401	0.928934	NA	NA	NA	NA	NA	NA	-0.156627	0.817919	0.998933	-0.63203	0.611872
AT1G03490	839487	ANAC006; NAC006	NA	NA	NA	NA	NA	NA	NA	NA	NA	NA	NA	NA	NA	NA	NA	NA	NA	NA	NA	NA	NA	NA	NA	NA	NA	NA	NA	NA	NA	NA	NA	NA	NA	NA	NA	NA	NA	NA	NA	NA	NA	NA	NA	NA	NA	NA	NA
AT1G03495	3766646	NA	0.160426	0.315869	0.87124	0.293636	0.455222	0.996571	0.703179	0.0176134	0.279734	-0.693681	0.023728	0.113789	-1.19208	0.000700692	0.0115804	0.508246	0.00174274	0.0448742	-0.255905	0.176512	0.999648	0.18359	0.668994	0.999089	-0.0933146	0.665203	0.98817	0.195285	0.438684	0.997728	1.39129	0.000198569	0.00404434	-0.247537	0.0774545	0.464783	-0.10147	0.426308	0.999228	0.491462	0.0771715	0.659664	0.605335	0.02995	0.583364	-0.498094	0.0199733
AT1G03510	839478	NA	NA	NA	NA	NA	NA	NA	NA	NA	NA	NA	NA	NA	NA	NA	NA	NA	NA	NA	NA	NA	NA	NA	NA	NA	NA	NA	NA	NA	NA	NA	NA	NA	NA	NA	NA	NA	NA	NA	NA	NA	NA	NA	NA	NA	NA	NA	NA
AT1G03520	839471	NA	NA	NA	NA	NA	NA	NA	NA	NA	NA	NA	NA	NA	NA	NA	NA	NA	NA	NA	NA	NA	NA	NA	NA	NA	NA	NA	NA	NA	NA	NA	NA	NA	NA	NA	NA	NA	NA	NA	NA	NA	NA	NA	NA	NA	NA	NA	NA
AT1G03530	839468	ATNAF1; NAF1	NA	NA	NA	NA	NA	NA	-0.52866	0.787363	0.973656	NA	NA	NA	-1.13848	0.618459	0.824354	NA	NA	NA	1.33998	0.574929	0.999648	NA	NA	NA	NA	NA	NA	NA	NA	NA	NA	NA	NA	-0.595288	0.564442	0.921212	NA	NA	NA	NA	NA	NA	NA	NA	NA	NA	NA
AT1G03540	839466	NA	-0.374249	0.619897	0.958894	0.0156658	0.978465	0.998739	1.07562	0.480822	0.934756	0.0772743	0.897352	0.962344	0.635414	0.458615	0.72528	-0.0962566	0.857563	0.970297	0.737413	0.367293	0.999648	-0.16096	0.776787	0.999089	NA	NA	NA	-0.159252	0.810697	0.997728	-0.9363	0.275892	0.567852	0.0122428	0.985919	0.998942	0.358632	0.53337	0.999228	-0.13186	0.810655	0.989354	0.606939	0.672039	0.997451	-0.0799441	0.889569
AT1G03545	10723130	NA	0.21828	0.271652	0.839837	-0.729984	0.0341479	0.57064	-0.331768	0.26123	0.822087	0.436743	0.048031	0.18387	0.557107	0.00976275	0.0609493	0.721291	0.0624118	0.351426	-0.190446	0.373362	0.999648	0.155089	0.623567	0.999089	0.536276	0.229501	0.897584	0.0391664	0.914589	0.997728	-0.715978	0.00101688	0.0127229	-0.930501	0.0684551	0.439806	0.0237162	0.870109	0.999447	-0.561737	0.0391634	0.547655	0.20207	0.564355	0.997451	0.471778	0.2483
AT1G03550	839464	AtSCAMP4; SCAMP4	0.113824	0.53472	0.940166	0.134015	0.528538	0.996571	0.158717	0.55927	0.954289	0.435333	0.0704004	0.239804	0.659022	0.00177529	0.0211447	0.0386135	0.841733	0.967009	-0.114432	0.542811	0.999648	-0.282284	0.252587	0.999089	-0.118676	0.690542	0.98817	0.267212	0.26029	0.997728	-0.690661	0.000251664	0.0047178	0.559277	0.0283304	0.294756	-0.00512297	0.966774	0.999447	-0.134517	0.391216	0.966644	0.0304056	0.927625	0.998933	0.701585	0.00514623
AT1G03560	839458	NA	NA	NA	NA	NA	NA	NA	NA	NA	NA	NA	NA	NA	NA	NA	NA	NA	NA	NA	NA	NA	NA	NA	NA	NA	NA	NA	NA	NA	NA	NA	NA	NA	NA	NA	NA	NA	NA	NA	NA	NA	NA	NA	NA	NA	NA	NA	NA
AT1G03570	3766650	NA	NA	NA	NA	NA	NA	NA	NA	NA	NA	NA	NA	NA	NA	NA	NA	NA	NA	NA	NA	NA	NA	NA	NA	NA	NA	NA	NA	NA	NA	NA	NA	NA	NA	NA	NA	NA	NA	NA	NA	NA	NA	NA	NA	NA	NA	NA	NA
AT1G03590	839447	NA	NA	NA	NA	-1.30961	0.59305	0.996571	NA	NA	NA	1.36519	0.113045	0.324489	NA	NA	NA	NA	NA	NA	NA	NA	NA	-0.181943	0.906196	0.999089	NA	NA	NA	NA	NA	NA	NA	NA	NA	NA	NA	NA	0.548877	0.484006	0.999228	NA	NA	NA	NA	NA	NA	1.44269e+08	0.00949856
AT1G03600	839449	PSB27	0.10315	0.670579	0.965988	-0.384198	0.112719	0.809659	0.23126	0.53793	0.948097	0.343821	0.392107	0.677019	-0.154186	0.538537	0.780001	0.182882	0.57197	0.897979	0.127816	0.596256	0.999648	0.104744	0.730675	0.999089	-0.216987	0.405174	0.979198	-0.277359	0.475496	0.997728	0.647946	0.166658	0.422629	-0.450757	0.128145	0.574829	0.226152	0.301888	0.999228	-0.267183	0.395765	0.966644	0.00725155	0.983538	0.998933	0.0709506	0.764352
AT1G03610	838961	NA	NA	NA	NA	NA	NA	NA	NA	NA	NA	1.44269e+08	0.0083424	0.0565643	NA	NA	NA	NA	NA	NA	NA	NA	NA	NA	NA	NA	NA	NA	NA	NA	NA	NA	NA	NA	NA	NA	NA	NA	NA	NA	NA	NA	NA	NA	NA	NA	NA	NA	NA
AT1G03620	839448	NA	NA	NA	NA	NA	NA	NA	NA	NA	NA	NA	NA	NA	NA	NA	NA	NA	NA	NA	-0.618127	0.772734	0.999648	NA	NA	NA	NA	NA	NA	NA	NA	NA	NA	NA	NA	NA	NA	NA	NA	NA	NA	NA	NA	NA	NA	NA	NA	NA	NA
AT1G03630	839009	POR C; PORC	-0.0203332	0.928	0.994882	-0.0619594	0.848569	0.997339	0.181608	0.500136	0.941001	-0.076523	0.766132	0.906627	0.232192	0.404288	0.679765	0.170498	0.505886	0.869931	0.16275	0.653981	0.999648	0.0105968	0.972418	0.999089	-0.071837	0.770936	0.98817	0.0716733	0.806448	0.997728	0.5328	0.0896789	0.283642	0.272126	0.29292	0.76741	0.138634	0.679693	0.999228	-0.0382623	0.903673	0.995118	0.10294	0.685882	0.997451	-0.0107889	0.967467
AT1G03650	839021	NA	NA	NA	NA	NA	NA	NA	NA	NA	NA	NA	NA	NA	NA	NA	NA	NA	NA	NA	NA	NA	NA	NA	NA	NA	NA	NA	NA	NA	NA	NA	NA	NA	NA	NA	NA	NA	NA	NA	NA	NA	NA	NA	NA	NA	NA	NA	NA
AT1G03660	28716028	NA	NA	NA	NA	NA	NA	NA	NA	NA	NA	NA	NA	NA	NA	NA	NA	NA	NA	NA	NA	NA	NA	NA	NA	NA	NA	NA	NA	NA	NA	NA	NA	NA	NA	NA	NA	NA	NA	NA	NA	NA	NA	NA	NA	NA	NA	NA	NA
AT1G03680	839436	ATHM1; ATM1; THM1; TRX-M1	0.337446	0.857509	0.990381	NA	NA	NA	0.555549	0.682281	0.966423	0.276143	0.645599	0.844249	-0.149496	0.763197	0.901528	-0.120736	0.950892	0.990939	-0.124836	0.948272	0.999648	NA	NA	NA	-0.777835	0.574399	0.986819	0.170151	0.773658	0.997728	0.898758	0.480906	0.756219	NA	NA	NA	0.198488	0.914007	0.999447	-0.282163	0.904496	0.995118	-0.227923	0.737715	0.997451	0.448863	0.369589
AT1G03687	839052	NA	NA	NA	NA	NA	NA	NA	NA	NA	NA	NA	NA	NA	NA	NA	NA	NA	NA	NA	NA	NA	NA	NA	NA	NA	NA	NA	NA	NA	NA	NA	NA	NA	NA	NA	NA	NA	NA	NA	NA	NA	NA	NA	NA	NA	NA	NA	NA
AT1G03730	839106	NA	0.11387	0.623882	0.959927	0.547715	0.0465102	0.611945	0.155715	0.339175	0.871783	-0.489649	0.0165622	0.0888503	-0.61915	0.00264373	0.0268402	0.0857201	0.645377	0.921244	0.0670639	0.779925	0.999648	-0.327347	0.119106	0.999089	0.231606	0.247733	0.912036	0.287997	0.102163	0.997728	0.441533	0.0433919	0.172312	0.28634	0.207039	0.689992	0.175095	0.415634	0.999228	0.232268	0.349987	0.950794	0.378232	0.120902	0.821763	-0.199089	0.256322
AT1G03740	839423	NA	NA	NA	NA	1.83197	0.173244	0.894983	-0.0944781	0.965733	0.997063	NA	NA	NA	-1.7294	0.449221	0.716602	NA	NA	NA	NA	NA	NA	NA	NA	NA	0.266088	0.905744	0.990975	NA	NA	NA	0.170097	0.924881	0.972754	NA	NA	NA	1.31544	0.574957	0.999228	1.26193	0.469272	0.984881	0.153182	0.93293	0.998933	NA	NA
AT1G03750	839417	CHR9	NA	NA	NA	1.44269e+08	0.00109551	0.222333	NA	NA	NA	2.16899	0.334534	0.626007	NA	NA	NA	NA	NA	NA	NA	NA	NA	NA	NA	NA	NA	NA	NA	NA	NA	NA	NA	NA	NA	NA	NA	NA	1.15299	0.596217	0.999228	2.49053	0.144565	0.789857	NA	NA	NA	NA	NA
AT1G03760	839119	NA	0.0959596	0.722036	0.972492	0.257832	0.486937	0.996571	-0.120181	0.726985	0.967592	0.990746	0.0270575	0.124076	1.08462	0.0402297	0.159497	-0.163255	0.554344	0.89272	0.48365	0.159015	0.999648	0.549097	0.194454	0.999089	0.818402	0.0782971	0.694616	0.475457	0.407555	0.997728	-1.06276	0.033285	0.14318	0.252147	0.368506	0.825633	0.571577	0.102558	0.85947	0.819522	0.0398301	0.547655	0.693212	0.151994	0.865082	1.45595	0.0363017
AT1G03770	839413	ATRING1B; RING1B	NA	NA	NA	NA	NA	NA	-0.165157	0.933092	0.9899	NA	NA	NA	NA	NA	NA	-1.36695	0.485444	0.859672	NA	NA	NA	NA	NA	NA	NA	NA	NA	-1.22674	0.597587	0.997728	NA	NA	NA	0.080726	0.954704	0.995094	NA	NA	NA	NA	NA	NA	0.19646	0.933461	0.998933	-0.999149	0.660235
AT1G03780	839140	AtTPX2; TPX2	NA	NA	NA	NA	NA	NA	-1.19891	0.412963	0.906066	-1.34866	0.0897914	0.28117	NA	NA	NA	-0.314595	0.651184	0.923942	0.209423	0.802732	0.999648	NA	NA	NA	0.28756	0.746859	0.98817	0.577736	0.457605	0.997728	NA	NA	NA	0.631534	0.483319	0.885348	-2.38922	0.143333	0.914362	NA	NA	NA	NA	NA	NA	-0.769104	0.39816
AT1G03790	839408	AtTZF4; SOM; TZF4	NA	NA	NA	NA	NA	NA	NA	NA	NA	NA	NA	NA	NA	NA	NA	NA	NA	NA	NA	NA	NA	NA	NA	NA	NA	NA	NA	NA	NA	NA	NA	NA	NA	NA	NA	NA	NA	NA	NA	NA	NA	NA	NA	NA	NA	NA	NA
AT1G03800	839173	ATERF10; ERF10	-0.188789	0.585869	0.95363	-0.513554	0.368958	0.996571	-1.30573	0.339981	0.87257	4.04184	0.000158554	0.00562507	3.76505	0.000158913	0.0047385	-0.491616	0.0186311	0.175616	0.036395	0.902847	0.999648	-0.738602	0.0966273	0.999089	2.02908	0.192909	0.869554	-0.604704	0.398224	0.997728	-4.23543	6.82467e-05	0.00198366	0.415764	0.0335562	0.315942	-0.156952	0.649867	0.999228	-1.24029	0.053931	0.596338	0.723836	0.726715	0.997451	3.43385	1.74146e-05
AT1G03820	839400	NA	NA	NA	NA	NA	NA	NA	NA	NA	NA	NA	NA	NA	NA	NA	NA	NA	NA	NA	NA	NA	NA	NA	NA	NA	NA	NA	NA	0.813374	0.620306	0.997728	NA	NA	NA	NA	NA	NA	NA	NA	NA	NA	NA	NA	NA	NA	NA	NA	NA
AT1G03830	839398	GBPL1	NA	NA	NA	NA	NA	NA	NA	NA	NA	NA	NA	NA	NA	NA	NA	NA	NA	NA	NA	NA	NA	NA	NA	NA	NA	NA	NA	NA	NA	NA	NA	NA	NA	NA	NA	NA	NA	NA	NA	NA	NA	NA	NA	NA	NA	NA	NA
AT1G03840	839396	IDD3; MGP	NA	NA	NA	NA	NA	NA	NA	NA	NA	NA	NA	NA	NA	NA	NA	NA	NA	NA	NA	NA	NA	NA	NA	NA	NA	NA	NA	NA	NA	NA	NA	NA	NA	NA	NA	NA	NA	NA	NA	NA	NA	NA	NA	NA	NA	NA	NA
AT1G03850	839392	ATGRXS13; GRXS13; ROXY18	-0.474513	0.469713	0.928826	1.31366	0.0937196	0.762505	0.50155	0.355306	0.877776	0.871595	0.0920476	0.285139	0.405795	0.490868	0.750787	0.326709	0.509483	0.871697	0.702827	0.334351	0.999648	-0.459518	0.581122	0.999089	0.0423413	0.950166	0.996138	0.363254	0.588006	0.997728	-0.689858	0.345659	0.644435	0.385871	0.502438	0.895097	0.220743	0.740845	0.999228	0.868097	0.200963	0.845623	0.54168	0.369861	0.996347	1.22857	0.0607588
AT1G03860	839228	ATPHB2; PHB2	-0.434358	0.779451	0.977603	NA	NA	NA	NA	NA	NA	NA	NA	NA	-0.439018	0.61168	0.822382	NA	NA	NA	1.13429	0.506302	0.999648	NA	NA	NA	1.15779	0.261495	0.921858	NA	NA	NA	1.5624	0.415567	0.707906	0.806925	0.604657	0.928934	NA	NA	NA	NA	NA	NA	NA	NA	NA	0.311765	0.835767
AT1G03870	839384	FLA9	0.0816044	0.756256	0.974677	0.273287	0.480748	0.996571	0.0952428	0.753397	0.971839	2.85314	2.66871e-05	0.00244755	1.70443	0.00120554	0.0165021	0.343744	0.0374525	0.264713	-0.162259	0.567564	0.999648	0.299412	0.407315	0.999089	0.0665922	0.868466	0.988885	-0.260049	0.401364	0.997728	-1.36489	0.00166204	0.0177009	-0.273008	0.139333	0.597424	-0.0881825	0.682702	0.999228	0.584409	0.132259	0.774448	0.159349	0.649295	0.997451	2.5932	4.83637e-06
AT1G03900	839378	ABCI18; ATNAP4; NAP4	0.603516	0.134696	0.667207	-1.80893	0.146545	0.85729	0.733596	0.173063	0.71448	0.668539	0.188239	0.44928	0.234919	0.534524	0.777962	0.492727	0.388446	0.803007	0.00772255	0.984957	0.999648	0.47891	0.277171	0.999089	0.481613	0.520544	0.986143	0.691772	0.555257	0.997728	-0.208435	0.644162	0.853344	-0.344152	0.445737	0.862122	0.60597	0.0631136	0.774507	-1.31145	0.332581	0.942734	1.20633	0.0742869	0.728628	1.36283	0.272774
AT1G03910	839371	CTN	0.66722	0.629496	0.959927	2.10175	0.36241	0.996571	NA	NA	NA	0.541019	0.768176	0.906964	1.59585	0.390843	0.672639	-0.723672	0.710139	0.934228	-1.19597	0.516639	0.999648	NA	NA	NA	NA	NA	NA	-0.266651	0.886632	0.997728	-1.68043	0.450106	0.73339	-0.238599	0.895449	0.978629	-0.539618	0.674255	0.999228	1.68462	0.456924	0.983217	NA	NA	NA	0.284185	0.879144
AT1G03930	839368	ADK1; CKL9ALPHA; CKL9BETA	NA	NA	NA	NA	NA	NA	NA	NA	NA	NA	NA	NA	NA	NA	NA	NA	NA	NA	NA	NA	NA	NA	NA	NA	NA	NA	NA	NA	NA	NA	NA	NA	NA	NA	NA	NA	NA	NA	NA	NA	NA	NA	NA	NA	NA	NA	NA
AT1G03935	3766655	NA	NA	NA	NA	NA	NA	NA	NA	NA	NA	NA	NA	NA	NA	NA	NA	NA	NA	NA	NA	NA	NA	NA	NA	NA	NA	NA	NA	NA	NA	NA	NA	NA	NA	NA	NA	NA	NA	NA	NA	NA	NA	NA	NA	NA	NA	NA	NA
AT1G03940	839366	NA	0.162621	0.38245	0.895654	0.438382	0.411003	0.996571	0.700319	0.016719	0.278697	-1.19549	0.00301426	0.0298684	-1.46106	0.000116487	0.00407714	0.44691	0.00387455	0.0714917	-0.437738	0.0403557	0.999648	0.208924	0.729955	0.999089	0.202655	0.323808	0.957558	0.0883564	0.71622	0.997728	1.56688	2.53403e-05	0.00108226	-0.0776556	0.56972	0.922681	-0.281366	0.0570959	0.763372	0.66118	0.0819188	0.673643	0.898414	0.0055327	0.358631	-1.10517	0.000150476
AT1G03950	839362	VPS2.3	NA	NA	NA	NA	NA	NA	NA	NA	NA	NA	NA	NA	NA	NA	NA	NA	NA	NA	NA	NA	NA	NA	NA	NA	NA	NA	NA	NA	NA	NA	NA	NA	NA	NA	NA	NA	NA	NA	NA	NA	NA	NA	NA	NA	NA	NA	NA
AT1G03960	839361	NA	NA	NA	NA	NA	NA	NA	NA	NA	NA	NA	NA	NA	NA	NA	NA	NA	NA	NA	NA	NA	NA	NA	NA	NA	NA	NA	NA	NA	NA	NA	NA	NA	NA	NA	NA	NA	NA	NA	NA	NA	NA	NA	NA	NA	NA	NA	NA
AT1G03970	839356	GBF4	0.20661	0.39861	0.902376	0.0623277	0.76992	0.996571	-0.58459	0.721486	0.967592	0.52374	0.812847	0.926679	-0.0186045	0.990666	0.995899	0.226698	0.240475	0.665191	-0.0827391	0.745022	0.999648	1.79066	0.404986	0.999089	0.155639	0.400928	0.979121	-0.58788	0.71787	0.997728	-0.252661	0.0862245	0.277651	-0.363165	0.0265158	0.285583	0.117719	0.468448	0.999228	1.86446	0.393088	0.966644	-0.4384	0.779015	0.998552	-0.0620184	0.969892
AT1G03980	839354	ATPCS2; PCS2	NA	NA	NA	NA	NA	NA	NA	NA	NA	NA	NA	NA	NA	NA	NA	NA	NA	NA	NA	NA	NA	NA	NA	NA	NA	NA	NA	NA	NA	NA	NA	NA	NA	NA	NA	NA	NA	NA	NA	NA	NA	NA	NA	NA	NA	NA	NA
AT1G03987	28716029	NA	0.396363	0.656692	0.964136	-0.682306	0.389786	0.996571	NA	NA	NA	-0.672509	0.571371	0.80295	0.582361	0.516816	0.767951	1.05168	0.207719	0.621529	-0.69908	0.395453	0.999648	-0.225822	0.711657	0.999089	NA	NA	NA	0.5819	0.590985	0.997728	NA	NA	NA	-0.0261516	0.981341	0.99853	-0.308874	0.660757	0.999228	-0.894947	0.259751	0.903653	NA	NA	NA	NA	NA
AT1G03990	839342	NA	0.925654	0.00749227	0.254635	-0.472143	0.0627345	0.67034	-0.505125	0.00565057	0.17169	0.282816	0.266245	0.551225	0.706133	0.00604432	0.0456968	0.508589	0.0104185	0.124524	-0.564903	0.0792428	0.999648	0.116408	0.482348	0.999089	0.154819	0.261669	0.921858	-0.0303755	0.901198	0.997728	-0.579474	0.0152209	0.0821495	-0.0847465	0.729774	0.951607	0.354534	0.0761021	0.818769	-0.34442	0.108815	0.726404	-0.356572	0.0427358	0.632872	0.24753	0.238328
AT1G03993	28716030	NA	-0.00480676	0.97674	0.998231	-0.0537761	0.644288	0.996571	-0.222567	0.163964	0.703448	-0.0725004	0.734462	0.890955	0.262126	0.0740168	0.24028	0.299649	0.0227329	0.197522	-0.205328	0.222769	0.999648	0.281428	0.0795844	0.999089	0.0210105	0.869387	0.988885	-0.236902	0.0951055	0.997728	-0.210673	0.314467	0.610003	0.11348	0.380077	0.832564	-0.215366	0.151724	0.924497	0.241363	0.105549	0.723139	-0.208972	0.16539	0.878517	-0.310389	0.171956
AT1G03997	28716031	NA	NA	NA	NA	NA	NA	NA	NA	NA	NA	NA	NA	NA	NA	NA	NA	NA	NA	NA	NA	NA	NA	NA	NA	NA	NA	NA	NA	NA	NA	NA	NA	NA	NA	NA	NA	NA	NA	NA	NA	NA	NA	NA	NA	NA	NA	NA	NA
AT1G04000	839339	NA	0.828419	0.541194	0.940166	NA	NA	NA	NA	NA	NA	0.134504	0.920612	0.973803	-0.43905	0.500975	0.757758	0.529027	0.37863	0.796555	-0.376943	0.793237	0.999648	-0.159946	0.931566	0.999089	NA	NA	NA	0.18122	0.806794	0.997728	0.167564	0.793056	0.925548	0.185995	0.81573	0.963576	0.448049	0.47541	0.999228	NA	NA	NA	NA	NA	NA	0.308605	0.819539
AT1G04007	28716033	NA	-0.207781	0.332411	0.88183	-0.285811	0.262321	0.978192	-0.431644	0.0838198	0.542708	0.5167	0.0655597	0.228748	0.584583	0.0416368	0.163152	0.253303	0.0863158	0.409657	0.159223	0.387082	0.999648	-0.0125705	0.96012	0.999089	0.232929	0.521999	0.986143	-0.00544291	0.984499	0.997728	-1.01855	0.00032607	0.00569737	-0.0796254	0.680992	0.942481	-0.0536541	0.753623	0.999228	-0.285464	0.27445	0.912329	-0.209883	0.585802	0.997451	0.514659	0.0851271
AT1G04010	839335	ATPSAT1; ERP1; PSAT1	NA	NA	NA	NA	NA	NA	NA	NA	NA	NA	NA	NA	NA	NA	NA	NA	NA	NA	NA	NA	NA	NA	NA	NA	NA	NA	NA	NA	NA	NA	NA	NA	NA	NA	NA	NA	NA	NA	NA	NA	NA	NA	NA	NA	NA	NA	NA
AT1G04013	28716034	NA	-0.152995	0.475858	0.928826	-0.422775	0.0328927	0.57064	0.0829264	0.642824	0.966423	0.406641	0.107325	0.315355	-0.0288802	0.884326	0.950893	0.130979	0.499677	0.865946	-0.0353139	0.878947	0.999648	0.349377	0.075161	0.999089	0.217707	0.430155	0.979649	0.0386974	0.85529	0.997728	0.330134	0.0262896	0.121461	-0.187922	0.277101	0.759759	-0.195147	0.290325	0.999228	-0.0592334	0.66967	0.984881	0.295895	0.340786	0.985826	0.44718	0.00778845
AT1G04017	28716035	NA	0.0548337	0.8639	0.99147	0.243453	0.440085	0.996571	0.575856	0.0381139	0.389738	-0.567613	0.0335249	0.144582	0.0520758	0.787543	0.910438	0.504555	0.123906	0.486394	-0.301124	0.33881	0.999648	-0.254981	0.438454	0.999089	-0.259253	0.340556	0.964731	-0.0296679	0.901389	0.997728	0.769225	0.0117874	0.0683274	0.0177535	0.948813	0.993656	-0.253667	0.333534	0.999228	0.00040717	0.999076	0.999329	0.307878	0.238676	0.943715	-0.599513	0.0703159
AT1G04020	839329	ATBARD1; BARD1; ROW1	NA	NA	NA	NA	NA	NA	NA	NA	NA	NA	NA	NA	NA	NA	NA	NA	NA	NA	NA	NA	NA	NA	NA	NA	NA	NA	NA	NA	NA	NA	NA	NA	NA	NA	NA	NA	NA	NA	NA	NA	NA	NA	NA	NA	NA	NA	NA
AT1G04023	28716036	NA	-0.353163	0.534494	0.940166	0.457756	0.182709	0.901457	-0.81532	0.0634003	0.477639	-1.12673	0.0486607	0.185743	-1.15899	0.0291991	0.127325	-0.231056	0.645054	0.921116	0.587329	0.311057	0.999648	0.16979	0.680798	0.999089	0.456471	0.202013	0.878183	0.00821761	0.968937	0.997728	0.91853	0.0143375	0.0787009	0.30746	0.530111	0.905435	0.232779	0.726138	0.999228	0.641987	0.138235	0.779688	-0.36691	0.350911	0.989977	-1.1204	0.0524742
AT1G04027	28716037	ath-MIR2112	NA	NA	NA	NA	NA	NA	NA	NA	NA	NA	NA	NA	NA	NA	NA	NA	NA	NA	NA	NA	NA	NA	NA	NA	NA	NA	NA	NA	NA	NA	NA	NA	NA	NA	NA	NA	NA	NA	NA	NA	NA	NA	NA	NA	NA	NA	NA
AT1G04030	839326	NA	-0.471102	0.0403784	0.433945	-0.191078	0.277241	0.99312	-0.145389	0.286538	0.844027	0.0209807	0.90125	0.963382	0.467643	0.0357543	0.147159	-0.679221	4.75826e-05	0.00660805	0.380808	0.111085	0.999648	-0.217557	0.110102	0.999089	0.0425465	0.780915	0.98817	-0.166101	0.273702	0.997728	-0.578717	0.000692326	0.00977312	0.440632	0.00185159	0.088058	-0.0960207	0.529196	0.999228	-0.394457	0.0514701	0.589892	-0.112169	0.507721	0.997451	-0.147463	0.475309
AT1G04037	28716039	NA	0.427683	0.583835	0.95363	0.34162	0.640267	0.996571	-0.65414	0.370805	0.888112	NA	NA	NA	NA	NA	NA	1.54373	0.0948398	0.425879	-0.141152	0.863533	0.999648	0.368897	0.652724	0.999089	0.592329	0.453401	0.980207	-0.576238	0.451703	0.997728	-0.773407	0.45588	0.737479	NA	NA	NA	0.284542	0.722104	0.999228	0.722004	0.347093	0.947992	-0.0730958	0.935447	0.998933	NA	NA
AT1G04040	839325	NA	-0.41265	0.104951	0.616739	-0.113145	0.457927	0.996571	-0.134133	0.248252	0.808924	-0.0345472	0.836147	0.937898	0.427064	0.0685709	0.227538	-0.57383	0.000554785	0.0233573	0.223131	0.349543	0.999648	-0.217072	0.152473	0.999089	0.0326502	0.825469	0.98817	-0.159404	0.160819	0.997728	-0.567403	0.00161128	0.0173685	0.408042	0.000622918	0.0501029	-0.194217	0.228258	0.9725	-0.316119	0.0548297	0.597564	-0.111058	0.51023	0.997451	-0.195758	0.303324
AT1G04043	28716040	NA	NA	NA	NA	NA	NA	NA	NA	NA	NA	NA	NA	NA	NA	NA	NA	NA	NA	NA	NA	NA	NA	NA	NA	NA	NA	NA	NA	NA	NA	NA	NA	NA	NA	NA	NA	NA	NA	NA	NA	NA	NA	NA	NA	NA	NA	NA	NA
AT1G04047	28716041	NA	0.765753	0.209484	0.776546	0.121552	0.785515	0.996571	1.25196	0.15734	0.693455	0.491452	0.41929	0.701066	0.0110596	0.985268	0.993338	0.676026	0.248334	0.677337	-0.147389	0.832285	0.999648	-0.0847259	0.815221	0.999089	-1.37893	0.159912	0.835021	-0.174267	0.762691	0.997728	-0.511376	0.419873	0.71168	0.127265	0.857449	0.972737	0.612496	0.185502	0.930039	0.0492353	0.910525	0.995118	-0.127709	0.871541	0.998933	0.309996	0.552865
AT1G04053	28716042	NA	-0.460449	0.108669	0.625405	-0.245556	0.478196	0.996571	-0.689491	0.065739	0.487025	-0.575953	0.00915115	0.0600853	-0.78349	0.00845904	0.0562266	-0.398172	0.0143529	0.154072	0.551015	0.052603	0.999648	0.135271	0.773516	0.999089	0.372016	0.414332	0.979649	-0.0142374	0.926736	0.997728	0.733454	0.0145494	0.0795514	0.323517	0.142698	0.602181	0.0845063	0.742744	0.999228	-0.0972146	0.816244	0.989354	-0.329576	0.55219	0.997451	-0.589741	0.00971511
AT1G04057	28716043	NA	-0.165061	0.75854	0.974677	0.458129	0.545469	0.996571	0.346347	0.663934	0.966423	NA	NA	NA	0.548913	0.502862	0.758723	0.501156	0.426632	0.830563	0.263453	0.69986	0.999648	-0.579946	0.376522	0.999089	-0.218142	0.805618	0.98817	-0.52451	0.610771	0.997728	-0.501444	0.584566	0.81898	-0.873518	0.163906	0.634093	0.0923479	0.897406	0.999447	-0.111979	0.865955	0.995118	0.124004	0.861706	0.998933	0.537788	0.557722
AT1G04067	28716045	NA	-0.840687	0.507899	0.934424	-0.0865666	0.909545	0.998739	NA	NA	NA	NA	NA	NA	-2.36851	0.0143628	0.0789455	-1.94725	0.083618	0.404855	0.776963	0.554786	0.999648	-0.629792	0.372004	0.999089	NA	NA	NA	0.145725	0.857889	0.997728	2.9423	0.00835323	0.0538298	1.38103	0.162407	0.632383	NA	NA	NA	-0.70761	0.391701	0.966644	NA	NA	NA	-3.1366	0.0298214
AT1G04070	839317	ATTOM22-I; TOM22-I	NA	NA	NA	NA	NA	NA	NA	NA	NA	NA	NA	NA	NA	NA	NA	NA	NA	NA	NA	NA	NA	NA	NA	NA	NA	NA	NA	NA	NA	NA	NA	NA	NA	NA	NA	NA	NA	NA	NA	NA	NA	NA	NA	NA	NA	NA	NA
AT1G04073	28716046	NA	0.226538	0.296993	0.859766	0.0283268	0.912287	0.998739	0.564625	0.0709871	0.509099	0.110798	0.609889	0.823322	0.307403	0.264467	0.541116	0.2598	0.266274	0.700271	-0.201381	0.524158	0.999648	-0.0833712	0.744355	0.999089	-0.032948	0.905692	0.990975	-0.137213	0.46706	0.997728	-0.226084	0.274009	0.565004	-0.215926	0.328061	0.800436	0.017833	0.95491	0.999447	-0.041096	0.833819	0.989756	0.526575	0.0734615	0.728208	-0.0251546	0.901948
AT1G04077	28716047	NA	-0.943128	0.0884331	0.580272	-0.139276	0.478709	0.996571	-0.383433	0.127834	0.642415	-1.97117	0.00153984	0.0201441	-1.70043	0.0214642	0.103416	-0.598198	0.0154378	0.159336	1.28241	0.0587803	0.999648	-0.0185765	0.916109	0.999089	-0.142944	0.502749	0.98552	-0.396871	0.100858	0.997728	1.14075	0.00809611	0.0529659	1.23249	0.00019699	0.0299604	0.337447	0.39468	0.999228	-0.144587	0.397401	0.967383	-0.536548	0.104481	0.790483	-2.36802	0.000629345
AT1G04080	839314	PRP39; PRP39a	NA	NA	NA	NA	NA	NA	NA	NA	NA	NA	NA	NA	NA	NA	NA	NA	NA	NA	NA	NA	NA	NA	NA	NA	NA	NA	NA	NA	NA	NA	NA	NA	NA	NA	NA	NA	NA	NA	NA	NA	NA	NA	NA	NA	NA	NA	NA
AT1G04083	28716048	NA	-0.66865	0.00952937	0.263343	0.287005	0.170295	0.888465	0.0648192	0.665195	0.966423	0.315982	0.152491	0.395138	-0.107976	0.649707	0.842017	-0.378772	0.031932	0.241271	0.477826	0.0415626	0.999648	-0.102249	0.616577	0.999089	0.116445	0.427416	0.979649	-0.0912097	0.634506	0.997728	-0.215955	0.200319	0.472566	0.333135	0.0411661	0.352144	-0.195525	0.298748	0.999228	0.197887	0.226918	0.881942	0.174098	0.285798	0.976544	0.225659	0.122063
AT1G04090	839298	NA	NA	NA	NA	NA	NA	NA	NA	NA	NA	NA	NA	NA	NA	NA	NA	NA	NA	NA	NA	NA	NA	NA	NA	NA	-0.035445	0.985714	0.998664	NA	NA	NA	NA	NA	NA	NA	NA	NA	NA	NA	NA	NA	NA	NA	NA	NA	NA	NA	NA
AT1G04093	28716050	NA	NA	NA	NA	NA	NA	NA	NA	NA	NA	NA	NA	NA	NA	NA	NA	NA	NA	NA	NA	NA	NA	NA	NA	NA	NA	NA	NA	NA	NA	NA	NA	NA	NA	NA	NA	NA	NA	NA	NA	NA	NA	NA	NA	NA	NA	NA	NA
AT1G04097	28716051	NA	0.179263	0.320466	0.87382	-0.0617996	0.760086	0.996571	-0.307125	0.149564	0.67791	0.63224	0.0302493	0.133939	0.644788	0.0176761	0.0909178	0.476884	0.0386529	0.269506	-0.0780678	0.695266	0.999648	0.280948	0.322241	0.999089	0.559089	0.00841606	0.36688	0.160243	0.65343	0.997728	-0.043287	0.868902	0.955164	-0.104751	0.554313	0.918911	0.0962921	0.487403	0.999228	0.232717	0.328096	0.936951	0.24553	0.242874	0.94509	0.786487	0.0711672
AT1G04100	839290	IAA10	NA	NA	NA	NA	NA	NA	NA	NA	NA	NA	NA	NA	NA	NA	NA	NA	NA	NA	NA	NA	NA	NA	NA	NA	NA	NA	NA	NA	NA	NA	NA	NA	NA	NA	NA	NA	NA	NA	NA	NA	NA	NA	NA	NA	NA	NA	NA
AT1G04103	28716052	NA	0.0314909	0.966899	0.996895	0.796159	0.0966591	0.76982	-1.49761	0.0272808	0.341247	-1.14484	0.0918506	0.284961	-0.655038	0.157623	0.394543	0.170101	0.730503	0.942051	0.447343	0.572683	0.999648	-0.548953	0.113444	0.999089	0.978345	0.10779	0.763121	0.39232	0.551373	0.997728	0.577922	0.146842	0.390847	0.842678	0.0943981	0.504573	0.476421	0.337185	0.999228	0.257305	0.522056	0.984881	-0.532688	0.483615	0.997451	-0.739936	0.31516
AT1G04105	28716053	NA	-0.00303724	0.99063	0.99933	-0.185977	0.465812	0.996571	-0.382011	0.0635233	0.477639	-0.250838	0.342707	0.635645	-0.290214	0.181179	0.430001	0.424177	0.177565	0.580819	0.110828	0.713232	0.999648	0.00704299	0.972637	0.999089	0.325686	0.183056	0.85996	0.382452	0.125342	0.997728	0.304926	0.225425	0.504399	-0.410991	0.118976	0.557553	0.099997	0.715527	0.999228	-0.167345	0.455438	0.983217	-0.0627063	0.791355	0.998552	0.132733	0.578348
AT1G04110	839287	AtSDD1; SDD1	NA	NA	NA	NA	NA	NA	NA	NA	NA	NA	NA	NA	NA	NA	NA	NA	NA	NA	NA	NA	NA	NA	NA	NA	NA	NA	NA	NA	NA	NA	NA	NA	NA	NA	NA	NA	NA	NA	NA	NA	NA	NA	NA	NA	NA	NA	NA
AT1G04117	28716055	NA	-0.164564	0.296462	0.859412	-0.093746	0.624322	0.996571	0.19042	0.261666	0.822087	-0.0111578	0.926856	0.97567	-0.0263207	0.82502	0.925759	-0.0116618	0.961009	0.994412	0.398818	0.0721294	0.999648	0.0836626	0.653147	0.999089	0.0382517	0.758186	0.98817	0.0827161	0.501172	0.997728	-0.0404138	0.695437	0.87779	0.151964	0.478395	0.882411	0.227625	0.194006	0.945137	0.00459723	0.981209	0.998593	0.221413	0.229699	0.937509	0.0701651	0.489353
AT1G04120	839277	ABCC5; ATABCC5; ATMRP5; MRP5; MRP5	NA	NA	NA	NA	NA	NA	NA	NA	NA	NA	NA	NA	NA	NA	NA	NA	NA	NA	NA	NA	NA	NA	NA	NA	NA	NA	NA	-1.32732	0.582142	0.997728	NA	NA	NA	NA	NA	NA	NA	NA	NA	NA	NA	NA	NA	NA	NA	NA	NA
AT1G04123	28716056	NA	NA	NA	NA	NA	NA	NA	NA	NA	NA	NA	NA	NA	NA	NA	NA	-0.702745	0.467114	0.851356	NA	NA	NA	NA	NA	NA	NA	NA	NA	NA	NA	NA	NA	NA	NA	NA	NA	NA	NA	NA	NA	NA	NA	NA	NA	NA	NA	NA	NA
AT1G04127	28716057	NA	NA	NA	NA	NA	NA	NA	NA	NA	NA	NA	NA	NA	NA	NA	NA	NA	NA	NA	NA	NA	NA	NA	NA	NA	NA	NA	NA	NA	NA	NA	NA	NA	NA	NA	NA	NA	NA	NA	NA	NA	NA	NA	NA	NA	NA	NA	NA
AT1G04130	839276	AtTPR2; TPR2	NA	NA	NA	NA	NA	NA	NA	NA	NA	NA	NA	NA	NA	NA	NA	NA	NA	NA	NA	NA	NA	NA	NA	NA	NA	NA	NA	NA	NA	NA	NA	NA	NA	NA	NA	NA	NA	NA	NA	NA	NA	NA	NA	NA	NA	NA	NA
AT1G04133	28716058	NA	0.25698	0.438441	0.921369	-0.165576	0.710179	0.996571	-1.08299	0.056773	0.45455	3.82455	0.000357969	0.00893696	4.25684	0.00359972	0.0328677	-0.0677228	0.886683	0.976752	-0.00223849	0.997317	0.999667	1.21531	0.12372	0.999089	-0.0665943	0.91242	0.992472	0.922264	0.303423	0.997728	-4.05235	0.00315315	0.0280569	-0.209896	0.679708	0.942481	0.249099	0.680164	0.999228	1.06074	0.181506	0.823696	-1.14761	0.141135	0.850889	4.75363	0.000107222
AT1G04140	839272	NA	-0.879017	0.685977	0.966565	NA	NA	NA	0.71875	0.744485	0.969729	-0.553424	0.803247	0.921953	1.0376	0.38164	0.665159	2.08398	0.37534	0.795148	0.5805	0.792941	0.999648	NA	NA	NA	NA	NA	NA	0.494126	0.783782	0.997728	NA	NA	NA	NA	NA	NA	NA	NA	NA	NA	NA	NA	1.01258	0.657287	0.997451	-0.0501955	0.982175
AT1G04143	28716060	NA	NA	NA	NA	NA	NA	NA	NA	NA	NA	NA	NA	NA	NA	NA	NA	NA	NA	NA	NA	NA	NA	NA	NA	NA	NA	NA	NA	NA	NA	NA	NA	NA	NA	NA	NA	NA	NA	NA	NA	NA	NA	NA	NA	NA	NA	NA	NA
AT1G04147	28716061	NA	0.119559	0.777602	0.977603	0.129434	0.697602	0.996571	0.154165	0.620479	0.965001	1.30197	0.00157943	0.0203435	1.07775	0.0023013	0.024929	-0.0588071	0.752088	0.947828	-0.406095	0.372657	0.999648	0.0313794	0.914971	0.999089	0.377067	0.270388	0.921858	0.36235	0.217283	0.997728	-0.791365	0.0112353	0.0665611	-0.173049	0.491371	0.888426	-0.294343	0.24566	0.979131	0.17215	0.63854	0.984881	0.528537	0.218051	0.933093	1.66768	5.99632e-05
AT1G04150	839249	MCTP10	NA	NA	NA	NA	NA	NA	NA	NA	NA	NA	NA	NA	NA	NA	NA	NA	NA	NA	NA	NA	NA	NA	NA	NA	NA	NA	NA	NA	NA	NA	NA	NA	NA	NA	NA	NA	NA	NA	NA	NA	NA	NA	NA	NA	NA	NA	NA
AT1G04153	28716062	NA	NA	NA	NA	NA	NA	NA	NA	NA	NA	NA	NA	NA	NA	NA	NA	NA	NA	NA	NA	NA	NA	NA	NA	NA	NA	NA	NA	NA	NA	NA	NA	NA	NA	NA	NA	NA	NA	NA	NA	NA	NA	NA	NA	NA	NA	NA	NA
AT1G04157	28716063	NA	-0.0395754	0.934607	0.995564	-0.897961	0.0793602	0.731654	-0.51527	0.202572	0.755247	4.02399	8.38553e-05	0.00410748	2.78917	0.00383807	0.0341364	0.166931	0.49126	0.863111	0.184648	0.758127	0.999648	1.30232	0.0898824	0.999089	0.187565	0.815284	0.98817	1.16054	0.0512958	0.997728	-3.32239	0.000131231	0.00306051	-0.658121	0.0123908	0.209817	0.141778	0.745527	0.999228	0.417908	0.547615	0.984881	-0.32097	0.704529	0.997451	5.18594	3.10548e-06
AT1G04160	839246	ATXIB; XI-8; XI-B; XIB	NA	NA	NA	NA	NA	NA	NA	NA	NA	NA	NA	NA	NA	NA	NA	NA	NA	NA	NA	NA	NA	NA	NA	NA	NA	NA	NA	NA	NA	NA	NA	NA	NA	NA	NA	NA	NA	NA	NA	NA	NA	NA	NA	NA	NA	NA	NA
AT1G04163	28716064	NA	-0.984728	0.137555	0.671861	0.0629248	0.843633	0.997339	0.796727	0.036665	0.38719	-3.21908	1.07684e-05	0.00157347	-1.68429	0.00403429	0.0352286	-0.756207	0.0393626	0.272442	0.322297	0.599413	0.999648	-0.503794	0.143458	0.999089	-0.43147	0.225183	0.893924	-0.388386	0.089777	0.997728	1.60114	0.00510772	0.0386589	0.705876	0.0510904	0.388166	-0.668341	0.0883282	0.828921	-0.427949	0.0475597	0.569466	0.353713	0.247462	0.950317	-3.60613	9.48721e-06
AT1G04167	28716065	NA	NA	NA	NA	NA	NA	NA	NA	NA	NA	NA	NA	NA	NA	NA	NA	NA	NA	NA	NA	NA	NA	NA	NA	NA	NA	NA	NA	NA	NA	NA	NA	NA	NA	NA	NA	NA	NA	NA	NA	NA	NA	NA	NA	NA	NA	NA	NA
AT1G04170	839238	EIF2 GAMMA	0.381355	0.839746	0.988678	NA	NA	NA	NA	NA	NA	NA	NA	NA	-1.59644	0.487707	0.74904	NA	NA	NA	NA	NA	NA	NA	NA	NA	NA	NA	NA	NA	NA	NA	1.62095	0.468038	0.747414	NA	NA	NA	1.4237	0.544778	0.999228	NA	NA	NA	NA	NA	NA	NA	NA
AT1G04173	28716066	NA	NA	NA	NA	NA	NA	NA	0.88724	0.301294	0.850715	NA	NA	NA	NA	NA	NA	0.434892	0.649349	0.923458	NA	NA	NA	NA	NA	NA	NA	NA	NA	0.152291	0.875903	0.997728	NA	NA	NA	NA	NA	NA	NA	NA	NA	NA	NA	NA	0.212095	0.758426	0.997451	NA	NA
AT1G04180	837024	YUC9	NA	NA	NA	NA	NA	NA	NA	NA	NA	NA	NA	NA	NA	NA	NA	NA	NA	NA	NA	NA	NA	NA	NA	NA	NA	NA	NA	NA	NA	NA	NA	NA	NA	NA	NA	NA	NA	NA	NA	NA	NA	NA	NA	NA	NA	NA	NA
AT1G04183	28716068	NA	0.921568	0.0169903	0.331172	0.685339	0.0250093	0.521254	-0.414506	0.337627	0.870231	-0.406297	0.198917	0.465868	0.539187	0.181678	0.430854	-0.166449	0.477742	0.85494	-0.733496	0.0344136	0.999648	-0.360545	0.232448	0.999089	0.745331	0.0367412	0.570414	0.173047	0.614079	0.997728	-0.315151	0.527082	0.789687	0.896242	5.14372e-05	0.017928	0.182877	0.443111	0.999228	0.34085	0.352876	0.953281	0.325276	0.291625	0.976817	-0.23108	0.272143
AT1G04187	28716069	NA	NA	NA	NA	NA	NA	NA	NA	NA	NA	NA	NA	NA	NA	NA	NA	NA	NA	NA	NA	NA	NA	NA	NA	NA	NA	NA	NA	NA	NA	NA	NA	NA	NA	NA	NA	NA	NA	NA	NA	NA	NA	NA	NA	NA	NA	NA	NA
AT1G04190	839442	TPR3	NA	NA	NA	NA	NA	NA	NA	NA	NA	NA	NA	NA	NA	NA	NA	NA	NA	NA	NA	NA	NA	NA	NA	NA	NA	NA	NA	NA	NA	NA	NA	NA	NA	NA	NA	NA	NA	NA	NA	NA	NA	NA	NA	NA	NA	NA	NA
AT1G04193	28716070	NA	NA	NA	NA	NA	NA	NA	NA	NA	NA	NA	NA	NA	NA	NA	NA	NA	NA	NA	NA	NA	NA	NA	NA	NA	NA	NA	NA	NA	NA	NA	NA	NA	NA	NA	NA	NA	NA	NA	NA	NA	NA	NA	NA	NA	NA	NA	NA
AT1G04200	839439	NA	NA	NA	NA	NA	NA	NA	NA	NA	NA	NA	NA	NA	NA	NA	NA	NA	NA	NA	NA	NA	NA	NA	NA	NA	NA	NA	NA	NA	NA	NA	NA	NA	NA	NA	NA	NA	NA	NA	NA	NA	NA	NA	NA	NA	NA	NA	NA
AT1G04203	28716072	NA	NA	NA	NA	NA	NA	NA	-0.287475	0.769279	0.972067	0.922573	0.16004	0.405914	2.19003	0.0641193	0.217419	-0.1461	0.855814	0.970006	-0.28283	0.747724	0.999648	NA	NA	NA	0.449161	0.675321	0.98817	-0.0649676	0.941368	0.997728	NA	NA	NA	-0.207794	0.762539	0.954179	-0.731043	0.446065	0.999228	NA	NA	NA	0.162518	0.866513	0.998933	0.853999	0.242789
AT1G04210	839441	NA	NA	NA	NA	-0.771047	0.743165	0.996571	NA	NA	NA	0.106526	0.94016	0.980809	NA	NA	NA	NA	NA	NA	NA	NA	NA	-0.0671513	0.971991	0.999089	NA	NA	NA	NA	NA	NA	NA	NA	NA	NA	NA	NA	NA	NA	NA	-0.831776	0.720677	0.984881	NA	NA	NA	NA	NA
AT1G04213	28716074	NA	NA	NA	NA	NA	NA	NA	NA	NA	NA	NA	NA	NA	NA	NA	NA	NA	NA	NA	NA	NA	NA	NA	NA	NA	NA	NA	NA	NA	NA	NA	NA	NA	NA	NA	NA	NA	NA	NA	NA	NA	NA	NA	NA	NA	NA	NA	NA
AT1G04217	28716075	NA	NA	NA	NA	NA	NA	NA	NA	NA	NA	NA	NA	NA	NA	NA	NA	NA	NA	NA	NA	NA	NA	NA	NA	NA	NA	NA	NA	NA	NA	NA	NA	NA	NA	NA	NA	NA	NA	NA	NA	NA	NA	NA	NA	NA	NA	NA	NA
AT1G04220	839578	DAISY; KCS2	-0.467135	0.0901647	0.58402	-0.882401	0.0887804	0.754314	-0.435987	0.308298	0.851414	-1.09591	0.00547506	0.0445288	-0.723827	0.0325917	0.137778	-0.497669	0.147847	0.532932	0.145513	0.636872	0.999648	0.0560963	0.883051	0.999089	0.242577	0.447761	0.979649	0.35861	0.147104	0.997728	0.751395	0.00640817	0.0452682	0.62449	0.0225167	0.271401	-0.327785	0.264735	0.990877	-0.813463	0.0637785	0.626283	-0.203799	0.645325	0.997451	-0.735902	0.0433891
AT1G04227	28716077	NA	NA	NA	NA	NA	NA	NA	NA	NA	NA	NA	NA	NA	NA	NA	NA	NA	NA	NA	NA	NA	NA	NA	NA	NA	NA	NA	NA	NA	NA	NA	NA	NA	NA	NA	NA	NA	NA	NA	NA	NA	NA	NA	NA	NA	NA	NA	NA
AT1G04230	839575	NA	0.29273	0.855725	0.990381	0.188021	0.875511	0.998626	-0.349019	0.456535	0.930368	1.57017	0.249958	0.533784	0.44573	0.72585	0.881647	0.577983	0.719588	0.938462	-0.689826	0.580765	0.999648	0.250954	0.86531	0.999089	0.362396	0.75582	0.98817	-0.702949	0.654017	0.997728	-0.669682	0.597277	0.825503	0.536206	0.745263	0.952735	-0.405337	0.699323	0.999228	0.454783	0.62198	0.984881	0.0164467	0.989124	0.998933	0.852848	0.488229
AT1G04233	28716078	NA	0.137603	0.343313	0.886316	0.242955	0.128734	0.839407	-0.0768935	0.590535	0.959798	0.340236	0.128237	0.351969	0.603257	0.0228774	0.108268	0.169939	0.149446	0.536595	-0.0186037	0.901816	0.999648	-0.00978828	0.938994	0.999089	0.207979	0.12796	0.78282	0.235106	0.206318	0.997728	-0.307522	0.0281893	0.127232	0.0177181	0.841067	0.969215	0.113575	0.261609	0.988613	0.245781	0.118334	0.743286	0.124476	0.386981	0.996794	0.577004	0.00599791
AT1G04237	28716079	NA	-0.494938	0.049951	0.470524	0.0025044	0.989655	0.998739	0.0232738	0.886647	0.988323	0.0421551	0.82992	0.934369	0.457559	0.0446975	0.171858	-0.593976	0.00161954	0.0439882	0.231665	0.307996	0.999648	-0.24181	0.239191	0.999089	-0.0406501	0.803529	0.98817	-0.167162	0.246095	0.997728	-0.561116	0.00257124	0.0241029	0.360684	0.00638015	0.150763	-0.268506	0.143933	0.914362	-0.225774	0.27092	0.908806	-0.0259635	0.86771	0.998933	-0.125761	0.508428
AT1G04240	839570	IAA3; SHY2	0.357553	0.664873	0.965988	-1.01566	0.061981	0.667353	0.96269	0.138824	0.659232	0.302491	0.735941	0.891088	0.703828	0.385489	0.668181	0.473981	0.52742	0.881566	0.531564	0.275361	0.999648	-0.102659	0.90367	0.999089	-1.00755	0.127173	0.78282	0.0644945	0.922563	0.997728	-0.572596	0.452762	0.734652	-0.610841	0.383571	0.833632	0.886299	0.214328	0.966387	-1.10981	0.176961	0.817105	-0.0607988	0.941449	0.998933	0.372648	0.634487
AT1G04243	28716080	NA	NA	NA	NA	NA	NA	NA	NA	NA	NA	NA	NA	NA	NA	NA	NA	NA	NA	NA	NA	NA	NA	NA	NA	NA	NA	NA	NA	NA	NA	NA	NA	NA	NA	NA	NA	NA	NA	NA	NA	NA	NA	NA	NA	NA	NA	NA	NA
AT1G04247	28716081	NA	-0.176659	0.682513	0.966565	-0.695941	0.13775	0.849093	-0.730766	0.246748	0.80537	-1.65877	0.00049578	0.0106587	-1.43277	0.000978951	0.0145953	-0.445842	0.0146713	0.156421	0.191706	0.683821	0.999648	-0.203913	0.650458	0.999089	0.43857	0.306996	0.944748	0.210392	0.290357	0.997728	1.09391	5.09439e-05	0.00166583	0.732765	0.00500323	0.138583	0.0115288	0.960246	0.999447	-0.887799	0.018657	0.463966	-0.304228	0.667172	0.997451	-1.44776	0.00085933
AT1G04250	839568	AtIAA17; AXR3; IAA17	1.40837	0.435426	0.920392	-0.927491	0.524521	0.996571	NA	NA	NA	NA	NA	NA	NA	NA	NA	1.4909	0.532255	0.884121	-0.504348	0.827429	0.999648	-0.467221	0.454641	0.999089	NA	NA	NA	NA	NA	NA	NA	NA	NA	-1.95923	0.408462	0.847627	0.915861	0.485698	0.999228	-1.38089	0.306923	0.93046	NA	NA	NA	NA	NA
AT1G04253	28716082	NA	NA	NA	NA	NA	NA	NA	NA	NA	NA	NA	NA	NA	NA	NA	NA	NA	NA	NA	NA	NA	NA	NA	NA	NA	NA	NA	NA	NA	NA	NA	NA	NA	NA	NA	NA	NA	NA	NA	NA	NA	NA	NA	NA	NA	NA	NA	NA
AT1G04257	28716083	NA	NA	NA	NA	NA	NA	NA	NA	NA	NA	NA	NA	NA	NA	NA	NA	NA	NA	NA	NA	NA	NA	NA	NA	NA	NA	NA	NA	NA	NA	NA	NA	NA	NA	NA	NA	NA	NA	NA	NA	NA	NA	NA	NA	NA	NA	NA	NA
AT1G04260	839565	MPI7; MPIP7; PRA1.D	0.346064	0.654017	0.964098	1.10893	0.384868	0.996571	0.562695	0.459271	0.930702	0.246569	0.788127	0.916089	0.693297	0.266658	0.543302	-0.589853	0.444358	0.83826	-0.854374	0.285173	0.999648	-1.0528	0.405187	0.999089	0.250171	0.73211	0.98817	0.703834	0.412289	0.997728	-0.872073	0.225616	0.504399	0.420052	0.561311	0.921212	-0.509801	0.471752	0.999228	0.0664124	0.914378	0.995118	0.802779	0.242658	0.94509	0.950163	0.35914
AT1G04267	28716085	NA	NA	NA	NA	NA	NA	NA	NA	NA	NA	NA	NA	NA	NA	NA	NA	NA	NA	NA	NA	NA	NA	NA	NA	NA	NA	NA	NA	NA	NA	NA	NA	NA	NA	NA	NA	NA	NA	NA	NA	NA	NA	NA	NA	NA	NA	NA	NA
AT1G04270	839564	RPS15	-0.345169	0.38448	0.89576	0.328497	0.511914	0.996571	-0.288359	0.564526	0.955443	-0.438791	0.349075	0.641385	-0.78916	0.527852	0.774893	-0.0309583	0.92664	0.986273	0.139845	0.751626	0.999648	0.450124	0.190423	0.999089	-0.152764	0.716516	0.98817	0.0626483	0.885349	0.997728	0.681205	0.569218	0.811596	0.704019	0.555565	0.919059	-0.212688	0.637368	0.999228	0.796045	0.150033	0.791784	-0.445577	0.39282	0.996794	-0.370009	0.361891
AT1G04277	28716087	NA	NA	NA	NA	NA	NA	NA	NA	NA	NA	NA	NA	NA	NA	NA	NA	NA	NA	NA	NA	NA	NA	NA	NA	NA	NA	NA	NA	NA	NA	NA	NA	NA	NA	NA	NA	NA	NA	NA	NA	NA	NA	NA	NA	NA	NA	NA	NA
AT1G04280	839555	NADKc	0.701464	0.0136373	0.3027	-0.28587	0.562091	0.996571	-0.601963	0.111803	0.614042	0.69173	0.0383801	0.158693	0.568295	0.0597217	0.207404	0.848913	0.0660975	0.358217	-0.268291	0.369645	0.999648	-0.239084	0.637657	0.999089	0.49967	0.274737	0.923807	1.27593	0.00681513	0.969625	-0.132159	0.732904	0.900282	-1.29203	0.0135148	0.218139	0.427173	0.156683	0.924497	-0.506182	0.33394	0.943017	-0.105325	0.819303	0.998933	1.96848	0.000835736
AT1G04283	28716088	NA	NA	NA	NA	NA	NA	NA	NA	NA	NA	NA	NA	NA	NA	NA	NA	NA	NA	NA	NA	NA	NA	NA	NA	NA	NA	NA	NA	NA	NA	NA	NA	NA	NA	NA	NA	NA	NA	NA	NA	NA	NA	NA	NA	NA	NA	NA	NA
AT1G04287	28716089	NA	NA	NA	NA	NA	NA	NA	NA	NA	NA	NA	NA	NA	NA	NA	NA	NA	NA	NA	NA	NA	NA	NA	NA	NA	NA	NA	NA	NA	NA	NA	NA	NA	NA	NA	NA	NA	NA	NA	NA	NA	NA	NA	NA	NA	NA	NA	NA
AT1G04290	839552	NA	-0.18329	0.262928	0.832899	-0.110983	0.533226	0.996571	-0.239578	0.121569	0.629646	-0.0933859	0.597232	0.816969	-0.49103	0.0538068	0.194764	1.16663	0.696204	0.933851	-0.0271001	0.86337	0.999648	-0.184139	0.330876	0.999089	0.386039	0.0358186	0.565822	0.0844976	0.549813	0.997728	0.522927	0.0293365	0.130695	-1.67875	0.490985	0.88802	-0.215554	0.103693	0.859844	-0.281312	0.155209	0.799721	0.138205	0.392352	0.996794	-0.00904167	0.956379
AT1G04295	5007661	NA	-0.54342	0.013011	0.294242	-0.0208623	0.841582	0.997339	-0.219651	0.125724	0.639919	-0.755624	0.00219687	0.0245326	-1.0525	2.31856e-05	0.00197726	0.0292153	0.764714	0.949965	0.187891	0.316774	0.999648	0.0774087	0.518949	0.999089	0.296122	0.0420297	0.60125	0.0635693	0.534084	0.997728	1.1228	3.3748e-05	0.00130819	0.123881	0.216835	0.701187	-0.362204	0.0172349	0.562612	0.0699073	0.528563	0.984881	0.0680316	0.655732	0.997451	-0.692886	0.00317964
AT1G04297	28716091	NA	-0.794018	0.0415633	0.437561	0.424832	0.181575	0.900732	0.756189	0.073319	0.513042	0.0729203	0.766769	0.906627	-0.407779	0.0992077	0.290671	-0.363371	0.145267	0.529496	0.424946	0.167932	0.999648	0.0164165	0.957145	0.999089	-0.690913	0.0569437	0.646132	-0.0831212	0.652448	0.997728	0.00061237	0.998134	0.999616	0.27906	0.219292	0.703907	-0.373969	0.224522	0.972291	0.456684	0.186283	0.82986	0.058282	0.840449	0.998933	-0.00904489	0.966096
AT1G04300	839551	MUSE13; TRAF1b	0.498337	0.0465133	0.463911	-0.306694	0.451664	0.996571	-0.672556	0.041717	0.40081	1.15916	0.00727254	0.0526948	1.06151	0.00162069	0.0198867	-0.43231	0.273132	0.706472	-0.0997245	0.816115	0.999648	0.445151	0.290096	0.999089	-0.167783	0.600821	0.986819	-0.053867	0.91378	0.997728	-1.15721	0.00584737	0.0424803	-0.24573	0.319451	0.794489	0.393791	0.356775	0.999228	0.150655	0.594346	0.984881	-0.845815	0.041332	0.632872	1.10488	0.0359321
AT1G04303	28716092	NA	-0.24007	0.373591	0.895654	-0.0582411	0.882521	0.998626	-0.345132	0.250814	0.809595	0.233628	0.444006	0.716947	0.0431834	0.856543	0.939256	0.0115598	0.953591	0.991348	0.160988	0.573309	0.999648	-0.326457	0.281786	0.999089	0.0498871	0.863875	0.988228	-0.349475	0.246742	0.997728	-0.172904	0.503628	0.772845	0.286412	0.226362	0.710511	-0.0826539	0.736121	0.999228	-0.371313	0.293139	0.919459	-0.303768	0.302153	0.979196	-0.113143	0.62599
AT1G04307	28716093	NA	NA	NA	NA	NA	NA	NA	NA	NA	NA	NA	NA	NA	NA	NA	NA	NA	NA	NA	NA	NA	NA	NA	NA	NA	NA	NA	NA	NA	NA	NA	NA	NA	NA	NA	NA	NA	NA	NA	NA	NA	NA	NA	NA	NA	NA	NA	NA
AT1G04310	839549	ERS2	NA	NA	NA	NA	NA	NA	NA	NA	NA	NA	NA	NA	NA	NA	NA	NA	NA	NA	NA	NA	NA	NA	NA	NA	NA	NA	NA	NA	NA	NA	NA	NA	NA	NA	NA	NA	NA	NA	NA	NA	NA	NA	NA	NA	NA	NA	NA
AT1G04313	28716094	NA	NA	NA	NA	NA	NA	NA	NA	NA	NA	NA	NA	NA	NA	NA	NA	NA	NA	NA	NA	NA	NA	NA	NA	NA	NA	NA	NA	NA	NA	NA	NA	NA	NA	NA	NA	NA	NA	NA	NA	NA	NA	NA	NA	NA	NA	NA	NA
AT1G04323	28716096	NA	NA	NA	NA	0.19316	0.797508	0.996571	0.0577866	0.865033	0.987487	-1.18794	0.00659305	0.0494679	-0.169004	0.703873	0.870245	NA	NA	NA	NA	NA	NA	-0.476246	0.445223	0.999089	-0.142997	0.680805	0.98817	0.398599	0.415253	0.997728	0.140186	0.839355	0.943553	NA	NA	NA	NA	NA	NA	-0.27356	0.739347	0.984914	-0.0949494	0.788361	0.998552	-0.787215	0.16881
AT1G04330	839548	PH2	NA	NA	NA	NA	NA	NA	NA	NA	NA	NA	NA	NA	NA	NA	NA	NA	NA	NA	NA	NA	NA	NA	NA	NA	NA	NA	NA	NA	NA	NA	NA	NA	NA	NA	NA	NA	NA	NA	NA	NA	NA	NA	NA	NA	NA	NA	NA
AT1G04337	28716099	NA	NA	NA	NA	NA	NA	NA	NA	NA	NA	NA	NA	NA	NA	NA	NA	NA	NA	NA	NA	NA	NA	NA	NA	NA	NA	NA	NA	NA	NA	NA	NA	NA	NA	NA	NA	NA	NA	NA	NA	NA	NA	NA	NA	NA	NA	NA	NA
AT1G04343	28716100	NA	0.0380006	0.81982	0.984464	-0.0233709	0.912483	0.998739	-0.378479	0.0330685	0.370551	-0.816797	0.0102081	0.0640662	-0.246497	0.089908	0.27286	0.346101	0.00773967	0.105407	-0.168693	0.346413	0.999648	-0.133135	0.5584	0.999089	0.241123	0.144766	0.810424	-0.0336637	0.829933	0.997728	0.515564	0.0059732	0.0429652	-0.153967	0.151895	0.615655	-0.135073	0.282037	0.999228	-0.142613	0.277911	0.912994	-0.144893	0.278193	0.973645	-0.849878	0.00308933
AT1G04347	28716101	NA	-0.314208	0.209037	0.776413	0.0640556	0.803102	0.996571	0.0171207	0.938777	0.99091	-0.430387	0.137524	0.369688	-0.446573	0.0597307	0.207404	-0.367556	0.0902076	0.41853	0.290105	0.342062	0.999648	-0.309336	0.319832	0.999089	0.0625999	0.81828	0.98817	-0.190825	0.3774	0.997728	0.109734	0.560223	0.807589	0.273687	0.288811	0.76598	-0.0276887	0.904096	0.999447	-0.230792	0.416147	0.975796	0.0730795	0.770181	0.998402	-0.619525	0.0587042
AT1G04350	839542	NA	0.369661	0.231806	0.80074	-0.0347734	0.918446	0.998739	-0.594521	0.153454	0.686677	0.681148	0.107287	0.31535	0.879058	0.015011	0.0813904	0.634042	0.0349938	0.252916	-0.439473	0.168223	0.999648	0.547534	0.148317	0.999089	0.359504	0.499368	0.98552	-0.348061	0.402757	0.997728	0.0780807	0.802253	0.929543	-0.278463	0.384417	0.833632	-0.0747105	0.761283	0.999228	0.525531	0.0729678	0.64711	-0.243898	0.673785	0.997451	0.328488	0.258739
AT1G04353	28716102	NA	-0.0655711	0.683291	0.966565	-0.377683	0.0548967	0.642928	0.0240012	0.843307	0.983258	-0.448393	0.00359947	0.0334747	-0.594984	0.00358283	0.0328327	0.102268	0.487815	0.860824	-0.00653776	0.962406	0.999648	0.110775	0.522774	0.999089	0.138242	0.290255	0.934205	-0.169941	0.144764	0.997728	0.659829	0.0016502	0.0175985	-0.0143927	0.912856	0.985172	-0.0778708	0.548087	0.999228	-0.252601	0.245269	0.891481	0.154838	0.263391	0.965922	-0.619508	0.000843373
AT1G04357	28716103	NA	0.256649	0.587863	0.95363	-0.416065	0.253154	0.96957	-0.583818	0.0427314	0.402099	-0.900402	0.0815362	0.262775	-0.747009	0.0134603	0.0755693	0.250474	0.306742	0.740201	0.0517674	0.910805	0.999648	-0.266415	0.399012	0.999089	0.415749	0.102987	0.753798	-0.0891325	0.822049	0.997728	0.869534	0.0325131	0.140728	0.227008	0.591107	0.927814	0.307125	0.444237	0.999228	-0.669633	0.053082	0.594473	-0.1743	0.523025	0.997451	-0.984641	0.012147
AT1G04360	839540	ATL1	NA	NA	NA	NA	NA	NA	NA	NA	NA	NA	NA	NA	NA	NA	NA	NA	NA	NA	NA	NA	NA	NA	NA	NA	NA	NA	NA	NA	NA	NA	NA	NA	NA	NA	NA	NA	NA	NA	NA	NA	NA	NA	NA	NA	NA	NA	NA
AT1G04363	28716104	NA	NA	NA	NA	NA	NA	NA	NA	NA	NA	NA	NA	NA	NA	NA	NA	NA	NA	NA	NA	NA	NA	NA	NA	NA	NA	NA	NA	NA	NA	NA	NA	NA	NA	NA	NA	NA	NA	NA	NA	NA	NA	NA	NA	NA	NA	NA	NA
AT1G04367	28716105	NA	0.430606	0.719815	0.972492	NA	NA	NA	NA	NA	NA	NA	NA	NA	1.20215	0.179165	0.427678	NA	NA	NA	NA	NA	NA	NA	NA	NA	NA	NA	NA	NA	NA	NA	NA	NA	NA	NA	NA	NA	NA	NA	NA	NA	NA	NA	NA	NA	NA	NA	NA
AT1G04380	839535	NA	0.0600244	0.965424	0.996895	NA	NA	NA	NA	NA	NA	-1.87056	0.415353	0.697187	0.931727	0.550952	0.788078	-1.3949	0.281907	0.7162	0.456604	0.762344	0.999648	NA	NA	NA	NA	NA	NA	-0.520432	0.686289	0.997728	NA	NA	NA	2.26163	0.208971	0.692835	0.508871	0.536276	0.999228	NA	NA	NA	NA	NA	NA	-2.40195	0.198427
AT1G04387	28716109	NA	NA	NA	NA	NA	NA	NA	NA	NA	NA	NA	NA	NA	NA	NA	NA	NA	NA	NA	NA	NA	NA	NA	NA	NA	NA	NA	NA	NA	NA	NA	NA	NA	NA	NA	NA	NA	NA	NA	NA	NA	NA	NA	NA	NA	NA	NA	NA
AT1G04397	28716111	NA	NA	NA	NA	NA	NA	NA	NA	NA	NA	NA	NA	NA	NA	NA	NA	NA	NA	NA	NA	NA	NA	NA	NA	NA	NA	NA	NA	NA	NA	NA	NA	NA	NA	NA	NA	NA	NA	NA	NA	NA	NA	NA	NA	NA	NA	NA	NA
AT1G04400	839529	AT-PHH1; ATCRY2; CRY2; FHA; PHH1	0.545339	0.433857	0.9195	-1.5122	0.321503	0.996571	0.569043	0.658878	0.966423	-0.414386	0.502112	0.760757	1.53578	0.400214	0.67735	0.766354	0.620489	0.912551	0.36401	0.806648	0.999648	2.13137	0.273913	0.999089	-0.995338	0.449741	0.980207	0.77176	0.544581	0.997728	-0.925172	0.637628	0.849798	NA	NA	NA	0.892383	0.494863	0.999228	NA	NA	NA	-0.433776	0.453716	0.997451	0.368663	0.789624
AT1G04407	28716113	NA	NA	NA	NA	NA	NA	NA	NA	NA	NA	NA	NA	NA	NA	NA	NA	NA	NA	NA	NA	NA	NA	NA	NA	NA	NA	NA	NA	NA	NA	NA	NA	NA	NA	NA	NA	NA	NA	NA	NA	NA	NA	NA	NA	NA	NA	NA	NA
AT1G04410	839527	c-NAD-MDH1	-0.941691	0.444462	0.923663	0.0949284	0.774116	0.996571	0.569237	0.178671	0.720244	0.310973	0.528933	0.779066	-0.881742	0.0183111	0.0930616	-0.490278	0.23986	0.664637	0.915141	0.0641749	0.999648	-0.0965105	0.778418	0.999089	-1.00352	0.0099302	0.378813	0.0340994	0.93465	0.997728	0.944073	0.0242289	0.114566	0.108981	0.727122	0.951607	-0.0369563	0.976818	0.999447	0.0136346	0.96892	0.997084	-0.441083	0.236452	0.942481	0.352284	0.325269
AT1G04413	28716114	NA	-0.286574	0.236671	0.805906	-0.162907	0.553721	0.996571	0.26209	0.349379	0.877294	0.341897	0.151368	0.393173	0.111013	0.592947	0.813098	-0.0498105	0.869166	0.971835	0.456747	0.115184	0.999648	-0.104982	0.703197	0.999089	-0.0397262	0.888377	0.990257	0.111903	0.580742	0.997728	-0.214732	0.343001	0.640958	0.0526009	0.859595	0.973119	0.165865	0.528389	0.999228	-0.254865	0.395541	0.966644	0.213249	0.417238	0.997451	0.453831	0.0623952
AT1G04417	28716115	NA	NA	NA	NA	NA	NA	NA	NA	NA	NA	NA	NA	NA	NA	NA	NA	NA	NA	NA	NA	NA	NA	NA	NA	NA	NA	NA	NA	NA	NA	NA	NA	NA	NA	NA	NA	NA	NA	NA	NA	NA	NA	NA	NA	NA	NA	NA	NA
AT1G04420	839524	NA	NA	NA	NA	NA	NA	NA	NA	NA	NA	0.848883	0.711548	0.879085	NA	NA	NA	NA	NA	NA	NA	NA	NA	NA	NA	NA	NA	NA	NA	-1.58874	0.491378	0.997728	NA	NA	NA	NA	NA	NA	NA	NA	NA	NA	NA	NA	NA	NA	NA	-0.741609	0.69881
AT1G04423	28716116	ath-MIR5656	NA	NA	NA	NA	NA	NA	NA	NA	NA	NA	NA	NA	NA	NA	NA	NA	NA	NA	NA	NA	NA	NA	NA	NA	NA	NA	NA	NA	NA	NA	NA	NA	NA	NA	NA	NA	NA	NA	NA	NA	NA	NA	NA	NA	NA	NA	NA
AT1G04427	28716117	NA	0.716192	0.107306	0.622281	0.425864	0.542143	0.996571	-0.0886401	0.875349	0.987875	0.169932	0.561715	0.799248	0.506224	0.445272	0.714716	1.45057	0.0148411	0.156674	-0.758248	0.0867513	0.999648	-0.436721	0.47986	0.999089	0.180179	0.747999	0.98817	1.1319	0.0183519	0.997728	-0.994967	0.0925913	0.289173	-0.864506	0.192206	0.678013	-0.0500542	0.908872	0.999447	-0.00196452	0.997258	0.998923	0.0836217	0.87909	0.998933	1.30394	0.0117558
AT1G04430	839522	NA	-1.25552	0.602004	0.956878	0.657674	0.729909	0.996571	NA	NA	NA	1.27496	0.32159	0.610937	-1.11511	0.6286	0.828803	0.734707	0.636116	0.918172	0.032465	0.988955	0.999648	NA	NA	NA	NA	NA	NA	-0.529507	0.682689	0.997728	-1.04489	0.550642	0.803028	NA	NA	NA	NA	NA	NA	0.379077	0.842817	0.99207	NA	NA	NA	0.737511	0.201968
AT1G04433	28716118	NA	-0.562097	0.10825	0.62462	-0.584202	0.152236	0.864773	-0.352012	0.334008	0.867532	0.117749	0.727183	0.887339	-0.09887	0.763783	0.901528	-0.205841	0.398653	0.813941	0.260109	0.555606	0.999648	-0.247964	0.561982	0.999089	-0.11068	0.612631	0.98817	-0.354282	0.293589	0.997728	0.149512	0.648233	0.855157	-0.060908	0.738395	0.952016	-0.304771	0.414706	0.999228	-0.818718	0.0242624	0.489157	-0.471779	0.175366	0.894149	-0.240371	0.165454
AT1G04437	28716119	NA	0.168751	0.647616	0.961522	-0.129612	0.719608	0.996571	-0.196039	0.642598	0.966423	1.6416	0.0027061	0.0281511	1.74923	0.0459856	0.175544	-0.990286	0.130793	0.502346	-0.0155209	0.976394	0.999648	0.299074	0.438275	0.999089	0.602756	0.202475	0.878183	0.757995	0.174514	0.997728	-1.7144	0.000743625	0.0102645	-0.0619004	0.795939	0.959785	0.145311	0.722802	0.999228	0.181931	0.640713	0.984881	0.403636	0.368238	0.996347	2.40745	0.000795467
AT1G04440	839520	CKL13	NA	NA	NA	NA	NA	NA	NA	NA	NA	NA	NA	NA	NA	NA	NA	NA	NA	NA	NA	NA	NA	NA	NA	NA	NA	NA	NA	NA	NA	NA	NA	NA	NA	NA	NA	NA	NA	NA	NA	NA	NA	NA	NA	NA	NA	0.800062	0.677307
AT1G04445	28716121	NA	NA	NA	NA	NA	NA	NA	NA	NA	NA	NA	NA	NA	NA	NA	NA	NA	NA	NA	NA	NA	NA	NA	NA	NA	NA	NA	NA	NA	NA	NA	NA	NA	NA	NA	NA	NA	NA	NA	NA	NA	NA	NA	NA	NA	NA	NA	NA
AT1G04447	28716122	NA	NA	NA	NA	NA	NA	NA	NA	NA	NA	NA	NA	NA	NA	NA	NA	NA	NA	NA	NA	NA	NA	NA	NA	NA	NA	NA	NA	NA	NA	NA	NA	NA	NA	NA	NA	NA	NA	NA	NA	NA	NA	NA	NA	NA	NA	NA	NA
AT1G04450	839513	RIC3	NA	NA	NA	NA	NA	NA	NA	NA	NA	NA	NA	NA	NA	NA	NA	NA	NA	NA	NA	NA	NA	NA	NA	NA	NA	NA	NA	NA	NA	NA	NA	NA	NA	NA	NA	NA	NA	NA	NA	NA	NA	NA	NA	NA	NA	NA	NA
AT1G04455	28716124	NA	NA	NA	NA	NA	NA	NA	NA	NA	NA	NA	NA	NA	NA	NA	NA	NA	NA	NA	NA	NA	NA	NA	NA	NA	NA	NA	NA	NA	NA	NA	NA	NA	NA	NA	NA	NA	NA	NA	NA	NA	NA	NA	NA	NA	NA	NA	NA
AT1G04463	28716125	NA	-0.0518991	0.800635	0.980743	-0.179604	0.515782	0.996571	-0.760309	0.0537926	0.442404	0.242102	0.437268	0.713686	0.43299	0.115519	0.324061	0.212786	0.266387	0.700337	-0.0510725	0.725555	0.999648	-0.414739	0.172152	0.999089	-0.492986	0.12304	0.782121	0.264955	0.379989	0.997728	-0.494462	0.0672246	0.236345	0.178468	0.354678	0.817394	-0.107943	0.576865	0.999228	-0.580293	0.00940843	0.392185	-1.25694	0.00924615	0.428577	0.50555	0.0957759
AT1G04467	28716126	NA	-0.0202048	0.923565	0.994882	0.881968	0.00975943	0.416984	0.000532649	0.997447	0.998891	-0.976427	0.00200765	0.0234525	-0.80526	0.000321098	0.00714968	-0.0804543	0.641958	0.920553	-0.195703	0.3703	0.999648	-0.0265639	0.861427	0.999089	0.150579	0.237519	0.907505	0.0132091	0.93226	0.997728	1.19654	0.000192546	0.00396966	-0.208583	0.145929	0.607654	-0.223007	0.238721	0.977764	0.866163	0.0101629	0.392185	0.144649	0.397186	0.996794	-0.961792	0.000541374
AT1G04473	28716127	NA	0.193034	0.64003	0.960338	-0.480443	0.279792	0.993135	0.221968	0.553634	0.952935	0.000570418	0.998322	0.9992	0.206709	0.402099	0.678513	-0.534848	0.0737435	0.383423	0.00475647	0.993263	0.999648	-0.309956	0.468119	0.999089	0.105728	0.816771	0.98817	-0.4631	0.0821551	0.997728	0.480554	0.0847134	0.273586	0.783628	0.018301	0.248116	0.19822	0.704921	0.999228	-0.776139	0.0375696	0.541379	0.315054	0.510243	0.997451	-0.461804	0.124657
AT1G04477	28716128	NA	-0.126004	0.388855	0.89576	0.049388	0.765517	0.996571	0.340975	0.0713469	0.509168	0.761619	0.0135502	0.0778776	0.714581	0.0106835	0.064525	0.0147265	0.912934	0.985023	0.0430069	0.760626	0.999648	-0.155102	0.439911	0.999089	-0.251004	0.137826	0.800088	0.0862272	0.700691	0.997728	-0.784496	0.00149264	0.0165822	0.0459525	0.740011	0.952044	-0.088421	0.528762	0.999228	-0.0914874	0.614556	0.984881	0.084069	0.635884	0.997451	0.848802	0.000995856
AT1G04480	839511	NA	-1.08506	0.426839	0.915587	0.021769	0.987922	0.998739	NA	NA	NA	0.7853	0.10385	0.309568	0.200751	0.699606	0.868439	0.28657	0.721816	0.939429	0.216558	0.728804	0.999648	0.111984	0.952108	0.999089	-1.52519	0.439993	0.979649	-0.570733	0.300676	0.997728	-0.20374	0.69738	0.878874	-0.525108	0.449684	0.864211	-0.872562	0.519942	0.999228	0.145368	0.919149	0.995118	NA	NA	NA	0.215721	0.65298
AT1G04483	28716129	NA	NA	NA	NA	NA	NA	NA	NA	NA	NA	NA	NA	NA	NA	NA	NA	NA	NA	NA	NA	NA	NA	NA	NA	NA	NA	NA	NA	NA	NA	NA	NA	NA	NA	NA	NA	NA	NA	NA	NA	NA	NA	NA	NA	NA	NA	NA	NA
AT1G04487	28716130	NA	0.0860829	0.551602	0.943327	0.257353	0.0727207	0.708337	-0.160172	0.329466	0.865276	0.0743192	0.541948	0.785406	-0.222275	0.231678	0.500316	0.267698	0.0540573	0.32671	-0.0613349	0.722965	0.999648	0.133955	0.350271	0.999089	0.440542	0.0148139	0.417866	0.0777584	0.572221	0.997728	0.38011	0.00904024	0.057157	-0.108384	0.282331	0.762981	0.0180155	0.891122	0.999447	0.404605	0.00634288	0.385888	0.275777	0.178127	0.897339	0.150762	0.285145
AT1G04490	839509	NA	NA	NA	NA	NA	NA	NA	NA	NA	NA	NA	NA	NA	NA	NA	NA	NA	NA	NA	NA	NA	NA	NA	NA	NA	NA	NA	NA	NA	NA	NA	NA	NA	NA	NA	NA	NA	NA	NA	NA	NA	NA	NA	NA	NA	NA	NA	NA
AT1G04493	28716131	NA	0.554707	0.117301	0.636183	0.676025	0.0651765	0.683459	0.342272	0.341016	0.872603	0.450494	0.11298	0.32445	0.281452	0.524618	0.772454	-0.140066	0.710312	0.934228	-0.650524	0.0664788	0.999648	-0.449512	0.12543	0.999089	-0.164918	0.594607	0.986819	-0.369176	0.202265	0.997728	-0.39046	0.424371	0.71408	0.615521	0.0962802	0.511355	-0.100429	0.750676	0.999228	0.238	0.459261	0.983217	0.169332	0.610397	0.997451	0.0799708	0.73588
AT1G04497	28716132	NA	0.0342512	0.937827	0.995564	0.388918	0.346759	0.996571	0.699337	0.158561	0.693455	-0.199225	0.466859	0.736062	-0.10309	0.742359	0.88963	0.165754	0.556148	0.893011	0.125159	0.75487	0.999648	-0.245546	0.606555	0.999089	-0.715747	0.171378	0.85174	0.356605	0.310113	0.997728	-0.0475996	0.862498	0.952789	0.644108	0.0981221	0.513959	0.151266	0.719582	0.999228	0.158243	0.676673	0.984881	-0.019485	0.954567	0.998933	0.158435	0.653673
AT1G04500	839510	NA	NA	NA	NA	NA	NA	NA	NA	NA	NA	NA	NA	NA	NA	NA	NA	NA	NA	NA	NA	NA	NA	NA	NA	NA	NA	NA	NA	NA	NA	NA	NA	NA	NA	NA	NA	NA	NA	NA	NA	NA	NA	NA	NA	NA	NA	NA	NA
AT1G04503	28716133	NA	-0.903445	0.000197036	0.0686864	-0.370801	0.322782	0.996571	-0.0975549	0.584828	0.957035	0.0741569	0.702065	0.875525	0.0139344	0.888849	0.952274	-1.04064	3.94638e-07	0.000546578	0.641371	0.0129103	0.999648	-0.057792	0.889956	0.999089	0.115465	0.524614	0.986634	0.111709	0.429929	0.997728	-0.374343	0.00444961	0.0355394	0.514657	0.000173937	0.0285072	-0.266084	0.161244	0.924497	-0.416243	0.155342	0.799721	0.0110623	0.942036	0.998933	0.18397	0.278828
AT1G04507	28716134	NA	NA	NA	NA	NA	NA	NA	NA	NA	NA	NA	NA	NA	NA	NA	NA	NA	NA	NA	NA	NA	NA	NA	NA	NA	NA	NA	NA	NA	NA	NA	NA	NA	NA	NA	NA	NA	NA	NA	NA	NA	NA	NA	NA	NA	NA	NA	NA
AT1G04510	839503	MAC3A; PUB59	NA	NA	NA	NA	NA	NA	NA	NA	NA	NA	NA	NA	NA	NA	NA	NA	NA	NA	NA	NA	NA	NA	NA	NA	NA	NA	NA	NA	NA	NA	NA	NA	NA	NA	NA	NA	NA	NA	NA	NA	NA	NA	NA	NA	NA	NA	NA
AT1G04513	28716135	NA	-0.072483	0.883327	0.994055	-0.161727	0.590544	0.996571	0.153383	0.706894	0.966423	0.504779	0.532399	0.780652	0.597176	0.123449	0.3385	0.501312	0.113532	0.465283	0.368826	0.476311	0.999648	-0.132352	0.68944	0.999089	0.462777	0.276398	0.923807	0.918627	0.256489	0.997728	-0.76207	0.0598812	0.216811	-0.622268	0.0375832	0.335163	0.289235	0.162608	0.924497	-0.280594	0.388158	0.966644	0.616108	0.26184	0.964097	1.43183	0.00380398
AT1G04517	28716136	NA	NA	NA	NA	NA	NA	NA	NA	NA	NA	NA	NA	NA	NA	NA	NA	NA	NA	NA	NA	NA	NA	NA	NA	NA	NA	NA	NA	NA	NA	NA	NA	NA	NA	NA	NA	NA	NA	NA	NA	NA	NA	NA	NA	NA	NA	NA	NA
AT1G04520	839502	PDLP2	NA	NA	NA	NA	NA	NA	NA	NA	NA	NA	NA	NA	NA	NA	NA	NA	NA	NA	NA	NA	NA	NA	NA	NA	NA	NA	NA	-0.692663	0.395296	0.997728	NA	NA	NA	NA	NA	NA	NA	NA	NA	NA	NA	NA	NA	NA	NA	NA	NA
AT1G04527	28716138	NA	NA	NA	NA	NA	NA	NA	NA	NA	NA	NA	NA	NA	NA	NA	NA	NA	NA	NA	NA	NA	NA	NA	NA	NA	NA	NA	NA	NA	NA	NA	NA	NA	NA	NA	NA	NA	NA	NA	NA	NA	NA	NA	NA	NA	NA	NA	NA
AT1G04530	839500	TPR4	1.00221	0.149246	0.690375	-1.0217	0.440398	0.996571	NA	NA	NA	NA	NA	NA	NA	NA	NA	NA	NA	NA	NA	NA	NA	1.44269e+08	0.0079235	0.999089	NA	NA	NA	NA	NA	NA	NA	NA	NA	-0.554589	0.813196	0.963434	1.66598	0.35991	0.999228	NA	NA	NA	NA	NA	NA	NA	NA
AT1G04533	28716139	NA	NA	NA	NA	NA	NA	NA	NA	NA	NA	NA	NA	NA	NA	NA	NA	NA	NA	NA	NA	NA	NA	NA	NA	NA	NA	NA	NA	NA	NA	NA	NA	NA	NA	NA	NA	NA	NA	NA	NA	NA	NA	NA	NA	NA	NA	NA	NA
AT1G04537	28716140	NA	0.313093	0.13032	0.65824	0.183166	0.274448	0.99104	0.626485	0.0367342	0.387344	0.572302	0.00468058	0.0399914	0.564874	0.0111663	0.0663598	-0.300132	0.0344271	0.249948	-0.0833993	0.700584	0.999648	0.231681	0.32397	0.999089	-0.600299	0.030283	0.539104	0.191864	0.215741	0.997728	-0.678874	0.00194949	0.0199745	0.183178	0.254798	0.737759	0.223891	0.238165	0.977764	0.428147	0.0590075	0.612174	0.0180956	0.917508	0.998933	0.763343	0.000850668
AT1G04540	839498	NA	-0.661821	0.00714794	0.253375	-0.322506	0.441044	0.996571	-0.454804	0.213303	0.769551	-0.584355	0.103967	0.30971	0.117951	0.621138	0.825731	0.0107329	0.943478	0.990219	0.28238	0.382947	0.999648	-0.374604	0.348825	0.999089	0.207897	0.384403	0.977646	-0.30772	0.243421	0.997728	-0.212882	0.376015	0.674294	0.290221	0.0943612	0.504573	-0.381134	0.204771	0.954233	-0.682632	0.0165339	0.441489	-0.253381	0.445002	0.997451	-0.889092	0.0467855
AT1G04547	28716142	NA	NA	NA	NA	NA	NA	NA	NA	NA	NA	NA	NA	NA	NA	NA	NA	NA	NA	NA	NA	NA	NA	NA	NA	NA	NA	NA	NA	NA	NA	NA	NA	NA	NA	NA	NA	NA	NA	NA	NA	NA	NA	NA	NA	NA	NA	NA	NA
AT1G04550	839495	BDL; IAA12	NA	NA	NA	NA	NA	NA	NA	NA	NA	NA	NA	NA	NA	NA	NA	NA	NA	NA	NA	NA	NA	NA	NA	NA	NA	NA	NA	NA	NA	NA	NA	NA	NA	NA	NA	NA	NA	NA	NA	NA	NA	NA	NA	NA	NA	NA	NA
AT1G04555	5007662	NA	NA	NA	NA	NA	NA	NA	NA	NA	NA	NA	NA	NA	NA	NA	NA	NA	NA	NA	NA	NA	NA	NA	NA	NA	NA	NA	NA	NA	NA	NA	NA	NA	NA	NA	NA	NA	NA	NA	NA	NA	NA	NA	NA	NA	NA	NA	NA
AT1G04557	28716143	NA	NA	NA	NA	NA	NA	NA	NA	NA	NA	NA	NA	NA	NA	NA	NA	NA	NA	NA	NA	NA	NA	NA	NA	NA	NA	NA	NA	NA	NA	NA	NA	NA	NA	NA	NA	NA	NA	NA	NA	NA	NA	NA	NA	NA	NA	NA	NA
AT1G04560	839491	NA	NA	NA	NA	NA	NA	NA	NA	NA	NA	NA	NA	NA	NA	NA	NA	NA	NA	NA	NA	NA	NA	NA	NA	NA	NA	NA	NA	NA	NA	NA	NA	NA	NA	NA	NA	NA	NA	NA	NA	NA	NA	NA	NA	NA	NA	NA	NA
AT1G04563	28716144	NA	NA	NA	NA	NA	NA	NA	NA	NA	NA	NA	NA	NA	NA	NA	NA	NA	NA	NA	NA	NA	NA	NA	NA	NA	NA	NA	NA	NA	NA	NA	NA	NA	NA	NA	NA	NA	NA	NA	NA	NA	NA	NA	NA	NA	NA	NA	NA
AT1G04567	28716145	NA	-0.357859	0.434079	0.9195	0.0661968	0.893608	0.998626	0.201372	0.645239	0.966423	-0.0175968	0.958411	0.987453	-0.452543	0.170824	0.414073	-0.592724	0.220401	0.638557	0.428994	0.282404	0.999648	0.0133977	0.974269	0.999089	0.520845	0.338234	0.964406	0.0593447	0.874918	0.997728	0.619876	0.0583553	0.212573	0.622662	0.192328	0.678013	0.0632377	0.891134	0.999447	0.0901494	0.865754	0.995118	0.717453	0.193741	0.914402	0.0461451	0.914204
AT1G04570	839486	NA	NA	NA	NA	NA	NA	NA	NA	NA	NA	NA	NA	NA	NA	NA	NA	NA	NA	NA	NA	NA	NA	NA	NA	NA	NA	NA	NA	NA	NA	NA	NA	NA	NA	NA	NA	NA	NA	NA	NA	NA	NA	NA	NA	NA	NA	NA	NA
AT1G04577	28716147	NA	NA	NA	NA	NA	NA	NA	NA	NA	NA	NA	NA	NA	NA	NA	NA	NA	NA	NA	NA	NA	NA	NA	NA	NA	NA	NA	NA	NA	NA	NA	NA	NA	NA	NA	NA	NA	NA	NA	NA	NA	NA	NA	NA	NA	NA	NA	NA
AT1G04580	839488	AAO4; AO4; ATAO-4; ATAO2	NA	NA	NA	NA	NA	NA	NA	NA	NA	NA	NA	NA	NA	NA	NA	NA	NA	NA	NA	NA	NA	NA	NA	NA	NA	NA	NA	NA	NA	NA	NA	NA	NA	NA	NA	NA	NA	NA	NA	NA	NA	NA	NA	NA	NA	NA	NA
AT1G04583	28716148	NA	NA	NA	NA	NA	NA	NA	NA	NA	NA	NA	NA	NA	NA	NA	NA	NA	NA	NA	NA	NA	NA	NA	NA	NA	NA	NA	NA	NA	NA	NA	NA	NA	NA	NA	NA	NA	NA	NA	NA	NA	NA	NA	NA	NA	NA	NA	NA
AT1G04587	28716149	NA	0.317822	0.204215	0.771565	0.00632127	0.969545	0.998739	-0.0391525	0.862841	0.987246	0.55435	0.0331214	0.143343	0.76961	0.00195002	0.0225336	-0.00254085	0.988623	0.997413	-0.263953	0.30051	0.999648	0.122464	0.573604	0.999089	0.319106	0.184481	0.859996	0.0362283	0.842885	0.997728	-0.44359	0.0274033	0.124602	0.126482	0.453492	0.867246	0.0489016	0.739842	0.999228	0.141583	0.50292	0.984881	0.273421	0.23294	0.94075	0.587718	0.0259588
AT1G04590	839484	NA	NA	NA	NA	NA	NA	NA	NA	NA	NA	NA	NA	NA	NA	NA	NA	NA	NA	NA	NA	NA	NA	NA	NA	NA	NA	NA	NA	NA	NA	NA	NA	NA	NA	NA	NA	NA	NA	NA	NA	NA	NA	NA	NA	NA	NA	NA	NA
AT1G04607	28716153	NA	NA	NA	NA	NA	NA	NA	NA	NA	NA	NA	NA	NA	NA	NA	NA	NA	NA	NA	NA	NA	NA	NA	NA	NA	NA	NA	NA	NA	NA	NA	NA	NA	NA	NA	NA	NA	NA	NA	NA	NA	NA	NA	NA	NA	NA	NA	NA
AT1G04610	839474	YUC3	NA	NA	NA	NA	NA	NA	NA	NA	NA	NA	NA	NA	NA	NA	NA	NA	NA	NA	NA	NA	NA	NA	NA	NA	NA	NA	NA	NA	NA	NA	NA	NA	NA	NA	NA	NA	NA	NA	NA	NA	NA	NA	NA	NA	NA	NA	NA
AT1G04620	839472	HCAR	NA	NA	NA	NA	NA	NA	NA	NA	NA	NA	NA	NA	NA	NA	NA	NA	NA	NA	NA	NA	NA	NA	NA	NA	NA	NA	NA	NA	NA	NA	NA	NA	NA	NA	NA	NA	NA	NA	NA	NA	NA	NA	NA	NA	NA	NA	NA
AT1G04630	839465	MEE4	NA	NA	NA	NA	NA	NA	NA	NA	NA	NA	NA	NA	NA	NA	NA	NA	NA	NA	NA	NA	NA	NA	NA	NA	NA	NA	NA	NA	NA	NA	NA	NA	NA	NA	NA	NA	NA	NA	NA	NA	NA	NA	NA	NA	NA	NA	NA
AT1G04635	839460	AtPOP5; EMB1687; POP5	NA	NA	NA	NA	NA	NA	NA	NA	NA	NA	NA	NA	NA	NA	NA	NA	NA	NA	NA	NA	NA	NA	NA	NA	NA	NA	NA	NA	NA	NA	NA	NA	NA	NA	NA	NA	NA	NA	NA	NA	NA	NA	NA	NA	NA	NA	NA
AT1G04640	839462	LIP2	-1.71301	0.288657	0.854404	NA	NA	NA	NA	NA	NA	NA	NA	NA	NA	NA	NA	NA	NA	NA	2.23616	0.267936	0.999648	NA	NA	NA	NA	NA	NA	NA	NA	NA	NA	NA	NA	NA	NA	NA	NA	NA	NA	NA	NA	NA	NA	NA	NA	NA	NA
AT1G04643	28716156	NA	NA	NA	NA	NA	NA	NA	NA	NA	NA	NA	NA	NA	NA	NA	NA	NA	NA	NA	NA	NA	NA	NA	NA	NA	NA	NA	NA	NA	NA	NA	NA	NA	NA	NA	NA	NA	NA	NA	NA	NA	NA	NA	NA	NA	NA	NA	NA
AT1G04647	28716157	NA	0.311338	0.105215	0.616739	0.262311	0.194718	0.922261	0.00648131	0.973903	0.997063	0.577011	0.0419947	0.168624	0.442061	0.0255734	0.115391	0.446349	0.000798899	0.0285606	-0.282516	0.202747	0.999648	0.13075	0.603484	0.999089	0.0374021	0.823925	0.98817	0.329581	0.165686	0.997728	-0.114259	0.313882	0.609516	-0.439599	0.000765617	0.0529288	0.0233655	0.904274	0.999447	0.405829	0.104858	0.722337	0.0391147	0.869825	0.998933	0.907995	0.000343517
AT1G04650	839457	FLIP	NA	NA	NA	NA	NA	NA	NA	NA	NA	NA	NA	NA	NA	NA	NA	NA	NA	NA	NA	NA	NA	NA	NA	NA	NA	NA	NA	NA	NA	NA	NA	NA	NA	NA	NA	NA	NA	NA	NA	NA	NA	NA	NA	NA	NA	NA	NA
AT1G04657	28716159	NA	-0.950069	0.0726386	0.543883	-0.120018	0.814858	0.996571	-0.998312	0.0685395	0.49697	-0.748301	0.583711	0.810465	-1.04266	0.255512	0.530818	-0.294549	0.828739	0.965035	0.554039	0.218565	0.999648	-0.311988	0.510109	0.999089	0.61067	0.235782	0.906392	-0.526911	0.289276	0.997728	0.793941	0.345883	0.644709	-0.369072	0.55653	0.919059	-0.400337	0.505704	0.999228	-0.41981	0.302723	0.927454	-0.392829	0.435772	0.997451	-1.27453	0.339531
AT1G04660	839454	NA	NA	NA	NA	NA	NA	NA	NA	NA	NA	NA	NA	NA	NA	NA	NA	NA	NA	NA	NA	NA	NA	NA	NA	NA	NA	NA	NA	NA	NA	NA	NA	NA	NA	NA	NA	NA	NA	NA	NA	NA	NA	NA	NA	NA	NA	NA	NA
AT1G04673	28716161	NA	NA	NA	NA	NA	NA	NA	NA	NA	NA	NA	NA	NA	NA	NA	NA	NA	NA	NA	NA	NA	NA	NA	NA	NA	NA	NA	NA	NA	NA	NA	NA	NA	NA	NA	NA	NA	NA	NA	NA	NA	NA	NA	NA	NA	NA	NA	NA
AT1G04680	839452	NA	NA	NA	NA	NA	NA	NA	-1.95117	0.289867	0.846569	NA	NA	NA	NA	NA	NA	-3.2819	0.0966554	0.427069	NA	NA	NA	NA	NA	NA	-0.338876	0.525938	0.986819	NA	NA	NA	NA	NA	NA	3.22587	0.10191	0.523739	NA	NA	NA	0.265475	0.73316	0.984881	-2.29492	0.212851	0.933093	NA	NA
AT1G04690	839450	KAB1; KV-BETA1	NA	NA	NA	NA	NA	NA	-0.751194	0.699421	0.966423	NA	NA	NA	NA	NA	NA	NA	NA	NA	NA	NA	NA	NA	NA	NA	1.31032	0.574421	0.986819	NA	NA	NA	NA	NA	NA	NA	NA	NA	NA	NA	NA	NA	NA	NA	NA	NA	NA	NA	NA
AT1G04693	28716165	NA	NA	NA	NA	NA	NA	NA	NA	NA	NA	NA	NA	NA	NA	NA	NA	NA	NA	NA	NA	NA	NA	NA	NA	NA	NA	NA	NA	NA	NA	NA	NA	NA	NA	NA	NA	NA	NA	NA	NA	NA	NA	NA	NA	NA	NA	NA	NA
AT1G04697	28716166	NA	0.670347	0.0591006	0.50152	-0.0434981	0.853236	0.998491	-0.465803	0.0858475	0.546224	-0.25617	0.585472	0.811024	0.937038	0.0238884	0.111262	0.310887	0.148303	0.533517	-0.189359	0.502669	0.999648	0.409088	0.125103	0.999089	-0.146196	0.500232	0.98552	-0.39161	0.334021	0.997728	-0.804655	0.0901551	0.284567	0.375994	0.255725	0.738045	0.476229	0.119775	0.891915	0.378813	0.135853	0.776169	-0.617953	0.0297679	0.583364	-0.650901	0.172808
AT1G04700	839437	NA	NA	NA	NA	NA	NA	NA	NA	NA	NA	NA	NA	NA	NA	NA	NA	NA	NA	NA	NA	NA	NA	NA	NA	NA	NA	NA	NA	NA	NA	NA	NA	NA	NA	NA	NA	NA	NA	NA	NA	NA	NA	NA	NA	NA	NA	NA	NA
AT1G04707	28716168	NA	-0.472664	0.187238	0.74624	0.234675	0.58572	0.996571	-0.537923	0.334953	0.868098	0.0304921	0.932231	0.97866	-0.683989	0.386346	0.66858	-0.475272	0.206238	0.61989	0.512283	0.340975	0.999648	-0.0269027	0.940528	0.999089	0.375952	0.327446	0.960483	-0.202321	0.520902	0.997728	0.0992941	0.698793	0.880035	0.428997	0.315356	0.790751	0.0386354	0.93899	0.999447	0.219288	0.58687	0.984881	-0.170286	0.732431	0.997451	-0.16775	0.654478
AT1G04710	839434	KAT1; PKT4	NA	NA	NA	NA	NA	NA	NA	NA	NA	NA	NA	NA	NA	NA	NA	NA	NA	NA	NA	NA	NA	NA	NA	NA	NA	NA	NA	NA	NA	NA	NA	NA	NA	NA	NA	NA	NA	NA	NA	NA	NA	NA	NA	NA	NA	NA	NA
AT1G04713	28716169	NA	NA	NA	NA	NA	NA	NA	NA	NA	NA	NA	NA	NA	NA	NA	NA	NA	NA	NA	NA	NA	NA	NA	NA	NA	NA	NA	NA	NA	NA	NA	NA	NA	NA	NA	NA	NA	NA	NA	NA	NA	NA	NA	NA	NA	NA	NA	NA
AT1G04723	28716171	NA	-0.490063	0.441284	0.922243	0.40638	0.542887	0.996571	0.138717	0.570402	0.955825	0.0047247	0.995712	0.997911	0.135977	0.833906	0.927491	-0.176732	0.643633	0.921116	-0.542569	0.366418	0.999648	-0.34571	0.604215	0.999089	-0.256709	0.300832	0.943338	-0.10723	0.901407	0.997728	-1.10663	0.0241214	0.114323	0.127052	0.739735	0.952044	-1.03815	0.0246113	0.620037	0.0770228	0.878645	0.995118	-0.12607	0.567717	0.997451	-0.102541	0.902571
AT1G04733	28716172	U2-11	NA	NA	NA	NA	NA	NA	NA	NA	NA	NA	NA	NA	NA	NA	NA	NA	NA	NA	NA	NA	NA	NA	NA	NA	NA	NA	NA	NA	NA	NA	NA	NA	NA	NA	NA	NA	NA	NA	NA	NA	NA	NA	NA	NA	NA	NA	NA
AT1G04737	28716173	NA	-0.0688244	0.78932	0.979626	0.373198	0.289278	0.993135	0.553905	0.121333	0.629646	-0.189679	0.378066	0.665301	0.0180449	0.937363	0.974485	-0.397177	0.0364365	0.259594	-0.337592	0.245653	0.999648	-0.0601509	0.855497	0.999089	-0.186651	0.599254	0.986819	-0.0107516	0.965863	0.997728	0.37784	0.222627	0.500568	0.169955	0.304267	0.781693	-0.412541	0.0640768	0.776457	0.327913	0.243534	0.891481	0.365696	0.340256	0.985826	-0.203454	0.504053
AT1G04743	28716174	NA	0.283072	0.870285	0.992931	NA	NA	NA	NA	NA	NA	NA	NA	NA	NA	NA	NA	NA	NA	NA	NA	NA	NA	NA	NA	NA	NA	NA	NA	NA	NA	NA	NA	NA	NA	NA	NA	NA	-0.0634297	0.954516	0.999447	NA	NA	NA	NA	NA	NA	NA	NA
AT1G04747	28716175	NA	NA	NA	NA	NA	NA	NA	NA	NA	NA	NA	NA	NA	NA	NA	NA	NA	NA	NA	NA	NA	NA	NA	NA	NA	NA	NA	NA	NA	NA	NA	NA	NA	NA	NA	NA	NA	NA	NA	NA	NA	NA	NA	NA	NA	NA	NA	NA
AT1G04750	839419	AT VAMP7B; ATVAMP721; VAMP721; VAMP7B	NA	NA	NA	NA	NA	NA	NA	NA	NA	NA	NA	NA	NA	NA	NA	NA	NA	NA	NA	NA	NA	NA	NA	NA	NA	NA	NA	NA	NA	NA	NA	NA	NA	NA	NA	NA	NA	NA	NA	NA	NA	NA	NA	NA	NA	NA	NA
AT1G04760	839424	ATVAMP726; VAMP726	0.31586	0.375948	0.895654	-0.215372	0.198842	0.927564	0.280178	0.347681	0.877138	-2.72412	1.75033e-06	0.0010512	-2.16792	8.5155e-06	0.00107947	0.894128	0.00498965	0.0837676	-0.458145	0.194168	0.999648	-0.01638	0.920003	0.999089	-0.252946	0.270729	0.921858	-0.134204	0.293564	0.997728	2.68492	3.90613e-07	0.000163491	-0.391435	0.0584175	0.41062	-0.147437	0.571944	0.999228	-0.218284	0.0815941	0.673643	0.0191717	0.943142	0.998933	-2.85776	1.22107e-06
AT1G04763	28716177	NA	NA	NA	NA	NA	NA	NA	NA	NA	NA	NA	NA	NA	NA	NA	NA	NA	NA	NA	NA	NA	NA	NA	NA	NA	NA	NA	NA	NA	NA	NA	NA	NA	NA	NA	NA	NA	NA	NA	NA	NA	NA	NA	NA	NA	NA	NA	NA
AT1G04767	28716178	NA	0.31516	0.503172	0.934424	-0.185766	0.48055	0.996571	-0.847235	0.0417003	0.40081	-1.04566	0.0169765	0.0905096	0.0880831	0.80068	0.915731	-0.224864	0.433326	0.832849	-0.646925	0.212025	0.999648	-0.16612	0.519397	0.999089	0.204668	0.622551	0.98817	0.253758	0.412226	0.997728	-0.307382	0.434343	0.721406	0.502359	0.132539	0.58475	-0.33543	0.469817	0.999228	-0.339165	0.207519	0.857612	-0.65592	0.224471	0.935896	-0.794101	0.0725974
AT1G04770	839418	SDI2	NA	NA	NA	-1.72885	0.470165	0.996571	NA	NA	NA	NA	NA	NA	NA	NA	NA	NA	NA	NA	NA	NA	NA	0.541588	0.749767	0.999089	NA	NA	NA	-0.163217	0.947701	0.997728	NA	NA	NA	NA	NA	NA	NA	NA	NA	-1.15732	0.695908	0.984881	NA	NA	NA	NA	NA
AT1G04773	28716179	NA	0.253484	0.400693	0.904284	-0.169894	0.610864	0.996571	0.0249191	0.946372	0.991601	0.0374258	0.913623	0.969301	0.35653	0.150766	0.383573	0.0377866	0.8418	0.967009	0.100894	0.763572	0.999648	0.0427539	0.882239	0.999089	0.00204637	0.99368	0.998674	0.160308	0.580998	0.997728	-0.764461	0.00262507	0.0244587	-0.265747	0.197269	0.680758	0.351422	0.112688	0.875726	-0.111731	0.73974	0.984914	0.0173798	0.967255	0.998933	0.192582	0.442063
AT1G04778	5007663	NA	NA	NA	NA	NA	NA	NA	NA	NA	NA	NA	NA	NA	NA	NA	NA	NA	NA	NA	NA	NA	NA	NA	NA	NA	NA	NA	NA	NA	NA	NA	NA	NA	NA	NA	NA	NA	NA	NA	NA	NA	NA	NA	NA	NA	NA	NA	NA
AT1G04780	839414	NA	-0.380523	0.767511	0.975136	NA	NA	NA	-0.847898	0.342196	0.873409	-0.406253	0.75938	0.903854	NA	NA	NA	NA	NA	NA	-0.016592	0.989949	0.999648	NA	NA	NA	0.462937	0.750996	0.98817	1.59732	0.279135	0.997728	-1.63978	0.257019	0.542762	-1.41133	0.0590053	0.410982	-0.408344	0.815505	0.999228	NA	NA	NA	-0.388412	0.791723	0.998552	1.20001	0.550371
AT1G04783	28716180	NA	NA	NA	NA	NA	NA	NA	NA	NA	NA	NA	NA	NA	NA	NA	NA	NA	NA	NA	NA	NA	NA	NA	NA	NA	NA	NA	NA	NA	NA	NA	NA	NA	NA	NA	NA	NA	NA	NA	NA	NA	NA	NA	NA	NA	NA	NA	NA
AT1G04787	28716181	NA	NA	NA	NA	NA	NA	NA	NA	NA	NA	NA	NA	NA	NA	NA	NA	NA	NA	NA	NA	NA	NA	NA	NA	NA	NA	NA	NA	NA	NA	NA	NA	NA	NA	NA	NA	NA	NA	NA	NA	NA	NA	NA	NA	NA	NA	NA	NA
AT1G04790	839412	NA	-0.751871	0.0321755	0.400454	-0.641605	0.012161	0.427518	-0.470865	0.133125	0.652334	-0.390902	0.190981	0.453317	0.29165	0.278493	0.559348	-0.641114	0.00136116	0.0385164	0.573385	0.137255	0.999648	-0.00720969	0.956559	0.999089	-0.0749514	0.614716	0.98817	-0.220899	0.311555	0.997728	-0.714574	6.38828e-05	0.00190383	0.239367	0.0674894	0.436257	-0.183065	0.49208	0.999228	-0.633297	0.0129457	0.422619	-0.554177	0.0947463	0.778571	-0.614252	0.0236884
AT1G04793	28716182	NA	NA	NA	NA	NA	NA	NA	NA	NA	NA	NA	NA	NA	NA	NA	NA	NA	NA	NA	NA	NA	NA	NA	NA	NA	NA	NA	NA	NA	NA	NA	NA	NA	NA	NA	NA	NA	NA	NA	NA	NA	NA	NA	NA	NA	NA	NA	NA
AT1G04797	28716183	NA	NA	NA	NA	NA	NA	NA	NA	NA	NA	NA	NA	NA	NA	NA	NA	NA	NA	NA	NA	NA	NA	NA	NA	NA	NA	NA	NA	NA	NA	NA	-0.323435	0.751164	0.907856	NA	NA	NA	NA	NA	NA	NA	NA	NA	1.67979	0.336988	0.985826	NA	NA
AT1G04800	839406	NA	-0.753564	0.0571538	0.499476	-0.913375	0.591971	0.996571	-0.450121	0.203024	0.755881	-0.525068	0.0760755	0.252164	0.293377	0.308142	0.592122	-0.555251	0.00885004	0.115425	0.662874	0.118931	0.999648	0.0190903	0.908322	0.999089	-0.0847911	0.5505	0.986819	-0.149558	0.48232	0.997728	-0.650856	0.00149505	0.0165822	0.120593	0.272152	0.755972	-0.0958015	0.707639	0.999228	-0.874184	0.614022	0.984881	-0.542692	0.143366	0.854357	-0.676938	0.00814925
AT1G04803	28716184	NA	-0.502819	0.166644	0.716134	-1.26179	0.0317793	0.568248	0.83952	0.162575	0.700671	0.434075	0.324138	0.613882	1.07184	0.0844274	0.261627	-0.418971	0.288273	0.722758	0.594123	0.113395	0.999648	-0.314323	0.367765	0.999089	-0.878053	0.178026	0.85528	-0.451596	0.296172	0.997728	-0.632309	0.251265	0.534958	0.204836	0.518734	0.900627	0.0840086	0.837738	0.999228	-1.56557	0.00535533	0.385888	-0.0512392	0.932321	0.998933	-0.0230994	0.950564
AT1G04807	28716185	NA	NA	NA	NA	NA	NA	NA	NA	NA	NA	NA	NA	NA	NA	NA	NA	NA	NA	NA	NA	NA	NA	NA	NA	NA	NA	NA	NA	NA	NA	NA	NA	NA	NA	NA	NA	NA	NA	NA	NA	NA	NA	NA	NA	NA	NA	NA	NA
AT1G04810	839409	NA	1.96939	0.400054	0.903741	NA	NA	NA	NA	NA	NA	NA	NA	NA	1.44269e+08	0.0034072	0.0317547	NA	NA	NA	NA	NA	NA	NA	NA	NA	NA	NA	NA	NA	NA	NA	NA	NA	NA	NA	NA	NA	1.17937	0.604528	0.999228	NA	NA	NA	NA	NA	NA	NA	NA
AT1G04813	28716186	NA	NA	NA	NA	NA	NA	NA	NA	NA	NA	NA	NA	NA	NA	NA	NA	NA	NA	NA	NA	NA	NA	NA	NA	NA	NA	NA	NA	NA	NA	NA	NA	NA	NA	NA	NA	NA	NA	NA	NA	NA	NA	NA	NA	NA	NA	NA	NA
AT1G04817	28716187	NA	NA	NA	NA	NA	NA	NA	NA	NA	NA	NA	NA	NA	NA	NA	NA	NA	NA	NA	NA	NA	NA	NA	NA	NA	NA	NA	NA	NA	NA	NA	NA	NA	NA	NA	NA	NA	NA	NA	NA	NA	NA	NA	NA	NA	NA	NA	NA
AT1G04820	839405	TOR2; TUA4	-0.010268	0.984725	0.999216	-0.174255	0.553916	0.996571	0.547385	0.39442	0.900192	-0.932344	0.0295394	0.131607	-1.60716	0.0239205	0.111304	-0.618819	0.313276	0.747309	-0.263905	0.613811	0.999648	0.525964	0.119159	0.999089	-1.0806	0.137226	0.798341	-0.121066	0.706592	0.997728	0.350973	0.292078	0.587736	0.591283	0.181563	0.663556	-0.279611	0.550325	0.999228	0.365979	0.311022	0.93179	-0.536635	0.31188	0.981735	-1.05379	0.0282279
AT1G04823	28716188	NA	-0.723196	0.249376	0.819335	-0.509159	0.132973	0.843403	-0.612191	0.0490559	0.428604	-1.68769	0.0217705	0.107572	-1.71322	0.00253245	0.0262096	-0.511084	0.0271519	0.217216	0.449176	0.410001	0.999648	0.0752735	0.805836	0.999089	-0.205676	0.357155	0.97402	-0.662661	0.0330283	0.997728	0.69186	0.0415035	0.167192	0.716979	0.00123365	0.0706812	-0.275772	0.689873	0.999228	-0.419854	0.0218268	0.466918	-0.826784	0.0241332	0.542637	-2.3529	0.00366868
AT1G04827	28716189	NA	-0.189999	0.650451	0.962219	0.109631	0.697814	0.996571	-0.385045	0.394656	0.900476	0.414615	0.225408	0.503511	0.359708	0.394757	0.674781	0.63049	0.0139372	0.15062	-0.446591	0.165178	0.999648	0.471063	0.27403	0.999089	0.0788564	0.721067	0.98817	-0.1288	0.73509	0.997728	-0.0585149	0.862209	0.952789	-0.463652	0.0498005	0.38639	-0.639509	0.201421	0.949785	0.594073	0.214949	0.868043	-0.312106	0.490362	0.997451	0.280484	0.538838
AT1G04830	839404	NA	NA	NA	NA	NA	NA	NA	NA	NA	NA	NA	NA	NA	NA	NA	NA	NA	NA	NA	NA	NA	NA	NA	NA	NA	NA	NA	NA	NA	NA	NA	NA	NA	NA	NA	NA	NA	NA	NA	NA	NA	NA	NA	NA	NA	NA	NA	NA
AT1G04833	28716190	NA	0.231569	0.0444526	0.451947	0.412083	0.0180718	0.475265	-0.0430523	0.78703	0.973629	-0.525115	0.00252363	0.0269594	-0.418379	0.00129639	0.0171399	0.433219	0.00037108	0.019524	-0.120429	0.35411	0.999648	-0.0294612	0.857877	0.999089	0.380007	0.00341335	0.279561	0.193688	0.111007	0.997728	0.664527	5.25288e-05	0.00169289	0.135192	0.29127	0.76741	0.106454	0.313631	0.999228	0.395271	0.0426324	0.5591	0.329732	0.0865475	0.764563	-0.331942	0.00340611
AT1G04837	28716191	NA	-0.216072	0.0881983	0.580272	0.224208	0.177418	0.899049	-0.0970192	0.330719	0.865481	-0.73598	0.00016539	0.00574929	-0.845443	0.000178655	0.00507855	-0.368958	0.0312407	0.238717	0.417948	0.0223778	0.999648	-0.136142	0.34853	0.999089	0.117555	0.24604	0.910945	0.0689825	0.475526	0.997728	0.538204	0.00247295	0.0235109	0.384696	0.0127126	0.211834	0.19616	0.196311	0.946104	0.100241	0.453469	0.983217	0.0139848	0.894479	0.998933	-0.667013	0.000274832
AT1G04840	839402	NA	NA	NA	NA	NA	NA	NA	NA	NA	NA	NA	NA	NA	NA	NA	NA	NA	NA	NA	NA	NA	NA	NA	NA	NA	NA	NA	NA	NA	NA	NA	NA	NA	NA	NA	NA	NA	NA	NA	NA	NA	NA	NA	NA	NA	NA	NA	NA
AT1G04847	28716192	NA	NA	NA	NA	NA	NA	NA	NA	NA	NA	NA	NA	NA	NA	NA	NA	NA	NA	NA	NA	NA	NA	NA	NA	NA	NA	NA	NA	NA	NA	NA	NA	NA	NA	NA	NA	NA	NA	NA	NA	NA	NA	NA	NA	NA	NA	NA	NA
AT1G04850	839399	NA	1.3217	0.270912	0.8389	-0.100673	0.834373	0.996571	1.46298	0.526547	0.946226	0.983022	0.447361	0.718729	0.496727	0.68769	0.86252	-0.419273	0.820613	0.961303	-0.831612	0.502145	0.999648	0.997298	0.413619	0.999089	NA	NA	NA	0.0319793	0.985489	0.997728	0.61594	0.777204	0.91971	-1.20399	0.315864	0.791079	0.492114	0.255336	0.986353	0.909929	0.468987	0.984881	-0.713906	0.752477	0.997451	1.0226	0.392777
AT1G04853	28716193	NA	-0.548317	0.0621333	0.514304	-0.466379	0.0306287	0.558751	0.0195845	0.904247	0.988638	0.256691	0.453644	0.723358	0.316192	0.120836	0.334793	-0.0704869	0.559146	0.893777	0.234865	0.342164	0.999648	0.703273	0.0385173	0.999089	0.292501	0.0662669	0.668088	0.153732	0.642845	0.997728	0.133564	0.436597	0.723141	0.0796733	0.468261	0.878233	-0.320725	0.139206	0.914362	0.250667	0.364635	0.959692	0.306649	0.0890929	0.774035	0.41215	0.0792164
AT1G04860	839397	ATUBP2; UBP2	NA	NA	NA	NA	NA	NA	NA	NA	NA	NA	NA	NA	NA	NA	NA	NA	NA	NA	NA	NA	NA	NA	NA	NA	NA	NA	NA	NA	NA	NA	NA	NA	NA	NA	NA	NA	NA	NA	NA	NA	NA	NA	NA	NA	NA	NA	NA
AT1G04870	839393	ATPRMT10; PRMT10	NA	NA	NA	NA	NA	NA	NA	NA	NA	NA	NA	NA	NA	NA	NA	NA	NA	NA	NA	NA	NA	NA	NA	NA	NA	NA	NA	NA	NA	NA	NA	NA	NA	NA	NA	NA	NA	NA	NA	NA	NA	NA	NA	NA	NA	NA	NA
AT1G04873	28716197	NA	0.219866	0.195385	0.759908	-0.217367	0.273324	0.989703	-0.440908	0.0173269	0.279569	-0.449656	0.0161212	0.0872995	0.169211	0.351684	0.637848	0.308107	0.10117	0.436512	-0.412667	0.0355504	0.999648	0.0768184	0.774787	0.999089	0.395578	0.0134223	0.411552	-0.0780846	0.640591	0.997728	0.212487	0.361402	0.659526	-0.11296	0.542599	0.913964	-0.197767	0.11681	0.887273	-0.128282	0.634092	0.984881	-0.0524009	0.742832	0.997451	-0.526636	0.00849918
AT1G04877	28716198	NA	1.66994	0.0804948	0.559799	-0.236416	0.792526	0.996571	0.208613	0.822201	0.980401	0.862575	0.204727	0.473938	-0.696686	0.172579	0.417045	1.36941	0.00564877	0.089575	-0.906888	0.31741	0.999648	0.470346	0.622221	0.999089	0.304463	0.765613	0.98817	-1.12975	0.0702334	0.997728	0.780295	0.150149	0.396621	-0.225228	0.613735	0.928934	0.765539	0.182807	0.925617	0.244259	0.73984	0.984914	0.509973	0.466797	0.997451	-0.274358	0.573999
AT1G04880	839388	AtHMGB15; HMGBD15	NA	NA	NA	NA	NA	NA	NA	NA	NA	NA	NA	NA	NA	NA	NA	NA	NA	NA	NA	NA	NA	NA	NA	NA	NA	NA	NA	NA	NA	NA	NA	NA	NA	NA	NA	NA	NA	NA	NA	NA	NA	NA	NA	NA	NA	NA	NA
AT1G04883	28716199	NA	-0.0631096	0.634559	0.959927	-0.281754	0.0727708	0.708337	-0.00915489	0.951767	0.992999	-0.161063	0.385125	0.67167	-0.521011	0.0217419	0.104459	0.313177	0.488329	0.860973	-0.0722779	0.612545	0.999648	0.3601	0.0314709	0.999089	-0.137738	0.386859	0.979057	0.106506	0.441101	0.997728	0.319725	0.0241196	0.114323	-0.257479	0.570386	0.922681	-0.141322	0.298123	0.999228	0.0917614	0.465903	0.984881	-0.1528	0.254116	0.951184	-0.0532896	0.764049
AT1G04890	839387	MyoB15	NA	NA	NA	NA	NA	NA	NA	NA	NA	NA	NA	NA	NA	NA	NA	NA	NA	NA	NA	NA	NA	NA	NA	NA	NA	NA	NA	NA	NA	NA	NA	NA	NA	NA	NA	NA	NA	NA	NA	NA	NA	NA	NA	NA	NA	NA	NA
AT1G04893	28716201	NA	-0.097023	0.565501	0.949219	-0.249822	0.34059	0.996571	0.493044	0.0397989	0.394484	0.99365	0.000664342	0.0126049	0.325051	0.177132	0.424678	0.0938031	0.506428	0.869931	0.030673	0.868336	0.999648	0.198017	0.457506	0.999089	-0.377566	0.161358	0.838611	-0.271137	0.145402	0.997728	-0.431543	0.0721302	0.246655	-0.163474	0.3625	0.822718	-0.0725945	0.630405	0.999228	-0.0374826	0.821547	0.989354	0.111697	0.678385	0.997451	0.72156	0.00128212
AT1G04897	28716203	U4-6	NA	NA	NA	NA	NA	NA	NA	NA	NA	NA	NA	NA	NA	NA	NA	NA	NA	NA	NA	NA	NA	NA	NA	NA	NA	NA	NA	NA	NA	NA	NA	NA	NA	NA	NA	NA	NA	NA	NA	NA	NA	NA	NA	NA	NA	NA	NA
AT1G04900	839386	NA	NA	NA	NA	NA	NA	NA	1.44269e+08	4.45321e-05	0.0138186	NA	NA	NA	-0.794141	0.582874	0.807281	NA	NA	NA	NA	NA	NA	NA	NA	NA	NA	NA	NA	NA	NA	NA	1.72389	0.388344	0.684658	-0.908896	0.712332	0.94682	NA	NA	NA	NA	NA	NA	2.28606	0.231835	0.939551	NA	NA
AT1G04907	28716205	U1-10	NA	NA	NA	NA	NA	NA	NA	NA	NA	NA	NA	NA	NA	NA	NA	NA	NA	NA	NA	NA	NA	NA	NA	NA	NA	NA	NA	NA	NA	NA	NA	NA	NA	NA	NA	NA	NA	NA	NA	NA	NA	NA	NA	NA	NA	NA	NA
AT1G04910	839373	NA	NA	NA	NA	-0.275654	0.860614	0.998626	0.755078	0.780691	0.973138	0.957243	0.722172	0.884729	0.104845	0.611618	0.822382	-0.211709	0.254345	0.685559	-1.92613	0.367189	0.999648	1.03839	0.642877	0.999089	-0.750897	0.779468	0.98817	-1.10356	0.698593	0.997728	1.50621	0.504691	0.773279	0.864167	0.613774	0.928934	-1.44269e+08	8.09424e-06	0.00469096	0.779814	0.776864	0.987338	0.00119974	0.999553	0.999915	-0.145179	0.949062
AT1G04913	28716206	NA	-0.126326	0.717561	0.972492	0.738446	0.221896	0.942644	-0.291132	0.593938	0.960908	-0.390801	0.272582	0.559088	-0.979511	0.0201777	0.0994081	0.0405998	0.909382	0.983833	-0.0201718	0.950329	0.999648	-0.362524	0.542058	0.999089	0.0960518	0.757261	0.98817	0.0465632	0.858904	0.997728	0.461735	0.182257	0.445181	0.18063	0.637734	0.936699	-0.150762	0.632125	0.999228	0.390148	0.15714	0.802473	-0.202692	0.702728	0.997451	-0.343535	0.302616
AT1G04917	28716207	NA	-0.47809	0.0882879	0.580272	0.0965917	0.649701	0.996571	-0.208319	0.404853	0.905938	0.0227524	0.894501	0.961697	0.0238416	0.910457	0.961175	0.14576	0.425765	0.830563	0.194158	0.411216	0.999648	-0.0825269	0.725577	0.999089	0.191343	0.369245	0.97431	-0.153718	0.440805	0.997728	0.0494359	0.832601	0.941852	0.0768775	0.663671	0.940118	-0.289445	0.275104	0.997859	0.0274569	0.876476	0.995118	-0.02459	0.914135	0.998933	-0.128596	0.513513
AT1G04927	28716209	NA	-0.15501	0.736719	0.972724	0.659364	0.258125	0.973272	0.222098	0.376264	0.889557	-0.585809	0.0204249	0.103335	-0.628192	0.0156472	0.0834518	-0.279746	0.494259	0.864576	0.279349	0.539866	0.999648	-0.256963	0.602033	0.999089	-0.0301497	0.886748	0.990257	0.0690042	0.707359	0.997728	0.786221	0.00757587	0.050768	0.694604	0.093019	0.501115	0.114862	0.795504	0.999228	0.418284	0.316765	0.935799	0.18458	0.447035	0.997451	-0.516745	0.0285062
AT1G04930	839377	NA	NA	NA	NA	NA	NA	NA	NA	NA	NA	NA	NA	NA	NA	NA	NA	NA	NA	NA	NA	NA	NA	NA	NA	NA	NA	NA	NA	NA	NA	NA	NA	NA	NA	NA	NA	NA	NA	NA	NA	NA	NA	NA	NA	NA	NA	NA	NA
AT1G04933	28716210	NA	0.654647	0.77703	0.977603	NA	NA	NA	NA	NA	NA	NA	NA	NA	NA	NA	NA	NA	NA	NA	NA	NA	NA	NA	NA	NA	-1.44269e+08	0.00635322	0.338484	NA	NA	NA	NA	NA	NA	NA	NA	NA	NA	NA	NA	NA	NA	NA	-2.57497	0.169493	0.883346	NA	NA
AT1G04940	839374	atTIC20; AtTic20-I; TIC20; Tic20-I	NA	NA	NA	NA	NA	NA	NA	NA	NA	NA	NA	NA	NA	NA	NA	NA	NA	NA	NA	NA	NA	NA	NA	NA	NA	NA	NA	NA	NA	NA	NA	NA	NA	NA	NA	NA	NA	NA	NA	NA	NA	NA	NA	NA	NA	NA	NA
AT1G04945	5007664	NA	NA	NA	NA	NA	NA	NA	NA	NA	NA	NA	NA	NA	NA	NA	NA	NA	NA	NA	NA	NA	NA	NA	NA	NA	NA	NA	NA	NA	NA	NA	-0.637777	0.784071	0.921596	NA	NA	NA	NA	NA	NA	NA	NA	NA	NA	NA	NA	NA	NA
AT1G04947	28716213	NA	NA	NA	NA	NA	NA	NA	NA	NA	NA	NA	NA	NA	NA	NA	NA	NA	NA	NA	NA	NA	NA	NA	NA	NA	NA	NA	NA	NA	NA	NA	NA	NA	NA	NA	NA	NA	NA	NA	NA	NA	NA	NA	NA	NA	NA	NA	NA
AT1G04950	839370	ATTAF6; EMB2781; TAF6; TAFII59	NA	NA	NA	NA	NA	NA	NA	NA	NA	NA	NA	NA	NA	NA	NA	NA	NA	NA	NA	NA	NA	NA	NA	NA	NA	NA	NA	1.18083	0.557239	0.997728	-0.373332	0.844322	0.945154	NA	NA	NA	NA	NA	NA	NA	NA	NA	NA	NA	NA	NA	NA
AT1G04953	28716214	NA	-1.80246	0.0195709	0.347051	1.54262	0.300189	0.993674	1.19059	0.607598	0.965001	-1.44984	0.362601	0.653289	-1.00775	0.641365	0.838117	-0.196179	0.546519	0.889575	0.421281	0.440263	0.999648	-0.861782	0.54111	0.999089	-1.33169	0.559974	0.986819	-0.0227082	0.940111	0.997728	0.408815	0.804168	0.930049	-0.146081	0.679905	0.942481	-1.38349	0.0351694	0.669215	0.692221	0.00867313	0.392185	-0.14816	0.496528	0.997451	-1.47726	0.359916
AT1G04970	839357	LBR-1	NA	NA	NA	NA	NA	NA	NA	NA	NA	NA	NA	NA	NA	NA	NA	NA	NA	NA	NA	NA	NA	NA	NA	NA	NA	NA	NA	NA	NA	NA	NA	NA	NA	NA	NA	NA	NA	NA	NA	NA	NA	NA	NA	NA	NA	NA	NA
AT1G04973	28716218	NA	-0.481726	0.525827	0.938786	0.641137	0.255628	0.96957	-0.363228	0.415392	0.907742	0.0837884	0.805662	0.922853	1.11146	0.0823214	0.257912	-0.109982	0.883549	0.97606	1.28075	0.0905175	0.999648	-0.291271	0.544603	0.999089	0.0825097	0.921312	0.993489	0.126625	0.742019	0.997728	-0.406621	0.160308	0.41227	0.99356	0.107952	0.5363	0.793457	0.0935603	0.836042	0.363705	0.429358	0.980705	-0.296732	0.727933	0.997451	0.207091	0.527953
AT1G04977	28716219	NA	0.187837	0.153877	0.695385	-0.155581	0.296769	0.993674	-0.0637444	0.533753	0.94726	-0.118616	0.238754	0.519905	0.262893	0.0329333	0.138694	0.208844	0.0112232	0.130444	-0.0374251	0.703935	0.999648	-0.118996	0.316033	0.999089	0.00570224	0.951989	0.996138	0.0383067	0.727915	0.997728	-0.136371	0.0879957	0.280507	-0.110699	0.260056	0.743971	0.14451	0.233208	0.97711	-0.261659	0.0745102	0.648726	-0.0655769	0.539754	0.997451	-0.0820372	0.406979
AT1G04985	839352	NA	0.169402	0.839034	0.988518	NA	NA	NA	NA	NA	NA	1.44269e+08	0.00800141	0.0553613	NA	NA	NA	NA	NA	NA	0.110075	0.903841	0.999648	NA	NA	NA	NA	NA	NA	NA	NA	NA	NA	NA	NA	-0.946952	0.508445	0.897084	0.273076	0.685388	0.999228	NA	NA	NA	NA	NA	NA	1.44269e+08	0.00994427
AT1G04990	839351	NA	NA	NA	NA	NA	NA	NA	NA	NA	NA	NA	NA	NA	NA	NA	NA	NA	NA	NA	NA	NA	NA	NA	NA	NA	NA	NA	NA	NA	NA	NA	NA	NA	NA	NA	NA	NA	NA	NA	NA	NA	NA	NA	NA	NA	NA	NA	NA
AT1G04997	28716223	NA	NA	NA	NA	NA	NA	NA	NA	NA	NA	NA	NA	NA	NA	NA	NA	NA	NA	NA	NA	NA	NA	NA	NA	NA	NA	NA	NA	NA	NA	NA	NA	NA	NA	NA	NA	NA	NA	NA	NA	NA	NA	NA	NA	NA	NA	NA	NA
AT1G05000	839348	AtPFA-DSP1; PFA-DSP1	NA	NA	NA	NA	NA	NA	NA	NA	NA	NA	NA	NA	NA	NA	NA	NA	NA	NA	NA	NA	NA	NA	NA	NA	NA	NA	NA	NA	NA	NA	NA	NA	NA	NA	NA	NA	NA	NA	NA	NA	NA	NA	NA	NA	NA	NA	NA
AT1G05010	839345	ACO4; EAT1; EFE	1.01845	0.0598467	0.50378	0.0657592	0.861281	0.998626	0.379572	0.328359	0.864791	-0.404516	0.2605	0.545915	-0.468141	0.146066	0.37667	0.633489	0.106375	0.450237	-0.24154	0.67863	0.999648	0.537338	0.287214	0.999089	-0.453301	0.239179	0.907505	0.0514628	0.862354	0.997728	0.548331	0.115494	0.335461	-0.63604	0.0675229	0.436257	0.765277	0.122887	0.896873	0.616951	0.280171	0.915126	-0.0817484	0.761038	0.997451	-0.350881	0.348893
AT1G05013	28716227	NA	NA	NA	NA	NA	NA	NA	NA	NA	NA	NA	NA	NA	NA	NA	NA	NA	NA	NA	NA	NA	NA	NA	NA	NA	NA	NA	NA	NA	NA	NA	NA	NA	NA	NA	NA	NA	NA	NA	NA	NA	NA	NA	NA	NA	NA	NA	NA
AT1G05017	28716228	NA	0.939046	0.34396	0.886316	0.0453647	0.946906	0.998739	0.492766	0.590179	0.959606	0.676643	0.447064	0.718729	0.306997	0.730909	0.884492	-1.03742	0.0890513	0.416431	-0.45722	0.664197	0.999648	-0.585705	0.125393	0.999089	0.778332	0.424976	0.979649	-0.756185	0.228432	0.997728	-0.191811	0.838222	0.943474	0.378539	0.475826	0.881017	0.476241	0.583263	0.999228	-0.526444	0.413323	0.975407	1.2577	0.12526	0.826938	-0.0815735	0.927908
AT1G05020	839343	AP180; PICALM6	0.801098	0.135145	0.66763	0.174256	0.401042	0.996571	0.283963	0.47805	0.934756	1.14205	0.00460087	0.0395059	1.27926	0.00370866	0.0333975	1.14883	0.000158988	0.0117887	-0.604241	0.252215	0.999648	0.386481	0.248058	0.999089	-0.17106	0.570164	0.986819	0.231314	0.46669	0.997728	-0.900641	0.0157079	0.0840733	-0.593686	0.0734535	0.453915	0.190126	0.25568	0.986353	0.574715	0.0783973	0.662585	0.108904	0.811471	0.998933	1.37345	0.000423847
AT1G05023	28716229	NA	0.738937	0.0091203	0.260611	0.303234	0.40126	0.996571	-0.396542	0.255799	0.815116	2.46543	0.000337987	0.00871651	2.05114	0.00547244	0.0428943	0.508191	0.170228	0.570642	-0.276429	0.28814	0.999648	0.430954	0.333444	0.999089	0.466813	0.427698	0.979649	-0.453208	0.310127	0.997728	-1.80167	0.0027195	0.0252103	-0.5192	0.144402	0.605716	0.457258	0.0552418	0.751099	0.747762	0.0368186	0.537205	0.0704673	0.906167	0.998933	2.01258	0.000265263
AT1G05027	28716230	NA	NA	NA	NA	NA	NA	NA	NA	NA	NA	NA	NA	NA	NA	NA	NA	NA	NA	NA	NA	NA	NA	NA	NA	NA	NA	NA	NA	NA	NA	NA	NA	NA	NA	NA	NA	NA	NA	NA	NA	NA	NA	NA	NA	NA	NA	NA	NA
AT1G05030	839340	NA	NA	NA	NA	NA	NA	NA	NA	NA	NA	NA	NA	NA	NA	NA	NA	NA	NA	NA	NA	NA	NA	NA	NA	NA	NA	NA	NA	NA	NA	NA	NA	NA	NA	NA	NA	NA	NA	NA	NA	NA	NA	NA	NA	NA	NA	NA	NA
AT1G05033	28716231	NA	-0.611695	0.0016192	0.163966	-0.0815499	0.684358	0.996571	0.290011	0.0831313	0.541764	-1.55719	0.000100348	0.00453299	-0.0014034	0.99584	0.998063	-0.288579	0.0429888	0.286879	0.139308	0.34946	0.999648	0.134856	0.461295	0.999089	0.0326777	0.806473	0.98817	0.0225121	0.882794	0.997728	0.299075	0.113822	0.332683	0.221902	0.0647203	0.430012	-0.477602	0.00800036	0.419671	0.0651925	0.760286	0.984914	0.314774	0.0892876	0.774096	-1.53605	3.19872e-05
AT1G05035	28716232	NA	NA	NA	NA	1.69461	0.0650028	0.682655	0.257515	0.512565	0.945774	-1.27126	0.047554	0.182774	-0.305269	0.600645	0.816824	NA	NA	NA	NA	NA	NA	-1.54903	0.0974507	0.999089	-0.330635	0.26037	0.921858	0.262478	0.636026	0.997728	-0.156561	0.686679	0.872104	NA	NA	NA	NA	NA	NA	0.156932	0.828576	0.989354	-0.08313	0.852986	0.998933	-1.00784	0.0497791
AT1G05040	839338	NA	NA	NA	NA	NA	NA	NA	NA	NA	NA	NA	NA	NA	NA	NA	NA	NA	NA	NA	NA	NA	NA	NA	NA	NA	NA	NA	NA	NA	NA	NA	NA	NA	NA	NA	NA	NA	NA	NA	NA	NA	NA	NA	NA	NA	NA	NA	NA
AT1G05043	28716234	NA	-0.251708	0.528848	0.93898	0.459232	0.177224	0.898732	0.527345	0.0756532	0.521351	0.465282	0.340389	0.632706	-0.033842	0.936984	0.974485	-0.306771	0.223994	0.64361	0.531022	0.441963	0.999648	-0.443859	0.245224	0.999089	-0.316004	0.314901	0.950123	-0.76285	0.0529384	0.997728	-0.207644	0.623704	0.842868	0.0781045	0.731072	0.951997	0.280066	0.656373	0.999228	0.0281558	0.937513	0.995118	0.201856	0.497008	0.997451	-0.300873	0.474357
AT1G05047	28716235	NA	-0.116505	0.465873	0.928805	0.0171677	0.914827	0.998739	0.185092	0.165525	0.705582	-0.827191	0.000239198	0.00710866	-0.381607	0.00788061	0.0538509	-0.304165	0.107576	0.453134	-0.0349628	0.831769	0.999648	-0.0651576	0.695546	0.999089	-0.0477531	0.754163	0.98817	-0.0952377	0.285191	0.997728	0.586304	0.00136277	0.0155631	0.233678	0.0833112	0.481913	-0.156122	0.18463	0.929201	-0.0338566	0.774781	0.987152	0.132202	0.378958	0.996794	-0.922634	8.47822e-05
AT1G05057	28716237	U2-14	NA	NA	NA	NA	NA	NA	NA	NA	NA	NA	NA	NA	NA	NA	NA	NA	NA	NA	NA	NA	NA	NA	NA	NA	NA	NA	NA	NA	NA	NA	NA	NA	NA	NA	NA	NA	NA	NA	NA	NA	NA	NA	NA	NA	NA	NA	NA
AT1G05060	839336	NA	NA	NA	NA	NA	NA	NA	NA	NA	NA	NA	NA	NA	NA	NA	NA	NA	NA	NA	NA	NA	NA	NA	NA	NA	NA	NA	NA	NA	NA	NA	NA	NA	NA	NA	NA	NA	NA	NA	NA	NA	NA	NA	NA	NA	NA	NA	NA
AT1G05065	28716239	CLE20	NA	NA	NA	NA	NA	NA	NA	NA	NA	NA	NA	NA	NA	NA	NA	NA	NA	NA	NA	NA	NA	NA	NA	NA	NA	NA	NA	NA	NA	NA	NA	NA	NA	NA	NA	NA	NA	NA	NA	NA	NA	NA	NA	NA	NA	NA	NA
AT1G05067	28716240	NA	NA	NA	NA	NA	NA	NA	NA	NA	NA	NA	NA	NA	NA	NA	NA	NA	NA	NA	NA	NA	NA	NA	NA	NA	NA	NA	NA	NA	NA	NA	NA	NA	NA	NA	NA	NA	NA	NA	NA	NA	NA	NA	NA	NA	NA	NA	NA
AT1G05070	839330	NA	NA	NA	NA	NA	NA	NA	NA	NA	NA	NA	NA	NA	NA	NA	NA	NA	NA	NA	NA	NA	NA	NA	NA	NA	NA	NA	NA	NA	NA	NA	NA	NA	NA	NA	NA	NA	NA	NA	NA	NA	NA	NA	NA	NA	NA	NA	NA
AT1G05073	28716241	NA	NA	NA	NA	NA	NA	NA	NA	NA	NA	NA	NA	NA	NA	NA	NA	NA	NA	NA	NA	NA	NA	NA	NA	NA	NA	NA	NA	NA	NA	NA	NA	NA	NA	NA	NA	NA	NA	NA	NA	NA	NA	NA	NA	NA	NA	NA	NA
AT1G05077	28716242	NA	0.299685	0.62678	0.959927	2.15562	0.00263428	0.292946	0.763969	0.0975328	0.578599	0.409286	0.125558	0.347716	-0.512175	0.289453	0.571137	0.949325	0.0441368	0.289949	-0.409963	0.523758	0.999648	-0.706857	0.278511	0.999089	0.0158681	0.976984	0.998288	0.0468824	0.870237	0.997728	0.800168	0.0594185	0.215601	-0.0556733	0.898219	0.979481	-0.114551	0.743667	0.999228	1.46185	0.00351537	0.375932	0.771008	0.114694	0.81606	0.454723	0.128012
AT1G05083	28716243	NA	-0.40871	0.263107	0.832899	0.415174	0.166101	0.878442	-0.946069	0.0572346	0.455232	-0.363808	0.171995	0.426773	-0.197685	0.458734	0.72528	-0.22433	0.406361	0.81927	0.313573	0.381299	0.999648	0.270641	0.42688	0.999089	0.0168615	0.949271	0.996138	0.322257	0.190473	0.997728	-0.168412	0.552963	0.804338	0.329706	0.35063	0.813252	-0.0996382	0.779434	0.999228	0.698199	0.0492096	0.578139	-0.934953	0.0734218	0.728208	-0.0420157	0.867193
AT1G05087	28716244	NA	NA	NA	NA	NA	NA	NA	NA	NA	NA	NA	NA	NA	NA	NA	NA	NA	NA	NA	NA	NA	NA	NA	NA	NA	NA	NA	NA	NA	NA	NA	NA	NA	NA	NA	NA	NA	NA	NA	NA	NA	NA	NA	NA	NA	NA	NA	NA
AT1G05090	839327	NA	NA	NA	NA	NA	NA	NA	NA	NA	NA	NA	NA	NA	NA	NA	NA	NA	NA	NA	NA	NA	NA	NA	NA	NA	NA	NA	NA	NA	NA	NA	NA	NA	NA	NA	NA	NA	NA	NA	NA	NA	NA	NA	NA	NA	NA	NA	NA
AT1G05093	28716245	NA	NA	NA	NA	NA	NA	NA	NA	NA	NA	NA	NA	NA	NA	NA	NA	NA	NA	NA	NA	NA	NA	NA	NA	NA	-0.0575702	0.96095	0.99642	0.0505905	0.957274	0.997728	NA	NA	NA	NA	NA	NA	NA	NA	NA	NA	NA	NA	-0.55839	0.652413	0.997451	NA	NA
AT1G05100	839324	MAPKKK18	0.357519	0.645965	0.961412	NA	NA	NA	0.652299	0.452784	0.927408	0.326058	0.49249	0.754718	1.32355	0.143451	0.372814	-0.168002	0.805013	0.958594	0.949245	0.394814	0.999648	NA	NA	NA	NA	NA	NA	-0.10889	0.849095	0.997728	-1.96627	0.0273393	0.124424	0.658836	0.368857	0.82588	1.30262	0.158284	0.924497	NA	NA	NA	-0.0654053	0.944444	0.998933	0.222413	0.69521
AT1G05103	28716247	NA	NA	NA	NA	NA	NA	NA	-1.37032	0.353117	0.877294	NA	NA	NA	NA	NA	NA	NA	NA	NA	NA	NA	NA	NA	NA	NA	0.604881	0.494557	0.98552	NA	NA	NA	NA	NA	NA	NA	NA	NA	NA	NA	NA	NA	NA	NA	-0.77702	0.63322	0.997451	NA	NA
AT1G05107	28716248	NA	NA	NA	NA	NA	NA	NA	NA	NA	NA	NA	NA	NA	NA	NA	NA	NA	NA	NA	NA	NA	NA	NA	NA	NA	NA	NA	NA	NA	NA	NA	NA	NA	NA	NA	NA	NA	NA	NA	NA	NA	NA	NA	NA	NA	NA	NA	NA
AT1G05113	28716249	NA	NA	NA	NA	NA	NA	NA	NA	NA	NA	NA	NA	NA	NA	NA	NA	NA	NA	NA	NA	NA	NA	NA	NA	NA	NA	NA	NA	NA	NA	NA	NA	NA	NA	NA	NA	NA	NA	NA	NA	NA	NA	NA	NA	NA	NA	NA	NA
AT1G05117	28716250	NA	NA	NA	NA	NA	NA	NA	NA	NA	NA	NA	NA	NA	NA	NA	NA	NA	NA	NA	NA	NA	NA	NA	NA	NA	NA	NA	NA	NA	NA	NA	NA	NA	NA	NA	NA	NA	NA	NA	NA	NA	NA	NA	NA	NA	NA	NA	NA
AT1G05120	839319	NA	NA	NA	NA	NA	NA	NA	NA	NA	NA	NA	NA	NA	NA	NA	NA	NA	NA	NA	NA	NA	NA	NA	NA	NA	NA	NA	NA	NA	NA	NA	NA	NA	NA	NA	NA	NA	NA	NA	NA	NA	NA	NA	NA	NA	NA	NA	NA
AT1G05123	28716251	NA	-0.747891	0.0765303	0.551759	0.145551	0.477696	0.996571	0.656714	0.00970999	0.221841	0.422011	0.0804119	0.260515	0.761768	0.152488	0.38598	-0.581691	0.338623	0.769174	0.525536	0.428107	0.999648	-0.0993704	0.689818	0.999089	-0.37388	0.107522	0.763121	-0.174757	0.285366	0.997728	-0.752379	0.145282	0.387324	0.66434	0.231796	0.714535	-0.231583	0.754599	0.999228	0.0598412	0.77732	0.987342	0.276958	0.18964	0.91168	0.246228	0.248996
AT1G05133	28716253	NA	NA	NA	NA	NA	NA	NA	NA	NA	NA	NA	NA	NA	NA	NA	NA	NA	NA	NA	NA	NA	NA	NA	NA	NA	NA	NA	NA	NA	NA	NA	NA	NA	NA	NA	NA	NA	NA	NA	NA	NA	NA	NA	NA	NA	NA	NA	NA
AT1G05136	6240520	NA	NA	NA	NA	NA	NA	NA	NA	NA	NA	NA	NA	NA	NA	NA	NA	NA	NA	NA	NA	NA	NA	NA	NA	NA	NA	NA	NA	NA	NA	NA	NA	NA	NA	NA	NA	NA	NA	NA	NA	NA	NA	NA	NA	NA	NA	NA	NA
AT1G05140	839307	NA	NA	NA	NA	NA	NA	NA	NA	NA	NA	NA	NA	NA	NA	NA	NA	NA	NA	NA	NA	NA	NA	NA	NA	NA	NA	NA	NA	0.948463	0.373633	0.997728	NA	NA	NA	NA	NA	NA	NA	NA	NA	NA	NA	NA	NA	NA	NA	NA	NA
AT1G05143	28716255	NA	-0.322594	0.278999	0.846054	-1.0082	0.0233907	0.518796	-0.492778	0.44041	0.922539	-0.455255	0.245907	0.528801	0.268838	0.556666	0.792361	-0.415259	0.183666	0.58757	0.347773	0.275637	0.999648	-0.20732	0.540418	0.999089	-0.0269429	0.945367	0.996138	-0.204369	0.453949	0.997728	0.288497	0.535332	0.794269	0.4003	0.147793	0.610469	0.0202176	0.948505	0.999447	-1.20273	0.0193944	0.466918	-0.526776	0.415021	0.997451	-0.659795	0.108886
AT1G05147	28716256	NA	0.824851	0.155654	0.699559	1.15928	0.358914	0.996571	2.23363	0.0755642	0.521351	5.21231	0.00144517	0.0194974	2.83032	0.00568673	0.0442011	1.52621	1.59841e-05	0.00365717	-0.281227	0.717528	0.999648	1.01407	0.45954	0.999089	-1.21943	0.345829	0.967567	0.513225	0.632912	0.997728	-3.41381	0.00144559	0.016243	-1.14096	0.00390447	0.12466	0.53624	0.37799	0.999228	2.18553	0.0229289	0.474967	1.02444	0.484299	0.997451	5.72469	0.00167185
AT1G05150	839312	NA	NA	NA	NA	NA	NA	NA	NA	NA	NA	NA	NA	NA	NA	NA	NA	NA	NA	NA	NA	NA	NA	NA	NA	NA	NA	NA	NA	NA	NA	NA	NA	NA	NA	NA	NA	NA	NA	NA	NA	NA	NA	NA	NA	NA	NA	NA	NA
AT1G05160	839311	ATKAO1; CYP88A3; KAO1	NA	NA	NA	NA	NA	NA	NA	NA	NA	NA	NA	NA	NA	NA	NA	NA	NA	NA	NA	NA	NA	NA	NA	NA	NA	NA	NA	NA	NA	NA	NA	NA	NA	NA	NA	NA	NA	NA	NA	NA	NA	NA	NA	NA	NA	NA	NA
AT1G05163	28716259	NA	NA	NA	NA	NA	NA	NA	NA	NA	NA	-0.681575	0.758731	0.903638	NA	NA	NA	NA	NA	NA	NA	NA	NA	NA	NA	NA	NA	NA	NA	0.567223	0.748346	0.997728	NA	NA	NA	NA	NA	NA	NA	NA	NA	NA	NA	NA	NA	NA	NA	-0.113072	0.960234
AT1G05170	839292	NA	NA	NA	NA	NA	NA	NA	NA	NA	NA	NA	NA	NA	NA	NA	NA	NA	NA	NA	NA	NA	NA	NA	NA	NA	NA	NA	NA	NA	NA	NA	NA	NA	NA	NA	NA	NA	NA	NA	NA	NA	NA	NA	NA	NA	NA	NA	NA
AT1G05173	28716261	NA	NA	NA	NA	NA	NA	NA	NA	NA	NA	NA	NA	NA	NA	NA	NA	NA	NA	NA	NA	NA	NA	NA	NA	NA	NA	NA	NA	NA	NA	NA	NA	NA	NA	NA	NA	NA	NA	NA	NA	NA	NA	NA	NA	NA	NA	NA	NA
AT1G05180	839286	AXR1	NA	NA	NA	NA	NA	NA	NA	NA	NA	NA	NA	NA	NA	NA	NA	NA	NA	NA	NA	NA	NA	NA	NA	NA	NA	NA	NA	NA	NA	NA	NA	NA	NA	NA	NA	NA	NA	NA	NA	NA	NA	NA	NA	NA	NA	NA	NA
AT1G05183	28716263	NA	0.16103	0.242536	0.814267	0.192871	0.347408	0.996571	0.0954577	0.553266	0.952935	0.395544	0.00690285	0.0510373	0.838311	7.63511e-05	0.00333909	0.256229	0.00671526	0.0980796	-0.267243	0.0342377	0.999648	-0.0902199	0.664797	0.999089	-0.0436489	0.760621	0.98817	-0.155507	0.41704	0.997728	-0.688268	0.000190136	0.00395927	-0.153614	0.384481	0.833632	-0.111868	0.379044	0.999228	0.116268	0.32687	0.936779	0.0435432	0.796876	0.998933	0.238007	0.235354
AT1G05187	28716264	NA	-0.309314	0.0992044	0.607889	0.234671	0.22539	0.944858	0.116449	0.567342	0.955825	-0.162297	0.439779	0.714447	-0.0776755	0.733412	0.885396	0.101488	0.468734	0.851532	-0.0716407	0.701846	0.999648	-0.234103	0.299974	0.999089	0.0144553	0.967303	0.99678	0.0415575	0.818745	0.997728	-0.42114	0.0920008	0.288435	0.101602	0.3977	0.841154	-0.386161	0.0337283	0.655284	0.0138206	0.940667	0.995118	0.119322	0.74366	0.997451	-0.122698	0.452017
AT1G05190	839273	EMB2394; RPL6	0.1567	0.463326	0.928805	-0.236642	0.323128	0.996571	-0.0647752	0.796376	0.975129	0.137868	0.601607	0.819579	-0.257645	0.229338	0.496647	-0.177477	0.426288	0.830563	0.802799	0.0518459	0.999648	-0.113261	0.641486	0.999089	-0.427191	0.175356	0.852944	0.0176329	0.933256	0.997728	-0.113209	0.544818	0.801238	-0.288626	0.130459	0.579547	0.94995	0.0343915	0.66301	-0.335707	0.14821	0.791772	-0.495103	0.172089	0.886679	0.155181	0.534126
AT1G05193	28716265	NA	NA	NA	NA	NA	NA	NA	NA	NA	NA	NA	NA	NA	NA	NA	NA	NA	NA	NA	NA	NA	NA	NA	NA	NA	NA	NA	NA	NA	NA	NA	NA	NA	NA	NA	NA	NA	NA	NA	NA	NA	NA	NA	NA	NA	NA	NA	NA
AT1G05197	28716266	NA	NA	NA	NA	NA	NA	NA	NA	NA	NA	NA	NA	NA	NA	NA	NA	NA	NA	NA	NA	NA	NA	NA	NA	NA	NA	NA	NA	NA	NA	NA	NA	NA	NA	NA	NA	NA	NA	NA	NA	NA	NA	NA	NA	NA	NA	NA	NA
AT1G05200	839268	ATGLR3.4; GLR3.4; GLUR3	NA	NA	NA	-1.03337	0.698265	0.996571	-0.163286	0.386153	0.897447	-1.2104	0.422677	0.702913	0.392839	0.8012	0.915731	NA	NA	NA	NA	NA	NA	-0.636388	0.69137	0.999089	0.750367	0.644532	0.98817	-0.086323	0.649451	0.997728	1.45591	0.595244	0.824146	0.137597	0.944147	0.992771	-1.4796	0.576784	0.999228	-1.66182	0.461364	0.983217	0.58926	0.705041	0.997451	-1.29461	0.404095
AT1G05203	28716267	NA	-0.686962	0.130457	0.65824	-0.0546083	0.946228	0.998739	-0.220582	0.747136	0.970896	1.47089	0.00615101	0.047167	0.346215	0.405213	0.68065	-0.271201	0.574528	0.898334	0.0641297	0.855896	0.999648	-0.874517	0.196072	0.999089	0.927872	0.244283	0.910945	-0.410934	0.187533	0.997728	-0.314464	0.430264	0.718623	-0.0290057	0.942592	0.992465	-0.626011	0.160019	0.924497	-0.91713	0.177349	0.817105	0.705318	0.155786	0.870286	1.05511	0.0170784
AT1G05205	839266	NA	-0.620255	0.0715503	0.539582	0.0231683	0.920111	0.998739	-0.181384	0.172532	0.71448	-0.379504	0.0429298	0.170946	-0.453708	0.0951179	0.282996	-0.76057	0.00201353	0.0494597	0.55777	0.175983	0.999648	-0.363467	0.139501	0.999089	0.0873191	0.571611	0.986819	-0.24582	0.147775	0.997728	0.235194	0.139741	0.378935	0.535095	0.0136123	0.218139	-0.0654737	0.807091	0.999228	-0.326588	0.09088	0.69756	-0.102951	0.561757	0.997451	-0.627247	0.000469685
AT1G05207	28716268	NA	0.363985	0.205279	0.771857	-0.263854	0.0311613	0.564656	-1.07414	2.58096e-06	0.00347053	-2.14347	3.06095e-06	0.0010512	-1.78478	7.03782e-05	0.00319247	0.565356	8.46328e-05	0.00856593	0.108851	0.728035	0.999648	-0.00636725	0.955146	0.999089	0.19191	0.178337	0.85528	0.387721	0.0133288	0.997728	1.47618	8.38148e-07	0.000226248	-0.0182072	0.738678	0.952016	0.469048	0.0264416	0.625244	-0.257268	0.0246546	0.491535	-0.890999	0.000736747	0.164524	-1.7553	4.21698e-06
AT1G05210	839261	NA	NA	NA	NA	NA	NA	NA	NA	NA	NA	NA	NA	NA	NA	NA	NA	NA	NA	NA	NA	NA	NA	NA	NA	NA	NA	NA	NA	NA	NA	NA	NA	NA	NA	NA	NA	NA	NA	NA	NA	NA	NA	NA	NA	NA	NA	NA	NA
AT1G05213	28716269	NA	0.0756481	0.531876	0.940075	-0.0556322	0.681748	0.996571	-0.537867	0.00214178	0.112207	-0.899978	0.000523552	0.0109863	-0.722287	3.97074e-05	0.00230445	0.36918	0.000253185	0.0152444	-0.270102	0.0729063	0.999648	-0.00284957	0.983204	0.999089	0.279821	0.10674	0.761441	0.0731649	0.581558	0.997728	0.758448	2.33488e-06	0.000292854	-0.254872	0.00236063	0.0999773	-0.199748	0.0489635	0.721437	-0.044533	0.68254	0.984881	-0.266224	0.0976428	0.784641	-0.825035	0.000159625
AT1G05220	839258	NA	NA	NA	NA	NA	NA	NA	NA	NA	NA	NA	NA	NA	NA	NA	NA	NA	NA	NA	NA	NA	NA	NA	NA	NA	NA	NA	NA	NA	NA	NA	NA	NA	NA	NA	NA	NA	NA	NA	NA	NA	NA	NA	NA	NA	NA	NA	NA
AT1G05223	28716271	NA	NA	NA	NA	NA	NA	NA	NA	NA	NA	NA	NA	NA	NA	NA	NA	NA	NA	NA	NA	NA	NA	NA	NA	NA	NA	NA	NA	NA	NA	NA	NA	NA	NA	NA	NA	NA	NA	NA	NA	NA	NA	NA	NA	NA	NA	NA	NA
AT1G05227	28716272	NA	NA	NA	NA	NA	NA	NA	NA	NA	NA	NA	NA	NA	NA	NA	NA	NA	NA	NA	NA	NA	NA	NA	NA	NA	NA	NA	NA	NA	NA	NA	NA	NA	NA	NA	NA	NA	NA	NA	NA	NA	NA	NA	NA	NA	NA	NA	NA
AT1G05230	839256	HDG2	-0.414502	0.331734	0.88183	0.098181	0.787393	0.996571	-0.0231424	0.961476	0.99658	-0.175571	0.641962	0.8421	0.720774	0.0142564	0.0788447	-0.470954	0.203732	0.616818	-0.0602032	0.886051	0.999648	0.217882	0.578975	0.999089	-0.140429	0.676834	0.98817	-0.142721	0.650162	0.997728	-0.608412	0.0607338	0.219236	0.200971	0.675591	0.942481	-0.47692	0.183002	0.925617	0.328778	0.279061	0.913591	-0.166781	0.676582	0.997451	-0.324194	0.49926
AT1G05240	839237	PR9	0.344308	0.613679	0.958061	-0.112852	0.860453	0.998626	0.390803	0.557564	0.954289	-0.612867	0.261569	0.546909	-0.385407	0.506472	0.760555	-0.0355349	0.939633	0.989165	-0.776349	0.229192	0.999648	0.0081127	0.989174	0.999089	-0.0932631	0.895905	0.990386	-0.370548	0.379768	0.997728	0.176377	0.722792	0.893228	0.290999	0.547975	0.915664	-0.434641	0.415361	0.999228	-0.0905228	0.873706	0.995118	0.293796	0.677474	0.997451	-0.985195	0.0836652
AT1G05243	28716275	NA	-0.626639	0.150004	0.691257	0.157485	0.577157	0.996571	0.237308	0.352145	0.877294	-0.0262103	0.922193	0.974412	-0.212523	0.34635	0.63253	-0.524612	0.0287047	0.226247	0.423723	0.144687	0.999648	-0.14689	0.592415	0.999089	-0.461113	0.100955	0.752327	-0.0772374	0.744299	0.997728	-0.0856508	0.678877	0.869356	0.600018	0.0540524	0.39872	-0.208572	0.573741	0.999228	0.025812	0.926865	0.995118	-0.232595	0.328915	0.985826	-0.100665	0.65192
AT1G05247	28716276	NA	NA	NA	NA	NA	NA	NA	NA	NA	NA	NA	NA	NA	NA	NA	NA	NA	NA	NA	NA	NA	NA	NA	NA	NA	NA	NA	NA	NA	NA	NA	NA	NA	NA	NA	NA	NA	NA	NA	NA	NA	NA	NA	NA	NA	NA	NA	NA
AT1G05250	838206	AtPRX1; PRX2	NA	NA	NA	-0.46385	0.602599	0.996571	NA	NA	NA	-0.41751	0.602926	0.820044	-0.642151	0.393342	0.673781	-0.0974403	0.888182	0.977001	NA	NA	NA	0.0257354	0.971293	0.999089	NA	NA	NA	-0.491843	0.444619	0.997728	0.281925	0.697566	0.878887	0.153535	0.815029	0.963499	NA	NA	NA	-0.422845	0.633041	0.984881	-0.400088	0.663342	0.997451	-0.910904	0.287436
AT1G05253	28716277	NA	0.0517723	0.685495	0.966565	-0.443493	0.0259976	0.521254	-0.703908	5.53781e-05	0.0154066	-0.0362374	0.765158	0.906467	0.554012	0.000640905	0.0110103	0.120485	0.0883321	0.414555	-0.263629	0.0826813	0.999648	0.271617	0.189835	0.999089	0.480121	0.00844353	0.36688	-0.0906819	0.431548	0.997728	-0.108286	0.156336	0.406524	-0.305169	0.00637622	0.150763	-0.217817	0.084	0.823799	-0.15846	0.276842	0.912993	-0.228638	0.123955	0.823424	-0.127904	0.321052
AT1G05257	28716278	NA	-0.653808	0.184392	0.74274	-0.00432743	0.987507	0.998739	-1.42642	0.0234918	0.314837	NA	NA	NA	NA	NA	NA	0.948408	0.113319	0.465011	0.0553291	0.896188	0.999648	0.211354	0.4497	0.999089	0.660376	0.296305	0.940389	NA	NA	NA	NA	NA	NA	-0.313072	0.635193	0.93595	-0.60432	0.0935101	0.836042	0.21982	0.443003	0.982294	-0.779132	0.279255	0.974134	NA	NA
AT1G05260	837028	RCI3; RCI3A	NA	NA	NA	NA	NA	NA	NA	NA	NA	NA	NA	NA	NA	NA	NA	NA	NA	NA	NA	NA	NA	NA	NA	NA	NA	NA	NA	NA	NA	NA	NA	NA	NA	NA	NA	NA	NA	NA	NA	NA	NA	NA	NA	NA	NA	NA	NA
AT1G05267	28716280	NA	0.108792	0.783075	0.978047	0.468186	0.18153	0.900732	0.143785	0.641958	0.966423	-0.258564	0.290877	0.57806	0.0309564	0.886003	0.951385	0.224314	0.658362	0.927468	0.177846	0.68297	0.999648	-0.365948	0.26383	0.999089	-0.114948	0.722577	0.98817	0.464912	0.0508604	0.997728	-0.170258	0.455914	0.737479	0.317213	0.202373	0.686193	0.277388	0.59498	0.999228	0.117845	0.734761	0.984914	0.0215136	0.945476	0.998933	0.20563	0.418886
AT1G05270	837027	NA	NA	NA	NA	NA	NA	NA	NA	NA	NA	NA	NA	NA	NA	NA	NA	NA	NA	NA	NA	NA	NA	NA	NA	NA	NA	NA	NA	NA	NA	NA	NA	NA	NA	NA	NA	NA	NA	NA	NA	NA	NA	NA	NA	NA	NA	NA	NA
AT1G05273	28716281	U2-1	NA	NA	NA	NA	NA	NA	NA	NA	NA	NA	NA	NA	NA	NA	NA	NA	NA	NA	NA	NA	NA	NA	NA	NA	NA	NA	NA	NA	NA	NA	NA	NA	NA	NA	NA	NA	NA	NA	NA	NA	NA	NA	NA	NA	NA	NA	NA
AT1G05277	28716282	NA	-0.168508	0.143499	0.684224	0.210855	0.294671	0.993135	-0.644241	0.00207934	0.111841	0.732418	0.00506222	0.0421656	0.962489	0.000137781	0.00446636	-0.169958	0.100991	0.436108	0.0950159	0.457375	0.999648	-0.258953	0.250778	0.999089	0.507458	0.00670533	0.340022	0.337609	0.104766	0.997728	-0.818148	0.000316326	0.00558643	0.357541	0.00354743	0.121914	-0.078094	0.467117	0.999228	-0.0355019	0.839435	0.990448	-0.144496	0.367667	0.996347	1.07238	8.1909e-05
AT1G05280	837026	NA	NA	NA	NA	NA	NA	NA	NA	NA	NA	NA	NA	NA	NA	NA	NA	NA	NA	NA	NA	NA	NA	NA	NA	NA	NA	NA	NA	NA	NA	NA	NA	NA	NA	NA	NA	NA	NA	NA	NA	NA	NA	NA	NA	NA	NA	NA	NA
AT1G05283	28716283	NA	0.079091	0.765603	0.974836	-0.450127	0.336203	0.996571	-0.846243	0.140341	0.662983	0.237798	0.678301	0.862315	1.0172	0.0359489	0.147817	0.658399	0.0616698	0.348765	-0.0632384	0.857151	0.999648	-0.211104	0.607525	0.999089	0.924014	0.182095	0.859432	0.259238	0.699566	0.997728	-0.596801	0.232104	0.511839	-0.371465	0.208163	0.691842	0.012868	0.968884	0.999447	-0.649116	0.143812	0.787491	0.0691575	0.931064	0.998933	0.501706	0.474679
AT1G05287	28716284	NA	0.31305	0.189504	0.750601	0.16854	0.366149	0.996571	0.0328115	0.905741	0.988667	-0.06905	0.677324	0.861875	-0.325512	0.124151	0.339678	0.162971	0.398832	0.813941	-0.372861	0.118842	0.999648	-0.0101896	0.964545	0.999089	0.234025	0.372031	0.974885	-0.0536577	0.774365	0.997728	0.2918	0.144668	0.386288	-0.0803765	0.654016	0.939248	-0.0638123	0.763174	0.999228	0.17106	0.461032	0.983217	0.260703	0.269759	0.968059	-0.121267	0.498771
AT1G05293	28716285	NA	-0.595143	0.210721	0.777114	-0.298996	0.825557	0.996571	0.420258	0.516146	0.945774	0.00624525	0.988516	0.99637	-0.962164	0.00376683	0.0337429	-0.338362	0.536135	0.88489	-0.0783501	0.866485	0.999648	0.106055	0.740545	0.999089	0.172529	0.780012	0.98817	0.364929	0.453035	0.997728	0.0875542	0.778712	0.91971	-0.237277	0.610655	0.928934	-0.675654	0.123561	0.896982	-0.176885	0.896954	0.995118	0.587515	0.12487	0.826194	0.379957	0.341956
AT1G05297	28716286	NA	0.0442678	0.890971	0.994055	-0.152982	0.684361	0.996571	0.0314984	0.929147	0.989744	-1.42133	0.0256984	0.119711	-0.832981	0.0504636	0.186867	-0.193626	0.676546	0.931816	0.328633	0.499765	0.999648	0.228958	0.522024	0.999089	0.284389	0.388308	0.979121	-0.179181	0.558117	0.997728	0.233053	0.559135	0.807589	0.654726	0.188775	0.675407	0.368391	0.430324	0.999228	0.0913574	0.801215	0.989354	0.306522	0.455667	0.997451	-1.6045	0.0124019
AT1G05300	837029	ZIP5	NA	NA	NA	NA	NA	NA	NA	NA	NA	NA	NA	NA	NA	NA	NA	NA	NA	NA	NA	NA	NA	NA	NA	NA	NA	NA	NA	NA	NA	NA	NA	NA	NA	NA	NA	NA	NA	NA	NA	NA	NA	NA	NA	NA	NA	NA	NA
AT1G05303	28716287	NA	-0.112205	0.724835	0.972492	-0.234407	0.657419	0.996571	-1.22862	0.137592	0.65801	-0.757936	0.290205	0.577397	-0.145761	0.716825	0.876601	0.163539	0.503289	0.867841	-0.00213116	0.995997	0.999667	0.23373	0.542056	0.999089	0.956525	0.240732	0.907532	-0.169854	0.750607	0.997728	-0.270467	0.495763	0.767207	0.0648839	0.792183	0.959706	-0.116554	0.728638	0.999228	0.0167661	0.972521	0.997084	-0.277748	0.700982	0.997451	-0.933431	0.166205
AT1G05307	28716288	NA	NA	NA	NA	NA	NA	NA	NA	NA	NA	NA	NA	NA	NA	NA	NA	NA	NA	NA	NA	NA	NA	NA	NA	NA	NA	NA	NA	NA	NA	NA	NA	NA	NA	NA	NA	NA	NA	NA	NA	NA	NA	NA	NA	NA	NA	NA	NA
AT1G05310	837030	NA	NA	NA	NA	NA	NA	NA	NA	NA	NA	NA	NA	NA	NA	NA	NA	NA	NA	NA	NA	NA	NA	NA	NA	NA	NA	NA	NA	NA	NA	NA	NA	NA	NA	NA	NA	NA	NA	NA	NA	NA	NA	NA	NA	NA	NA	NA	NA
AT1G05317	28716290	NA	-0.256322	0.580886	0.95363	0.589849	0.321274	0.996571	-0.704442	0.048745	0.427938	-1.21266	0.00865595	0.0580723	-1.93137	0.0102781	0.0631495	-0.535095	0.0779154	0.391228	0.367947	0.535556	0.999648	-0.774638	0.190279	0.999089	0.276496	0.505608	0.98552	0.0672605	0.825352	0.997728	1.64183	0.000246028	0.00464899	0.74189	0.0633712	0.426468	0.110473	0.814893	0.999228	-0.173432	0.631036	0.984881	-0.440512	0.350099	0.989977	-1.14611	0.00511812
AT1G05320	837031	PICL	NA	NA	NA	NA	NA	NA	NA	NA	NA	NA	NA	NA	NA	NA	NA	NA	NA	NA	NA	NA	NA	NA	NA	NA	NA	NA	NA	NA	NA	NA	NA	NA	NA	NA	NA	NA	NA	NA	NA	NA	NA	NA	NA	NA	NA	NA	NA
AT1G05323	28716291	NA	NA	NA	NA	NA	NA	NA	NA	NA	NA	NA	NA	NA	NA	NA	NA	NA	NA	NA	NA	NA	NA	NA	NA	NA	NA	NA	NA	NA	NA	NA	NA	NA	NA	NA	NA	NA	NA	NA	NA	NA	NA	NA	NA	NA	NA	NA	NA
AT1G05327	28716292	NA	-0.873427	0.0760527	0.551759	-0.402052	0.52191	0.996571	-0.447561	0.297579	0.848624	-1.25056	0.0202031	0.102574	-1.37735	0.00239831	0.025494	0.345115	0.331697	0.765508	-0.264954	0.515229	0.999648	-0.0837492	0.857049	0.999089	0.739554	0.27194	0.921858	-0.169265	0.654073	0.997728	1.77956	0.00128708	0.0148814	0.548121	0.244807	0.727723	-1.14238	0.00914911	0.43452	-0.469985	0.370635	0.961119	0.278377	0.683303	0.997451	-1.42214	0.00549985
AT1G05330	837032	NA	NA	NA	NA	NA	NA	NA	NA	NA	NA	NA	NA	NA	NA	NA	NA	NA	NA	NA	NA	NA	NA	NA	NA	NA	NA	NA	NA	NA	NA	NA	NA	NA	NA	NA	NA	NA	NA	NA	NA	NA	NA	NA	NA	NA	NA	NA	NA
AT1G05333	28716293	NA	1.23498	0.103168	0.610426	NA	NA	NA	NA	NA	NA	3.96529	0.0258096	0.120078	1.44269e+08	0.00283256	0.0282408	NA	NA	NA	-0.517831	0.551021	0.999648	NA	NA	NA	NA	NA	NA	NA	NA	NA	NA	NA	NA	-2.94676	0.0180005	0.246843	0.710559	0.146182	0.916412	NA	NA	NA	-1.62816	0.394292	0.996794	4.38693	0.0037656
AT1G05337	28716294	NA	1.28206	0.048782	0.466596	1.14682	0.0890451	0.754314	-0.437174	0.205717	0.759948	-1.41265	0.0289883	0.129755	-1.51906	0.00750815	0.0525263	0.687166	0.231533	0.653549	-0.589637	0.310502	0.999648	0.81953	0.198423	0.999089	0.837796	0.0302488	0.539104	0.309451	0.506468	0.997728	1.40422	0.00184205	0.0191313	-0.361907	0.305803	0.783032	0.684437	0.0813966	0.823799	1.9818	0.00275597	0.356695	0.397373	0.193986	0.91449	-1.10451	0.0670423
AT1G05340	837033	AthCYSTM1	NA	NA	NA	NA	NA	NA	NA	NA	NA	NA	NA	NA	NA	NA	NA	NA	NA	NA	NA	NA	NA	NA	NA	NA	NA	NA	NA	NA	NA	NA	NA	NA	NA	NA	NA	NA	NA	NA	NA	NA	NA	NA	NA	NA	NA	NA	NA
AT1G05343	28716295	NA	NA	NA	NA	NA	NA	NA	NA	NA	NA	NA	NA	NA	NA	NA	NA	NA	NA	NA	NA	NA	NA	NA	NA	NA	NA	NA	NA	NA	NA	NA	NA	NA	NA	NA	NA	NA	NA	NA	NA	NA	NA	NA	NA	NA	NA	NA	NA
AT1G05347	28716296	NA	0.145029	0.489279	0.932923	0.199402	0.569459	0.996571	-0.395047	0.104022	0.595637	-0.065789	0.614268	0.825711	0.121739	0.301911	0.583566	0.193046	0.0213534	0.190846	-0.283462	0.276789	0.999648	-0.243798	0.493834	0.999089	0.602383	0.120689	0.782121	0.257062	0.134276	0.997728	0.243274	0.00924694	0.0580691	0.0967182	0.56361	0.921212	-0.142693	0.396109	0.999228	-0.032759	0.862697	0.995118	0.195007	0.59983	0.997451	0.193951	0.267626
AT1G05350	837034	NA	NA	NA	NA	NA	NA	NA	NA	NA	NA	NA	NA	NA	NA	NA	NA	NA	NA	NA	NA	NA	NA	NA	NA	NA	NA	NA	NA	NA	NA	NA	NA	NA	NA	NA	NA	NA	NA	NA	NA	NA	NA	NA	NA	NA	NA	NA	NA
AT1G05353	28716297	NA	0.618641	0.361482	0.890777	-0.340323	0.279676	0.993135	0.224566	0.694688	0.966423	-0.589125	0.294819	0.581876	-1.00902	0.0584932	0.204721	0.259642	0.544934	0.889547	0.180604	0.826242	0.999648	-0.0184414	0.9652	0.999089	-0.271829	0.624242	0.98817	-0.248258	0.593696	0.997728	-0.00310619	0.992261	0.998103	0.00153144	0.997085	0.999633	0.797624	0.179088	0.925617	-0.34242	0.458021	0.983217	-0.055532	0.900366	0.998933	-0.833398	0.184066
AT1G05357	28716298	NA	NA	NA	NA	NA	NA	NA	-0.0163791	0.987404	0.998425	-0.249436	0.786706	0.915241	-0.871052	0.516382	0.767519	-1.03416	0.292287	0.726228	NA	NA	NA	NA	NA	NA	0.174125	0.880764	0.990257	0.144163	0.877309	0.997728	-0.137202	0.905457	0.967996	-0.0190701	0.975974	0.998109	NA	NA	NA	NA	NA	NA	0.142273	0.89802	0.998933	-0.107708	0.888413
AT1G05360	837035	KMS2	NA	NA	NA	NA	NA	NA	NA	NA	NA	NA	NA	NA	NA	NA	NA	NA	NA	NA	NA	NA	NA	NA	NA	NA	NA	NA	NA	NA	NA	NA	NA	NA	NA	NA	NA	NA	NA	NA	NA	NA	NA	NA	NA	NA	NA	NA	NA
AT1G05363	28716299	NA	0.251129	0.422212	0.914927	0.131995	0.785857	0.996571	-0.688505	0.158219	0.693455	0.327445	0.402976	0.685353	0.466734	0.243055	0.515873	0.463522	0.205992	0.619677	-0.388166	0.250145	0.999648	-0.14972	0.785233	0.999089	0.92584	0.0945048	0.73077	0.558728	0.188488	0.997728	-0.923277	0.0375108	0.156193	-0.318831	0.338249	0.808241	-0.14347	0.639233	0.999228	-0.00483282	0.991737	0.998803	0.229033	0.660013	0.997451	0.887916	0.0321641
AT1G05367	28716300	NA	NA	NA	NA	NA	NA	NA	NA	NA	NA	NA	NA	NA	NA	NA	NA	NA	NA	NA	NA	NA	NA	NA	NA	NA	NA	NA	NA	NA	NA	NA	NA	NA	NA	NA	NA	NA	NA	NA	NA	NA	NA	NA	NA	NA	NA	NA	NA
AT1G05370	837038	NA	NA	NA	NA	NA	NA	NA	NA	NA	NA	NA	NA	NA	NA	NA	NA	NA	NA	NA	NA	NA	NA	NA	NA	NA	NA	NA	NA	NA	NA	NA	NA	NA	NA	NA	NA	NA	NA	NA	NA	NA	NA	NA	NA	NA	NA	NA	NA
AT1G05380	837039	NA	1.31498	0.0766489	0.551759	0.305219	0.747013	0.996571	0.548841	0.503201	0.941001	-0.488578	0.712038	0.879184	-0.252795	0.671781	0.852262	-0.582546	0.662904	0.92762	-1.53797	0.0560818	0.999648	-0.673611	0.519144	0.999089	NA	NA	NA	0.385481	0.547317	0.997728	0.377333	0.489316	0.761917	0.304003	0.65626	0.939248	-0.232453	0.666373	0.999228	-0.354342	0.709868	0.984881	-0.313395	0.65676	0.997451	-0.105542	0.940415
AT1G05383	28716303	NA	NA	NA	NA	NA	NA	NA	NA	NA	NA	NA	NA	NA	NA	NA	NA	NA	NA	NA	NA	NA	NA	NA	NA	NA	NA	NA	NA	NA	NA	NA	NA	NA	NA	NA	NA	NA	NA	NA	NA	NA	NA	NA	NA	NA	NA	NA	NA
AT1G05385	837040	LPA19; Psb27-H1	NA	NA	NA	NA	NA	NA	NA	NA	NA	NA	NA	NA	NA	NA	NA	NA	NA	NA	NA	NA	NA	NA	NA	NA	NA	NA	NA	NA	NA	NA	NA	NA	NA	NA	NA	NA	NA	NA	NA	NA	NA	NA	NA	NA	NA	NA	NA
AT1G05397	28716305	NA	NA	NA	NA	NA	NA	NA	NA	NA	NA	NA	NA	NA	NA	NA	NA	NA	NA	NA	NA	NA	NA	NA	NA	NA	NA	NA	NA	NA	NA	NA	NA	NA	NA	NA	NA	NA	NA	NA	NA	NA	NA	NA	NA	NA	NA	NA	NA
AT1G05400	837041	NA	NA	NA	NA	NA	NA	NA	NA	NA	NA	NA	NA	NA	NA	NA	NA	NA	NA	NA	NA	NA	NA	NA	NA	NA	NA	NA	NA	NA	NA	NA	NA	NA	NA	NA	NA	NA	NA	NA	NA	NA	NA	NA	NA	NA	NA	NA	NA
AT1G05410	837042	NA	NA	NA	NA	NA	NA	NA	NA	NA	NA	NA	NA	NA	NA	NA	NA	NA	NA	NA	NA	NA	NA	NA	NA	NA	NA	NA	NA	NA	NA	NA	NA	NA	NA	NA	NA	NA	NA	NA	NA	NA	NA	NA	NA	NA	NA	NA	NA
AT1G05417	28716308	NA	NA	NA	NA	NA	NA	NA	NA	NA	NA	NA	NA	NA	NA	NA	NA	NA	NA	NA	NA	NA	NA	NA	NA	NA	NA	NA	NA	NA	NA	NA	NA	NA	NA	NA	NA	NA	NA	NA	NA	NA	NA	NA	NA	NA	NA	NA	NA
AT1G05420	837043	ATOFP12; OFP12	NA	NA	NA	NA	NA	NA	NA	NA	NA	NA	NA	NA	NA	NA	NA	NA	NA	NA	NA	NA	NA	NA	NA	NA	NA	NA	NA	NA	NA	NA	NA	NA	NA	NA	NA	NA	NA	NA	NA	NA	NA	NA	NA	NA	NA	NA	NA
AT1G05427	28716310	NA	NA	NA	NA	NA	NA	NA	NA	NA	NA	NA	NA	NA	NA	NA	NA	NA	NA	NA	NA	NA	NA	NA	NA	NA	NA	NA	NA	NA	NA	NA	NA	NA	NA	NA	NA	NA	NA	NA	NA	NA	NA	NA	NA	NA	NA	NA	NA
AT1G05430	837044	NA	NA	NA	NA	NA	NA	NA	NA	NA	NA	NA	NA	NA	NA	NA	NA	NA	NA	NA	NA	NA	NA	NA	NA	NA	NA	NA	NA	NA	NA	NA	NA	NA	NA	NA	NA	NA	NA	NA	NA	NA	NA	NA	NA	NA	NA	NA	NA
AT1G05433	28716311	NA	NA	NA	NA	NA	NA	NA	NA	NA	NA	NA	NA	NA	NA	NA	NA	NA	NA	NA	NA	NA	NA	NA	NA	NA	NA	NA	NA	NA	NA	NA	NA	NA	NA	NA	NA	NA	NA	NA	NA	NA	NA	NA	NA	NA	NA	NA	NA
AT1G05443	28716312	NA	NA	NA	NA	NA	NA	NA	NA	NA	NA	NA	NA	NA	NA	NA	NA	NA	NA	NA	NA	NA	NA	NA	NA	NA	NA	NA	NA	NA	NA	NA	NA	NA	NA	NA	NA	NA	NA	NA	NA	NA	NA	NA	NA	NA	NA	NA	NA
AT1G05447	28716313	NA	0.00447231	0.994112	0.999689	0.265493	0.741301	0.996571	-0.374228	0.624291	0.965001	0.407624	0.477242	0.743594	0.395189	0.505454	0.759769	0.594802	0.108707	0.455775	-0.771331	0.236805	0.999648	-0.394804	0.530175	0.999089	0.650757	0.532752	0.986819	0.269338	0.666022	0.997728	0.558908	0.38802	0.684658	0.416294	0.506757	0.897084	-0.769047	0.253561	0.985365	-0.123432	0.868534	0.995118	0.263088	0.753957	0.997451	0.679322	0.343579
AT1G05450	837046	NA	NA	NA	NA	NA	NA	NA	NA	NA	NA	NA	NA	NA	NA	NA	NA	NA	NA	NA	NA	NA	NA	NA	NA	NA	NA	NA	NA	NA	NA	NA	NA	NA	NA	NA	NA	NA	NA	NA	NA	NA	NA	NA	NA	NA	NA	NA	NA
AT1G05453	28716314	NA	-0.119508	0.585031	0.95363	0.618044	0.0139303	0.447346	-0.0957631	0.720197	0.967519	0.872105	0.0119627	0.0715127	0.186121	0.488249	0.74904	0.299041	0.0613874	0.34798	-0.171799	0.539962	0.999648	0.0421444	0.856758	0.999089	0.394964	0.127482	0.78282	0.204139	0.394541	0.997728	-0.28935	0.0752159	0.253521	-0.25896	0.049451	0.385389	-0.298355	0.158797	0.924497	0.673626	0.0121682	0.415878	0.294572	0.391747	0.996794	1.07767	0.000341757
AT1G05460	837047	SDE3	-0.676561	0.780632	0.977603	NA	NA	NA	-0.536621	0.773605	0.972578	NA	NA	NA	-0.890962	0.559332	0.794027	-1.71715	0.457899	0.849403	NA	NA	NA	0.160758	0.91013	0.999089	1.15203	0.55242	0.986819	-0.0679693	0.940739	0.997728	NA	NA	NA	0.957327	0.620572	0.930302	NA	NA	NA	NA	NA	NA	NA	NA	NA	NA	NA
AT1G05463	28716315	NA	-0.270389	0.434364	0.9195	-0.168594	0.510459	0.996571	0.360814	0.128272	0.643553	0.461314	0.119016	0.335197	0.302623	0.223304	0.489309	-0.397855	0.0629974	0.353264	0.217819	0.536411	0.999648	-0.00918462	0.963506	0.999089	-0.214769	0.330026	0.962718	-0.0122308	0.958613	0.997728	-0.0630699	0.817354	0.935267	0.705773	0.0271338	0.287673	-0.0587773	0.827697	0.999228	-0.165908	0.501578	0.984881	0.138446	0.478446	0.997451	0.449102	0.113834
AT1G05467	28716316	NA	-0.109779	0.608185	0.957866	0.0767956	0.682091	0.996571	0.209662	0.31957	0.860005	0.578849	0.00687514	0.0509635	0.131482	0.394089	0.674677	-0.226426	0.0877623	0.413307	0.259915	0.355223	0.999648	-0.0990206	0.659277	0.999089	0.0851641	0.65261	0.98817	-0.00280643	0.985533	0.997728	-0.199294	0.230859	0.510168	0.170348	0.22056	0.704347	0.147424	0.593613	0.999228	-0.00904826	0.963582	0.997084	0.288264	0.11399	0.8158	0.57415	0.0113623
AT1G05470	837048	CVP2	NA	NA	NA	NA	NA	NA	NA	NA	NA	NA	NA	NA	NA	NA	NA	NA	NA	NA	NA	NA	NA	NA	NA	NA	NA	NA	NA	NA	NA	NA	NA	NA	NA	NA	NA	NA	NA	NA	NA	NA	NA	NA	NA	NA	NA	NA	NA
AT1G05483	28716319	NA	NA	NA	NA	NA	NA	NA	NA	NA	NA	NA	NA	NA	NA	NA	NA	NA	NA	NA	NA	NA	NA	NA	NA	NA	NA	NA	NA	NA	NA	NA	NA	NA	NA	NA	NA	NA	NA	NA	NA	NA	NA	NA	NA	NA	NA	NA	NA
AT1G05487	28716320	NA	NA	NA	NA	NA	NA	NA	NA	NA	NA	NA	NA	NA	NA	NA	NA	NA	NA	NA	NA	NA	NA	NA	NA	NA	NA	NA	NA	NA	NA	NA	NA	NA	NA	NA	NA	NA	NA	NA	NA	NA	NA	NA	NA	NA	NA	NA	NA
AT1G05490	837051	chr31; CLSY3	NA	NA	NA	NA	NA	NA	NA	NA	NA	NA	NA	NA	NA	NA	NA	NA	NA	NA	NA	NA	NA	NA	NA	NA	NA	NA	NA	NA	NA	NA	NA	NA	NA	NA	NA	NA	NA	NA	NA	NA	NA	NA	NA	NA	NA	NA	NA
AT1G05493	28716321	NA	1.01928	0.64619	0.961412	-0.0496784	0.977029	0.998739	-0.308707	0.81022	0.978391	0.898795	0.458791	0.727467	0.294728	0.864672	0.943957	-0.512001	0.769699	0.950351	-0.983501	0.662237	0.999648	-0.578245	0.633636	0.999089	0.971944	0.45057	0.980207	1.0277	0.627434	0.997728	-0.374409	0.823337	0.937198	2.20721	0.327201	0.799812	0.0290615	0.986651	0.999447	-0.623995	0.61088	0.984881	0.650183	0.719783	0.997451	1.90798	0.259064
AT1G05500	837052	ATSYTE; NTMC2T2.1; NTMC2TYPE2.1; SYT5; SYTE	NA	NA	NA	NA	NA	NA	NA	NA	NA	NA	NA	NA	NA	NA	NA	NA	NA	NA	NA	NA	NA	NA	NA	NA	NA	NA	NA	NA	NA	NA	NA	NA	NA	NA	NA	NA	NA	NA	NA	NA	NA	NA	NA	NA	NA	NA	NA
AT1G05510	837053	OBAP1a	NA	NA	NA	NA	NA	NA	NA	NA	NA	NA	NA	NA	NA	NA	NA	NA	NA	NA	NA	NA	NA	NA	NA	NA	NA	NA	NA	NA	NA	NA	NA	NA	NA	NA	NA	NA	NA	NA	NA	NA	NA	NA	NA	NA	NA	NA	NA
AT1G05517	28716325	NA	NA	NA	NA	NA	NA	NA	NA	NA	NA	NA	NA	NA	NA	NA	NA	NA	NA	NA	NA	NA	NA	NA	NA	NA	NA	NA	NA	0.124077	0.945989	0.997728	NA	NA	NA	NA	NA	NA	NA	NA	NA	NA	NA	NA	NA	NA	NA	NA	NA
AT1G05520	837054	AtSEC23B	NA	NA	NA	1.21834	0.480948	0.996571	-0.475944	0.7995	0.975997	-0.119543	0.933048	0.978683	-0.575048	0.760192	0.90006	NA	NA	NA	-0.649508	0.782453	0.999648	-0.619699	0.741804	0.999089	0.0547387	0.976552	0.998288	1.5352	0.489921	0.997728	-0.471914	0.723771	0.893875	-0.659279	0.767981	0.955169	-0.562356	0.767408	0.999228	0.617437	0.385256	0.966506	-0.438941	0.819527	0.998933	1.4154	0.457693
AT1G05523	28716326	NA	-1.22805	0.461814	0.928805	1.06931	0.552902	0.996571	-1.21665	0.649092	0.966423	-3.64472	0.0518135	0.194126	-2.87483	0.1998	0.456888	0.195034	0.91013	0.983882	1.25815	0.437956	0.999648	-1.51669	0.404636	0.999089	2.69485	0.40402	0.979198	-0.381489	0.168719	0.997728	1.7262	0.401341	0.697163	0.375442	0.827159	0.966809	0.0244344	0.991007	0.999447	-0.430767	0.0963463	0.705909	1.4939	0.603201	0.997451	-4.02591	0.0437957
AT1G05527	28716327	NA	NA	NA	NA	NA	NA	NA	NA	NA	NA	NA	NA	NA	NA	NA	NA	NA	NA	NA	NA	NA	NA	NA	NA	NA	NA	NA	NA	NA	NA	NA	NA	NA	NA	NA	NA	NA	NA	NA	NA	NA	NA	NA	NA	NA	NA	NA	NA
AT1G05530	837055	UGT2; UGT75B2	NA	NA	NA	NA	NA	NA	NA	NA	NA	NA	NA	NA	NA	NA	NA	NA	NA	NA	NA	NA	NA	NA	NA	NA	NA	NA	NA	NA	NA	NA	NA	NA	NA	NA	NA	NA	NA	NA	NA	NA	NA	NA	NA	NA	NA	NA	NA
AT1G05553	28716332	NA	-0.104008	0.489851	0.932923	-0.265403	0.32824	0.996571	-0.10383	0.676549	0.966423	1.14088	0.00104904	0.0161729	1.08344	0.0156975	0.0836156	0.318855	0.132156	0.505397	-0.0618261	0.717458	0.999648	0.0752522	0.765064	0.999089	0.220994	0.375897	0.97511	0.0421435	0.86497	0.997728	-0.778459	0.0256124	0.119146	-0.0704771	0.543786	0.913964	-0.172716	0.299882	0.999228	-0.176345	0.481469	0.984881	0.111297	0.551867	0.997451	1.18738	0.00105044
AT1G05557	28716333	NA	-0.729763	0.00839111	0.255113	-0.303229	0.280921	0.993135	-0.442948	0.089887	0.558282	-2.51447	0.00180834	0.0219116	-2.2192	0.000390417	0.00810091	0.217385	0.298269	0.731368	-0.0855755	0.687313	0.999648	-0.0647406	0.811301	0.999089	0.254226	0.194999	0.871498	-0.289893	0.443521	0.997728	3.01374	1.71733e-05	0.000850637	-0.52295	0.0281481	0.294485	-0.821761	0.00293509	0.269728	-0.356162	0.173447	0.815892	-0.197137	0.480715	0.997451	-2.80866	0.000128975
AT1G05560	837058	UGT1; UGT75B1	-0.129879	0.309098	0.867951	-0.358825	0.013974	0.447346	-0.0732026	0.480228	0.934756	0.53214	0.00218124	0.0244214	0.87619	0.000107733	0.00399455	-0.0246514	0.70701	0.934228	-0.183589	0.169011	0.999648	0.161463	0.332799	0.999089	0.0350499	0.799278	0.98817	-0.267478	0.0521742	0.997728	-0.572829	0.00110745	0.0133967	-0.0525614	0.449832	0.864211	-0.319101	0.00846513	0.42176	-0.184163	0.266712	0.903653	-0.0434624	0.74222	0.997451	0.262498	0.0421362
AT1G05562	10723102	NA	-1.04422	0.001224	0.147639	-0.177888	0.617692	0.996571	0.225361	0.391959	0.900067	-4.6127	1.65322e-05	0.00200738	-4.09921	8.03877e-07	0.000560289	-0.945336	0.000292407	0.0170919	0.289244	0.450968	0.999648	0.034481	0.929444	0.999089	1.26981	0.000288255	0.0888157	0.790738	0.0380562	0.997728	3.62943	1.32656e-06	0.000250441	0.461197	0.064185	0.42884	-0.761021	0.076598	0.819141	-0.131951	0.732229	0.984881	1.49038	0.000327497	0.117824	-3.81885	9.02007e-07
AT1G05563	28716334	NA	NA	NA	NA	NA	NA	NA	NA	NA	NA	NA	NA	NA	NA	NA	NA	NA	NA	NA	NA	NA	NA	NA	NA	NA	NA	NA	NA	NA	NA	NA	NA	NA	NA	NA	NA	NA	NA	NA	NA	NA	NA	NA	NA	NA	NA	NA	NA
AT1G05570	837059	ATGSL06; ATGSL6; CALS1; GSL06; GSL6	NA	NA	NA	NA	NA	NA	NA	NA	NA	0.155306	0.920407	0.973803	NA	NA	NA	NA	NA	NA	NA	NA	NA	NA	NA	NA	NA	NA	NA	NA	NA	NA	NA	NA	NA	NA	NA	NA	0.494883	0.617564	0.999228	NA	NA	NA	NA	NA	NA	NA	NA
AT1G05575	837061	NA	0.110623	0.843342	0.989224	NA	NA	NA	0.0698309	0.928046	0.989744	0.837092	0.32049	0.609518	0.896377	0.304753	0.587568	0.691915	0.271467	0.705799	-0.568795	0.248557	0.999648	NA	NA	NA	0.0907686	0.883273	0.990257	0.107488	0.925482	0.997728	-0.409502	0.665746	0.862605	-0.260595	0.722286	0.951212	-0.458607	0.420384	0.999228	NA	NA	NA	0.156498	0.846369	0.998933	0.943086	0.299002
AT1G05577	837062	SOK1	NA	NA	NA	NA	NA	NA	NA	NA	NA	NA	NA	NA	NA	NA	NA	NA	NA	NA	NA	NA	NA	NA	NA	NA	NA	NA	NA	NA	NA	NA	NA	NA	NA	NA	NA	NA	NA	NA	NA	NA	NA	NA	NA	NA	NA	NA	NA
AT1G05583	28716336	NA	NA	NA	NA	NA	NA	NA	NA	NA	NA	NA	NA	NA	NA	NA	NA	NA	NA	NA	NA	NA	NA	NA	NA	NA	NA	NA	NA	NA	NA	NA	NA	NA	NA	NA	NA	NA	NA	NA	NA	NA	NA	NA	NA	NA	NA	NA	NA
AT1G05590	837064	ATHEX3; HEXO2	NA	NA	NA	NA	NA	NA	NA	NA	NA	NA	NA	NA	NA	NA	NA	NA	NA	NA	NA	NA	NA	NA	NA	NA	NA	NA	NA	NA	NA	NA	NA	NA	NA	NA	NA	NA	NA	NA	NA	NA	NA	NA	NA	NA	NA	NA	NA
AT1G05600	837065	EMB3101	NA	NA	NA	NA	NA	NA	NA	NA	NA	NA	NA	NA	NA	NA	NA	NA	NA	NA	NA	NA	NA	NA	NA	NA	NA	NA	NA	NA	NA	NA	NA	NA	NA	NA	NA	NA	NA	NA	NA	NA	NA	NA	NA	NA	NA	NA	NA
AT1G05607	28716341	NA	-0.617012	0.130081	0.65824	1.06124	0.0501573	0.624405	0.0636091	0.768431	0.972067	1.50593	0.00475336	0.0403645	0.955676	0.0181663	0.0926415	-0.596259	0.0327786	0.244861	-0.0800356	0.712078	0.999648	0.200148	0.664952	0.999089	0.331785	0.11272	0.769702	0.270865	0.225289	0.997728	-1.53051	0.000377051	0.00628667	0.140723	0.500028	0.893937	-0.702204	0.0800022	0.82288	1.274	0.0196009	0.466918	0.387731	0.0789569	0.740657	1.77343	0.00158483
AT1G05610	837066	APS2	NA	NA	NA	NA	NA	NA	NA	NA	NA	NA	NA	NA	NA	NA	NA	NA	NA	NA	NA	NA	NA	NA	NA	NA	NA	NA	NA	NA	NA	NA	NA	NA	NA	NA	NA	NA	NA	NA	NA	NA	NA	NA	NA	NA	NA	NA	NA
AT1G05615	837067	NA	NA	NA	NA	NA	NA	NA	NA	NA	NA	NA	NA	NA	NA	NA	NA	NA	NA	NA	NA	NA	NA	NA	NA	NA	NA	NA	NA	NA	NA	NA	NA	NA	NA	NA	NA	NA	NA	NA	NA	NA	NA	NA	NA	NA	NA	NA	NA
AT1G05620	837068	NSH2; URH2	NA	NA	NA	NA	NA	NA	NA	NA	NA	NA	NA	NA	NA	NA	NA	NA	NA	NA	NA	NA	NA	NA	NA	NA	NA	NA	NA	NA	NA	NA	NA	NA	NA	NA	NA	NA	NA	NA	NA	NA	NA	NA	NA	NA	NA	NA	NA
AT1G05630	837069	5PTASE13; AT5PTASE13	-0.208719	0.753223	0.974677	-0.316737	0.486125	0.996571	-0.206646	0.55203	0.952935	-0.992153	0.034206	0.146566	0.232707	0.555852	0.791857	-0.154501	0.591798	0.904316	0.371562	0.516699	0.999648	-0.643189	0.165957	0.999089	0.038859	0.912666	0.992472	-0.538004	0.175196	0.997728	-0.19988	0.564749	0.809052	0.0797597	0.833025	0.967007	0.159346	0.751475	0.999228	-0.9447	0.0702132	0.644574	-0.178639	0.675036	0.997451	-1.53534	0.00169558
AT1G05637	28716347	ath-MIR781b	NA	NA	NA	NA	NA	NA	NA	NA	NA	NA	NA	NA	NA	NA	NA	NA	NA	NA	NA	NA	NA	NA	NA	NA	NA	NA	NA	NA	NA	NA	NA	NA	NA	NA	NA	NA	NA	NA	NA	NA	NA	NA	NA	NA	NA	NA	NA
AT1G05640	837070	NA	-0.00885896	0.990289	0.99933	-0.0417206	0.953285	0.998739	1.35885	0.0384955	0.391161	0.453331	0.738443	0.892784	0.385593	0.616682	0.823977	0.508478	0.278688	0.713927	0.688915	0.62878	0.999648	-0.430438	0.502104	0.999089	-0.43917	0.742203	0.98817	-0.492535	0.69394	0.997728	-0.50512	0.502136	0.771687	0.151188	0.709489	0.945788	0.668544	0.588475	0.999228	-0.462431	0.365678	0.959692	0.900976	0.464285	0.997451	-0.0458724	0.95224
AT1G05643	28716348	NA	NA	NA	NA	NA	NA	NA	NA	NA	NA	NA	NA	NA	NA	NA	NA	NA	NA	NA	NA	NA	NA	NA	NA	NA	NA	NA	NA	NA	NA	NA	NA	NA	NA	NA	NA	NA	NA	NA	NA	NA	NA	NA	NA	NA	NA	NA	NA
AT1G05647	28716349	NA	NA	NA	NA	NA	NA	NA	NA	NA	NA	NA	NA	NA	NA	NA	NA	NA	NA	NA	NA	NA	NA	NA	NA	NA	NA	NA	NA	NA	NA	NA	NA	NA	NA	NA	NA	NA	NA	NA	NA	NA	NA	NA	NA	NA	NA	NA	NA
AT1G05650	837072	NA	NA	NA	NA	NA	NA	NA	NA	NA	NA	NA	NA	NA	NA	NA	NA	NA	NA	NA	NA	NA	NA	NA	NA	NA	NA	NA	NA	NA	NA	NA	NA	NA	NA	NA	NA	NA	NA	NA	NA	NA	NA	NA	NA	NA	NA	NA	NA
AT1G05660	837073	NA	NA	NA	NA	NA	NA	NA	NA	NA	NA	NA	NA	NA	NA	NA	NA	NA	NA	NA	NA	NA	NA	NA	NA	NA	NA	NA	NA	NA	NA	NA	NA	NA	NA	NA	NA	NA	NA	NA	NA	NA	NA	NA	NA	NA	NA	NA	NA
AT1G05663	28716352	NA	NA	NA	NA	NA	NA	NA	NA	NA	NA	NA	NA	NA	NA	NA	NA	NA	NA	NA	NA	NA	NA	NA	NA	NA	NA	NA	NA	NA	NA	NA	NA	NA	NA	NA	NA	NA	NA	NA	NA	NA	NA	NA	NA	NA	NA	NA	NA
AT1G05670	837074	NA	NA	NA	NA	NA	NA	NA	NA	NA	NA	NA	NA	NA	NA	NA	NA	NA	NA	NA	NA	NA	NA	NA	NA	NA	NA	NA	NA	NA	NA	NA	NA	NA	NA	NA	NA	NA	NA	NA	NA	NA	NA	NA	NA	NA	NA	NA	NA
AT1G05675	10723139	NA	NA	NA	NA	NA	NA	NA	NA	NA	NA	NA	NA	NA	NA	NA	NA	NA	NA	NA	NA	NA	NA	NA	NA	NA	NA	NA	NA	NA	NA	NA	NA	NA	NA	NA	NA	NA	NA	NA	NA	NA	NA	NA	NA	NA	NA	NA	NA
AT1G05680	837075	UGT74E2	NA	NA	NA	NA	NA	NA	NA	NA	NA	NA	NA	NA	NA	NA	NA	NA	NA	NA	NA	NA	NA	NA	NA	NA	NA	NA	NA	-1.20431	0.532497	0.997728	NA	NA	NA	NA	NA	NA	NA	NA	NA	NA	NA	NA	NA	NA	NA	NA	NA
AT1G05683	28716355	NA	NA	NA	NA	NA	NA	NA	NA	NA	NA	NA	NA	NA	NA	NA	NA	NA	NA	NA	NA	NA	NA	NA	NA	NA	NA	NA	NA	NA	NA	NA	NA	NA	NA	NA	NA	NA	NA	NA	NA	NA	NA	NA	NA	NA	NA	NA	NA
AT1G05687	28716356	NA	-0.789213	0.0652687	0.521715	0.333948	0.0419538	0.593272	0.186352	0.403151	0.904812	-0.85796	0.000834127	0.014382	-0.947065	0.00579885	0.0444318	-1.1427	0.000341082	0.0194063	0.656012	0.128725	0.999648	-0.293914	0.141752	0.999089	-0.414665	0.0350125	0.565822	-0.337846	0.0624455	0.997728	0.0384889	0.649006	0.855157	0.84259	0.000140355	0.0260904	-0.136462	0.575814	0.999228	0.0539534	0.742604	0.984914	-0.237715	0.356205	0.991756	-1.19596	0.000122835
AT1G05690	837076	BT3	NA	NA	NA	NA	NA	NA	NA	NA	NA	NA	NA	NA	NA	NA	NA	NA	NA	NA	NA	NA	NA	NA	NA	NA	NA	NA	NA	NA	NA	NA	NA	NA	NA	NA	NA	NA	NA	NA	NA	NA	NA	NA	NA	NA	NA	NA	NA
AT1G05693	28716357	NA	NA	NA	NA	NA	NA	NA	NA	NA	NA	NA	NA	NA	NA	NA	NA	NA	NA	NA	NA	NA	NA	NA	NA	NA	NA	NA	NA	NA	NA	NA	NA	NA	NA	NA	NA	NA	NA	NA	NA	NA	NA	NA	NA	NA	NA	NA	NA
AT1G05700	837077	NA	NA	NA	NA	NA	NA	NA	NA	NA	NA	NA	NA	NA	NA	NA	NA	NA	NA	NA	NA	NA	NA	NA	NA	NA	NA	NA	NA	NA	NA	NA	NA	NA	NA	NA	NA	NA	NA	NA	NA	NA	NA	NA	NA	NA	NA	NA	NA
AT1G05703	28716359	NA	-0.537003	0.0596312	0.503479	-0.0337368	0.899817	0.998739	-0.0782681	0.703435	0.966423	-0.575092	0.02007	0.102154	-0.00548355	0.980448	0.991964	0.281962	0.35628	0.780813	0.534693	0.0787603	0.999648	0.0934589	0.715319	0.999089	0.158634	0.462026	0.983615	0.192852	0.362708	0.997728	-0.260242	0.386681	0.683807	-0.213549	0.480913	0.883456	-0.00801906	0.977557	0.999447	0.0718023	0.752115	0.984914	0.0751935	0.712999	0.997451	-0.385659	0.11855
AT1G05707	28716360	NA	0.539073	0.221748	0.788998	0.496696	0.100942	0.783207	-0.713894	0.129698	0.646326	-0.633713	0.618094	0.827421	-0.341761	0.493423	0.752219	0.252094	0.439626	0.835717	0.636305	0.611489	0.999648	0.18656	0.610656	0.999089	-0.0363544	0.931955	0.994427	-0.287862	0.486008	0.997728	-0.210419	0.480596	0.756204	0.028294	0.939173	0.991294	1.17759	0.317841	0.999228	0.698153	0.0997179	0.713998	-0.75638	0.0468648	0.641488	-0.924932	0.452179
AT1G05710	837078	NA	NA	NA	NA	NA	NA	NA	NA	NA	NA	NA	NA	NA	NA	NA	NA	NA	NA	NA	NA	NA	NA	NA	NA	NA	NA	NA	NA	NA	NA	NA	NA	NA	NA	NA	NA	NA	NA	NA	NA	NA	NA	NA	NA	NA	NA	NA	NA
AT1G05717	28716362	NA	NA	NA	NA	NA	NA	NA	NA	NA	NA	NA	NA	NA	NA	NA	NA	NA	NA	NA	NA	NA	NA	NA	NA	NA	NA	NA	NA	NA	NA	NA	NA	NA	NA	NA	NA	NA	NA	NA	NA	NA	NA	NA	NA	NA	NA	NA	NA
AT1G05720	837079	NA	NA	NA	NA	NA	NA	NA	NA	NA	NA	NA	NA	NA	NA	NA	NA	NA	NA	NA	NA	NA	NA	NA	NA	NA	NA	NA	NA	NA	NA	NA	NA	NA	NA	NA	NA	NA	NA	NA	NA	1.02943	0.73441	0.984914	NA	NA	NA	NA	NA
AT1G05723	28716363	NA	-0.623342	0.32219	0.874829	-0.248694	0.748965	0.996571	0.603266	0.41377	0.906161	-1.57501	0.0771818	0.254247	-1.17446	0.100025	0.292127	-0.454854	0.324495	0.760479	0.466262	0.459684	0.999648	-0.0735082	0.898676	0.999089	-0.701675	0.396828	0.979121	-0.220042	0.636677	0.997728	0.293127	0.57408	0.813409	0.643616	0.195993	0.679026	-0.15866	0.819845	0.999228	-0.310173	0.670881	0.984881	-0.110363	0.863347	0.998933	-1.79874	0.0329669
AT1G05727	28716364	NA	0.0642947	0.935869	0.995564	NA	NA	NA	0.0132232	0.990077	0.998558	0.00326512	0.996535	0.998504	-0.478663	0.406537	0.682049	0.226909	0.720722	0.938462	0.302395	0.737878	0.999648	NA	NA	NA	-0.319989	0.832215	0.988228	0.538521	0.52525	0.997728	0.241871	0.66514	0.862605	0.427764	0.655898	0.939248	0.366173	0.652855	0.999228	0.153548	0.879368	0.995118	-0.325258	0.828209	0.998933	NA	NA
AT1G05730	837080	NA	-0.436526	0.0118006	0.283791	0.183256	0.336595	0.996571	0.0620119	0.712497	0.967199	0.437385	0.0211976	0.105975	0.120786	0.327063	0.612606	-0.109659	0.315733	0.749152	0.349417	0.0557355	0.999648	-0.111425	0.507647	0.999089	0.0839896	0.584374	0.986819	0.230781	0.0852652	0.997728	-0.097673	0.38589	0.683803	0.213908	0.11074	0.542672	-0.0923185	0.51617	0.999228	0.0842197	0.605123	0.984881	0.137567	0.479476	0.997451	0.668602	0.00196988
AT1G05733	28716365	NA	0.214107	0.260286	0.829537	1.16105	0.000706412	0.179208	0.355764	0.143775	0.667806	-1.35538	0.00330452	0.0317241	-0.483501	0.138503	0.364667	-0.218495	0.240353	0.665191	0.417005	0.18052	0.999648	-0.523597	0.104512	0.999089	0.140865	0.357998	0.97402	0.128437	0.511899	0.997728	0.109168	0.533162	0.792876	0.161765	0.366155	0.824039	0.628061	0.0389829	0.697248	0.651195	0.0330176	0.52768	0.489421	0.0540328	0.670408	-1.2291	0.0037009
AT1G05737	28716366	NA	NA	NA	NA	NA	NA	NA	NA	NA	NA	NA	NA	NA	NA	NA	NA	NA	NA	NA	NA	NA	NA	NA	NA	NA	NA	NA	NA	NA	NA	NA	NA	NA	NA	NA	NA	NA	NA	NA	NA	NA	NA	NA	NA	NA	NA	NA	NA
AT1G05747	28716367	NA	NA	NA	NA	NA	NA	NA	NA	NA	NA	NA	NA	NA	NA	NA	NA	NA	NA	NA	NA	NA	NA	NA	NA	NA	NA	NA	NA	NA	NA	NA	NA	NA	NA	NA	NA	NA	NA	NA	NA	NA	NA	NA	NA	NA	NA	NA	NA
AT1G05750	837083	CLB19; PDE247	-0.505195	0.206615	0.774206	-0.837616	0.0396467	0.590608	-0.909635	0.126508	0.639919	-0.274297	0.471142	0.739463	0.476948	0.293131	0.574794	-0.745426	0.0110146	0.129476	0.885026	0.0824327	0.999648	-0.102805	0.739484	0.999089	0.110692	0.664409	0.98817	0.229922	0.467985	0.997728	-0.524468	0.195047	0.464704	0.571897	0.00433937	0.131418	0.378357	0.301635	0.999228	-0.92381	0.0466588	0.567598	-0.80724	0.164687	0.877641	-0.0459704	0.883987
AT1G05753	28716368	NA	-0.610485	0.159412	0.705597	0.116418	0.716105	0.996571	-0.513935	0.135402	0.656283	0.216982	0.370869	0.659785	0.625699	0.0542558	0.195725	-0.132067	0.416482	0.825747	0.208766	0.636863	0.999648	0.535772	0.104479	0.999089	0.686469	0.0289466	0.530109	0.670365	0.0447701	0.997728	-0.0980537	0.516283	0.78025	-0.311381	0.0810987	0.476122	-0.410393	0.148341	0.92067	0.664132	0.0800866	0.669573	0.169075	0.653305	0.997451	0.885263	0.0148111
AT1G05757	28716369	NA	NA	NA	NA	NA	NA	NA	NA	NA	NA	1.01447	0.196706	0.462187	NA	NA	NA	NA	NA	NA	NA	NA	NA	NA	NA	NA	NA	NA	NA	0.426529	0.713059	0.997728	NA	NA	NA	NA	NA	NA	NA	NA	NA	NA	NA	NA	NA	NA	NA	1.43804	0.0927155
AT1G05760	837084	RTM1	1.81598	0.204647	0.771565	-1.13416	0.110394	0.803128	-0.674331	0.360381	0.882587	-0.611219	0.404148	0.686485	2.25005	0.00633659	0.0469491	0.473272	0.312749	0.746273	-2.24837	0.142317	0.999648	1.55102	0.129563	0.999089	0.829013	0.550159	0.986819	1.20892	0.0498374	0.997728	-0.670025	0.476351	0.752999	-0.159466	0.73746	0.951997	-0.448467	0.570223	0.999228	0.434281	0.715576	0.984881	0.13515	0.928935	0.998933	0.60644	0.492129
AT1G05763	28716370	NA	-0.383661	0.0567171	0.49841	0.0773282	0.65748	0.996571	0.104231	0.48252	0.935402	-0.213388	0.199182	0.466364	-0.410907	0.0367474	0.150015	0.069753	0.565948	0.895085	0.108735	0.541298	0.999648	-0.0587373	0.742653	0.999089	0.00380434	0.981763	0.998458	-0.0565732	0.684524	0.997728	0.436106	0.00897059	0.0567595	0.0587011	0.682288	0.942481	-0.279798	0.189233	0.935407	0.032157	0.794602	0.989354	0.102008	0.568169	0.997451	-0.270078	0.0721776
AT1G05767	28716371	NA	NA	NA	NA	NA	NA	NA	NA	NA	NA	NA	NA	NA	NA	NA	NA	NA	NA	NA	NA	NA	NA	NA	NA	NA	NA	NA	NA	NA	NA	NA	NA	NA	NA	NA	NA	NA	NA	NA	NA	NA	NA	NA	NA	NA	NA	NA	NA
AT1G05773	28716372	NA	-1.2929	0.00635292	0.2431	-0.0454952	0.927736	0.998739	0.321667	0.303335	0.850715	-0.511678	0.138501	0.371275	-0.115322	0.797309	0.91415	-0.3258	0.216794	0.635411	0.828399	0.0536257	0.999648	0.458985	0.414803	0.999089	-0.136145	0.729213	0.98817	0.190488	0.424211	0.997728	0.0492773	0.878686	0.958761	0.841594	0.00704611	0.160601	-0.466743	0.181229	0.925617	0.424535	0.261197	0.903653	0.172313	0.657278	0.997451	-0.322404	0.262609
AT1G05777	28716373	NA	0.506662	0.101883	0.610426	-0.0173381	0.918271	0.998739	-0.0249525	0.899364	0.988638	0.0991124	0.769648	0.907423	0.308273	0.12936	0.34955	0.611787	0.0257622	0.210514	-0.762932	0.0274209	0.999648	-0.0698953	0.733611	0.999089	-0.318659	0.245266	0.910945	-0.00450238	0.988679	0.997728	0.951675	0.00142412	0.0161099	-0.555591	0.0477199	0.379373	-0.263932	0.187624	0.933899	-0.0738592	0.67085	0.984881	-0.346456	0.237471	0.942725	0.0974997	0.5702
AT1G05780	837086	NA	0.236957	0.554685	0.944581	0.923768	0.253823	0.96957	-0.41217	0.781596	0.973138	0.729404	0.254162	0.539193	0.189975	0.721728	0.878954	0.656152	0.230995	0.652721	-0.371032	0.435299	0.999648	-0.26179	0.808697	0.999089	NA	NA	NA	0.239761	0.740623	0.997728	0.53586	0.411541	0.705366	-0.276838	0.62943	0.933709	-0.13681	0.733779	0.999228	0.680128	0.492318	0.984881	NA	NA	NA	0.969361	0.166304
AT1G05783	28716374	NA	NA	NA	NA	NA	NA	NA	NA	NA	NA	NA	NA	NA	NA	NA	NA	NA	NA	NA	NA	NA	NA	NA	NA	NA	NA	NA	NA	NA	NA	NA	NA	NA	NA	NA	NA	NA	NA	NA	NA	NA	NA	NA	NA	NA	NA	NA	NA
AT1G05787	28716375	NA	NA	NA	NA	NA	NA	NA	NA	NA	NA	NA	NA	NA	-2.93634	0.038857	0.15654	NA	NA	NA	NA	NA	NA	NA	NA	NA	NA	NA	NA	NA	NA	NA	4.06232	0.0272498	0.12431	NA	NA	NA	NA	NA	NA	NA	NA	NA	NA	NA	NA	NA	NA
AT1G05790	837088	NA	NA	NA	NA	NA	NA	NA	NA	NA	NA	NA	NA	NA	NA	NA	NA	NA	NA	NA	NA	NA	NA	NA	NA	NA	NA	NA	NA	NA	NA	NA	NA	NA	NA	NA	NA	NA	NA	NA	NA	NA	NA	NA	NA	NA	NA	NA	NA
AT1G05800	837089	DGL	NA	NA	NA	NA	NA	NA	NA	NA	NA	NA	NA	NA	NA	NA	NA	NA	NA	NA	NA	NA	NA	NA	NA	NA	NA	NA	NA	NA	NA	NA	NA	NA	NA	NA	NA	NA	NA	NA	NA	NA	NA	NA	NA	NA	NA	NA	NA
AT1G05805	837090	AKS2	-0.011347	0.978655	0.998824	1.01987	0.0042073	0.353524	0.0726829	0.77039	0.972067	-0.081095	0.804802	0.922504	1.09084	0.0305241	0.130809	-0.801592	0.0761057	0.38794	0.422325	0.377979	0.999648	0.0437278	0.89141	0.999089	0.0948032	0.599291	0.986819	0.0660781	0.872517	0.997728	-0.89337	0.0549889	0.203518	0.486936	0.430487	0.859524	0.407406	0.341026	0.999228	1.07667	0.0125681	0.419471	0.162635	0.564421	0.997451	-0.0130794	0.971967
AT1G05807	28716379	NA	NA	NA	NA	NA	NA	NA	NA	NA	NA	NA	NA	NA	NA	NA	NA	NA	NA	NA	NA	NA	NA	NA	NA	NA	NA	NA	NA	NA	NA	NA	NA	NA	NA	NA	NA	NA	NA	NA	NA	NA	NA	NA	NA	NA	NA	NA	NA
AT1G05810	837091	ARA; ARA-1; ATRAB11D; ATRABA5E; RABA5E	NA	NA	NA	NA	NA	NA	NA	NA	NA	NA	NA	NA	NA	NA	NA	NA	NA	NA	NA	NA	NA	NA	NA	NA	NA	NA	NA	NA	NA	NA	NA	NA	NA	NA	NA	NA	NA	NA	NA	NA	NA	NA	NA	NA	NA	NA	NA
AT1G05820	837092	ATSPPL5; SPPL5	NA	NA	NA	NA	NA	NA	NA	NA	NA	NA	NA	NA	NA	NA	NA	NA	NA	NA	NA	NA	NA	NA	NA	NA	NA	NA	NA	NA	NA	NA	NA	NA	NA	NA	NA	NA	NA	NA	NA	NA	NA	NA	NA	NA	NA	NA	NA
AT1G05830	837093	ATX2; SDG30	NA	NA	NA	NA	NA	NA	NA	NA	NA	NA	NA	NA	NA	NA	NA	NA	NA	NA	NA	NA	NA	NA	NA	NA	NA	NA	NA	NA	NA	NA	NA	NA	NA	NA	NA	NA	NA	NA	NA	NA	NA	NA	NA	NA	NA	NA	NA
AT1G05833	28716384	NA	-0.445887	0.0112921	0.282474	-0.240882	0.504236	0.996571	0.223232	0.141851	0.664605	0.31012	0.111255	0.321748	0.381231	0.0334607	0.140637	-0.418525	0.145534	0.529887	0.0204681	0.880483	0.999648	0.0295395	0.877334	0.999089	0.0265542	0.838867	0.988228	0.114642	0.747303	0.997728	0.399708	0.0226035	0.109183	0.0306965	0.890415	0.976898	-0.430657	0.00769858	0.414342	-0.194846	0.608328	0.984881	0.243302	0.142107	0.852423	0.425914	0.234154
AT1G05835	5007665	NA	-0.343883	0.153028	0.693415	-1.36961	0.315488	0.99631	0.0912801	0.780711	0.973138	0.107139	0.814216	0.927382	0.660454	0.0186237	0.0940894	-0.168864	0.49504	0.864869	0.32472	0.154959	0.999648	-0.0543623	0.855072	0.999089	-0.163366	0.502145	0.98552	-0.0248224	0.952406	0.997728	-0.407094	0.12681	0.355502	0.032463	0.884341	0.976835	-0.025045	0.8941	0.999447	-1.40767	0.306053	0.93046	-0.0794483	0.820975	0.998933	0.0814284	0.824762
AT1G05837	28716385	NA	0.0416207	0.783216	0.978047	0.233028	0.151602	0.864261	0.0219817	0.888687	0.988323	0.132324	0.594807	0.815495	-0.429423	0.0159959	0.0848338	0.188559	0.262683	0.696085	-0.26897	0.208387	0.999648	-0.0512725	0.760913	0.999089	0.328583	0.0776914	0.693998	0.22928	0.33505	0.997728	0.793067	0.000239825	0.00457307	0.0169532	0.929597	0.987656	-0.233326	0.198769	0.949259	0.195789	0.146991	0.791155	0.344259	0.0602668	0.696342	0.363837	0.0123795
AT1G05840	837094	NA	-1.61257	0.517627	0.936101	-0.898776	0.574592	0.996571	-0.390063	0.0328609	0.368736	1.04328	0.564275	0.799444	1.90343	0.448254	0.715901	0.286487	0.914926	0.985023	0.412236	0.813157	0.999648	1.45027	0.528336	0.999089	0.551241	0.00395013	0.301376	0.688238	0.681117	0.997728	-2.03825	0.256336	0.542003	-0.143931	0.956389	0.995421	-1.19831	0.698945	0.999228	0.573181	0.836148	0.989767	0.154395	0.351863	0.989977	1.71963	0.497927
AT1G05843	28716386	NA	0.6187	0.57781	0.95363	-1.41546	0.223006	0.943176	NA	NA	NA	0.12074	0.887378	0.958262	NA	NA	NA	-1.43501	0.333542	0.766168	NA	NA	NA	NA	NA	NA	NA	NA	NA	-0.356808	0.61804	0.997728	NA	NA	NA	1.19558	0.420634	0.854992	0.639985	0.683349	0.999228	NA	NA	NA	NA	NA	NA	-0.229248	0.788176
AT1G05847	28716387	NA	NA	NA	NA	NA	NA	NA	NA	NA	NA	NA	NA	NA	NA	NA	NA	NA	NA	NA	NA	NA	NA	NA	NA	NA	NA	NA	NA	NA	NA	NA	NA	NA	NA	NA	NA	NA	NA	NA	NA	NA	NA	NA	NA	NA	NA	NA	NA
AT1G05850	837095	ATCTL1; CTL1; ELP; ELP1; ERH2; HOT2; POM1	0.848527	0.0441995	0.451725	0.263766	0.42319	0.996571	-0.309745	0.586908	0.957035	-0.4751	0.287024	0.575196	-0.652041	0.13686	0.362016	-0.0254102	0.947395	0.990665	-0.0269401	0.957773	0.999648	-0.251566	0.481604	0.999089	-0.257035	0.529346	0.986819	-0.261219	0.42708	0.997728	0.0742268	0.847483	0.946651	-0.248224	0.594824	0.92865	0.813851	0.0774743	0.822224	0.026174	0.924896	0.995118	-0.571776	0.338552	0.985826	-0.731852	0.138863
AT1G05857	28716389	NA	NA	NA	NA	NA	NA	NA	NA	NA	NA	NA	NA	NA	NA	NA	NA	NA	NA	NA	NA	NA	NA	NA	NA	NA	NA	NA	NA	NA	NA	NA	NA	NA	NA	NA	NA	NA	NA	NA	NA	NA	NA	NA	NA	NA	NA	NA	NA
AT1G05860	837096	NA	NA	NA	NA	NA	NA	NA	NA	NA	NA	NA	NA	NA	NA	NA	NA	NA	NA	NA	NA	NA	NA	NA	NA	NA	NA	NA	NA	NA	NA	NA	NA	NA	NA	NA	NA	NA	NA	NA	NA	NA	NA	NA	NA	NA	NA	NA	NA
AT1G05867	28716391	NA	-1.08349	0.181169	0.737405	1.09472	0.0165732	0.467143	0.0602941	0.861677	0.987218	-2.18662	0.00285154	0.0287859	-2.19414	0.000871249	0.0136331	-0.928224	0.0294649	0.229305	0.30841	0.626368	0.999648	-0.654982	0.19363	0.999089	-0.0819377	0.854694	0.988228	-0.204011	0.471937	0.997728	1.83653	0.000246737	0.00465187	1.01105	0.0213311	0.26474	-0.777991	0.404294	0.999228	0.452214	0.270216	0.908216	-0.032639	0.94045	0.998933	-2.38977	0.00112697
AT1G05870	837097	NA	NA	NA	NA	NA	NA	NA	NA	NA	NA	NA	NA	NA	NA	NA	NA	NA	NA	NA	0.300568	0.847932	0.999648	NA	NA	NA	NA	NA	NA	NA	NA	NA	NA	NA	NA	NA	NA	NA	NA	NA	NA	NA	NA	NA	NA	NA	NA	NA	NA
AT1G05873	28716392	NA	-0.329743	0.0536957	0.481942	0.229449	0.24703	0.966972	-0.197199	0.491741	0.938586	0.3087	0.152941	0.395352	0.989579	0.0077301	0.0533352	-0.132715	0.423156	0.829327	0.38339	0.0842462	0.999648	-0.465007	0.0300724	0.999089	-0.0600495	0.707508	0.98817	-0.182822	0.384326	0.997728	-1.04883	0.00123677	0.0144192	-0.0367348	0.838703	0.968748	0.0500277	0.779131	0.999228	-0.222878	0.255819	0.900843	-0.26254	0.388361	0.996794	0.124113	0.480244
AT1G05890	837099	ARI5; ATARI5	0.303382	0.8671	0.992627	NA	NA	NA	NA	NA	NA	NA	NA	NA	NA	NA	NA	-0.830986	0.703303	0.934228	0.645598	0.778351	0.999648	NA	NA	NA	NA	NA	NA	NA	NA	NA	NA	NA	NA	0.425437	0.761736	0.954093	0.933342	0.677535	0.999228	NA	NA	NA	NA	NA	NA	NA	NA
AT1G05893	28716394	NA	NA	NA	NA	NA	NA	NA	NA	NA	NA	NA	NA	NA	NA	NA	NA	NA	NA	NA	NA	NA	NA	NA	NA	NA	NA	NA	NA	NA	NA	NA	NA	NA	NA	NA	NA	NA	NA	NA	NA	NA	NA	NA	NA	NA	NA	NA	NA
AT1G05894	3766662	NA	NA	NA	NA	NA	NA	NA	NA	NA	NA	NA	NA	NA	NA	NA	NA	NA	NA	NA	NA	NA	NA	NA	NA	NA	NA	NA	NA	NA	NA	NA	NA	NA	NA	NA	NA	NA	NA	NA	NA	NA	NA	NA	NA	NA	NA	NA	NA
AT1G05897	28716395	NA	NA	NA	NA	NA	NA	NA	NA	NA	NA	NA	NA	NA	NA	NA	NA	NA	NA	NA	NA	NA	NA	NA	NA	NA	NA	NA	NA	NA	NA	NA	NA	NA	NA	NA	NA	NA	NA	NA	NA	NA	NA	NA	NA	NA	NA	NA	NA
AT1G05900	837100	ATNTH2; NTH2	NA	NA	NA	NA	NA	NA	NA	NA	NA	NA	NA	NA	NA	NA	NA	NA	NA	NA	NA	NA	NA	NA	NA	NA	NA	NA	NA	NA	NA	NA	NA	NA	NA	NA	NA	NA	NA	NA	NA	NA	NA	NA	NA	NA	NA	NA	NA
AT1G05910	837101	BRAT1	NA	NA	NA	NA	NA	NA	NA	NA	NA	NA	NA	NA	NA	NA	NA	NA	NA	NA	NA	NA	NA	NA	NA	NA	NA	NA	NA	1.46255	0.54587	0.997728	NA	NA	NA	0.876008	0.710178	0.945788	NA	NA	NA	NA	NA	NA	NA	NA	NA	NA	NA
AT1G05927	28716400	NA	0.010168	0.918856	0.994882	0.102159	0.412036	0.996571	-0.011132	0.918002	0.989636	0.162893	0.121483	0.340255	0.00686006	0.965077	0.984891	0.0443664	0.56548	0.895085	-0.0219007	0.847515	0.999648	0.0565932	0.667295	0.999089	0.169152	0.158963	0.834397	0.0146105	0.880535	0.997728	-0.000478546	0.995819	0.999161	0.118046	0.171444	0.647462	-0.0178718	0.863907	0.999228	0.17164	0.220491	0.873005	0.150395	0.196	0.917964	0.175943	0.106079
AT1G05933	28716401	NA	-0.07581	0.752921	0.974677	0.36588	0.170163	0.888348	0.633178	0.0131724	0.252466	0.141495	0.529662	0.779218	-0.409479	0.060052	0.20818	0.320504	0.0583547	0.337161	0.432884	0.294497	0.999648	-0.719796	0.111835	0.999089	-0.0506415	0.856055	0.988228	0.0451281	0.830607	0.997728	0.702352	0.00435085	0.0351176	0.541743	0.0122688	0.209447	0.355001	0.357901	0.999228	-0.341358	0.387985	0.966644	0.571816	0.102037	0.786931	0.187769	0.353572
AT1G05937	28716402	NA	NA	NA	NA	NA	NA	NA	NA	NA	NA	NA	NA	NA	NA	NA	NA	NA	NA	NA	NA	NA	NA	NA	NA	NA	NA	NA	NA	NA	NA	NA	NA	NA	NA	NA	NA	NA	NA	NA	NA	NA	NA	NA	NA	NA	NA	NA	NA
AT1G05940	837104	CAT9	NA	NA	NA	NA	NA	NA	NA	NA	NA	NA	NA	NA	NA	NA	NA	NA	NA	NA	NA	NA	NA	NA	NA	NA	NA	NA	NA	NA	NA	NA	NA	NA	NA	NA	NA	NA	NA	NA	NA	NA	NA	NA	NA	NA	NA	NA	NA
AT1G05943	28716403	NA	NA	NA	NA	NA	NA	NA	0.191254	0.715996	0.967199	NA	NA	NA	-2.49114	0.029327	0.127798	NA	NA	NA	NA	NA	NA	NA	NA	NA	1.03792	0.431097	0.979649	-0.64221	0.289213	0.997728	1.42022	0.245012	0.527519	NA	NA	NA	NA	NA	NA	NA	NA	NA	1.21215	0.345637	0.988064	-3.31721	0.00641574
AT1G05947	28716404	NA	NA	NA	NA	NA	NA	NA	NA	NA	NA	NA	NA	NA	NA	NA	NA	NA	NA	NA	NA	NA	NA	NA	NA	NA	NA	NA	NA	NA	NA	NA	NA	NA	NA	NA	NA	NA	NA	NA	NA	NA	NA	NA	NA	NA	NA	NA	NA
AT1G05950	837105	NA	NA	NA	NA	NA	NA	NA	NA	NA	NA	NA	NA	NA	NA	NA	NA	NA	NA	NA	NA	NA	NA	NA	NA	NA	NA	NA	NA	NA	NA	NA	NA	NA	NA	NA	NA	NA	NA	NA	NA	NA	NA	NA	NA	NA	NA	NA	NA
AT1G05953	28716405	NA	NA	NA	NA	NA	NA	NA	NA	NA	NA	NA	NA	NA	NA	NA	NA	NA	NA	NA	NA	NA	NA	NA	NA	NA	NA	NA	NA	NA	NA	NA	NA	NA	NA	NA	NA	NA	NA	NA	NA	NA	NA	NA	NA	NA	NA	NA	NA
AT1G05957	28716406	NA	NA	NA	NA	NA	NA	NA	NA	NA	NA	NA	NA	NA	NA	NA	NA	NA	NA	NA	NA	NA	NA	NA	NA	NA	NA	NA	NA	NA	NA	NA	NA	NA	NA	NA	NA	NA	NA	NA	NA	NA	NA	NA	NA	NA	NA	NA	NA
AT1G05960	837106	NA	NA	NA	NA	NA	NA	NA	NA	NA	NA	NA	NA	NA	NA	NA	NA	NA	NA	NA	NA	NA	NA	NA	NA	NA	NA	NA	NA	NA	NA	NA	0.0536499	0.977076	0.993823	NA	NA	NA	NA	NA	NA	NA	NA	NA	NA	NA	NA	NA	NA
AT1G05963	28716407	NA	NA	NA	NA	NA	NA	NA	NA	NA	NA	NA	NA	NA	NA	NA	NA	NA	NA	NA	NA	NA	NA	NA	NA	NA	NA	NA	NA	NA	NA	NA	NA	NA	NA	NA	NA	NA	NA	NA	NA	NA	NA	NA	NA	NA	NA	NA	NA
AT1G05967	28716408	NA	NA	NA	NA	NA	NA	NA	NA	NA	NA	NA	NA	NA	NA	NA	NA	NA	NA	NA	NA	NA	NA	NA	NA	NA	NA	NA	NA	NA	NA	NA	NA	NA	NA	NA	NA	NA	NA	NA	NA	NA	NA	NA	NA	NA	NA	NA	NA
AT1G05970	837107	AIPP1; EDM3	NA	NA	NA	NA	NA	NA	NA	NA	NA	NA	NA	NA	NA	NA	NA	NA	NA	NA	NA	NA	NA	NA	NA	NA	NA	NA	NA	NA	NA	NA	NA	NA	NA	NA	NA	NA	NA	NA	NA	NA	NA	NA	NA	NA	NA	NA	NA
AT1G05973	28716409	NA	-0.865269	0.0184993	0.344595	-0.795447	0.0334685	0.57064	-0.240386	0.530095	0.946226	0.24193	0.343291	0.636318	-0.972804	0.038878	0.15654	-0.0812274	0.731007	0.94222	0.256882	0.343926	0.999648	0.460596	0.13582	0.999089	0.313938	0.486239	0.98552	-0.141056	0.48562	0.997728	0.455436	0.207829	0.482457	-0.00344424	0.988933	0.9991	-0.613745	0.0703146	0.801255	-0.321853	0.304897	0.929862	0.0639222	0.851457	0.998933	0.102106	0.663414
AT1G05977	28716410	NA	NA	NA	NA	0.507235	0.384317	0.996571	NA	NA	NA	-0.676697	0.546	0.787799	NA	NA	NA	-0.409125	0.640327	0.919279	NA	NA	NA	0.193312	0.823053	0.999089	-0.989025	0.325689	0.959931	-0.67319	0.355563	0.997728	NA	NA	NA	1.0077	0.315377	0.790751	NA	NA	NA	0.712327	0.345134	0.947782	-1.45509	0.133854	0.84289	-1.34528	0.216875
AT1G05983	28716411	NA	NA	NA	NA	NA	NA	NA	NA	NA	NA	NA	NA	NA	NA	NA	NA	NA	NA	NA	NA	NA	NA	NA	NA	NA	NA	NA	NA	NA	NA	NA	NA	NA	NA	NA	NA	NA	NA	NA	NA	NA	NA	NA	NA	NA	NA	NA	NA
AT1G05987	28716412	NA	-0.780004	0.302876	0.862823	NA	NA	NA	NA	NA	NA	NA	NA	NA	NA	NA	NA	1.19163	0.128519	0.497469	1.72632	0.231833	0.999648	NA	NA	NA	NA	NA	NA	NA	NA	NA	NA	NA	NA	NA	NA	NA	NA	NA	NA	NA	NA	NA	NA	NA	NA	NA	NA
AT1G05990	837108	CML7; RHS1	NA	NA	NA	NA	NA	NA	NA	NA	NA	NA	NA	NA	NA	NA	NA	NA	NA	NA	NA	NA	NA	NA	NA	NA	NA	NA	NA	NA	NA	NA	NA	NA	NA	NA	NA	NA	NA	NA	NA	NA	NA	NA	NA	NA	NA	NA	NA
AT1G05993	28716413	NA	NA	NA	NA	NA	NA	NA	NA	NA	NA	NA	NA	NA	NA	NA	NA	NA	NA	NA	NA	NA	NA	NA	NA	NA	NA	NA	NA	NA	NA	NA	NA	NA	NA	NA	NA	NA	NA	NA	NA	NA	NA	NA	NA	NA	NA	NA	NA
AT1G06000	837109	UGT89C1	-0.260669	0.152707	0.693415	0.158997	0.328571	0.996571	0.284517	0.146832	0.673078	-0.217602	0.0675269	0.23342	0.76814	0.000225386	0.00591413	0.0646005	0.610547	0.909537	-0.0683572	0.74875	0.999648	0.0614406	0.765291	0.999089	0.116009	0.529619	0.986819	0.0772322	0.465457	0.997728	-0.2654	0.106264	0.317464	0.00507574	0.972195	0.998109	-0.332697	0.145349	0.915499	0.233549	0.253777	0.90023	0.393561	0.0116178	0.466095	-0.14138	0.128764
AT1G06002	10723079	NA	-0.931276	0.0940271	0.594539	0.184142	0.477216	0.996571	0.38686	0.263381	0.822865	-3.54619	0.000182952	0.00597377	-3.98634	1.0238e-06	0.000560289	-0.914461	4.78605e-05	0.00660805	0.455664	0.409773	0.999648	-0.659691	0.0955216	0.999089	-0.241615	0.496483	0.98552	-0.620248	0.151299	0.997728	3.23593	1.40526e-08	2.94085e-05	1.01543	0.000126463	0.0258984	-0.478172	0.0762375	0.818769	-0.463268	0.103715	0.720012	0.133084	0.785739	0.998552	-4.16773	1.05489e-05
AT1G06003	28716415	NA	-0.45528	0.180786	0.737275	-0.651773	0.036345	0.574294	0.661808	0.174457	0.715929	-1.18607	0.0143625	0.0804018	-1.10129	0.00847756	0.0562619	-0.0120619	0.974906	0.996562	0.259861	0.377594	0.999648	0.408373	0.278841	0.999089	-0.189304	0.665502	0.98817	-0.32741	0.19346	0.997728	1.09797	0.00343078	0.0297916	0.11653	0.747046	0.952735	-0.199606	0.54152	0.999228	-0.229013	0.499354	0.984881	0.470153	0.161243	0.87727	-1.51238	0.00398044
AT1G06007	28716416	NA	NA	NA	NA	NA	NA	NA	NA	NA	NA	NA	NA	NA	NA	NA	NA	NA	NA	NA	NA	NA	NA	NA	NA	NA	NA	NA	NA	NA	NA	NA	NA	NA	NA	NA	NA	NA	NA	NA	NA	NA	NA	NA	NA	NA	NA	NA	NA
AT1G06010	837110	NA	NA	NA	NA	NA	NA	NA	NA	NA	NA	NA	NA	NA	NA	NA	NA	NA	NA	NA	NA	NA	NA	NA	NA	NA	NA	NA	NA	NA	NA	NA	NA	NA	NA	NA	NA	NA	NA	NA	NA	NA	NA	NA	NA	NA	NA	NA	NA
AT1G06017	28716418	NA	-0.116743	0.678968	0.965988	0.148692	0.487783	0.996571	0.371383	0.139522	0.661767	0.116037	0.563918	0.799248	-0.410092	0.204762	0.464132	-0.162333	0.369638	0.790263	0.142652	0.608613	0.999648	0.012162	0.954056	0.999089	-0.150052	0.601123	0.986819	-0.464521	0.0419856	0.997728	-0.210457	0.500337	0.770337	0.531497	0.0174296	0.243638	0.0214342	0.920364	0.999447	0.17436	0.342679	0.947782	0.212566	0.426792	0.997451	-0.349946	0.0665009
AT1G06023	28716419	NA	NA	NA	NA	NA	NA	NA	NA	NA	NA	NA	NA	NA	NA	NA	NA	NA	NA	NA	NA	NA	NA	NA	NA	NA	NA	NA	NA	NA	NA	NA	NA	NA	NA	NA	NA	NA	NA	NA	NA	NA	NA	NA	NA	NA	NA	NA	NA
AT1G06027	28716420	NA	NA	NA	NA	NA	NA	NA	NA	NA	NA	NA	NA	NA	NA	NA	NA	NA	NA	NA	NA	NA	NA	NA	NA	NA	NA	NA	NA	NA	NA	NA	NA	NA	NA	NA	NA	NA	NA	NA	NA	NA	NA	NA	NA	NA	NA	NA	NA
AT1G06030	837112	FRK2; FRK6	NA	NA	NA	NA	NA	NA	NA	NA	NA	NA	NA	NA	NA	NA	NA	NA	NA	NA	NA	NA	NA	NA	NA	NA	NA	NA	NA	NA	NA	NA	NA	NA	NA	NA	NA	NA	NA	NA	NA	NA	NA	NA	NA	NA	NA	NA	NA
AT1G06037	28716422	NA	NA	NA	NA	NA	NA	NA	NA	NA	NA	NA	NA	NA	NA	NA	NA	NA	NA	NA	NA	NA	NA	NA	NA	NA	NA	NA	NA	NA	NA	NA	NA	NA	NA	NA	NA	NA	NA	NA	NA	NA	NA	NA	NA	NA	NA	NA	NA
AT1G06040	837113	BBX24; STO	1.82138	0.366208	0.892707	0.192745	0.348601	0.996571	-0.343976	0.00429718	0.156065	-3.19374	0.300876	0.589171	NA	NA	NA	3.91518	0.202479	0.61541	-1.26065	0.511443	0.999648	0.161568	0.392323	0.999089	0.732215	0.713467	0.98817	0.683635	0.829527	0.997728	NA	NA	NA	-2.92374	0.303504	0.781048	0.55253	0.0018302	0.212978	0.367273	0.0158052	0.441489	0.391614	0.836732	0.998933	NA	NA
AT1G06045	28716424	NA	0.949605	0.000315918	0.0884675	-0.00147312	0.989171	0.998739	-0.283677	0.0317957	0.361817	-2.585	2.31386e-05	0.00221642	-0.995198	0.00184868	0.0217456	1.92685	1.66901e-05	0.00371262	-0.553903	0.0110783	0.999648	0.125211	0.371535	0.999089	0.448577	0.0159459	0.423143	-0.0522719	0.76484	0.997728	2.77592	3.80544e-06	0.000379231	-1.25885	2.56997e-06	0.00237522	0.391373	0.0206934	0.578822	0.137308	0.278496	0.913092	0.157011	0.292731	0.976817	-2.63739	7.32052e-06
AT1G06047	28716425	NA	NA	NA	NA	NA	NA	NA	NA	NA	NA	NA	NA	NA	NA	NA	NA	NA	NA	NA	NA	NA	NA	NA	NA	NA	NA	NA	NA	NA	NA	NA	NA	NA	NA	NA	NA	NA	NA	NA	NA	NA	NA	NA	NA	NA	NA	NA	NA
AT1G06050	837114	NA	NA	NA	NA	NA	NA	NA	NA	NA	NA	NA	NA	NA	NA	NA	NA	NA	NA	NA	NA	NA	NA	NA	NA	NA	NA	NA	NA	NA	NA	NA	NA	NA	NA	NA	NA	NA	NA	NA	NA	NA	NA	NA	NA	NA	NA	NA	NA
AT1G06053	28716426	NA	NA	NA	NA	NA	NA	NA	NA	NA	NA	NA	NA	NA	NA	NA	NA	NA	NA	NA	NA	NA	NA	NA	NA	NA	NA	NA	NA	NA	NA	NA	NA	NA	NA	NA	NA	NA	NA	NA	NA	NA	NA	NA	NA	NA	NA	NA	NA
AT1G06060	837115	NA	NA	NA	NA	NA	NA	NA	NA	NA	NA	NA	NA	NA	NA	NA	NA	NA	NA	NA	NA	NA	NA	0.319224	0.885489	0.999089	NA	NA	NA	NA	NA	NA	NA	NA	NA	NA	NA	NA	NA	NA	NA	NA	NA	NA	NA	NA	NA	NA	NA
AT1G06070	837116	bZIP69	NA	NA	NA	NA	NA	NA	NA	NA	NA	NA	NA	NA	NA	NA	NA	NA	NA	NA	NA	NA	NA	NA	NA	NA	NA	NA	NA	NA	NA	NA	NA	NA	NA	NA	NA	NA	NA	NA	NA	NA	NA	NA	NA	NA	NA	NA	NA
AT1G06083	28716431	NA	-0.0609856	0.831216	0.986615	-0.619041	0.0491733	0.623815	-0.140434	0.687734	0.966423	1.30708	0.000131601	0.00525304	0.918696	0.00308226	0.0298139	-0.21612	0.467326	0.851356	0.168737	0.56832	0.999648	0.444362	0.076107	0.999089	0.465015	0.164961	0.840652	0.17358	0.378417	0.997728	-1.14743	0.00141559	0.016035	0.0897335	0.763702	0.954179	0.103566	0.656076	0.999228	-0.162933	0.554629	0.984881	0.315646	0.367149	0.996347	1.48082	7.70762e-05
AT1G06100	837119	NA	NA	NA	NA	NA	NA	NA	NA	NA	NA	NA	NA	NA	NA	NA	NA	NA	NA	NA	NA	NA	NA	NA	NA	NA	NA	NA	NA	NA	NA	NA	NA	NA	NA	NA	NA	NA	NA	NA	NA	NA	NA	NA	NA	NA	NA	NA	NA
AT1G06103	28716435	NA	NA	NA	NA	NA	NA	NA	NA	NA	NA	NA	NA	NA	NA	NA	NA	NA	NA	NA	NA	NA	NA	NA	NA	NA	NA	NA	NA	NA	NA	NA	NA	NA	NA	NA	NA	NA	NA	NA	NA	NA	NA	NA	NA	NA	NA	NA	NA
AT1G06110	837120	SKIP16	NA	NA	NA	NA	NA	NA	NA	NA	NA	NA	NA	NA	-0.0596188	0.96471	0.984686	NA	NA	NA	NA	NA	NA	NA	NA	NA	NA	NA	NA	NA	NA	NA	1.44269e+08	0.0177125	0.0908784	NA	NA	NA	NA	NA	NA	NA	NA	NA	NA	NA	NA	NA	NA
AT1G06123	28716438	NA	NA	NA	NA	NA	NA	NA	NA	NA	NA	NA	NA	NA	NA	NA	NA	NA	NA	NA	NA	NA	NA	NA	NA	NA	NA	NA	NA	NA	NA	NA	NA	NA	NA	NA	NA	NA	NA	NA	NA	NA	NA	NA	NA	NA	NA	NA	NA
AT1G06127	28716439	NA	NA	NA	NA	NA	NA	NA	NA	NA	NA	NA	NA	NA	NA	NA	NA	NA	NA	NA	NA	NA	NA	NA	NA	NA	NA	NA	NA	NA	NA	NA	NA	NA	NA	NA	NA	NA	NA	NA	NA	NA	NA	NA	NA	NA	NA	NA	NA
AT1G06135	2745743	NA	NA	NA	NA	NA	NA	NA	NA	NA	NA	NA	NA	NA	NA	NA	NA	NA	NA	NA	NA	NA	NA	NA	NA	NA	NA	NA	NA	NA	NA	NA	NA	NA	NA	NA	NA	NA	NA	NA	NA	NA	NA	NA	NA	NA	NA	NA	NA
AT1G06140	837123	MEF3	NA	NA	NA	NA	NA	NA	NA	NA	NA	NA	NA	NA	NA	NA	NA	NA	NA	NA	NA	NA	NA	NA	NA	NA	NA	NA	NA	NA	NA	NA	NA	NA	NA	NA	NA	NA	NA	NA	NA	NA	NA	NA	NA	NA	NA	NA	NA
AT1G06143	28716441	NA	NA	NA	NA	NA	NA	NA	NA	NA	NA	NA	NA	NA	NA	NA	NA	NA	NA	NA	NA	NA	NA	NA	NA	NA	NA	NA	NA	NA	NA	NA	NA	NA	NA	NA	NA	NA	NA	NA	NA	NA	NA	NA	NA	NA	NA	NA	NA
AT1G06147	28716442	NA	NA	NA	NA	NA	NA	NA	NA	NA	NA	NA	NA	NA	NA	NA	NA	NA	NA	NA	NA	NA	NA	NA	NA	NA	NA	NA	NA	NA	NA	NA	NA	NA	NA	NA	NA	NA	NA	NA	NA	NA	NA	NA	NA	NA	NA	NA	NA
AT1G06148	5007666	NA	NA	NA	NA	NA	NA	NA	NA	NA	NA	NA	NA	NA	NA	NA	NA	NA	NA	NA	NA	NA	NA	NA	NA	NA	NA	NA	NA	NA	NA	NA	NA	NA	NA	NA	NA	NA	NA	NA	NA	NA	NA	NA	NA	NA	NA	NA	NA
AT1G06150	6241227	EMB1444; LHL1	NA	NA	NA	-1.44269e+08	0.015029	0.453231	NA	NA	NA	NA	NA	NA	NA	NA	NA	NA	NA	NA	NA	NA	NA	1.44269e+08	0.0140031	0.999089	NA	NA	NA	-0.038024	0.984152	0.997728	NA	NA	NA	NA	NA	NA	NA	NA	NA	NA	NA	NA	NA	NA	NA	NA	NA
AT1G06153	28716443	NA	-0.754869	0.289366	0.854408	-1.05559	0.128387	0.838492	-0.82312	0.255199	0.815101	-0.586961	0.250023	0.533792	0.188227	0.813061	0.921317	-0.999526	0.0444239	0.290643	0.657555	0.4992	0.999648	-0.263485	0.588268	0.999089	-0.197401	0.755054	0.98817	-0.122036	0.817879	0.997728	-1.23215	0.0809637	0.265056	0.683232	0.0155717	0.230417	-0.0956705	0.914896	0.999447	-1.30223	0.0463112	0.564927	-1.03192	0.191634	0.91366	-0.712401	0.151475
AT1G06160	837125	ERF59; ORA59	-1.30973	0.159285	0.705559	NA	NA	NA	0.120449	0.912215	0.989636	-0.217661	0.536492	0.782535	0.0110084	0.980394	0.991964	-0.848604	0.344907	0.774552	NA	NA	NA	NA	NA	NA	-0.896122	0.350758	0.971132	0.94182	0.104511	0.997728	-0.0569687	0.8919	0.963449	1.75848	0.0404516	0.349243	NA	NA	NA	NA	NA	NA	-0.779327	0.367242	0.996347	0.722137	0.215615
AT1G06163	28716445	NA	NA	NA	NA	NA	NA	NA	NA	NA	NA	NA	NA	NA	NA	NA	NA	NA	NA	NA	NA	NA	NA	NA	NA	NA	NA	NA	NA	NA	NA	NA	NA	NA	NA	NA	NA	NA	NA	NA	NA	NA	NA	NA	NA	NA	NA	NA	NA
AT1G06173	28716446	NA	-1.09192	0.0443068	0.451725	-0.46506	0.521459	0.996571	0.707795	0.0492868	0.428604	-0.105045	0.765571	0.906467	-0.418976	0.259416	0.535796	-0.822258	0.0210991	0.189679	-0.0241368	0.947709	0.999648	0.377187	0.552446	0.999089	-0.405718	0.218304	0.889993	-0.0510556	0.881429	0.997728	0.405559	0.268538	0.558475	0.500907	0.102962	0.52421	-1.12161	0.0321558	0.643673	-0.0737391	0.881107	0.995118	0.297417	0.357572	0.992566	-0.15586	0.672406
AT1G06180	837127	ATMYB13; ATMYBLFGN; MYB13	NA	NA	NA	NA	NA	NA	NA	NA	NA	NA	NA	NA	NA	NA	NA	NA	NA	NA	NA	NA	NA	NA	NA	NA	NA	NA	NA	NA	NA	NA	NA	NA	NA	NA	NA	NA	NA	NA	NA	NA	NA	NA	NA	NA	NA	NA	NA
AT1G06190	837128	RHON1	1.14563	0.409932	0.907685	-0.785557	0.413698	0.996571	1.62632	0.2149	0.771268	-1.15459	0.350646	0.643029	-0.118006	0.910585	0.961192	NA	NA	NA	-1.15682	0.428966	0.999648	0.633326	0.486138	0.999089	NA	NA	NA	1.69491	0.036378	0.997728	0.546981	0.739448	0.902368	-0.507516	0.583193	0.924503	-0.0152885	0.983698	0.999447	NA	NA	NA	0.759036	0.260956	0.962813	0.521852	0.729331
AT1G06200	837129	NA	NA	NA	NA	1.44269e+08	0.0200474	0.497691	NA	NA	NA	0.824306	0.576331	0.806321	NA	NA	NA	NA	NA	NA	NA	NA	NA	NA	NA	NA	NA	NA	NA	NA	NA	NA	NA	NA	NA	NA	NA	NA	NA	NA	NA	1.44269e+08	0.0191369	0.465899	NA	NA	NA	1.88983	0.334122
AT1G06203	28716450	NA	NA	NA	NA	NA	NA	NA	NA	NA	NA	NA	NA	NA	NA	NA	NA	NA	NA	NA	NA	NA	NA	NA	NA	NA	NA	NA	NA	NA	NA	NA	NA	NA	NA	NA	NA	NA	NA	NA	NA	NA	NA	NA	NA	NA	NA	NA	NA
AT1G06207	28716451	NA	-0.16788	0.338133	0.885442	0.0903934	0.688659	0.996571	-0.0398021	0.874629	0.987875	0.327851	0.0601649	0.215489	0.345492	0.114967	0.323043	-0.154266	0.24608	0.673712	0.0499709	0.816618	0.999648	-0.229885	0.318457	0.999089	0.206519	0.38365	0.977646	0.369982	0.0873745	0.997728	-0.0833668	0.665992	0.862605	0.293868	0.0443576	0.364339	-0.122437	0.525406	0.999228	-0.126605	0.522726	0.984881	0.160419	0.463629	0.997451	0.695144	0.00966238
AT1G06210	837130	NA	NA	NA	NA	-0.702355	0.651864	0.996571	NA	NA	NA	NA	NA	NA	NA	NA	NA	NA	NA	NA	NA	NA	NA	1.39603	0.48768	0.999089	NA	NA	NA	NA	NA	NA	NA	NA	NA	NA	NA	NA	NA	NA	NA	NA	NA	NA	NA	NA	NA	NA	NA
AT1G06213	28716452	NA	-0.390842	0.276111	0.843979	0.139246	0.776606	0.996571	0.338325	0.427587	0.913868	-0.680526	0.117453	0.331769	-0.280346	0.478573	0.741914	-0.276965	0.612689	0.910421	0.349329	0.476079	0.999648	-0.70432	0.175876	0.999089	-0.841544	0.0210949	0.459104	-0.104683	0.753807	0.997728	0.601405	0.0677819	0.237506	0.381889	0.485074	0.885411	-0.0423397	0.923022	0.999447	-0.553277	0.149625	0.791772	-0.511642	0.253603	0.950757	-0.784386	0.0383159
AT1G06217	28716453	NA	NA	NA	NA	NA	NA	NA	NA	NA	NA	NA	NA	NA	NA	NA	NA	NA	NA	NA	NA	NA	NA	NA	NA	NA	NA	NA	NA	NA	NA	NA	NA	NA	NA	NA	NA	NA	NA	NA	NA	NA	NA	NA	NA	NA	NA	NA	NA
AT1G06220	837131	CLO; GFA1; MEE5	NA	NA	NA	NA	NA	NA	NA	NA	NA	NA	NA	NA	NA	NA	NA	NA	NA	NA	NA	NA	NA	NA	NA	NA	NA	NA	NA	-0.725522	0.224577	0.997728	NA	NA	NA	NA	NA	NA	NA	NA	NA	NA	NA	NA	NA	NA	NA	-1.44269e+08	0.00738543
AT1G06225	837132	CLE3	NA	NA	NA	NA	NA	NA	NA	NA	NA	NA	NA	NA	NA	NA	NA	NA	NA	NA	NA	NA	NA	NA	NA	NA	NA	NA	NA	NA	NA	NA	NA	NA	NA	NA	NA	NA	NA	NA	NA	NA	NA	NA	NA	NA	NA	NA	NA
AT1G06227	28716454	NA	0.434922	0.0182761	0.342717	0.168561	0.402783	0.996571	0.546745	0.104281	0.595849	-0.6477	0.0509364	0.191506	0.0660247	0.734981	0.885799	0.508725	0.0440911	0.289949	-0.132435	0.512795	0.999648	-0.012018	0.947426	0.999089	-0.345769	0.177111	0.855091	-0.193552	0.240273	0.997728	0.094319	0.605065	0.829705	-0.14062	0.4315	0.859524	0.298157	0.13673	0.914362	0.171906	0.440949	0.982113	0.194486	0.509779	0.997451	-0.843023	0.0122052
AT1G06230	837133	GTE4	1.00445	0.0634271	0.518925	0.323346	0.547706	0.996571	0.0664731	0.962823	0.99658	0.933311	0.121929	0.34095	1.20464	0.0279815	0.123705	-0.420315	0.748666	0.947813	-0.579177	0.272521	0.999648	0.200429	0.879403	0.999089	-0.890339	0.520904	0.986143	-0.330164	0.571617	0.997728	-0.363923	0.601163	0.827686	-0.746431	0.155019	0.619261	0.414859	0.340557	0.999228	0.536997	0.675425	0.984881	-0.82968	0.313619	0.982049	0.609943	0.354621
AT1G06237	28716456	NA	NA	NA	NA	NA	NA	NA	NA	NA	NA	NA	NA	NA	NA	NA	NA	NA	NA	NA	NA	NA	NA	NA	NA	NA	NA	NA	NA	NA	NA	NA	NA	NA	NA	NA	NA	NA	NA	NA	NA	NA	NA	NA	NA	NA	NA	NA	NA
AT1G06240	837134	NA	NA	NA	NA	NA	NA	NA	NA	NA	NA	NA	NA	NA	NA	NA	NA	NA	NA	NA	NA	NA	NA	NA	NA	NA	NA	NA	NA	NA	NA	NA	NA	NA	NA	NA	NA	NA	NA	NA	NA	NA	NA	NA	NA	NA	NA	NA	NA
AT1G06243	28716457	NA	NA	NA	NA	NA	NA	NA	NA	NA	NA	NA	NA	NA	NA	NA	NA	NA	NA	NA	NA	NA	NA	NA	NA	NA	NA	NA	NA	NA	NA	NA	NA	NA	NA	NA	NA	NA	NA	NA	NA	NA	NA	NA	NA	NA	NA	NA	NA
AT1G06247	28716458	NA	NA	NA	NA	NA	NA	NA	NA	NA	NA	NA	NA	NA	NA	NA	NA	NA	NA	NA	NA	NA	NA	NA	NA	NA	NA	NA	NA	NA	NA	NA	NA	NA	NA	NA	NA	NA	NA	NA	NA	NA	NA	NA	NA	NA	NA	NA	NA
AT1G06250	837135	NA	0.0997003	0.575063	0.952286	-0.666926	0.0073756	0.387601	-0.203885	0.41978	0.909742	-1.09625	0.0103902	0.0646274	0.279398	0.0966497	0.285398	0.410249	0.0223139	0.195813	-0.393037	0.0627022	0.999648	0.00374597	0.982771	0.999089	0.0883283	0.706805	0.98817	0.416172	0.0592461	0.997728	-0.20516	0.38499	0.682802	-0.287098	0.0970196	0.51145	-0.299313	0.125832	0.902131	-0.650683	0.00848945	0.392185	-0.123494	0.58776	0.997451	-0.680024	0.062492
AT1G06257	28716460	NA	-0.507443	0.0412177	0.43623	0.0195874	0.95934	0.998739	-1.21658	0.0427406	0.402099	NA	NA	NA	NA	NA	NA	-1.15441	0.032611	0.244293	0.907267	0.00381089	0.684351	0.168829	0.524166	0.999089	1.37753	0.0141214	0.411552	NA	NA	NA	NA	NA	NA	0.121683	0.734684	0.951997	0.395656	0.089521	0.829694	0.19905	0.605737	0.984881	0.151889	0.816515	0.998933	NA	NA
AT1G06260	837137	NA	0.477318	0.0673973	0.530651	-0.148641	0.69906	0.996571	0.676143	0.0366366	0.38719	1.28464	0.000127352	0.00520333	1.12081	0.000432986	0.00852772	0.666801	0.00397139	0.0722793	-0.398141	0.0746345	0.999648	-0.0331938	0.94329	0.999089	-0.414132	0.2055	0.880529	0.105617	0.499533	0.997728	-0.425585	0.146165	0.389169	-0.357082	0.0461391	0.371474	0.0746268	0.698656	0.999228	-0.167728	0.665889	0.984881	0.254222	0.373189	0.996401	1.38906	4.19183e-05
AT1G06263	28716461	NA	NA	NA	NA	NA	NA	NA	NA	NA	NA	NA	NA	NA	NA	NA	NA	NA	NA	NA	NA	NA	NA	NA	NA	NA	NA	NA	NA	NA	NA	NA	NA	NA	NA	NA	NA	NA	NA	NA	NA	NA	NA	NA	NA	NA	NA	NA	NA
AT1G06265	5007667	NA	NA	NA	NA	NA	NA	NA	NA	NA	NA	NA	NA	NA	NA	NA	NA	NA	NA	NA	NA	NA	NA	NA	NA	NA	NA	NA	NA	NA	NA	NA	NA	NA	NA	NA	NA	NA	NA	NA	NA	NA	NA	NA	NA	NA	NA	0.058801	0.979406
AT1G06270	837138	NA	NA	NA	NA	NA	NA	NA	NA	NA	NA	NA	NA	NA	NA	NA	NA	NA	NA	NA	NA	NA	NA	NA	NA	NA	NA	NA	NA	NA	NA	NA	NA	NA	NA	NA	NA	NA	NA	NA	NA	NA	NA	NA	NA	NA	NA	NA	NA
AT1G06280	837139	LBD2	NA	NA	NA	NA	NA	NA	NA	NA	NA	NA	NA	NA	NA	NA	NA	NA	NA	NA	NA	NA	NA	NA	NA	NA	NA	NA	NA	NA	NA	NA	NA	NA	NA	NA	NA	NA	NA	NA	NA	NA	NA	NA	NA	NA	NA	NA	NA
AT1G06287	28716466	NA	-0.693032	0.355302	0.889156	-0.553078	0.519162	0.996571	-0.035979	0.960591	0.996406	-0.153968	0.789714	0.916725	NA	NA	NA	-0.793367	0.345654	0.774552	0.714508	0.409006	0.999648	0.144685	0.836454	0.999089	0.634684	0.491178	0.98552	0.628347	0.239675	0.997728	NA	NA	NA	0.24656	0.740277	0.95224	NA	NA	NA	-0.395684	0.669681	0.984881	0.586494	0.49727	0.997451	0.469538	0.455344
AT1G06290	837140	ACX3; ATACX3	NA	NA	NA	NA	NA	NA	NA	NA	NA	NA	NA	NA	NA	NA	NA	NA	NA	NA	NA	NA	NA	NA	NA	NA	NA	NA	NA	NA	NA	NA	NA	NA	NA	NA	NA	NA	NA	NA	NA	NA	NA	NA	NA	NA	NA	NA	NA
AT1G06293	28716467	NA	NA	NA	NA	NA	NA	NA	NA	NA	NA	NA	NA	NA	NA	NA	NA	NA	NA	NA	NA	NA	NA	NA	NA	NA	NA	NA	NA	NA	NA	NA	NA	NA	NA	NA	NA	NA	NA	NA	NA	NA	NA	NA	NA	NA	NA	NA	NA
AT1G06297	28716468	NA	NA	NA	NA	NA	NA	NA	NA	NA	NA	NA	NA	NA	NA	NA	NA	NA	NA	NA	NA	NA	NA	NA	NA	NA	NA	NA	NA	NA	NA	NA	NA	NA	NA	NA	NA	NA	NA	NA	NA	NA	NA	NA	NA	NA	NA	NA	NA
AT1G06307	28716470	NA	NA	NA	NA	NA	NA	NA	NA	NA	NA	NA	NA	NA	NA	NA	NA	NA	NA	NA	NA	NA	NA	NA	NA	NA	NA	NA	NA	NA	NA	NA	NA	NA	NA	NA	NA	NA	NA	NA	NA	NA	NA	NA	NA	NA	NA	NA	NA
AT1G06310	837141	ACX6	NA	NA	NA	NA	NA	NA	NA	NA	NA	NA	NA	NA	NA	NA	NA	NA	NA	NA	NA	NA	NA	NA	NA	NA	NA	NA	NA	NA	NA	NA	NA	NA	NA	NA	NA	NA	NA	NA	NA	NA	NA	NA	NA	NA	NA	NA	NA
AT1G06313	28716471	NA	NA	NA	NA	NA	NA	NA	NA	NA	NA	NA	NA	NA	NA	NA	NA	NA	NA	NA	NA	NA	NA	NA	NA	NA	NA	NA	NA	NA	NA	NA	NA	NA	NA	NA	NA	NA	NA	NA	NA	NA	NA	NA	NA	NA	NA	NA	NA
AT1G06317	28716472	NA	NA	NA	NA	NA	NA	NA	NA	NA	NA	NA	NA	NA	NA	NA	NA	NA	NA	NA	NA	NA	NA	NA	NA	NA	NA	NA	NA	NA	NA	NA	NA	NA	NA	NA	NA	NA	NA	NA	NA	NA	NA	NA	NA	NA	NA	NA	NA
AT1G06330	837144	NA	NA	NA	NA	NA	NA	NA	NA	NA	NA	NA	NA	NA	NA	NA	NA	-2.22641	0.235631	0.659746	NA	NA	NA	NA	NA	NA	NA	NA	NA	NA	NA	NA	NA	NA	NA	1.49392	0.119391	0.557938	NA	NA	NA	NA	NA	NA	NA	NA	NA	NA	NA
AT1G06333	28716475	NA	NA	NA	NA	NA	NA	NA	NA	NA	NA	NA	NA	NA	NA	NA	NA	NA	NA	NA	NA	NA	NA	NA	NA	NA	NA	NA	NA	NA	NA	NA	NA	NA	NA	NA	NA	NA	NA	NA	NA	NA	NA	NA	NA	NA	NA	NA	NA
AT1G06337	28716476	NA	-0.531857	0.537388	0.940166	0.469197	0.484831	0.996571	-1.47098	0.105094	0.596304	-1.17965	0.251513	0.535513	-0.523974	0.71648	0.876509	-1.4681	0.292203	0.726228	0.745837	0.354341	0.999648	0.0479039	0.952663	0.999089	0.427476	0.398462	0.979121	0.331099	0.644656	0.997728	-0.621937	0.399939	0.696027	0.63328	0.466591	0.877443	0.209328	0.815094	0.999228	0.529081	0.467646	0.984881	-1.053	0.259714	0.96122	-0.853037	0.39326
AT1G06343	28716477	NA	NA	NA	NA	NA	NA	NA	NA	NA	NA	NA	NA	NA	NA	NA	NA	NA	NA	NA	NA	NA	NA	NA	NA	NA	NA	NA	NA	NA	NA	NA	NA	NA	NA	NA	NA	NA	NA	NA	NA	NA	NA	NA	NA	NA	NA	NA	NA
AT1G06360	837147	NA	NA	NA	NA	NA	NA	NA	NA	NA	NA	NA	NA	NA	NA	NA	NA	NA	NA	NA	NA	NA	NA	NA	NA	NA	NA	NA	NA	NA	NA	NA	NA	NA	NA	NA	NA	NA	NA	NA	NA	NA	NA	NA	NA	NA	NA	NA	NA
AT1G06377	28716483	NA	NA	NA	NA	NA	NA	NA	NA	NA	NA	NA	NA	NA	NA	NA	NA	NA	NA	NA	NA	NA	NA	NA	NA	NA	NA	NA	NA	NA	NA	NA	NA	NA	NA	NA	NA	NA	NA	NA	NA	NA	NA	NA	NA	NA	NA	NA	NA
AT1G06380	837149	NA	NA	NA	NA	NA	NA	NA	NA	NA	NA	0.437479	0.574452	0.804864	NA	NA	NA	0.0758812	0.960545	0.994379	NA	NA	NA	NA	NA	NA	NA	NA	NA	0.799397	0.413191	0.997728	-0.780988	0.597486	0.825612	NA	NA	NA	NA	NA	NA	NA	NA	NA	NA	NA	NA	NA	NA
AT1G06390	837150	ATGSK1; ATSK2-3; ATSK22; BIL2; GSK1; SK22	-0.61443	0.71491	0.972492	NA	NA	NA	-1.12966	0.660856	0.966423	2.19613	0.315806	0.605957	NA	NA	NA	-0.837246	0.773624	0.951841	0.525338	0.743245	0.999648	NA	NA	NA	0.482449	0.816452	0.98817	-1.62811	0.464491	0.997728	NA	NA	NA	0.750981	0.795346	0.959706	-0.0855461	0.971313	0.999447	NA	NA	NA	-0.665798	0.784212	0.998552	0.55424	0.0291859
AT1G06397	28716487	NA	NA	NA	NA	NA	NA	NA	NA	NA	NA	NA	NA	NA	NA	NA	NA	NA	NA	NA	NA	NA	NA	NA	NA	NA	NA	NA	NA	NA	NA	NA	NA	NA	NA	NA	NA	NA	NA	NA	NA	NA	NA	NA	NA	NA	NA	NA	NA
AT1G06400	837151	ARA-2; ARA2; ATRAB11E; ATRABA1A	0.0159487	0.937064	0.995564	-0.323712	0.163869	0.878314	0.267034	0.326395	0.863506	0.743088	0.0154075	0.0847188	0.435617	0.10928	0.310544	0.262765	0.267012	0.70175	0.133459	0.578572	0.999648	0.300324	0.289095	0.999089	0.126645	0.586252	0.986819	-0.147269	0.519062	0.997728	-0.243294	0.331957	0.628732	-0.191364	0.269665	0.754544	0.145266	0.450646	0.999228	-0.00989487	0.970257	0.997084	0.388593	0.193279	0.914402	0.594723	0.0322639
AT1G06407	28716489	NA	NA	NA	NA	NA	NA	NA	NA	NA	NA	NA	NA	NA	NA	NA	NA	NA	NA	NA	NA	NA	NA	NA	NA	NA	NA	NA	NA	NA	NA	NA	NA	NA	NA	NA	NA	NA	NA	NA	NA	NA	NA	NA	NA	NA	NA	NA	NA
AT1G06410	837152	ATTPS7; ATTPSA; TPS7; TPS7	-0.486583	0.219421	0.784408	0.333784	0.334801	0.996571	-0.357484	0.558993	0.954289	-0.883256	0.221216	0.497029	-0.0847775	0.837278	0.928547	-0.399321	0.618646	0.912551	0.20385	0.631911	0.999648	0.389948	0.394446	0.999089	0.201722	0.69235	0.98817	-0.0555432	0.897988	0.997728	-0.526291	0.171221	0.429129	-1.13356	0.0723059	0.452047	-0.288188	0.473547	0.999228	0.736771	0.121893	0.753569	-0.164463	0.780228	0.998552	-0.94541	0.207766
AT1G06413	28716490	NA	NA	NA	NA	NA	NA	NA	NA	NA	NA	NA	NA	NA	NA	NA	NA	NA	NA	NA	NA	NA	NA	NA	NA	NA	NA	NA	NA	NA	NA	NA	NA	NA	NA	NA	NA	NA	NA	NA	NA	NA	NA	NA	NA	NA	NA	NA	NA
AT1G06417	28716491	NA	NA	NA	NA	NA	NA	NA	NA	NA	NA	NA	NA	NA	NA	NA	NA	NA	NA	NA	NA	NA	NA	NA	NA	NA	NA	NA	NA	NA	NA	NA	NA	NA	NA	NA	NA	NA	NA	NA	NA	NA	NA	NA	NA	NA	NA	NA	NA
AT1G06420	837153	NA	NA	NA	NA	NA	NA	NA	NA	NA	NA	NA	NA	NA	NA	NA	NA	NA	NA	NA	NA	NA	NA	NA	NA	NA	NA	NA	NA	NA	NA	NA	NA	NA	NA	NA	NA	NA	NA	NA	NA	NA	NA	NA	NA	NA	NA	NA	NA
AT1G06423	28716492	NA	-1.22432	0.0236672	0.366166	-0.686467	0.126219	0.83508	-0.140293	0.690533	0.966423	-1.33729	0.00243405	0.0263949	0.0888196	0.75827	0.899483	-0.209737	0.429165	0.831446	0.841582	0.110815	0.999648	-0.677147	0.116302	0.999089	0.158837	0.535632	0.986819	-0.0600751	0.823469	0.997728	-0.444363	0.238158	0.518504	0.551115	0.14551	0.607381	-0.384538	0.281954	0.999228	-1.35188	0.0068666	0.390518	0.0114767	0.974988	0.998933	-1.39696	0.00127453
AT1G06430	837154	FTSH8	1.16972	0.0634769	0.518925	-0.608092	0.0752292	0.718483	-0.573665	0.677339	0.966423	-1.58649	0.233588	0.514109	-0.235305	0.669394	0.850976	-0.251024	0.843313	0.967009	-1.17947	0.191401	0.999648	0.585909	0.207993	0.999089	-0.795156	0.17755	0.855091	1.14353	0.352358	0.997728	0.386879	0.766819	0.915175	-0.706423	0.0770178	0.463051	-0.0237487	0.972965	0.999447	-0.0065457	0.989198	0.998803	-1.3706	0.290029	0.976817	-0.444653	0.815703
AT1G06440	837156	NA	NA	NA	NA	NA	NA	NA	NA	NA	NA	NA	NA	NA	-0.901443	0.644342	0.838924	NA	NA	NA	NA	NA	NA	NA	NA	NA	NA	NA	NA	NA	NA	NA	NA	NA	NA	NA	NA	NA	NA	NA	NA	NA	NA	NA	NA	NA	NA	NA	NA
AT1G06443	28716496	NA	NA	NA	NA	NA	NA	NA	NA	NA	NA	NA	NA	NA	NA	NA	NA	NA	NA	NA	NA	NA	NA	NA	NA	NA	NA	NA	NA	NA	NA	NA	NA	NA	NA	NA	NA	NA	NA	NA	NA	NA	NA	NA	NA	NA	NA	NA	NA
AT1G06450	837157	CAF1g	0.281036	0.279327	0.846302	0.625008	0.0130856	0.438961	0.0894502	0.617338	0.965001	-1.46518	0.000150937	0.00560873	-0.612014	0.0086343	0.0567881	0.152868	0.617909	0.912113	-0.14371	0.537514	0.999648	-0.0231495	0.887805	0.999089	0.114923	0.580343	0.986819	-0.0560367	0.756742	0.997728	0.320001	0.0591194	0.214702	0.0051278	0.984349	0.998735	0.131735	0.611502	0.999228	0.614866	0.0120708	0.414343	0.195474	0.352633	0.990832	-1.51916	1.91062e-05
AT1G06453	28716498	NA	NA	NA	NA	NA	NA	NA	NA	NA	NA	NA	NA	NA	NA	NA	NA	NA	NA	NA	NA	NA	NA	NA	NA	NA	NA	NA	NA	NA	NA	NA	NA	NA	NA	NA	NA	NA	NA	NA	NA	NA	NA	NA	NA	NA	NA	NA	NA
AT1G06460	837158	ACD31.2; ACD32.1	0.215467	0.229137	0.797646	0.667657	0.00124695	0.230152	0.221963	0.171178	0.714465	-1.3216	0.000478551	0.0105143	-0.414278	0.00298743	0.0291807	0.137803	0.359497	0.783542	-0.0861809	0.546729	0.999648	0.0143982	0.902119	0.999089	0.186423	0.238278	0.907505	0.314262	0.0591203	0.997728	0.748109	0.000156485	0.00341942	-0.10759	0.463041	0.875925	0.123563	0.4694	0.999228	0.694723	0.000424654	0.177699	0.401315	0.00738601	0.384797	-1.00669	0.000555782
AT1G06463	28716500	NA	NA	NA	NA	NA	NA	NA	NA	NA	NA	NA	NA	NA	NA	NA	NA	NA	NA	NA	NA	NA	NA	NA	NA	NA	NA	NA	NA	NA	NA	NA	NA	NA	NA	NA	NA	NA	NA	NA	NA	NA	NA	NA	NA	NA	NA	NA	NA
AT1G06470	837159	NA	-0.835922	0.0376245	0.423976	0.110748	0.801373	0.996571	-0.626451	0.237804	0.795111	-0.29613	0.565401	0.800381	-0.2691	0.395899	0.675207	-1.18434	0.00262983	0.0563093	0.237339	0.469481	0.999648	-0.589692	0.0952659	0.999089	-0.169358	0.701916	0.98817	0.185242	0.665254	0.997728	-0.105492	0.641561	0.851922	0.615351	0.024231	0.28	-0.603146	0.0308883	0.643673	-0.462529	0.239448	0.891481	-0.802577	0.0563275	0.684793	-0.11625	0.814472
AT1G06473	28716502	NA	0.714708	0.00129869	0.147639	-0.184258	0.524372	0.996571	-0.0336317	0.917369	0.989636	1.71387	0.00486497	0.0409179	2.98057	1.93203e-05	0.00173507	0.718492	0.000557099	0.0233573	-0.406367	0.0263342	0.999648	0.339522	0.415689	0.999089	0.604413	0.156065	0.830389	0.681383	0.246362	0.997728	-2.33731	4.33948e-05	0.00150729	-0.470686	0.0342414	0.317902	0.303109	0.0725882	0.81644	0.17049	0.700229	0.984881	0.568603	0.196731	0.917964	2.39369	0.00130356
AT1G06475	2745744	NA	NA	NA	NA	NA	NA	NA	-2.64807	0.109119	0.607493	NA	NA	NA	NA	NA	NA	NA	NA	NA	NA	NA	NA	NA	NA	NA	NA	NA	NA	NA	NA	NA	NA	NA	NA	NA	NA	NA	NA	NA	NA	NA	NA	NA	NA	NA	NA	-0.11722	0.950611
AT1G06483	28716503	NA	NA	NA	NA	NA	NA	NA	NA	NA	NA	NA	NA	NA	NA	NA	NA	NA	NA	NA	NA	NA	NA	NA	NA	NA	NA	NA	NA	NA	NA	NA	NA	NA	NA	NA	NA	NA	NA	NA	NA	NA	NA	NA	NA	NA	NA	NA	NA
AT1G06487	28716504	NA	-0.174313	0.807542	0.982327	NA	NA	NA	NA	NA	NA	0.856749	0.175344	0.430526	0.664876	0.352312	0.638172	0.664585	0.425012	0.830299	0.0249737	0.968913	0.999648	NA	NA	NA	NA	NA	NA	-0.0545468	0.949179	0.997728	-0.662502	0.358163	0.656798	0.0920373	0.927511	0.986916	-0.155973	0.829843	0.999228	NA	NA	NA	-0.963901	0.266429	0.966522	0.809624	0.235002
AT1G06490	837160	ATGSL07; atgsl7; CalS7; gsl07; GSL07; GSL7	NA	NA	NA	NA	NA	NA	NA	NA	NA	NA	NA	NA	NA	NA	NA	NA	NA	NA	NA	NA	NA	NA	NA	NA	NA	NA	NA	NA	NA	NA	NA	NA	NA	NA	NA	NA	NA	NA	NA	NA	NA	NA	NA	NA	NA	NA	NA
AT1G06493	28716505	NA	NA	NA	NA	NA	NA	NA	NA	NA	NA	NA	NA	NA	NA	NA	NA	NA	NA	NA	NA	NA	NA	NA	NA	NA	NA	NA	NA	NA	NA	NA	NA	NA	NA	NA	NA	NA	NA	NA	NA	NA	NA	NA	NA	NA	NA	NA	NA
AT1G06500	837161	NA	-0.211145	0.258805	0.828591	0.145519	0.518091	0.996571	0.0818663	0.677906	0.966423	0.173308	0.61686	0.82676	0.372926	0.13988	0.367268	-0.328226	0.0515184	0.314724	0.374628	0.0694245	0.999648	-0.0406678	0.818643	0.999089	0.0594651	0.747688	0.98817	-0.124178	0.653001	0.997728	-0.0678115	0.754715	0.910728	0.444479	0.0818364	0.477544	0.15815	0.29831	0.999228	0.117883	0.584941	0.984881	0.13584	0.510459	0.997451	0.0449847	0.87182
AT1G06510	837162	NA	NA	NA	NA	NA	NA	NA	0.647938	0.649063	0.966423	0.688477	0.369179	0.658752	0.077699	0.92371	0.968567	-0.857219	0.713707	0.935741	-1.34402	0.494771	0.999648	NA	NA	NA	NA	NA	NA	0.547651	0.687651	0.997728	0.0432704	0.962809	0.98935	0.134837	0.944624	0.992771	-1.21481	0.433493	0.999228	NA	NA	NA	1.04397	0.49041	0.997451	1.22222	0.377417
AT1G06515	5007668	ssSPTa	-0.14901	0.229866	0.798028	0.0718389	0.598463	0.996571	0.254211	0.101721	0.5917	0.770646	0.00377927	0.0345504	0.689989	0.00380645	0.0339554	-0.204389	0.133937	0.509652	0.0682354	0.583767	0.999648	-0.137506	0.361914	0.999089	-0.028872	0.831595	0.988228	0.0476055	0.807559	0.997728	-0.726848	0.000514705	0.00783381	0.181982	0.240152	0.723673	-0.0858577	0.46061	0.999228	-0.0525095	0.709027	0.984881	0.217913	0.151888	0.865082	0.817691	0.00148474
AT1G06520	837163	ATGPAT1; GPAT1; sn-2-GPAT1	NA	NA	NA	NA	NA	NA	NA	NA	NA	NA	NA	NA	NA	NA	NA	NA	NA	NA	NA	NA	NA	NA	NA	NA	NA	NA	NA	NA	NA	NA	NA	NA	NA	NA	NA	NA	NA	NA	NA	NA	NA	NA	NA	NA	NA	NA	NA
AT1G06530	837164	PMD2	-0.756512	0.139934	0.676791	-0.916731	0.136721	0.847252	1.29384	0.122826	0.632393	0.709525	0.164434	0.41341	-0.0731024	0.868486	0.945303	-0.738417	0.270863	0.70556	0.429734	0.476962	0.999648	0.895415	0.160576	0.999089	-1.52843	0.0715948	0.678306	0.162306	0.758295	0.997728	-0.560659	0.287795	0.582728	-0.323499	0.539035	0.911027	-0.332998	0.620529	0.999228	-0.0107063	0.990089	0.998803	-0.243211	0.587435	0.997451	0.874274	0.0685121
AT1G06533	28716512	NA	NA	NA	NA	NA	NA	NA	NA	NA	NA	NA	NA	NA	NA	NA	NA	NA	NA	NA	NA	NA	NA	NA	NA	NA	NA	NA	NA	NA	NA	NA	NA	NA	NA	NA	NA	NA	NA	NA	NA	NA	NA	NA	NA	NA	NA	NA	NA
AT1G06540	837165	NA	-0.194825	0.132665	0.662615	0.188519	0.173333	0.894983	0.57109	0.000310444	0.0410601	0.493813	0.000717274	0.0132129	0.344111	0.0090462	0.0581795	-0.00921215	0.853616	0.969474	0.000203958	0.998771	0.999825	-0.0513974	0.719111	0.999089	-0.0588138	0.483453	0.98552	-0.10355	0.175108	0.997728	-0.266118	0.00808366	0.0529659	-0.0449306	0.455927	0.868556	-0.200888	0.0840828	0.823799	0.15106	0.143208	0.787491	0.505602	0.00118238	0.218005	0.38957	0.00167347
AT1G06543	28716514	NA	NA	NA	NA	NA	NA	NA	NA	NA	NA	NA	NA	NA	NA	NA	NA	NA	NA	NA	NA	NA	NA	NA	NA	NA	NA	NA	NA	NA	NA	NA	NA	NA	NA	NA	NA	NA	NA	NA	NA	NA	NA	NA	NA	NA	NA	NA	NA
AT1G06550	837166	NA	NA	NA	NA	NA	NA	NA	NA	NA	NA	NA	NA	NA	NA	NA	NA	NA	NA	NA	NA	NA	NA	NA	NA	NA	NA	NA	NA	NA	NA	NA	NA	NA	NA	NA	NA	NA	NA	NA	NA	NA	NA	NA	NA	NA	NA	NA	NA
AT1G06553	28716516	NA	NA	NA	NA	NA	NA	NA	NA	NA	NA	NA	NA	NA	NA	NA	NA	NA	NA	NA	NA	NA	NA	NA	NA	NA	NA	NA	NA	NA	NA	NA	NA	NA	NA	NA	NA	NA	NA	NA	NA	NA	NA	NA	NA	NA	NA	NA	NA
AT1G06560	837167	AtTRM4f; NOP2C; TRM4f	-0.00117567	0.995221	0.999689	-0.360333	0.130773	0.840868	0.191956	0.469346	0.934313	1.34929	0.000892636	0.0147989	1.03334	0.000889037	0.0137775	0.304468	0.0654807	0.356957	-0.0826494	0.714298	0.999648	-0.0301007	0.904393	0.999089	0.240273	0.276821	0.923807	0.258086	0.258995	0.997728	-1.03175	6.46646e-05	0.0019188	-0.330074	0.0390059	0.34333	-0.0901062	0.538111	0.999228	-0.377091	0.106273	0.723139	0.426242	0.107874	0.794875	1.6104	3.92146e-05
AT1G06567	28716518	NA	NA	NA	NA	NA	NA	NA	NA	NA	NA	NA	NA	NA	NA	NA	NA	NA	NA	NA	NA	NA	NA	NA	NA	NA	NA	NA	NA	NA	NA	NA	NA	NA	NA	NA	NA	NA	NA	NA	NA	NA	NA	NA	NA	NA	NA	NA	NA
AT1G06570	837168	HPD; HPPD; PDS1	0.166416	0.666024	0.965988	-0.668161	0.017062	0.471772	-0.764323	0.0305699	0.355497	2.81465	0.000973289	0.0152836	1.96015	0.00241198	0.0255355	0.522879	0.000720282	0.0271369	-0.272155	0.526553	0.999648	0.103939	0.710556	0.999089	0.953138	0.031703	0.546163	0.82495	0.140925	0.997728	-1.48812	0.000833199	0.0111417	-0.511196	0.00309661	0.114163	-0.113763	0.652363	0.999228	-0.551016	0.0559689	0.60283	0.188499	0.66139	0.997451	3.63987	6.45356e-05
AT1G06573	28716519	NA	-0.126615	0.569299	0.951223	0.229875	0.303797	0.993674	-0.137779	0.574295	0.955825	1.89376	7.99428e-05	0.00398417	1.02312	0.00263287	0.0267671	-0.2018	0.00492323	0.0830006	0.16406	0.56797	0.999648	0.286827	0.302037	0.999089	0.276621	0.235295	0.906226	0.386849	0.083261	0.997728	-1.27489	7.91765e-05	0.0021613	-0.0452201	0.620037	0.930302	0.0313037	0.879701	0.999447	0.529698	0.0428033	0.55949	0.135489	0.669831	0.997451	2.28136	2.1699e-06
AT1G06577	28716520	NA	-1.17602	0.250711	0.819354	NA	NA	NA	-0.532086	0.514528	0.945774	-1.50477	0.039407	0.161309	1.29058	0.207806	0.467838	0.00369267	0.992823	0.997807	0.719185	0.461841	0.999648	NA	NA	NA	0.987305	0.304163	0.944748	0.984642	0.105994	0.997728	-1.59588	0.126915	0.355612	0.928186	0.114077	0.548893	-0.460811	0.62865	0.999228	NA	NA	NA	0.444773	0.659226	0.997451	-0.52558	0.577043
AT1G06580	837169	PPR1	1.00019	0.360442	0.890777	-0.883313	0.533356	0.996571	-0.161812	0.913932	0.989636	2.69334	0.00418852	0.037226	1.69261	0.245364	0.519228	0.281121	0.730411	0.942051	NA	NA	NA	NA	NA	NA	NA	NA	NA	NA	NA	NA	-1.53351	0.283679	0.577781	0.0771519	0.932233	0.98894	1.71982	0.292953	0.999228	2.39782	0.246238	0.893066	NA	NA	NA	3.68677	0.00749277
AT1G06583	28716521	NA	-0.240348	0.71289	0.972081	NA	NA	NA	-0.843782	0.184697	0.727197	-0.734283	0.308333	0.597335	0.568272	0.492938	0.752214	-0.437716	0.440313	0.835947	0.394434	0.576448	0.999648	-1.49398	0.136907	0.999089	0.171844	0.734915	0.98817	-0.0956661	0.883852	0.997728	-1.02006	0.215165	0.492386	0.250504	0.471535	0.879566	0.152603	0.74997	0.999228	-1.37504	0.0968581	0.705909	-0.67829	0.272176	0.968059	-0.838145	0.126296
AT1G06587	28716522	NA	NA	NA	NA	NA	NA	NA	NA	NA	NA	NA	NA	NA	NA	NA	NA	NA	NA	NA	NA	NA	NA	NA	NA	NA	NA	NA	NA	NA	NA	NA	NA	NA	NA	NA	NA	NA	NA	NA	NA	NA	NA	NA	NA	NA	NA	NA	NA
AT1G06593	28716523	NA	NA	NA	NA	NA	NA	NA	NA	NA	NA	NA	NA	NA	NA	NA	NA	NA	NA	NA	NA	NA	NA	NA	NA	NA	NA	NA	NA	NA	NA	NA	NA	NA	NA	NA	NA	NA	NA	NA	NA	NA	NA	NA	NA	NA	NA	NA	NA
AT1G06603	28716525	NA	NA	NA	NA	NA	NA	NA	NA	NA	NA	NA	NA	NA	NA	NA	NA	NA	NA	NA	NA	NA	NA	NA	NA	NA	NA	NA	NA	NA	NA	NA	NA	NA	NA	NA	NA	NA	NA	NA	NA	NA	NA	NA	NA	NA	NA	NA	NA
AT1G06607	28716526	NA	NA	NA	NA	NA	NA	NA	NA	NA	NA	NA	NA	NA	NA	NA	NA	NA	NA	NA	NA	NA	NA	NA	NA	NA	NA	NA	NA	NA	NA	NA	NA	NA	NA	NA	NA	NA	NA	NA	NA	NA	NA	NA	NA	NA	NA	NA	NA
AT1G06610	3766667	NA	NA	NA	NA	NA	NA	NA	NA	NA	NA	NA	NA	NA	NA	NA	NA	NA	NA	NA	NA	NA	NA	NA	NA	NA	NA	NA	NA	NA	NA	NA	NA	NA	NA	NA	NA	NA	NA	NA	NA	NA	NA	NA	NA	NA	NA	NA	NA
AT1G06613	28716527	NA	-0.308394	0.2145	0.780478	-0.534071	0.12664	0.835823	-0.397134	0.329156	0.864791	-0.0131479	0.96969	0.991265	0.0968735	0.814524	0.921744	0.236858	0.498549	0.865604	0.579729	0.0266355	0.999648	0.440313	0.25984	0.999089	0.745835	0.0179607	0.437807	0.10296	0.641756	0.997728	-0.375124	0.359882	0.658312	-0.259035	0.374967	0.828674	0.266157	0.305484	0.999228	-0.0796798	0.852148	0.994239	0.341723	0.399057	0.996794	0.0897436	0.799751
AT1G06620	837171	NA	NA	NA	NA	NA	NA	NA	NA	NA	NA	NA	NA	NA	NA	NA	NA	NA	NA	NA	NA	NA	NA	NA	NA	NA	NA	NA	NA	NA	NA	NA	NA	NA	NA	NA	NA	NA	NA	NA	NA	NA	NA	NA	NA	NA	NA	NA	NA
AT1G06627	28716530	NA	NA	NA	NA	NA	NA	NA	NA	NA	NA	NA	NA	NA	NA	NA	NA	NA	NA	NA	NA	NA	NA	NA	NA	NA	NA	NA	NA	NA	NA	NA	NA	NA	NA	NA	NA	NA	NA	NA	NA	NA	NA	NA	NA	NA	NA	NA	NA
AT1G06630	837172	NA	NA	NA	NA	NA	NA	NA	NA	NA	NA	NA	NA	NA	NA	NA	NA	NA	NA	NA	NA	NA	NA	NA	NA	NA	NA	NA	NA	NA	NA	NA	NA	NA	NA	NA	NA	NA	NA	NA	NA	NA	NA	NA	NA	NA	NA	NA	NA
AT1G06637	28716532	NA	NA	NA	NA	NA	NA	NA	NA	NA	NA	NA	NA	NA	NA	NA	NA	NA	NA	NA	NA	NA	NA	NA	NA	NA	NA	NA	NA	NA	NA	NA	NA	NA	NA	NA	NA	NA	NA	NA	NA	NA	NA	NA	NA	NA	NA	NA	NA
AT1G06640	837173	NA	NA	NA	NA	-0.114265	0.901166	0.998739	NA	NA	NA	NA	NA	NA	NA	NA	NA	-1.5204	0.505667	0.869931	NA	NA	NA	0.298768	0.876927	0.999089	NA	NA	NA	NA	NA	NA	NA	NA	NA	0.732464	0.685489	0.942481	NA	NA	NA	0.200778	0.915743	0.995118	NA	NA	NA	NA	NA
AT1G06643	28716533	ath-MIR5630a	-0.437407	0.0057531	0.240587	0.00678707	0.959465	0.998739	0.511361	0.00238821	0.117254	-0.030599	0.711842	0.879184	-0.149483	0.0667754	0.223318	-0.283215	0.00163693	0.0439882	0.220743	0.0989846	0.999648	-0.0653693	0.645491	0.999089	-0.337252	0.0115015	0.396991	-0.14667	0.113741	0.997728	0.00097408	0.986553	0.996312	0.240793	0.00511787	0.138863	-0.221705	0.0293584	0.630731	-0.0447397	0.609848	0.984881	0.167524	0.143892	0.854357	-0.177589	0.0562473
AT1G06645	3766668	NA	NA	NA	NA	NA	NA	NA	NA	NA	NA	NA	NA	NA	NA	NA	NA	NA	NA	NA	NA	NA	NA	NA	NA	NA	NA	NA	NA	NA	NA	NA	NA	NA	NA	NA	NA	NA	NA	NA	NA	NA	NA	NA	NA	NA	NA	NA	NA
AT1G06647	28716534	ath-MIR5630b	-0.435082	0.0061655	0.2431	0.034639	0.796578	0.996571	0.511984	0.00246344	0.117668	0.00923622	0.912536	0.969289	-0.109978	0.146456	0.376995	-0.264622	0.00239626	0.054207	0.190098	0.14872	0.999648	-0.0603007	0.671443	0.999089	-0.337926	0.0122344	0.405048	-0.185008	0.0650479	0.997728	-0.0218525	0.715056	0.889143	0.216748	0.00877625	0.175211	-0.249985	0.024348	0.617248	-0.0117747	0.890791	0.995118	0.167664	0.152452	0.865202	-0.176218	0.0696299
AT1G06650	837175	NA	0.318986	0.886747	0.994055	-0.472831	0.783937	0.996571	-2.03275	0.414816	0.906973	0.171168	0.227294	0.505287	-1.44246	0.604522	0.818572	-1.45531	0.549264	0.889945	0.557937	0.833504	0.999648	0.701294	0.679567	0.999089	0.424877	0.0222838	0.468544	0.140739	0.505636	0.997728	0.418121	0.860261	0.952019	0.531017	0.757235	0.953273	0.853279	0.763015	0.999228	0.241852	0.921805	0.995118	-1.61343	0.484839	0.997451	0.308903	0.174793
AT1G06660	837176	JASON	NA	NA	NA	-0.715002	0.441385	0.996571	0.243188	0.731941	0.96831	-1.63872	0.289064	0.576243	-0.896347	0.52813	0.77493	-0.881279	0.582894	0.901961	-0.0760843	0.927274	0.999648	-0.0389476	0.951608	0.999089	0.076465	0.929357	0.994422	0.211019	0.811644	0.997728	0.397621	0.669337	0.864663	-0.254413	0.775984	0.95757	NA	NA	NA	-0.739886	0.441348	0.982113	0.309189	0.664381	0.997451	-1.42775	0.377192
AT1G06670	837177	NIH	0.103577	0.768974	0.975136	-0.69511	0.143691	0.854096	-0.760255	0.0927244	0.564604	-0.904686	0.144009	0.380362	-0.62499	0.620302	0.825235	0.223934	0.691519	0.932697	0.846901	0.0759265	0.999648	0.38666	0.309733	0.999089	-0.455932	0.0911249	0.723454	0.535383	0.361521	0.997728	0.283925	0.590719	0.822137	-0.603443	0.340103	0.808293	0.944325	0.0388544	0.697248	-0.291291	0.525286	0.984881	-1.22497	0.0255985	0.558248	-0.372519	0.408785
AT1G06677	28716540	NA	NA	NA	NA	NA	NA	NA	NA	NA	NA	NA	NA	NA	NA	NA	NA	NA	NA	NA	NA	NA	NA	NA	NA	NA	NA	NA	NA	NA	NA	NA	NA	NA	NA	NA	NA	NA	NA	NA	NA	NA	NA	NA	NA	NA	NA	NA	NA
AT1G06680	837178	OE23; OEE2; PSBP-1; PSII-P	0.583607	0.00227901	0.182976	-0.163181	0.218016	0.94066	-0.405942	0.120422	0.628033	-1.10697	0.00203089	0.0235686	-0.657248	0.0371652	0.15107	0.183817	0.218193	0.636849	-0.246034	0.229412	0.999648	0.203209	0.289568	0.999089	-0.387701	0.0583937	0.648947	0.165903	0.493601	0.997728	0.671042	0.0202181	0.100383	-0.517865	0.00823327	0.169634	0.329885	0.113507	0.879797	0.0535461	0.751759	0.984914	-0.800775	0.00682792	0.384358	-0.937185	0.0074952
AT1G06687	28716542	NA	1.3977	0.198549	0.764807	0.916687	0.388038	0.996571	-0.237395	0.684282	0.966423	0.334511	0.515144	0.769452	0.630125	0.358244	0.642981	0.98269	0.0868255	0.410516	-0.976713	0.415997	0.999648	-0.978241	0.416184	0.999089	-0.102222	0.858776	0.988228	0.371391	0.488574	0.997728	-0.558347	0.358567	0.656798	-0.437909	0.472475	0.879842	0.416986	0.553644	0.999228	-0.0481286	0.957377	0.997084	-0.343486	0.498588	0.997451	0.706371	0.24098
AT1G06690	837179	NA	0.507263	0.737253	0.972724	-0.715439	0.221888	0.942644	-0.351179	0.658334	0.966423	NA	NA	NA	-1.71494	0.193824	0.448922	NA	NA	NA	-1.08261	0.465258	0.999648	-0.007812	0.985038	0.999089	-0.226728	0.754157	0.98817	-1.12346	0.565297	0.997728	2.95445	0.10502	0.314759	-2.78019	0.168985	0.643698	-0.587856	0.52284	0.999228	-0.707942	0.226876	0.881942	-0.587688	0.443363	0.997451	NA	NA
AT1G06693	28716543	NA	NA	NA	NA	NA	NA	NA	NA	NA	NA	1.04666	0.216534	0.490079	NA	NA	NA	NA	NA	NA	NA	NA	NA	NA	NA	NA	NA	NA	NA	NA	NA	NA	NA	NA	NA	NA	NA	NA	NA	NA	NA	NA	NA	NA	NA	NA	NA	1.38306	0.153418
AT1G06700	837180	NA	0.885817	0.659522	0.965437	NA	NA	NA	NA	NA	NA	NA	NA	NA	NA	NA	NA	NA	NA	NA	-0.711874	0.721584	0.999648	NA	NA	NA	NA	NA	NA	NA	NA	NA	NA	NA	NA	NA	NA	NA	0.162284	0.929904	0.999447	NA	NA	NA	NA	NA	NA	-1.22015	0.431406
AT1G06707	28716546	NA	NA	NA	NA	NA	NA	NA	NA	NA	NA	NA	NA	NA	NA	NA	NA	NA	NA	NA	NA	NA	NA	NA	NA	NA	NA	NA	NA	NA	NA	NA	NA	NA	NA	NA	NA	NA	NA	NA	NA	NA	NA	NA	NA	NA	NA	NA	NA
AT1G06710	837181	MTSF1	NA	NA	NA	NA	NA	NA	NA	NA	NA	NA	NA	NA	NA	NA	NA	NA	NA	NA	NA	NA	NA	NA	NA	NA	NA	NA	NA	NA	NA	NA	NA	NA	NA	NA	NA	NA	NA	NA	NA	NA	NA	NA	NA	NA	NA	NA	NA
AT1G06717	28716548	NA	-0.201747	0.404205	0.90537	-0.348104	0.0314017	0.565231	-0.118717	0.358118	0.88048	-0.436536	0.0112225	0.068215	-0.190254	0.185386	0.436068	0.0591416	0.607522	0.90904	-0.338296	0.207127	0.999648	0.147927	0.481441	0.999089	0.111342	0.491484	0.98552	-0.150356	0.234272	0.997728	0.221809	0.078696	0.259663	-0.277845	0.0151005	0.228923	-0.546705	0.0355816	0.673884	-0.186433	0.327035	0.936779	-0.01238	0.94602	0.998933	-0.585478	0.000802831
AT1G06720	837182	NA	0.613196	0.741341	0.973715	-0.206543	0.927533	0.998739	-0.828959	0.672796	0.966423	-1.28351	0.566875	0.800991	-1.23555	0.35181	0.637905	0.86174	0.645774	0.921452	-0.364593	0.801418	0.999648	-0.0347517	0.985382	0.999089	-0.507106	0.78119	0.98817	-0.700798	0.568229	0.997728	0.244962	0.847545	0.946651	1.39553	0.555774	0.919059	0.24459	0.860045	0.999228	NA	NA	NA	-1.3384	0.486096	0.997451	-1.96825	0.259549
AT1G06727	28716550	NA	NA	NA	NA	NA	NA	NA	NA	NA	NA	NA	NA	NA	NA	NA	NA	NA	NA	NA	NA	NA	NA	NA	NA	NA	NA	NA	NA	NA	NA	NA	NA	NA	NA	NA	NA	NA	NA	NA	NA	NA	NA	NA	NA	NA	NA	NA	NA
AT1G06730	837184	NA	NA	NA	NA	0.275003	0.70025	0.996571	-0.667972	0.0163532	0.277294	-1.64754	0.189563	0.451069	-0.879917	0.230837	0.499005	-0.154589	0.840524	0.967009	NA	NA	NA	-0.663963	0.361057	0.999089	0.905057	0.00311445	0.27792	0.0262218	0.94029	0.997728	NA	NA	NA	1.15262	0.445033	0.862122	NA	NA	NA	-0.378578	0.567265	0.984881	0.228711	0.38432	0.996794	-1.62122	0.199415
AT1G06733	28716551	NA	NA	NA	NA	NA	NA	NA	NA	NA	NA	NA	NA	NA	NA	NA	NA	NA	NA	NA	NA	NA	NA	NA	NA	NA	NA	NA	NA	NA	NA	NA	NA	NA	NA	NA	NA	NA	NA	NA	NA	NA	NA	NA	NA	NA	NA	NA	NA
AT1G06743	28716553	NA	NA	NA	NA	NA	NA	NA	NA	NA	NA	NA	NA	NA	NA	NA	NA	NA	NA	NA	NA	NA	NA	NA	NA	NA	NA	NA	NA	NA	NA	NA	NA	NA	NA	NA	NA	NA	NA	NA	NA	NA	NA	NA	NA	NA	NA	NA	NA
AT1G06750	837186	NA	NA	NA	NA	NA	NA	NA	NA	NA	NA	NA	NA	NA	NA	NA	NA	NA	NA	NA	NA	NA	NA	NA	NA	NA	NA	NA	NA	NA	NA	NA	NA	NA	NA	NA	NA	NA	NA	NA	NA	NA	NA	NA	NA	NA	NA	NA	NA
AT1G06753	28716555	NA	0.204593	0.3736	0.895654	0.265932	0.268704	0.988005	-0.0909019	0.709081	0.966689	0.782531	0.0021514	0.0243054	0.71276	0.00699541	0.0502797	0.109548	0.574459	0.898334	0.154001	0.526697	0.999648	-0.201636	0.3572	0.999089	0.509419	0.0474105	0.623654	0.0865416	0.647653	0.997728	-0.817777	0.00228934	0.0223097	0.135179	0.401422	0.843573	0.351799	0.0829272	0.823799	0.0781442	0.724779	0.984881	0.412704	0.114364	0.81606	0.869484	0.00133965
AT1G06757	28716556	NA	NA	NA	NA	-0.262442	0.850552	0.9978	NA	NA	NA	NA	NA	NA	0.19909	0.873094	0.947778	1.20631	0.210233	0.62423	NA	NA	NA	-0.0387853	0.975844	0.999089	NA	NA	NA	NA	NA	NA	-0.22177	0.835183	0.942855	NA	NA	NA	NA	NA	NA	NA	NA	NA	NA	NA	NA	NA	NA
AT1G06760	837187	H1.1	-0.856262	0.00011813	0.0472577	-0.281869	0.530867	0.996571	-0.153822	0.358876	0.881137	-0.0254537	0.897924	0.962344	-0.0387023	0.779605	0.907868	-1.52591	0.430155	0.831446	0.678599	0.00888451	0.999648	-0.10631	0.831614	0.999089	0.223411	0.214245	0.885703	0.699825	0.708701	0.997728	-0.408067	0.00832202	0.0537435	0.483168	0.00238631	0.0999773	-0.181886	0.331285	0.999228	-0.376164	0.288372	0.918317	0.0629843	0.597998	0.997451	0.659635	0.718447
AT1G06770	837188	AtBMI1B; ATDRIP1; AtRING1B; DRIP1	NA	NA	NA	NA	NA	NA	NA	NA	NA	NA	NA	NA	NA	NA	NA	NA	NA	NA	NA	NA	NA	NA	NA	NA	NA	NA	NA	NA	NA	NA	NA	NA	NA	NA	NA	NA	NA	NA	NA	NA	NA	NA	NA	NA	NA	NA	NA
AT1G06773	28716558	NA	NA	NA	NA	NA	NA	NA	NA	NA	NA	NA	NA	NA	NA	NA	NA	NA	NA	NA	NA	NA	NA	NA	NA	NA	NA	NA	NA	NA	NA	NA	NA	NA	NA	NA	NA	NA	NA	NA	NA	NA	NA	NA	NA	NA	NA	NA	NA
AT1G06780	837189	GAUT6	NA	NA	NA	NA	NA	NA	NA	NA	NA	NA	NA	NA	NA	NA	NA	NA	NA	NA	NA	NA	NA	NA	NA	NA	NA	NA	NA	NA	NA	NA	NA	NA	NA	NA	NA	NA	NA	NA	NA	NA	NA	NA	NA	NA	NA	NA	NA
AT1G06783	28716560	NA	NA	NA	NA	NA	NA	NA	NA	NA	NA	NA	NA	NA	NA	NA	NA	NA	NA	NA	NA	NA	NA	NA	NA	NA	NA	NA	NA	NA	NA	NA	NA	NA	NA	NA	NA	NA	NA	NA	NA	NA	NA	NA	NA	NA	NA	NA	NA
AT1G06787	28716561	NA	-0.342813	0.0392676	0.432239	-0.487468	0.0873404	0.751775	-0.20346	0.424857	0.913335	1.15216	0.00118221	0.017245	1.36403	8.12797e-05	0.00340781	-0.27797	0.0509938	0.313267	0.0814986	0.56652	0.999648	0.0754411	0.775599	0.999089	0.385823	0.184047	0.85996	0.419937	0.142353	0.997728	-1.42063	7.82237e-06	0.000528073	0.106871	0.472975	0.87993	-0.267146	0.0314734	0.643673	-0.398501	0.0421943	0.556133	0.179046	0.495968	0.997451	1.57016	0.000487381
AT1G06790	837190	NRPC7	0.124077	0.472609	0.928826	0.273312	0.130132	0.84021	0.276458	0.271905	0.829317	0.382999	0.0269392	0.123599	0.256981	0.0461054	0.175724	0.155458	0.305074	0.737965	-0.249699	0.201194	0.999648	-0.207309	0.453937	0.999089	-0.163467	0.261822	0.921858	-0.208081	0.153663	0.997728	-0.0785871	0.415985	0.708295	-0.134472	0.280743	0.761452	-0.131306	0.296705	0.999228	0.0793473	0.756589	0.984914	0.104484	0.680221	0.997451	0.175006	0.107609
AT1G06800	837191	DALL4; PLA-I{gamma}1	0.114818	0.35086	0.887751	0.191749	0.334375	0.996571	-0.0751018	0.690987	0.966423	0.987796	3.06177e-05	0.00267477	0.58777	0.000304299	0.00686523	0.350651	0.00482124	0.0823208	-0.193279	0.143249	0.999648	-0.295728	0.242516	0.999089	0.103612	0.571947	0.986819	-0.0709365	0.503435	0.997728	-0.434292	0.00321647	0.028462	-0.268871	0.0346439	0.320216	-0.084389	0.426038	0.999228	-0.0926444	0.735711	0.984914	0.0232896	0.906875	0.998933	0.91659	4.23365e-05
AT1G06817	28716563	NA	NA	NA	NA	NA	NA	NA	NA	NA	NA	NA	NA	NA	NA	NA	NA	NA	NA	NA	NA	NA	NA	NA	NA	NA	NA	NA	NA	NA	NA	NA	NA	NA	NA	NA	NA	NA	NA	NA	NA	NA	NA	NA	NA	NA	NA	NA	NA
AT1G06820	837193	CCR2; CRTISO	NA	NA	NA	NA	NA	NA	NA	NA	NA	NA	NA	NA	NA	NA	NA	NA	NA	NA	NA	NA	NA	NA	NA	NA	NA	NA	NA	NA	NA	NA	NA	NA	NA	NA	NA	NA	NA	NA	NA	NA	NA	NA	NA	NA	NA	NA	NA
AT1G06830	837195	CEPD1; ROXY6	NA	NA	NA	NA	NA	NA	NA	NA	NA	NA	NA	NA	NA	NA	NA	NA	NA	NA	NA	NA	NA	NA	NA	NA	NA	NA	NA	NA	NA	NA	NA	NA	NA	NA	NA	NA	NA	NA	NA	NA	NA	NA	NA	NA	NA	NA	NA
AT1G06837	28716567	NA	0.0138488	0.964009	0.996578	0.609169	0.227548	0.944858	-1.11128	0.0985608	0.581278	-0.16507	0.64989	0.846674	1.83852	0.000714926	0.0117701	0.405592	0.203395	0.616264	-0.258	0.441636	0.999648	-0.872811	0.116695	0.999089	-0.0375965	0.938272	0.995122	0.305137	0.409763	0.997728	-1.00134	0.112043	0.328977	-0.36669	0.362959	0.82297	-0.249754	0.337924	0.999228	-0.247918	0.594519	0.984881	-1.15741	0.0739146	0.728322	0.14009	0.726548
AT1G06840	837196	NA	NA	NA	NA	NA	NA	NA	NA	NA	NA	NA	NA	NA	NA	NA	NA	NA	NA	NA	NA	NA	NA	NA	NA	NA	NA	NA	NA	NA	NA	NA	NA	NA	NA	NA	NA	NA	NA	NA	NA	NA	NA	NA	NA	NA	NA	NA	NA
AT1G06850	837197	AtbZIP52; bZIP52	NA	NA	NA	NA	NA	NA	NA	NA	NA	NA	NA	NA	NA	NA	NA	NA	NA	NA	NA	NA	NA	NA	NA	NA	NA	NA	NA	NA	NA	NA	NA	NA	NA	NA	NA	NA	NA	NA	NA	NA	NA	NA	NA	NA	NA	NA	NA
AT1G06853	28716568	NA	NA	NA	NA	NA	NA	NA	NA	NA	NA	NA	NA	NA	NA	NA	NA	NA	NA	NA	NA	NA	NA	NA	NA	NA	NA	NA	NA	NA	NA	NA	NA	NA	NA	NA	NA	NA	NA	NA	NA	NA	NA	NA	NA	NA	NA	NA	NA
AT1G06857	28716569	NA	NA	NA	NA	NA	NA	NA	NA	NA	NA	NA	NA	NA	NA	NA	NA	NA	NA	NA	NA	NA	NA	NA	NA	NA	NA	NA	NA	NA	NA	NA	NA	NA	NA	NA	NA	NA	NA	NA	NA	NA	NA	NA	NA	NA	NA	NA	NA
AT1G06867	28716571	NA	NA	NA	NA	NA	NA	NA	NA	NA	NA	4.26939	0.0347596	0.148274	NA	NA	NA	NA	NA	NA	NA	NA	NA	NA	NA	NA	NA	NA	NA	NA	NA	NA	NA	NA	NA	NA	NA	NA	NA	NA	NA	NA	NA	NA	NA	NA	NA	2.72166	0.0831304
AT1G06870	837198	Plsp2A	NA	NA	NA	NA	NA	NA	NA	NA	NA	NA	NA	NA	NA	NA	NA	NA	NA	NA	NA	NA	NA	NA	NA	NA	NA	NA	NA	NA	NA	NA	NA	NA	NA	NA	NA	NA	NA	NA	NA	NA	NA	NA	NA	NA	NA	NA	NA
AT1G06873	28716572	U1-14p	NA	NA	NA	NA	NA	NA	NA	NA	NA	NA	NA	NA	NA	NA	NA	NA	NA	NA	NA	NA	NA	NA	NA	NA	NA	NA	NA	NA	NA	NA	NA	NA	NA	NA	NA	NA	NA	NA	NA	NA	NA	NA	NA	NA	NA	NA	NA
AT1G06880	3766671	NA	NA	NA	NA	NA	NA	NA	NA	NA	NA	NA	NA	NA	NA	NA	NA	NA	NA	NA	NA	NA	NA	NA	NA	NA	NA	NA	NA	NA	NA	NA	NA	NA	NA	NA	NA	NA	NA	NA	NA	NA	NA	NA	NA	NA	NA	NA	NA
AT1G06890	837199	UXT3	NA	NA	NA	NA	NA	NA	NA	NA	NA	NA	NA	NA	NA	NA	NA	NA	NA	NA	NA	NA	NA	NA	NA	NA	NA	NA	NA	NA	NA	NA	0.658162	0.773979	0.919019	NA	NA	NA	NA	NA	NA	NA	NA	NA	NA	NA	NA	-1.55336	0.510563
AT1G06900	837200	NA	0.751512	0.679012	0.965988	-0.123838	0.784146	0.996571	-0.39184	0.598781	0.962627	0.929797	0.605304	0.82066	0.147438	0.932952	0.972524	-1.18146	0.538151	0.886367	NA	NA	NA	1.22266	0.324751	0.999089	0.285263	0.832361	0.988228	NA	NA	NA	0.120831	0.944529	0.981863	-0.415479	0.76934	0.955231	2.91056	0.128868	0.903557	1.1114	0.374448	0.961142	-0.103536	0.939943	0.998933	NA	NA
AT1G06910	837201	TRFL7	-0.827699	0.0496062	0.469268	-0.328722	0.334165	0.996571	0.178958	0.476807	0.934756	-0.480616	0.0622278	0.220768	0.144053	0.519472	0.769254	0.184164	0.685319	0.932645	-0.282766	0.313701	0.999648	0.317656	0.479517	0.999089	0.473918	0.124663	0.78282	-0.0478572	0.906729	0.997728	0.414515	0.165847	0.421465	-0.261489	0.575805	0.922899	-1.11718	0.0108471	0.479349	0.00234578	0.995068	0.998803	0.648165	0.0465738	0.641488	-0.534925	0.22573
AT1G06917	28716579	NA	NA	NA	NA	NA	NA	NA	NA	NA	NA	NA	NA	NA	NA	NA	NA	NA	NA	NA	NA	NA	NA	NA	NA	NA	NA	NA	NA	NA	NA	NA	NA	NA	NA	NA	NA	NA	NA	NA	NA	NA	NA	NA	NA	NA	NA	NA	NA
AT1G06920	837202	ATOFP4; OFP4	NA	NA	NA	NA	NA	NA	NA	NA	NA	NA	NA	NA	NA	NA	NA	NA	NA	NA	NA	NA	NA	NA	NA	NA	NA	NA	NA	NA	NA	NA	NA	NA	NA	NA	NA	NA	NA	NA	NA	NA	NA	NA	NA	NA	NA	NA	NA
AT1G06923	3766672	NA	NA	NA	NA	NA	NA	NA	NA	NA	NA	NA	NA	NA	NA	NA	NA	NA	NA	NA	NA	NA	NA	NA	NA	NA	NA	NA	NA	NA	NA	NA	NA	NA	NA	NA	NA	NA	NA	NA	NA	NA	NA	NA	NA	NA	NA	NA	NA
AT1G06930	837204	NA	NA	NA	NA	NA	NA	NA	NA	NA	NA	NA	NA	NA	NA	NA	NA	NA	NA	NA	NA	NA	NA	NA	NA	NA	NA	NA	NA	NA	NA	NA	NA	NA	NA	NA	NA	NA	NA	NA	NA	NA	NA	NA	NA	NA	NA	NA	NA
AT1G06937	28716582	NA	NA	NA	NA	NA	NA	NA	NA	NA	NA	NA	NA	NA	NA	NA	NA	NA	NA	NA	NA	NA	NA	NA	NA	NA	NA	NA	NA	NA	NA	NA	NA	NA	NA	NA	NA	NA	NA	NA	NA	NA	NA	NA	NA	NA	NA	NA	NA
AT1G06943	28716583	NA	NA	NA	NA	NA	NA	NA	NA	NA	NA	NA	NA	NA	NA	NA	NA	NA	NA	NA	NA	NA	NA	NA	NA	NA	NA	NA	NA	NA	NA	NA	NA	NA	NA	NA	NA	NA	NA	NA	NA	NA	NA	NA	NA	NA	NA	NA	NA
AT1G06947	28716584	NA	NA	NA	NA	NA	NA	NA	NA	NA	NA	NA	NA	NA	NA	NA	NA	NA	NA	NA	NA	NA	NA	NA	NA	NA	NA	NA	NA	NA	NA	NA	NA	NA	NA	NA	NA	NA	NA	NA	NA	NA	NA	NA	NA	NA	NA	NA	NA
AT1G06950	837205	ATTIC110; TIC110	0.332883	0.476823	0.928826	0.521461	0.282157	0.993135	-0.699658	0.689441	0.966423	-0.507113	0.194887	0.459678	-2.03261	0.109184	0.310506	-0.179394	0.633232	0.917442	-0.232592	0.722319	0.999648	0.220737	0.687918	0.999089	-0.281359	0.823777	0.98817	0.223633	0.470873	0.997728	0.865498	0.0448384	0.176465	-0.317919	0.321217	0.79579	0.0881362	0.899435	0.999447	0.75633	0.227225	0.882413	-0.986117	0.429889	0.997451	-0.286855	0.465624
AT1G06953	28716585	NA	NA	NA	NA	NA	NA	NA	NA	NA	NA	NA	NA	NA	NA	NA	NA	NA	NA	NA	NA	NA	NA	NA	NA	NA	NA	NA	NA	NA	NA	NA	NA	NA	NA	NA	NA	NA	NA	NA	NA	NA	NA	NA	NA	NA	NA	NA	NA
AT1G06960	837206	U2BL	NA	NA	NA	NA	NA	NA	NA	NA	NA	NA	NA	NA	NA	NA	NA	NA	NA	NA	NA	NA	NA	NA	NA	NA	NA	NA	NA	NA	NA	NA	NA	NA	NA	NA	NA	NA	NA	NA	NA	NA	NA	NA	NA	NA	NA	NA	NA
AT1G06970	837207	ATCHX14; CHX14	NA	NA	NA	NA	NA	NA	NA	NA	NA	NA	NA	NA	NA	NA	NA	NA	NA	NA	NA	NA	NA	NA	NA	NA	NA	NA	NA	NA	NA	NA	NA	NA	NA	NA	NA	NA	NA	NA	NA	NA	NA	NA	NA	NA	NA	NA	NA
AT1G06977	28716590	NA	-0.15868	0.636327	0.959927	-0.0806997	0.710584	0.996571	0.288063	0.296916	0.84828	-1.29623	0.0026453	0.0277097	-0.378742	0.184236	0.435199	0.159946	0.472916	0.853117	0.199633	0.655306	0.999648	-0.406212	0.114692	0.999089	-0.0890679	0.785301	0.98817	-0.0778889	0.715535	0.997728	0.47752	0.212688	0.488885	0.19873	0.33309	0.805129	0.0388839	0.916109	0.999447	-0.473133	0.0649732	0.628768	0.189897	0.600762	0.997451	-1.37592	0.00161546
AT1G06980	837208	NA	NA	NA	NA	NA	NA	NA	-0.728629	0.397884	0.901791	NA	NA	NA	NA	NA	NA	NA	NA	NA	NA	NA	NA	NA	NA	NA	0.205234	0.817022	0.98817	NA	NA	NA	NA	NA	NA	NA	NA	NA	-0.50054	0.675797	0.999228	NA	NA	NA	-0.526062	0.614413	0.997451	NA	NA
AT1G06983	28716591	NA	NA	NA	NA	NA	NA	NA	NA	NA	NA	NA	NA	NA	NA	NA	NA	NA	NA	NA	NA	NA	NA	NA	NA	NA	NA	NA	NA	NA	NA	NA	NA	NA	NA	NA	NA	NA	NA	NA	NA	NA	NA	NA	NA	NA	NA	NA	NA
AT1G06990	837209	NA	NA	NA	NA	NA	NA	NA	NA	NA	NA	NA	NA	NA	NA	NA	NA	NA	NA	NA	NA	NA	NA	NA	NA	NA	NA	NA	NA	NA	NA	NA	NA	NA	NA	NA	NA	NA	NA	NA	NA	NA	NA	NA	NA	NA	NA	NA	NA
AT1G06993	28716593	NA	NA	NA	NA	NA	NA	NA	NA	NA	NA	NA	NA	NA	NA	NA	NA	NA	NA	NA	NA	NA	NA	NA	NA	NA	NA	NA	NA	NA	NA	NA	NA	NA	NA	NA	NA	NA	NA	NA	NA	NA	NA	NA	NA	NA	NA	NA	NA
AT1G07000	837210	ATEXO70B2; EXO70B2	NA	NA	NA	NA	NA	NA	NA	NA	NA	NA	NA	NA	NA	NA	NA	1.83788	0.351413	0.77784	NA	NA	NA	NA	NA	NA	NA	NA	NA	NA	NA	NA	NA	NA	NA	NA	NA	NA	NA	NA	NA	NA	NA	NA	NA	NA	NA	NA	NA
AT1G07010	837211	AtSLP1; SLP1	-0.130178	0.670633	0.965988	NA	NA	NA	-1.18238	0.334957	0.868098	NA	NA	NA	0.457125	0.842058	0.930819	1.52983	0.533432	0.8842	0.468867	0.743369	0.999648	-0.696715	0.631042	0.999089	2.56221	0.124738	0.78282	NA	NA	NA	NA	NA	NA	-1.77295	0.476497	0.881388	0.341042	0.813899	0.999228	-1.44269e+08	4.15144e-05	0.0522123	1.39209	0.526147	0.997451	NA	NA
AT1G07020	837212	NA	-0.206417	0.342955	0.886316	0.90601	0.726671	0.996571	-1.44269e+08	1.20414e-05	0.00647667	0.848812	0.596954	0.816969	-1.20968	0.582196	0.806787	0.711294	0.667299	0.92781	0.477602	0.157771	0.999648	-1.93305	0.388012	0.999089	1.12189	0.484938	0.98552	0.335431	0.906177	0.997728	1.72544	0.436954	0.723446	-0.215305	0.925893	0.986421	0.267131	0.309732	0.999228	-1.02329	0.525828	0.984881	NA	NA	NA	1.17519	0.612718
AT1G07025	837213	NA	NA	NA	NA	NA	NA	NA	NA	NA	NA	NA	NA	NA	NA	NA	NA	NA	NA	NA	NA	NA	NA	NA	NA	NA	NA	NA	NA	NA	NA	NA	NA	NA	NA	NA	NA	NA	NA	NA	NA	NA	NA	NA	NA	NA	NA	NA	NA
AT1G07027	28716600	NA	NA	NA	NA	NA	NA	NA	NA	NA	NA	NA	NA	NA	NA	NA	NA	NA	NA	NA	NA	NA	NA	NA	NA	NA	NA	NA	NA	NA	NA	NA	NA	NA	NA	NA	NA	NA	NA	NA	NA	NA	NA	NA	NA	NA	NA	NA	NA
AT1G07030	837214	MIT2	NA	NA	NA	NA	NA	NA	NA	NA	NA	NA	NA	NA	NA	NA	NA	NA	NA	NA	NA	NA	NA	NA	NA	NA	NA	NA	NA	NA	NA	NA	NA	NA	NA	NA	NA	NA	NA	NA	NA	NA	NA	NA	NA	NA	NA	NA	NA
AT1G07040	837215	NA	NA	NA	NA	NA	NA	NA	NA	NA	NA	NA	NA	NA	NA	NA	NA	NA	NA	NA	NA	NA	NA	NA	NA	NA	NA	NA	NA	NA	NA	NA	NA	NA	NA	NA	NA	NA	NA	NA	NA	NA	NA	NA	NA	NA	NA	NA	NA
AT1G07050	837216	FITNESS	NA	NA	NA	NA	NA	NA	2.0807	0.0131113	0.252464	-2.56867	0.128213	0.351969	-0.691702	0.624548	0.827084	NA	NA	NA	NA	NA	NA	NA	NA	NA	-1.43609	0.0538389	0.639063	-0.259159	0.513468	0.997728	1.57936	0.396336	0.692203	NA	NA	NA	NA	NA	NA	NA	NA	NA	0.632042	0.176249	0.894149	-2.82838	0.0923336
AT1G07051	6240630	MIR847A	NA	NA	NA	NA	NA	NA	NA	NA	NA	NA	NA	NA	NA	NA	NA	NA	NA	NA	NA	NA	NA	NA	NA	NA	NA	NA	NA	NA	NA	NA	NA	NA	NA	NA	NA	NA	NA	NA	NA	NA	NA	NA	NA	NA	NA	NA	NA
AT1G07060	837217	ATDFO; DFO	NA	NA	NA	NA	NA	NA	NA	NA	NA	NA	NA	NA	NA	NA	NA	NA	NA	NA	NA	NA	NA	NA	NA	NA	-0.250531	0.892507	0.990386	NA	NA	NA	NA	NA	NA	NA	NA	NA	NA	NA	NA	NA	NA	NA	NA	NA	NA	NA	NA
AT1G07070	837218	NA	NA	NA	NA	NA	NA	NA	NA	NA	NA	NA	NA	NA	NA	NA	NA	NA	NA	NA	NA	NA	NA	NA	NA	NA	NA	NA	NA	NA	NA	NA	NA	NA	NA	NA	NA	NA	NA	NA	NA	NA	NA	NA	NA	NA	NA	NA	NA
AT1G07080	837219	NA	NA	NA	NA	NA	NA	NA	NA	NA	NA	NA	NA	NA	NA	NA	NA	NA	NA	NA	NA	NA	NA	1.20295	0.613379	0.999089	NA	NA	NA	NA	NA	NA	NA	NA	NA	NA	NA	NA	NA	NA	NA	NA	NA	NA	NA	NA	NA	NA	NA
AT1G07090	837220	LSH6	NA	NA	NA	NA	NA	NA	NA	NA	NA	NA	NA	NA	NA	NA	NA	NA	NA	NA	NA	NA	NA	NA	NA	NA	NA	NA	NA	NA	NA	NA	NA	NA	NA	NA	NA	NA	NA	NA	NA	NA	NA	NA	NA	NA	NA	NA	NA
AT1G07100	3766673	NA	NA	NA	NA	NA	NA	NA	NA	NA	NA	NA	NA	NA	NA	NA	NA	NA	NA	NA	NA	NA	NA	NA	NA	NA	NA	NA	NA	NA	NA	NA	NA	NA	NA	NA	NA	NA	NA	NA	NA	NA	NA	NA	NA	NA	NA	NA	NA
AT1G07110	837221	ATF2KP; F2KP; FKFBP	0.472004	0.791067	0.979826	-0.418295	0.816584	0.996571	-1.61323	0.353578	0.877294	0.808551	0.505971	0.763518	1.13997	0.338862	0.62574	0.734007	0.741262	0.945604	0.489942	0.827642	0.999648	-0.372879	0.770762	0.999089	0.54994	0.65027	0.98817	NA	NA	NA	-0.281018	0.868464	0.954934	-1.77629	0.428634	0.859058	0.936201	0.673632	0.999228	-0.782912	0.540463	0.984881	-1.05986	0.633236	0.997451	1.44269e+08	0.00109454
AT1G07119	6240330	NA	0.651467	0.146425	0.687906	-0.639244	0.0920382	0.754314	-1.43855	0.288531	0.846238	0.107607	0.939869	0.9808	-0.282294	0.827038	0.925831	0.146288	0.784115	0.95446	-0.220354	0.869095	0.999648	0.597087	0.117611	0.999089	1.87294	0.157538	0.831931	0.437312	0.158276	0.997728	0.60602	0.621505	0.841824	-0.10687	0.830545	0.966809	0.435151	0.749617	0.999228	-0.0285659	0.914783	0.995118	0.427144	0.806275	0.998933	0.543765	0.707074
AT1G07120	837222	IPGAL1	-0.49504	0.0535016	0.480796	-0.137125	0.590331	0.996571	0.220926	0.374281	0.888756	0.307358	0.226395	0.504328	0.648139	0.0752025	0.243019	0.0120057	0.963418	0.994721	-0.0647321	0.774124	0.999648	0.0391513	0.905225	0.999089	-0.4153	0.148817	0.816879	0.0240514	0.913589	0.997728	-0.646918	0.052297	0.196453	0.0935405	0.737866	0.952016	-0.565868	0.0164109	0.562612	-0.0855604	0.792005	0.989354	-0.200891	0.399563	0.996794	0.329989	0.151691
AT1G07128	10723134	NA	-0.0694669	0.769159	0.975136	-0.286799	0.112216	0.809394	0.2099	0.372078	0.888112	0.21714	0.284456	0.572211	0.323731	0.0639384	0.216892	0.102953	0.503003	0.867841	-0.101099	0.649913	0.999648	0.120172	0.515468	0.999089	0.205508	0.4971	0.98552	0.292727	0.141675	0.997728	-0.212465	0.141835	0.38226	-0.324243	0.049481	0.385389	-0.177096	0.332244	0.999228	-0.152455	0.343922	0.947782	0.412265	0.189261	0.911571	0.512672	0.0121931
AT1G07130	837223	ATSTN1; STN1	-0.00985606	0.969196	0.996965	0.457958	0.153054	0.864773	0.243509	0.14999	0.678316	1.33042	0.00165948	0.0208548	1.11594	0.00108997	0.0155519	0.113658	0.221781	0.64003	-0.160684	0.604957	0.999648	0.27308	0.389003	0.999089	0.211808	0.305305	0.944748	0.229467	0.34691	0.997728	-0.595273	0.00364713	0.0309901	-0.129431	0.370223	0.826788	-0.177779	0.414766	0.999228	0.744099	0.00814066	0.392185	0.451119	0.0799556	0.743712	1.56142	4.23369e-05
AT1G07133	28716604	NA	NA	NA	NA	NA	NA	NA	NA	NA	NA	NA	NA	NA	NA	NA	NA	NA	NA	NA	NA	NA	NA	NA	NA	NA	NA	NA	NA	NA	NA	NA	NA	NA	NA	NA	NA	NA	NA	NA	NA	NA	NA	NA	NA	NA	NA	NA	NA
AT1G07135	837224	NA	NA	NA	NA	NA	NA	NA	0.8398	0.262038	0.822308	0.409874	0.623665	0.830392	NA	NA	NA	NA	NA	NA	NA	NA	NA	NA	NA	NA	-0.484029	0.604963	0.987441	0.496361	0.635278	0.997728	NA	NA	NA	NA	NA	NA	NA	NA	NA	NA	NA	NA	0.360114	0.617243	0.997451	0.909643	0.308158
AT1G07140	837225	SIRANBP	-0.32746	0.327429	0.878426	-0.270498	0.343523	0.996571	0.0713018	0.843939	0.983545	0.616171	0.0301454	0.133685	-0.307264	0.292369	0.573998	-1.10465	0.439408	0.835717	0.500808	0.240654	0.999648	0.152912	0.592608	0.999089	-0.060009	0.815719	0.98817	-0.398031	0.171638	0.997728	0.234751	0.406215	0.701264	-0.220412	0.410549	0.849219	0.163445	0.693928	0.999228	-0.10507	0.656923	0.984881	0.00514411	0.987827	0.998933	0.2183	0.404877
AT1G07143	28716606	NA	NA	NA	NA	NA	NA	NA	NA	NA	NA	NA	NA	NA	NA	NA	NA	NA	NA	NA	NA	NA	NA	NA	NA	NA	NA	NA	NA	NA	NA	NA	NA	NA	NA	NA	NA	NA	NA	NA	NA	NA	NA	NA	NA	NA	NA	NA	NA
AT1G07150	837226	MAPKKK13	0.12106	0.746134	0.974637	0.518604	0.131946	0.841966	-0.387793	0.257805	0.817639	1.27321	0.00189637	0.0225498	1.12011	0.01546	0.0829359	0.214319	0.479394	0.855937	0.346504	0.410006	0.999648	0.124555	0.641637	0.999089	0.81811	0.0337541	0.56443	0.307229	0.416849	0.997728	-0.952171	0.0193238	0.0973283	-0.092623	0.682384	0.942481	0.46021	0.154102	0.924497	0.656368	0.0762461	0.656448	0.426008	0.277191	0.972747	1.5765	0.00459026
AT1G07160	837227	NA	NA	NA	NA	NA	NA	NA	NA	NA	NA	NA	NA	NA	NA	NA	NA	NA	NA	NA	NA	NA	NA	NA	NA	NA	NA	NA	NA	NA	NA	NA	NA	NA	NA	NA	NA	NA	NA	NA	NA	NA	NA	NA	NA	NA	NA	NA	NA
AT1G07163	28716609	NA	NA	NA	NA	NA	NA	NA	NA	NA	NA	NA	NA	NA	NA	NA	NA	NA	NA	NA	NA	NA	NA	NA	NA	NA	NA	NA	NA	NA	NA	NA	NA	NA	NA	NA	NA	NA	NA	NA	NA	NA	NA	NA	NA	NA	NA	NA	NA
AT1G07167	28716610	NA	-1.60549	0.0737965	0.547828	NA	NA	NA	NA	NA	NA	-2.84177	0.00687082	0.0509635	-1.64858	0.0101966	0.0627394	-1.08631	0.0868582	0.410516	1.87948	0.165749	0.999648	-0.465221	0.509856	0.999089	-0.412008	0.693027	0.98817	-0.23073	0.59634	0.997728	0.686007	0.0854048	0.275394	0.711135	0.165679	0.636028	0.26828	0.86585	0.999228	-1.60659	0.109679	0.730113	-0.784916	0.498263	0.997451	-3.07207	0.00193728
AT1G07170	837228	NA	NA	NA	NA	NA	NA	NA	NA	NA	NA	NA	NA	NA	NA	NA	NA	NA	NA	NA	NA	NA	NA	NA	NA	NA	NA	NA	NA	NA	NA	NA	NA	NA	NA	NA	NA	NA	NA	NA	NA	NA	NA	NA	NA	NA	NA	NA	NA
AT1G07173	28716611	NA	NA	NA	NA	NA	NA	NA	NA	NA	NA	NA	NA	NA	-2.44368	0.0895619	0.272197	-2.56504	0.101022	0.436108	NA	NA	NA	NA	NA	NA	NA	NA	NA	-0.487155	0.533464	0.997728	1.07627	0.193453	0.462288	1.2801	0.312471	0.789045	NA	NA	NA	NA	NA	NA	NA	NA	NA	-1.57886	0.344788
AT1G07180	837229	ATNDI1; NDA1	-0.146987	0.911214	0.994882	0.414693	0.267062	0.985455	-2.97662	0.104832	0.596304	NA	NA	NA	-1.68717	0.383018	0.666039	-0.636361	0.652148	0.924268	0.831953	0.54736	0.999648	0.384388	0.478915	0.999089	1.41991	0.282109	0.925863	NA	NA	NA	NA	NA	NA	-0.644528	0.242357	0.72554	0.690934	0.706923	0.999228	0.811903	0.125571	0.766139	NA	NA	NA	NA	NA
AT1G07183	28716613	NA	NA	NA	NA	NA	NA	NA	NA	NA	NA	NA	NA	NA	NA	NA	NA	NA	NA	NA	NA	NA	NA	NA	NA	NA	NA	NA	NA	NA	NA	NA	NA	NA	NA	NA	NA	NA	NA	NA	NA	NA	NA	NA	NA	NA	NA	NA	NA
AT1G07187	28716614	NA	0.97797	0.000554378	0.0980902	0.638308	0.0502878	0.624405	1.16142	0.000134556	0.0258475	0.534314	0.00825057	0.05654	0.0096849	0.970532	0.986613	0.898403	0.00865686	0.11346	-0.868721	0.0588245	0.999648	-0.0718893	0.857582	0.999089	-0.705906	0.0135957	0.411552	-0.641004	0.000637982	0.249063	0.568429	0.0218688	0.106614	-0.642499	0.0344129	0.319139	0.104469	0.783694	0.999228	0.579044	0.0890598	0.694104	0.45238	0.0893705	0.774096	-0.107683	0.470676
AT1G07190	837230	NA	NA	NA	NA	NA	NA	NA	NA	NA	NA	NA	NA	NA	NA	NA	NA	NA	NA	NA	NA	NA	NA	NA	NA	NA	NA	NA	NA	NA	NA	NA	NA	NA	NA	NA	NA	NA	NA	NA	NA	NA	NA	NA	NA	NA	NA	NA	NA
AT1G07200	837231	SMXL6	-0.023589	0.98031	0.999216	NA	NA	NA	NA	NA	NA	0.12446	0.879405	0.955311	1.95116	0.155284	0.390744	NA	NA	NA	0.888803	0.510865	0.999648	NA	NA	NA	NA	NA	NA	0.214994	0.871974	0.997728	NA	NA	NA	-0.0143623	0.984586	0.998735	0.872493	0.548897	0.999228	NA	NA	NA	NA	NA	NA	0.343768	0.81132
AT1G07210	837232	NA	-1.7086	0.455182	0.925906	NA	NA	NA	NA	NA	NA	NA	NA	NA	1.48343	0.40869	0.68442	-0.0624037	0.978268	0.996562	1.42939	0.530188	0.999648	NA	NA	NA	NA	NA	NA	NA	NA	NA	-1.72951	0.422222	0.713592	0.613701	0.727457	0.951607	NA	NA	NA	NA	NA	NA	-0.782048	0.724005	0.997451	NA	NA
AT1G07220	837233	NA	0.0181346	0.99286	0.999689	0.331741	0.877239	0.998626	1.40158	0.574386	0.955825	0.233454	0.911877	0.968975	NA	NA	NA	-0.523597	0.73694	0.943303	-0.358393	0.797231	0.999648	0.34378	0.87052	0.999089	-1.43174	0.566774	0.986819	-0.64781	0.684209	0.997728	0.45079	0.839891	0.943553	0.456237	0.0354541	0.324834	-0.345166	0.813957	0.999228	0.696526	0.745945	0.984914	-0.039302	0.984627	0.998933	-0.408466	0.788177
AT1G07230	837234	NPC1	-0.737931	0.703866	0.96919	NA	NA	NA	NA	NA	NA	1.31894	0.485892	0.750291	NA	NA	NA	NA	NA	NA	NA	NA	NA	-0.584262	0.691849	0.999089	NA	NA	NA	NA	NA	NA	NA	NA	NA	-0.988704	0.490521	0.887694	NA	NA	NA	NA	NA	NA	NA	NA	NA	NA	NA
AT1G07240	837235	UGT71C5	0.15263	0.54145	0.940166	0.380966	0.0746259	0.716939	-0.396747	0.0096859	0.221841	1.78026	0.000107707	0.00466604	1.74702	8.42973e-05	0.00341988	0.123855	0.18315	0.58757	-0.0831543	0.742531	0.999648	-0.0731184	0.691292	0.999089	0.232817	0.0539267	0.639063	0.247805	0.207	0.997728	-1.44623	1.54616e-05	0.000784416	0.0248321	0.755493	0.953197	0.062583	0.626044	0.999228	0.320088	0.0507709	0.586536	-0.171991	0.209118	0.931411	2.02967	1.74397e-06
AT1G07243	28716620	ath-MIR5024	NA	NA	NA	NA	NA	NA	NA	NA	NA	NA	NA	NA	NA	NA	NA	NA	NA	NA	NA	NA	NA	NA	NA	NA	NA	NA	NA	NA	NA	NA	NA	NA	NA	NA	NA	NA	NA	NA	NA	NA	NA	NA	NA	NA	NA	NA	NA
AT1G07250	837236	UGT71C4	0.383624	0.193541	0.758373	0.121736	0.582748	0.996571	0.114251	0.550946	0.952935	1.88337	4.85233e-05	0.00309364	2.42058	2.60387e-06	0.000884326	0.601447	0.000469171	0.0211263	-0.260445	0.443611	0.999648	0.171059	0.467691	0.999089	0.0204836	0.91383	0.992472	0.269681	0.349647	0.997728	-1.80095	4.71822e-06	0.000411419	-0.493886	0.00218434	0.0966772	0.116224	0.555823	0.999228	0.307724	0.126665	0.768063	0.129506	0.552611	0.997451	2.15096	7.08371e-05
AT1G07260	837237	UGT71C3	-0.0984011	0.699144	0.968746	0.381082	0.237907	0.96119	0.0907804	0.917838	0.989636	0.873891	0.0127598	0.0748575	0.798884	0.124153	0.339678	-0.0747891	0.754341	0.947867	0.354799	0.383566	0.999648	0.215847	0.634068	0.999089	-0.273308	0.752445	0.98817	0.417646	0.390305	0.997728	-0.902858	0.0707602	0.243358	0.0028402	0.990244	0.9991	0.254488	0.526506	0.999228	0.609637	0.172173	0.815892	-0.18144	0.769017	0.998402	1.28818	0.0330872
AT1G07270	837238	CDC6b	NA	NA	NA	NA	NA	NA	NA	NA	NA	NA	NA	NA	NA	NA	NA	NA	NA	NA	NA	NA	NA	NA	NA	NA	NA	NA	NA	NA	NA	NA	NA	NA	NA	NA	NA	NA	NA	NA	NA	NA	NA	NA	NA	NA	NA	NA	NA
AT1G07277	28716627	NA	NA	NA	NA	NA	NA	NA	NA	NA	NA	NA	NA	NA	NA	NA	NA	NA	NA	NA	NA	NA	NA	NA	NA	NA	NA	NA	NA	NA	NA	NA	NA	NA	NA	NA	NA	NA	NA	NA	NA	NA	NA	NA	NA	NA	NA	NA	NA
AT1G07280	837239	NA	0.733675	0.235956	0.805425	-0.232142	0.647361	0.996571	-0.604561	0.213902	0.76981	1.48178	0.00902257	0.0594675	0.569021	0.252844	0.527558	1.17976	0.0977472	0.428206	0.656451	0.485517	0.999648	-0.0428921	0.93875	0.999089	-0.507412	0.3747	0.974885	-0.826927	0.082798	0.997728	-0.430014	0.38492	0.682802	0.0725608	0.962114	0.996466	1.38545	0.0589851	0.770617	-0.258063	0.614316	0.984881	-1.11426	0.0399836	0.632872	0.649411	0.0718441
AT1G07287	28716629	NA	NA	NA	NA	NA	NA	NA	NA	NA	NA	NA	NA	NA	NA	NA	NA	NA	NA	NA	NA	NA	NA	NA	NA	NA	NA	NA	NA	NA	NA	NA	NA	NA	NA	NA	NA	NA	NA	NA	NA	NA	NA	NA	NA	NA	NA	NA	NA
AT1G07300	837241	NA	NA	NA	NA	NA	NA	NA	NA	NA	NA	NA	NA	NA	NA	NA	NA	NA	NA	NA	NA	NA	NA	NA	NA	NA	NA	NA	NA	NA	NA	NA	NA	NA	NA	NA	NA	NA	NA	NA	NA	NA	NA	NA	NA	NA	NA	NA	NA
AT1G07310	837242	NA	0.794559	0.332861	0.882413	NA	NA	NA	NA	NA	NA	NA	NA	NA	-0.643656	0.653757	0.843327	-0.171047	0.896062	0.979818	-0.350484	0.712811	0.999648	NA	NA	NA	NA	NA	NA	NA	NA	NA	NA	NA	NA	-0.0409317	0.961593	0.996251	0.435936	0.523773	0.999228	NA	NA	NA	NA	NA	NA	0.816251	0.387008
AT1G07320	837243	EMB2784; PRPL4; RPL4	0.243452	0.542482	0.940166	-0.171707	0.544858	0.996571	0.210621	0.667312	0.966423	-0.18845	0.602802	0.820044	0.0735888	0.801025	0.915731	-0.399854	0.394494	0.809404	0.538484	0.0511467	0.999648	0.148297	0.624356	0.999089	-0.510573	0.176256	0.855091	-0.219115	0.489193	0.997728	-0.36484	0.287849	0.582728	-0.289168	0.46865	0.878333	0.775418	0.0877484	0.827346	-0.00979934	0.975841	0.997084	-0.308006	0.484185	0.997451	-0.407683	0.144074
AT1G07323	28716635	NA	-0.591003	0.0233009	0.363874	0.14188	0.457346	0.996571	0.568199	0.00565523	0.17169	-0.272475	0.142876	0.378064	-0.453663	0.00407525	0.0354992	-0.547333	0.00545654	0.0878486	0.127081	0.459751	0.999648	-0.0108035	0.957042	0.999089	-0.289265	0.110945	0.763873	-0.105188	0.41222	0.997728	0.241206	0.0408918	0.16593	0.154359	0.194151	0.678013	-0.469806	0.0276305	0.630023	0.145137	0.402099	0.968751	0.273089	0.0983609	0.784641	-0.377946	0.0588119
AT1G07333	28716637	NA	NA	NA	NA	NA	NA	NA	NA	NA	NA	NA	NA	NA	NA	NA	NA	NA	NA	NA	NA	NA	NA	NA	NA	NA	NA	NA	NA	NA	NA	NA	NA	NA	NA	NA	NA	NA	NA	NA	NA	NA	NA	NA	NA	NA	NA	NA	NA
AT1G07343	28716639	NA	NA	NA	NA	NA	NA	NA	NA	NA	NA	NA	NA	NA	NA	NA	NA	NA	NA	NA	NA	NA	NA	NA	NA	NA	NA	NA	NA	NA	NA	NA	NA	NA	NA	NA	NA	NA	NA	NA	NA	NA	NA	NA	NA	NA	NA	NA	NA
AT1G07347	28716640	NA	NA	NA	NA	NA	NA	NA	NA	NA	NA	NA	NA	NA	NA	NA	NA	NA	NA	NA	NA	NA	NA	NA	NA	NA	NA	NA	NA	NA	NA	NA	NA	NA	NA	NA	NA	NA	NA	NA	NA	NA	NA	NA	NA	NA	NA	NA	NA
AT1G07350	837246	SR45a	NA	NA	NA	NA	NA	NA	NA	NA	NA	NA	NA	NA	NA	NA	NA	NA	NA	NA	NA	NA	NA	NA	NA	NA	NA	NA	NA	NA	NA	NA	NA	NA	NA	NA	NA	NA	NA	NA	NA	NA	NA	NA	NA	NA	NA	NA	NA
AT1G07360	837248	MAC5A	1.93742	0.320077	0.87304	0.604682	0.680324	0.996571	NA	NA	NA	NA	NA	NA	NA	NA	NA	NA	NA	NA	NA	NA	NA	NA	NA	NA	NA	NA	NA	NA	NA	NA	NA	NA	NA	NA	NA	NA	0.789771	0.600444	0.999228	NA	NA	NA	NA	NA	NA	NA	NA
AT1G07370	837249	ATPCNA1; PCNA1	NA	NA	NA	NA	NA	NA	NA	NA	NA	NA	NA	NA	NA	NA	NA	NA	NA	NA	NA	NA	NA	NA	NA	NA	NA	NA	NA	NA	NA	NA	NA	NA	NA	NA	NA	NA	NA	NA	NA	NA	NA	NA	NA	NA	NA	NA	NA
AT1G07373	28716644	IMA6	-3.37286	0.0268237	0.380651	-2.89613	0.0148026	0.453231	0.916171	0.231671	0.787994	-2.59618	0.0509789	0.191582	-2.09096	0.158918	0.395971	-0.597968	0.217145	0.635496	-0.249778	0.667025	0.999648	0.967102	0.375927	0.999089	-1.38376	0.0069899	0.349919	-1.93043	0.00395478	0.88775	1.14567	0.0430398	0.171647	1.21234	0.0458164	0.370294	-3.62464	0.0180249	0.569405	NA	NA	NA	-0.480176	0.544221	0.997451	-4.52212	0.00830024
AT1G07380	837250	AtNCER1	NA	NA	NA	NA	NA	NA	NA	NA	NA	NA	NA	NA	NA	NA	NA	NA	NA	NA	NA	NA	NA	NA	NA	NA	NA	NA	NA	NA	NA	NA	NA	NA	NA	NA	NA	NA	NA	NA	NA	NA	NA	NA	NA	NA	NA	NA	NA
AT1G07383	28716645	NA	NA	NA	NA	NA	NA	NA	NA	NA	NA	NA	NA	NA	NA	NA	NA	NA	NA	NA	NA	NA	NA	NA	NA	NA	NA	NA	NA	NA	NA	NA	NA	NA	NA	NA	NA	NA	NA	NA	NA	NA	NA	NA	NA	NA	NA	NA	NA
AT1G07390	837251	AtRLP1; RLP1	NA	NA	NA	NA	NA	NA	NA	NA	NA	NA	NA	NA	NA	NA	NA	NA	NA	NA	NA	NA	NA	NA	NA	NA	NA	NA	NA	NA	NA	NA	NA	NA	NA	NA	NA	NA	NA	NA	NA	NA	NA	NA	NA	NA	NA	NA	NA
AT1G07393	28716646	NA	NA	NA	NA	NA	NA	NA	NA	NA	NA	NA	NA	NA	NA	NA	NA	NA	NA	NA	NA	NA	NA	NA	NA	NA	NA	NA	NA	NA	NA	NA	NA	NA	NA	NA	NA	NA	NA	NA	NA	NA	NA	NA	NA	NA	NA	NA	NA
AT1G07397	28716647	NA	NA	NA	NA	NA	NA	NA	NA	NA	NA	NA	NA	NA	NA	NA	NA	NA	NA	NA	NA	NA	NA	NA	NA	NA	NA	NA	NA	NA	NA	NA	NA	NA	NA	NA	NA	NA	NA	NA	NA	NA	NA	NA	NA	NA	NA	NA	NA
AT1G07400	837252	HSP17.8	NA	NA	NA	NA	NA	NA	NA	NA	NA	NA	NA	NA	NA	NA	NA	NA	NA	NA	NA	NA	NA	NA	NA	NA	NA	NA	NA	NA	NA	NA	NA	NA	NA	NA	NA	NA	NA	NA	NA	NA	NA	NA	NA	NA	NA	NA	NA
AT1G07407	28716648	NA	NA	NA	NA	NA	NA	NA	NA	NA	NA	NA	NA	NA	NA	NA	NA	NA	NA	NA	NA	NA	NA	NA	NA	NA	NA	NA	NA	NA	NA	NA	NA	NA	NA	NA	NA	NA	NA	NA	NA	NA	NA	NA	NA	NA	NA	NA	NA
AT1G07420	837254	ATSMO1; SMO2-1	NA	NA	NA	NA	NA	NA	NA	NA	NA	NA	NA	NA	NA	NA	NA	NA	NA	NA	NA	NA	NA	NA	NA	NA	NA	NA	NA	NA	NA	NA	NA	NA	NA	NA	NA	NA	NA	NA	NA	NA	NA	NA	NA	NA	NA	NA	NA
AT1G07423	28716651	NA	NA	NA	NA	NA	NA	NA	NA	NA	NA	NA	NA	NA	NA	NA	NA	NA	NA	NA	NA	NA	NA	NA	NA	NA	NA	NA	NA	NA	NA	NA	NA	NA	NA	NA	NA	NA	NA	NA	NA	NA	NA	NA	NA	NA	NA	NA	NA
AT1G07430	837255	AIP1; AtAIP1; HAI2; HON	NA	NA	NA	NA	NA	NA	NA	NA	NA	NA	NA	NA	NA	NA	NA	NA	NA	NA	NA	NA	NA	NA	NA	NA	NA	NA	NA	NA	NA	NA	NA	NA	NA	NA	NA	NA	NA	NA	NA	NA	NA	NA	NA	NA	NA	NA	NA
AT1G07433	28716652	NA	NA	NA	NA	NA	NA	NA	NA	NA	NA	NA	NA	NA	NA	NA	NA	NA	NA	NA	NA	NA	NA	NA	NA	NA	NA	NA	NA	NA	NA	NA	NA	NA	NA	NA	NA	NA	NA	NA	NA	NA	NA	NA	NA	NA	NA	NA	NA
AT1G07440	837256	NA	NA	NA	NA	NA	NA	NA	NA	NA	NA	NA	NA	NA	NA	NA	NA	NA	NA	NA	NA	NA	NA	NA	NA	NA	NA	NA	NA	-0.642282	0.699106	0.997728	NA	NA	NA	NA	NA	NA	NA	NA	NA	NA	NA	NA	NA	NA	NA	NA	NA
AT1G07450	837257	NA	NA	NA	NA	NA	NA	NA	NA	NA	NA	NA	NA	NA	NA	NA	NA	NA	NA	NA	NA	NA	NA	NA	NA	NA	NA	NA	NA	NA	NA	NA	NA	NA	NA	NA	NA	NA	NA	NA	NA	NA	NA	NA	NA	NA	NA	NA	NA
AT1G07457	28716657	NA	NA	NA	NA	NA	NA	NA	NA	NA	NA	NA	NA	NA	NA	NA	NA	NA	NA	NA	NA	NA	NA	NA	NA	NA	NA	NA	NA	NA	NA	NA	NA	NA	NA	NA	NA	NA	NA	NA	NA	NA	NA	NA	NA	NA	NA	NA	NA
AT1G07460	837258	NA	NA	NA	NA	NA	NA	NA	NA	NA	NA	NA	NA	NA	NA	NA	NA	NA	NA	NA	NA	NA	NA	NA	NA	NA	NA	NA	NA	NA	NA	NA	NA	NA	NA	NA	NA	NA	NA	NA	NA	NA	NA	NA	NA	NA	NA	NA	NA
AT1G07463	28716658	NA	NA	NA	NA	NA	NA	NA	0.410491	0.765719	0.972067	NA	NA	NA	NA	NA	NA	NA	NA	NA	NA	NA	NA	NA	NA	NA	NA	NA	NA	-0.262483	0.777666	0.997728	-0.829455	0.48917	0.761886	NA	NA	NA	NA	NA	NA	NA	NA	NA	1.02933	0.284364	0.976544	-0.473044	0.657538
AT1G07467	28716659	NA	NA	NA	NA	NA	NA	NA	NA	NA	NA	NA	NA	NA	NA	NA	NA	NA	NA	NA	NA	NA	NA	NA	NA	NA	NA	NA	NA	NA	NA	NA	NA	NA	NA	NA	NA	NA	NA	NA	NA	NA	NA	NA	NA	NA	NA	NA	NA
AT1G07470	837259	NA	-0.573331	0.697146	0.96739	NA	NA	NA	NA	NA	NA	NA	NA	NA	NA	NA	NA	NA	NA	NA	1.44269e+08	0.0192131	0.999648	NA	NA	NA	NA	NA	NA	NA	NA	NA	NA	NA	NA	NA	NA	NA	NA	NA	NA	NA	NA	NA	NA	NA	NA	NA	NA
AT1G07473	837260	NA	NA	NA	NA	NA	NA	NA	NA	NA	NA	NA	NA	NA	NA	NA	NA	NA	NA	NA	NA	NA	NA	NA	NA	NA	NA	NA	NA	NA	NA	NA	NA	NA	NA	NA	NA	NA	NA	NA	NA	NA	NA	NA	NA	NA	NA	NA	NA
AT1G07476	837261	NA	NA	NA	NA	NA	NA	NA	NA	NA	NA	NA	NA	NA	NA	NA	NA	NA	NA	NA	NA	NA	NA	NA	NA	NA	NA	NA	NA	NA	NA	NA	NA	NA	NA	NA	NA	NA	NA	NA	NA	NA	NA	NA	NA	NA	NA	NA	NA
AT1G07477	28716660	NA	-0.561983	0.146977	0.687906	-0.605964	0.00518435	0.366581	-0.605345	0.0982296	0.580759	-2.32133	0.00895561	0.0592528	-1.62465	0.0247569	0.113311	0.203278	0.518766	0.876414	0.440079	0.322579	0.999648	-0.302175	0.0760376	0.999089	0.13942	0.69752	0.98817	-0.212886	0.572678	0.997728	1.77373	0.000554606	0.00828798	0.0905338	0.677888	0.942481	-0.125563	0.73964	0.999228	-0.894749	0.00039659	0.177699	-0.477741	0.325346	0.985076	-2.53641	0.00558584
AT1G07480	837262	NA	-1.7016	0.484357	0.932207	NA	NA	NA	NA	NA	NA	0.925144	0.700901	0.875214	NA	NA	NA	NA	NA	NA	0.00302745	0.987226	0.999648	NA	NA	NA	NA	NA	NA	NA	NA	NA	-1.11771	0.521238	0.784199	NA	NA	NA	-1.70027	0.491328	0.999228	-1.11847	0.701578	0.984881	NA	NA	NA	NA	NA
AT1G07485	5007669	NA	-0.44398	0.114702	0.632355	-1.36789	0.00656831	0.376253	-1.55895	0.0133428	0.253294	-0.725639	0.209612	0.479454	0.0523965	0.919407	0.966454	-0.0401593	0.812233	0.959813	0.152362	0.680841	0.999648	-0.20182	0.359084	0.999089	0.810026	0.148603	0.816879	0.0659291	0.853248	0.997728	-0.0128068	0.964608	0.989661	0.0135357	0.967083	0.9974	-0.295566	0.335692	0.999228	-1.55368	0.00344983	0.375932	-0.753217	0.182028	0.90382	-0.662449	0.230659
AT1G07490	837263	DVL9; RTFL3	0.700726	0.555142	0.944581	-1.30732	0.0052143	0.366581	-0.950714	0.508216	0.942811	-2.34731	0.194566	0.459298	-1.45765	0.407671	0.683298	0.142918	0.637471	0.918803	-0.293429	0.808685	0.999648	-0.193831	0.526804	0.999089	-0.0548238	0.968782	0.99678	0.252784	0.730894	0.997728	0.709464	0.57589	0.814871	-0.240468	0.525962	0.903609	0.406435	0.176299	0.925262	-1.48701	0.00336106	0.375932	-1.0067	0.271509	0.968059	-2.09794	0.274735
AT1G07493	28716663	NA	NA	NA	NA	NA	NA	NA	NA	NA	NA	NA	NA	NA	NA	NA	NA	NA	NA	NA	NA	NA	NA	NA	NA	NA	NA	NA	NA	NA	NA	NA	NA	NA	NA	NA	NA	NA	NA	NA	NA	NA	NA	NA	NA	NA	NA	NA	NA
AT1G07497	28716664	NA	NA	NA	NA	NA	NA	NA	NA	NA	NA	NA	NA	NA	NA	NA	NA	NA	NA	NA	NA	NA	NA	NA	NA	NA	NA	NA	NA	NA	NA	NA	NA	NA	NA	NA	NA	NA	NA	NA	NA	NA	NA	NA	NA	NA	NA	NA	NA
AT1G07500	837264	SMR5	NA	NA	NA	NA	NA	NA	NA	NA	NA	NA	NA	NA	NA	NA	NA	NA	NA	NA	NA	NA	NA	NA	NA	NA	NA	NA	NA	NA	NA	NA	NA	NA	NA	NA	NA	NA	NA	NA	NA	NA	NA	NA	NA	NA	NA	NA	NA
AT1G07510	837265	AtFTSH10; FTSH10	0.101199	0.363635	0.892707	-0.186702	0.24521	0.965848	-0.0664789	0.559552	0.954289	0.47087	0.024743	0.116435	0.387266	0.00506963	0.0407866	0.232216	0.0125753	0.141041	-0.110118	0.35515	0.999648	0.111657	0.370324	0.999089	0.160857	0.2815	0.925863	0.245484	0.146823	0.997728	-0.362613	0.00288307	0.0263867	-0.0790992	0.262619	0.74696	-0.0137077	0.891378	0.999447	-0.0624685	0.638845	0.984881	0.0858101	0.611629	0.997451	0.716929	0.000106756
AT1G07513	28716667	NA	-0.186276	0.229486	0.797646	-0.500805	0.0567107	0.646855	-0.501941	0.141663	0.664383	0.554772	0.0130062	0.0756587	0.0564718	0.725629	0.881647	-0.437942	0.08194	0.401822	-0.0974324	0.5171	0.999648	-0.134769	0.462795	0.999089	0.268361	0.270519	0.921858	-0.029785	0.884033	0.997728	-0.0857926	0.604632	0.829705	0.103035	0.608995	0.928934	-0.288923	0.05389	0.745793	-0.620153	0.0217483	0.466918	-0.238615	0.507772	0.997451	0.528002	0.0245047
AT1G07517	28716668	NA	-0.0696713	0.906745	0.99459	NA	NA	NA	0.731122	0.159477	0.695897	0.332024	0.509628	0.765881	0.346189	0.460259	0.726696	-0.0872401	0.910429	0.983902	0.390605	0.61905	0.999648	-0.524371	0.601121	0.999089	0.166504	0.760798	0.98817	0.411344	0.339818	0.997728	0.0191541	0.970507	0.992929	0.149155	0.820262	0.964097	0.322694	0.663122	0.999228	-0.609917	0.622427	0.984881	0.890507	0.0893797	0.774096	0.741082	0.171699
AT1G07520	837266	NA	-1.49601	0.097163	0.602587	NA	NA	NA	NA	NA	NA	-0.823739	0.253709	0.538593	-0.42123	0.782475	0.909245	-0.755341	0.199449	0.610423	0.857717	0.32416	0.999648	NA	NA	NA	-0.830085	0.597847	0.986819	1.00236	0.21274	0.997728	-0.550972	0.451338	0.734049	0.757373	0.139248	0.597424	-0.644931	0.495939	0.999228	NA	NA	NA	NA	NA	NA	0.170695	0.869057
AT1G07527	28716670	NA	NA	NA	NA	NA	NA	NA	NA	NA	NA	NA	NA	NA	NA	NA	NA	NA	NA	NA	NA	NA	NA	NA	NA	NA	NA	NA	NA	NA	NA	NA	NA	NA	NA	NA	NA	NA	NA	NA	NA	NA	NA	NA	NA	NA	NA	NA	NA
AT1G07530	837267	ATGRAS2; GRAS2; SCL14	NA	NA	NA	NA	NA	NA	NA	NA	NA	NA	NA	NA	NA	NA	NA	NA	NA	NA	NA	NA	NA	NA	NA	NA	NA	NA	NA	NA	NA	NA	NA	NA	NA	NA	NA	NA	NA	NA	NA	NA	NA	NA	NA	NA	NA	NA	NA
AT1G07537	28716672	U4-4	NA	NA	NA	NA	NA	NA	NA	NA	NA	NA	NA	NA	NA	NA	NA	NA	NA	NA	NA	NA	NA	NA	NA	NA	NA	NA	NA	NA	NA	NA	NA	NA	NA	NA	NA	NA	NA	NA	NA	NA	NA	NA	NA	NA	NA	NA	NA
AT1G07540	837268	TRFL2	NA	NA	NA	NA	NA	NA	NA	NA	NA	NA	NA	NA	NA	NA	NA	NA	NA	NA	NA	NA	NA	NA	NA	NA	NA	NA	NA	NA	NA	NA	NA	NA	NA	NA	NA	NA	NA	NA	NA	NA	NA	NA	NA	NA	NA	NA	NA
AT1G07543	28716673	NA	-0.355532	0.745419	0.974617	NA	NA	NA	NA	NA	NA	NA	NA	NA	0.32589	0.690775	0.864759	NA	NA	NA	0.282624	0.784546	0.999648	NA	NA	NA	NA	NA	NA	-0.585971	0.542398	0.997728	NA	NA	NA	NA	NA	NA	NA	NA	NA	NA	NA	NA	NA	NA	NA	-0.368341	0.688162
AT1G07547	28716674	NA	-0.254639	0.380538	0.895654	-0.199217	0.42826	0.996571	0.0038647	0.99076	0.998558	0.134748	0.672473	0.85951	0.575616	0.0496949	0.184898	-0.0290402	0.886313	0.976752	0.20304	0.424156	0.999648	0.221768	0.402541	0.999089	-0.150973	0.653476	0.98817	-0.00820454	0.972906	0.997728	-0.613648	0.0721609	0.246655	0.255415	0.142894	0.602181	-0.0566825	0.860145	0.999228	0.0359872	0.866822	0.995118	-0.154884	0.499859	0.997451	0.127854	0.673035
AT1G07557	28716676	NA	NA	NA	NA	NA	NA	NA	NA	NA	NA	NA	NA	NA	NA	NA	NA	NA	NA	NA	NA	NA	NA	NA	NA	NA	NA	NA	NA	NA	NA	NA	NA	NA	NA	NA	NA	NA	NA	NA	NA	NA	NA	NA	NA	NA	NA	NA	NA
AT1G07560	837270	NA	NA	NA	NA	NA	NA	NA	NA	NA	NA	NA	NA	NA	NA	NA	NA	NA	NA	NA	NA	NA	NA	NA	NA	NA	NA	NA	NA	NA	NA	NA	NA	NA	NA	NA	NA	NA	NA	NA	NA	NA	NA	NA	NA	NA	NA	NA	NA
AT1G07563	28716677	NA	0.0242756	0.922024	0.994882	-0.404936	0.264183	0.981078	0.310931	0.379692	0.892635	0.290633	0.292725	0.579467	1.40579	0.039394	0.157369	0.688468	0.0380004	0.267876	-0.700418	0.0448628	0.999648	0.116183	0.711883	0.999089	0.334792	0.403639	0.979198	0.314155	0.291395	0.997728	-0.434744	0.445814	0.730359	-0.594655	0.0565716	0.404809	-0.681599	0.0307507	0.643673	-0.274731	0.432	0.981295	0.642144	0.0948561	0.778571	0.607773	0.0793272
AT1G07567	28716678	NA	-0.321387	0.115466	0.632355	0.529618	0.157924	0.869759	0.743724	0.00507551	0.167507	0.443497	0.0139964	0.079328	0.469636	0.0349074	0.144791	0.0633192	0.572707	0.898135	0.063891	0.713067	0.999648	-0.454718	0.227532	0.999089	-0.142712	0.618532	0.98817	-0.00579812	0.964693	0.997728	-0.518944	0.0202035	0.10037	-0.12651	0.244253	0.727109	-0.263181	0.141201	0.914362	0.090452	0.674739	0.984881	0.598077	0.0468789	0.641488	0.435856	0.0152467
AT1G07570	837271	APK1; APK1A; PBL9	-0.347681	0.608381	0.957866	NA	NA	NA	NA	NA	NA	NA	NA	NA	0.811166	0.560765	0.794424	1.02575	0.350106	0.776849	0.137848	0.831103	0.999648	-0.803608	0.728151	0.999089	0.11084	0.941739	0.99549	NA	NA	NA	NA	NA	NA	NA	NA	NA	-0.215401	0.715795	0.999228	NA	NA	NA	NA	NA	NA	NA	NA
AT1G07587	28716682	NA	-2.52913	0.0752537	0.551759	NA	NA	NA	0.18196	0.593796	0.960908	-1.31034	0.0414987	0.167491	-0.620682	0.339194	0.626058	NA	NA	NA	2.8362	0.0471886	0.999648	NA	NA	NA	-0.149657	0.619262	0.98817	-0.207414	0.551957	0.997728	0.782114	0.138808	0.377139	0.715633	0.601639	0.928934	NA	NA	NA	0.597024	0.527767	0.984881	0.0236431	0.936403	0.998933	-1.52136	0.0185907
AT1G07590	837272	NA	-0.108459	0.734056	0.972724	-0.370365	0.375874	0.996571	-1.35475	0.0105336	0.230938	-1.70466	0.182147	0.441092	-0.614184	0.0432738	0.167766	-0.273347	0.212456	0.62734	0.481225	0.185686	0.999648	-0.032194	0.93383	0.999089	0.514234	0.202677	0.878183	1.14395	0.00981389	0.969625	0.957956	0.0249753	0.117059	-0.247669	0.393372	0.839766	0.368207	0.175393	0.924497	-0.388455	0.133309	0.774448	-0.851429	0.0232644	0.533218	-0.561038	0.645213
AT1G07593	28716683	NA	NA	NA	NA	NA	NA	NA	NA	NA	NA	NA	NA	NA	NA	NA	NA	NA	NA	NA	NA	NA	NA	NA	NA	NA	NA	NA	NA	NA	NA	NA	NA	NA	NA	NA	NA	NA	NA	NA	NA	NA	NA	NA	NA	NA	NA	NA	NA
AT1G07597	28716684	NA	NA	NA	NA	NA	NA	NA	NA	NA	NA	NA	NA	NA	NA	NA	NA	NA	NA	NA	NA	NA	NA	NA	NA	NA	NA	NA	NA	NA	NA	NA	NA	NA	NA	NA	NA	NA	NA	NA	NA	NA	NA	NA	NA	NA	NA	NA	NA
AT1G07600	837273	ATMT-2; ATMT-Q; ATMT1; LSR4; MT-Q; MT1; MT1A	NA	NA	NA	NA	NA	NA	NA	NA	NA	NA	NA	NA	NA	NA	NA	NA	NA	NA	NA	NA	NA	NA	NA	NA	NA	NA	NA	NA	NA	NA	NA	NA	NA	NA	NA	NA	NA	NA	NA	NA	NA	NA	NA	NA	NA	NA	NA
AT1G07603	28716685	NA	-0.353351	0.369662	0.894193	0.3157	0.276404	0.99312	0.0813729	0.706838	0.966423	0.356903	0.0152986	0.0842744	-0.394349	0.0169463	0.0883421	-0.622354	0.00281348	0.0592055	0.488265	0.309908	0.999648	-0.343581	0.222274	0.999089	-0.15073	0.265265	0.921858	-0.472544	0.0635552	0.997728	-0.311285	0.0937048	0.291167	0.93977	0.000177211	0.0285072	0.133906	0.665779	0.999228	-0.0147631	0.931483	0.995118	-0.0749616	0.748969	0.997451	-0.114686	0.607622
AT1G07607	28716686	NA	-0.221712	0.362225	0.891346	-0.211301	0.145444	0.855589	-0.331727	0.0268651	0.33814	-0.326068	0.0174388	0.0924033	-0.452991	0.0679731	0.226259	0.0629887	0.346285	0.774552	-0.124733	0.646811	0.999648	-0.0378803	0.759973	0.999089	0.348955	0.0229527	0.471472	0.0948101	0.471784	0.997728	0.470604	0.00147808	0.0164974	-0.171918	0.0593007	0.412002	-0.353303	0.0452589	0.706455	-0.236615	0.0937662	0.703692	0.0119339	0.939077	0.998933	-0.233215	0.100298
AT1G07610	837274	MT1C	NA	NA	NA	-1.55374	0.303339	0.993674	NA	NA	NA	NA	NA	NA	NA	NA	NA	NA	NA	NA	NA	NA	NA	1.62324	0.280326	0.999089	-0.000642112	0.999488	0.999863	NA	NA	NA	NA	NA	NA	0.489581	0.798169	0.960671	NA	NA	NA	NA	NA	NA	NA	NA	NA	NA	NA
AT1G07613	28716687	ath-MIR5636	-0.515921	0.335816	0.883832	-0.156509	0.706156	0.996571	0.149662	0.789114	0.973877	-0.687212	0.141895	0.376509	-0.142945	0.761586	0.900725	0.76629	0.0973045	0.42814	0.357785	0.43917	0.999648	0.0696605	0.867715	0.999089	-0.192384	0.744342	0.98817	-0.111674	0.734948	0.997728	1.11632	0.114444	0.334033	-0.519222	0.312081	0.788927	-0.166579	0.780487	0.999228	-0.0747107	0.861042	0.995118	-0.0454503	0.93179	0.998933	-0.800558	0.114953
AT1G07615	5007670	Obg A-1	NA	NA	NA	NA	NA	NA	NA	NA	NA	NA	NA	NA	NA	NA	NA	NA	NA	NA	NA	NA	NA	NA	NA	NA	NA	NA	NA	NA	NA	NA	NA	NA	NA	NA	NA	NA	NA	NA	NA	NA	NA	NA	NA	NA	NA	NA	NA
AT1G07620	837275	ATOBGM; TRM32	NA	NA	NA	NA	NA	NA	NA	NA	NA	NA	NA	NA	NA	NA	NA	NA	NA	NA	NA	NA	NA	NA	NA	NA	NA	NA	NA	NA	NA	NA	NA	NA	NA	NA	NA	NA	NA	NA	NA	NA	NA	NA	NA	NA	NA	NA	NA
AT1G07627	28716690	NA	NA	NA	NA	NA	NA	NA	NA	NA	NA	NA	NA	NA	NA	NA	NA	NA	NA	NA	NA	NA	NA	NA	NA	NA	NA	NA	NA	NA	NA	NA	NA	NA	NA	NA	NA	NA	NA	NA	NA	NA	NA	NA	NA	NA	NA	NA	NA
AT1G07630	837276	PLL5	-0.444903	0.828733	0.986615	1.20873	0.402358	0.996571	-0.181327	0.806507	0.977452	0.02398	0.97439	0.992469	0.457085	0.515972	0.767255	NA	NA	NA	NA	NA	NA	-0.734073	0.629243	0.999089	-0.243898	0.721105	0.98817	-0.451294	0.540886	0.997728	0.67859	0.647829	0.855157	-0.750355	0.350289	0.813252	NA	NA	NA	0.488619	0.52853	0.984881	-0.431313	0.467345	0.997451	-0.42205	0.501345
AT1G07633	28716691	ath-MIR5663	NA	NA	NA	NA	NA	NA	NA	NA	NA	NA	NA	NA	NA	NA	NA	NA	NA	NA	NA	NA	NA	NA	NA	NA	NA	NA	NA	NA	NA	NA	NA	NA	NA	NA	NA	NA	NA	NA	NA	NA	NA	NA	NA	NA	NA	NA	NA
AT1G07637	28716692	NA	0.861871	0.23442	0.802838	-0.445798	0.423507	0.996571	0.179372	0.732628	0.96831	0.265029	0.327529	0.617862	1.00379	0.0888385	0.270673	0.155682	0.732432	0.94222	-0.100541	0.911599	0.999648	0.221382	0.538955	0.999089	0.452813	0.470566	0.983615	0.00799453	0.980074	0.997728	-0.486546	0.402746	0.698365	0.276783	0.543081	0.913964	0.767039	0.222521	0.969709	-0.211479	0.724385	0.984881	0.626287	0.236624	0.942481	0.271774	0.361742
AT1G07640	837277	OBP2; URP3	NA	NA	NA	NA	NA	NA	NA	NA	NA	NA	NA	NA	NA	NA	NA	NA	NA	NA	NA	NA	NA	NA	NA	NA	NA	NA	NA	NA	NA	NA	NA	NA	NA	NA	NA	NA	NA	NA	NA	NA	NA	NA	NA	NA	NA	NA	NA
AT1G07647	28716693	NA	0.775668	0.0298699	0.391675	0.982313	0.0256088	0.521254	-0.37091	0.284583	0.840416	0.146371	0.568949	0.80199	0.0088936	0.96965	0.986613	0.368916	0.0948762	0.425879	-0.538371	0.125611	0.999648	-0.182164	0.71526	0.999089	0.508864	0.256027	0.917687	0.144447	0.550856	0.997728	0.117462	0.668242	0.863783	-0.370238	0.169225	0.643948	0.231772	0.271617	0.996627	0.812104	0.0941563	0.704246	0.124394	0.791793	0.998552	0.29232	0.166322
AT1G07650	837278	NA	NA	NA	NA	NA	NA	NA	0.563678	0.760353	0.972067	0.299564	0.75875	0.903638	-1.46936	0.258715	0.534954	-0.0787883	0.959613	0.993738	NA	NA	NA	NA	NA	NA	NA	NA	NA	-0.245554	0.870769	0.997728	1.19471	0.161057	0.41356	NA	NA	NA	NA	NA	NA	NA	NA	NA	NA	NA	NA	NA	NA
AT1G07653	28716694	NA	-0.024506	0.929594	0.994969	0.254169	0.48833	0.996571	0.054729	0.827228	0.981489	-0.420652	0.29091	0.57806	0.232871	0.638659	0.835991	-0.000452546	0.998542	0.999743	0.166732	0.589346	0.999648	-0.0121682	0.965141	0.999089	0.629777	0.111317	0.765461	0.359272	0.132308	0.997728	0.113325	0.825731	0.93801	0.743854	0.0300587	0.304097	0.138868	0.646552	0.999228	0.256605	0.459107	0.983217	0.678072	0.0909542	0.776018	-0.0625189	0.86986
AT1G07657	28716695	NA	NA	NA	NA	NA	NA	NA	NA	NA	NA	NA	NA	NA	NA	NA	NA	NA	NA	NA	NA	NA	NA	NA	NA	NA	NA	NA	NA	NA	NA	NA	NA	NA	NA	NA	NA	NA	NA	NA	NA	NA	NA	NA	NA	NA	NA	NA	NA
AT1G07660	837279	NA	NA	NA	NA	NA	NA	NA	NA	NA	NA	NA	NA	NA	NA	NA	NA	NA	NA	NA	NA	NA	NA	NA	NA	NA	NA	NA	NA	NA	NA	NA	NA	NA	NA	NA	NA	NA	NA	NA	NA	NA	NA	NA	NA	NA	NA	NA	NA
AT1G07663	28716696	NA	-1.11284	0.0421951	0.440465	-0.241134	0.432347	0.996571	-0.242986	0.623663	0.965001	-0.170588	0.639093	0.84065	-0.354575	0.425599	0.698385	-0.733687	0.0836523	0.404855	0.42966	0.35641	0.999648	0.0920772	0.823343	0.999089	-0.283382	0.275173	0.923807	0.312571	0.306131	0.997728	0.545501	0.182397	0.445181	0.369158	0.339101	0.808241	-0.68784	0.130662	0.903557	-0.134011	0.716964	0.984881	-0.533355	0.300761	0.978593	0.142578	0.718999
AT1G07667	28716697	NA	-0.117477	0.603129	0.956878	0.462738	0.164621	0.878314	0.0817926	0.804692	0.977452	-0.234075	0.261947	0.547321	-0.408722	0.116224	0.325708	0.419183	0.027026	0.217076	0.211997	0.429471	0.999648	-0.382128	0.219431	0.999089	-0.186497	0.442834	0.979649	-0.00285308	0.98676	0.997728	-0.06986	0.737166	0.90196	0.281742	0.191755	0.678013	0.0909449	0.648602	0.999228	0.0928211	0.617803	0.984881	-0.113198	0.735852	0.997451	-0.237443	0.308134
AT1G07670	837280	ATECA4; ECA4	NA	NA	NA	NA	NA	NA	NA	NA	NA	NA	NA	NA	NA	NA	NA	NA	NA	NA	NA	NA	NA	NA	NA	NA	NA	NA	NA	NA	NA	NA	NA	NA	NA	NA	NA	NA	NA	NA	NA	NA	NA	NA	NA	NA	NA	NA	NA
AT1G07683	28716699	NA	NA	NA	NA	NA	NA	NA	NA	NA	NA	NA	NA	NA	NA	NA	NA	NA	NA	NA	NA	NA	NA	NA	NA	NA	NA	NA	NA	NA	NA	NA	NA	NA	NA	NA	NA	NA	NA	NA	NA	NA	NA	NA	NA	NA	NA	NA	NA
AT1G07690	837282	NA	NA	NA	NA	NA	NA	NA	NA	NA	NA	NA	NA	NA	NA	NA	NA	NA	NA	NA	NA	NA	NA	NA	NA	NA	NA	NA	NA	NA	NA	NA	NA	NA	NA	NA	NA	NA	NA	NA	NA	NA	NA	NA	NA	NA	NA	NA	NA
AT1G07693	28716700	NA	-0.261675	0.0881041	0.580272	-0.142974	0.314303	0.99631	-0.174117	0.227887	0.783562	-0.600333	0.00704608	0.0517081	-0.19709	0.155765	0.391502	-0.0380842	0.78348	0.95446	0.0137494	0.92821	0.999648	0.00154372	0.990851	0.999089	-0.0240082	0.884324	0.990257	-0.118509	0.395244	0.997728	0.610837	0.00149559	0.0165822	-0.112871	0.35536	0.817544	-0.253499	0.0751235	0.818369	-0.127571	0.259666	0.903653	-0.20539	0.271221	0.968059	-0.71984	0.00335613
AT1G07697	28716701	NA	NA	NA	NA	NA	NA	NA	NA	NA	NA	NA	NA	NA	NA	NA	NA	NA	NA	NA	-0.374412	0.761936	0.999648	NA	NA	NA	NA	NA	NA	NA	NA	NA	NA	NA	NA	NA	NA	NA	NA	NA	NA	NA	NA	NA	NA	NA	NA	NA	NA
AT1G07700	837283	NA	NA	NA	NA	NA	NA	NA	NA	NA	NA	NA	NA	NA	NA	NA	NA	NA	NA	NA	NA	NA	NA	NA	NA	NA	NA	NA	NA	NA	NA	NA	NA	NA	NA	NA	NA	NA	NA	NA	NA	NA	NA	NA	NA	NA	NA	NA	NA
AT1G07702	3766675	NA	-0.31416	0.385408	0.89576	0.132913	0.567231	0.996571	0.149115	0.497746	0.941001	-0.750639	0.00921578	0.0603718	-0.187259	0.485752	0.747069	-0.00808487	0.975154	0.996562	0.192277	0.521048	0.999648	-0.295618	0.231012	0.999089	-0.485846	0.0687713	0.668088	0.0814494	0.688807	0.997728	0.297526	0.30119	0.597455	-0.105289	0.629007	0.933709	-0.127699	0.697333	0.999228	-0.149285	0.469142	0.984881	-0.344013	0.17716	0.895562	-0.670482	0.020159
AT1G07703	28716702	NA	-0.0546114	0.842482	0.989002	0.0661783	0.811952	0.996571	-0.219533	0.57562	0.955986	0.198736	0.478683	0.74502	-0.149062	0.549277	0.787246	-0.355621	0.205095	0.618683	0.233068	0.549667	0.999648	-0.418414	0.192556	0.999089	0.187758	0.630744	0.98817	0.192933	0.466992	0.997728	-0.00456246	0.982413	0.995379	0.333154	0.203411	0.686204	0.175126	0.635545	0.999228	-0.338621	0.277425	0.912993	-0.0423819	0.907824	0.998933	0.38991	0.219545
AT1G07705	837284	NOT2a	-1.25174	0.609926	0.957866	NA	NA	NA	NA	NA	NA	NA	NA	NA	-1.67726	0.508892	0.762578	-1.86614	0.370844	0.791327	1.20058	0.617588	0.999648	NA	NA	NA	-1.31461	0.61558	0.98817	0.967554	0.727492	0.997728	NA	NA	NA	1.44269e+08	8.35491e-06	0.00537606	NA	NA	NA	NA	NA	NA	-1.28165	0.619563	0.997451	NA	NA
AT1G07707	28716703	NA	NA	NA	NA	NA	NA	NA	NA	NA	NA	NA	NA	NA	NA	NA	NA	NA	NA	NA	NA	NA	NA	NA	NA	NA	NA	NA	NA	NA	NA	NA	NA	NA	NA	NA	NA	NA	NA	NA	NA	NA	NA	NA	NA	NA	NA	NA	NA
AT1G07710	837285	NA	0.567728	0.175528	0.729154	0.990626	0.0151489	0.453796	-0.706626	0.0597346	0.465192	-0.468081	0.390095	0.675303	0.626874	0.147029	0.378004	0.332574	0.353447	0.779455	-0.506049	0.213676	0.999648	-0.623136	0.0774123	0.999089	0.432054	0.188611	0.864624	0.423515	0.486187	0.997728	-0.366836	0.369129	0.666934	0.668617	0.0875599	0.488512	0.0569465	0.857974	0.999228	0.379856	0.211054	0.864412	-0.279732	0.467912	0.997451	-0.0391416	0.947842
AT1G07720	837286	KCS3	-0.403684	0.512152	0.934424	0.383533	0.296677	0.993674	0.535576	0.0837793	0.542708	-2.00695	0.00051483	0.010905	-1.23807	0.0154542	0.0829359	0.468514	0.377554	0.796555	-0.225468	0.685396	0.999648	-0.835663	0.019202	0.999089	-0.574943	0.187431	0.862713	0.114389	0.644868	0.997728	1.42421	0.0137183	0.0758579	-0.124176	0.778645	0.957833	-0.638427	0.354206	0.999228	-0.440255	0.230751	0.885074	-0.0411432	0.916184	0.998933	-1.89077	0.000267908
AT1G07725	837287	ATEXO70H6; EXO70H6	-0.0264899	0.879953	0.994055	0.28669	0.877398	0.998626	-0.119866	0.361657	0.883393	1.42239	3.47952e-05	0.0027775	2.04713	0.291586	0.573356	0.280141	0.922646	0.985512	0.459611	0.809249	0.999648	0.0222795	0.993133	0.999089	0.196027	0.176505	0.855091	0.0398832	0.747707	0.997728	-1.71964	0.383927	0.681768	-0.938861	0.645129	0.937545	0.420133	0.830907	0.999228	0.323157	0.862694	0.995118	0.0709791	0.664992	0.997451	1.4632	4.25519e-06
AT1G07727	28716706	ath-MIR5653	NA	NA	NA	NA	NA	NA	NA	NA	NA	NA	NA	NA	NA	NA	NA	NA	NA	NA	NA	NA	NA	NA	NA	NA	NA	NA	NA	NA	NA	NA	NA	NA	NA	NA	NA	NA	NA	NA	NA	NA	NA	NA	NA	NA	NA	NA	NA
AT1G07728	5007671	NA	1.05034	0.372431	0.895654	-0.217329	0.905847	0.998739	1.34339	0.475673	0.934756	-0.332881	0.795523	0.919207	-3.81891	0.0896502	0.272368	0.146441	0.958092	0.992691	-0.100381	0.956047	0.999648	-4.46443	0.164792	0.999089	-1.92741	0.312637	0.947483	-0.361937	0.597731	0.997728	4.60086	0.0718551	0.245911	4.62099	0.0877856	0.488512	0.945048	0.438414	0.999228	-4.66401	0.159858	0.804647	-0.584019	0.414037	0.997451	-0.693265	0.603594
AT1G07730	2745746	NA	-0.585995	0.562581	0.948456	-0.339905	0.611062	0.996571	NA	NA	NA	NA	NA	NA	-0.605361	0.649323	0.842017	NA	NA	NA	NA	NA	NA	0.415926	0.614882	0.999089	-0.229546	0.823537	0.98817	-1.43654	0.0737013	0.997728	NA	NA	NA	NA	NA	NA	NA	NA	NA	0.0879525	0.910915	0.995118	-0.416479	0.799157	0.998933	NA	NA
AT1G07733	28716707	NA	-0.891811	0.195472	0.759908	NA	NA	NA	NA	NA	NA	2.11838	0.315652	0.605931	1.08011	0.391945	0.673145	1.65535	0.341357	0.772719	0.821786	0.277377	0.999648	-0.649521	0.670395	0.999089	-0.154765	0.93599	0.994722	-1.05064	0.405807	0.997728	-1.11648	0.375863	0.674294	-2.11381	0.213384	0.697472	-0.0708658	0.910951	0.999447	NA	NA	NA	NA	NA	NA	1.0542	0.504708
AT1G07737	28716708	NA	0.193022	0.678844	0.965988	-0.917078	0.0146668	0.453231	-0.855289	0.144476	0.668267	-0.175185	0.773856	0.909655	0.19284	0.648231	0.841549	-0.74273	0.0845444	0.406382	0.255144	0.630732	0.999648	-0.00735177	0.986466	0.999089	0.4013	0.377268	0.975562	-0.323193	0.437517	0.997728	0.222021	0.708059	0.884519	0.835674	0.058843	0.410982	0.443278	0.410689	0.999228	-0.911429	0.0286857	0.516486	-0.45773	0.294771	0.976817	-0.500434	0.290456
AT1G07740	837288	NA	1.69091	0.377702	0.895654	NA	NA	NA	-0.656463	0.638539	0.966423	-1.23142	0.361067	0.652634	NA	NA	NA	-0.294468	0.678796	0.932645	-1.96448	0.312834	0.999648	NA	NA	NA	1.67962	0.255375	0.917403	3.01216	0.0942812	0.997728	-0.406378	0.774511	0.919019	0.251984	0.854334	0.972722	-0.283999	0.711072	0.999228	NA	NA	NA	1.00806	0.605665	0.997451	NA	NA
AT1G07743	28716709	NA	1.41182	0.529251	0.93898	NA	NA	NA	NA	NA	NA	NA	NA	NA	NA	NA	NA	1.84271	0.289731	0.723469	NA	NA	NA	NA	NA	NA	NA	NA	NA	NA	NA	NA	NA	NA	NA	NA	NA	NA	NA	NA	NA	NA	NA	NA	NA	NA	NA	NA	NA
AT1G07750	837290	NA	NA	NA	NA	NA	NA	NA	NA	NA	NA	NA	NA	NA	NA	NA	NA	NA	NA	NA	NA	NA	NA	NA	NA	NA	NA	NA	NA	NA	NA	NA	NA	NA	NA	NA	NA	NA	NA	NA	NA	NA	NA	NA	NA	NA	NA	NA	NA
AT1G07753	28716710	NA	NA	NA	NA	NA	NA	NA	NA	NA	NA	NA	NA	NA	NA	NA	NA	NA	NA	NA	NA	NA	NA	NA	NA	NA	NA	NA	NA	NA	NA	NA	NA	NA	NA	NA	NA	NA	NA	NA	NA	NA	NA	NA	NA	NA	NA	NA	NA
AT1G07757	28716711	NA	-0.169494	0.724247	0.972492	0.0357755	0.933407	0.998739	0.165805	0.686167	0.966423	0.527219	0.124307	0.345248	-0.148372	0.643785	0.838583	-0.648924	0.0972667	0.42814	-0.58149	0.151195	0.999648	-0.0751999	0.866385	0.999089	-0.0235508	0.957342	0.99642	-0.094238	0.786591	0.997728	0.270881	0.364496	0.661881	0.284662	0.414558	0.850694	-0.757228	0.0857713	0.823799	-0.0254237	0.953642	0.997084	0.137647	0.719086	0.997451	0.42964	0.211506
AT1G07770	837291	RPS15A	-0.214162	0.225381	0.792893	-0.160064	0.387974	0.996571	-0.0217309	0.862909	0.987246	-1.47049	0.000815201	0.0141917	-1.2133	0.000695924	0.0115689	0.0438954	0.750968	0.947813	0.328229	0.21299	0.999648	0.0381034	0.813803	0.999089	-0.330035	0.0159577	0.423143	-0.579493	0.00851561	0.969625	1.10776	0.000148096	0.00330589	0.140048	0.0870724	0.488512	0.110812	0.582682	0.999228	-0.108332	0.573188	0.984881	-0.358906	0.0247559	0.549197	-2.0538	9.45892e-05
AT1G07780	837292	PAI1; TRP6	-0.808566	0.0367577	0.421122	-0.336192	0.0954926	0.766017	0.574862	0.0472664	0.422778	-2.03929	0.000350283	0.00882979	-2.27993	0.000340189	0.00749647	-0.483015	0.089595	0.416653	0.508716	0.188272	0.999648	0.0763587	0.626783	0.999089	-0.351845	0.155245	0.829666	-0.148141	0.506027	0.997728	1.93762	7.61575e-05	0.00212505	0.18322	0.462301	0.875176	-0.306554	0.356547	0.999228	-0.247073	0.158819	0.803177	0.217602	0.3706	0.996347	-2.18961	7.60631e-05
AT1G07790	837293	HTB1	0.269915	0.580368	0.95363	0.337571	0.314399	0.99631	-0.101348	0.817931	0.980401	-1.12547	0.0237859	0.113858	-0.665048	0.175376	0.421341	-0.882215	0.0676541	0.362482	0.6236	0.297299	0.999648	0.111593	0.748422	0.999089	-0.128249	0.810736	0.98817	-0.193509	0.602828	0.997728	0.45477	0.113621	0.332328	0.65044	0.121525	0.562253	0.89207	0.0519331	0.735699	0.464141	0.232569	0.885543	-0.23242	0.671569	0.997451	-1.32148	0.00591294
AT1G07793	28716718	NA	NA	NA	NA	NA	NA	NA	NA	NA	NA	NA	NA	NA	NA	NA	NA	NA	NA	NA	NA	NA	NA	NA	NA	NA	NA	NA	NA	NA	NA	NA	NA	NA	NA	NA	NA	NA	NA	NA	NA	NA	NA	NA	NA	NA	NA	NA	NA
AT1G07795	837294	NA	NA	NA	NA	NA	NA	NA	NA	NA	NA	NA	NA	NA	NA	NA	NA	NA	NA	NA	NA	NA	NA	NA	NA	NA	NA	NA	NA	NA	NA	NA	NA	NA	NA	NA	NA	NA	NA	NA	NA	NA	NA	NA	NA	NA	NA	NA	NA
AT1G07803	28716719	NA	-0.557153	0.0376218	0.423976	-0.30143	0.212211	0.93171	-0.730602	0.0488896	0.428604	-0.645077	0.0308364	0.135831	-0.315934	0.460315	0.726696	-0.524183	0.00328412	0.0639884	0.490336	0.175762	0.999648	0.0681432	0.760651	0.999089	0.189295	0.410111	0.979357	0.0129204	0.944958	0.997728	-0.00691236	0.970867	0.992929	0.355776	0.0544124	0.398729	-0.0699464	0.799463	0.999228	-0.220665	0.15064	0.792338	-0.55165	0.173956	0.890369	-0.63372	0.0394695
AT1G07807	28716720	NA	-0.470792	0.00836844	0.255113	-0.372596	0.158588	0.870611	-0.251979	0.088666	0.55523	-0.514876	0.038103	0.158078	-1.7069	0.00358434	0.0328327	-0.289868	0.0389612	0.27107	0.313287	0.0588258	0.999648	0.00545568	0.96486	0.999089	0.118525	0.547802	0.986819	-0.173738	0.139325	0.997728	0.709312	0.0204163	0.101187	0.555234	0.00230276	0.0992919	-0.162073	0.192728	0.943456	-0.353517	0.177245	0.817105	-0.139507	0.486198	0.997451	-0.688175	0.0110007
AT1G07810	837296	ACA3; ATECA1; ECA1	-1.94127	0.279691	0.846427	NA	NA	NA	NA	NA	NA	1.44269e+08	0.00548641	0.044579	NA	NA	NA	NA	NA	NA	1.57825	0.383698	0.999648	NA	NA	NA	NA	NA	NA	NA	NA	NA	NA	NA	NA	-2.57477	0.197752	0.681348	NA	NA	NA	NA	NA	NA	NA	NA	NA	2.80998	0.140806
AT1G07813	28716721	NA	0.56695	0.522618	0.936977	0.444707	0.216796	0.93984	0.638228	0.2989	0.850327	-1.20552	0.0614919	0.218842	-0.961265	0.164057	0.403773	-0.792091	0.303653	0.736419	NA	NA	NA	-0.464946	0.396253	0.999089	-0.265933	0.680338	0.98817	-0.282178	0.458479	0.997728	0.877028	0.255503	0.540924	0.599346	0.26036	0.74402	NA	NA	NA	-0.00678084	0.989377	0.998803	0.362134	0.506899	0.997451	-1.48378	0.032441
AT1G07820	837297	NA	-0.882158	0.476162	0.928826	NA	NA	NA	-0.10349	0.92147	0.989744	-0.0573719	0.937635	0.979504	NA	NA	NA	NA	NA	NA	1.20394	0.429534	0.999648	-0.544639	0.727874	0.999089	-0.49859	0.582519	0.986819	-0.0676146	0.929783	0.997728	NA	NA	NA	0.391909	0.784985	0.95834	NA	NA	NA	-0.666271	0.740285	0.984914	-0.608833	0.448112	0.997451	-0.120426	0.869026
AT1G07823	28716722	NA	NA	NA	NA	NA	NA	NA	NA	NA	NA	-1.51616	0.511828	0.767102	NA	NA	NA	NA	NA	NA	NA	NA	NA	NA	NA	NA	NA	NA	NA	0.650028	0.772487	0.997728	0.356776	0.872687	0.957565	NA	NA	NA	NA	NA	NA	NA	NA	NA	NA	NA	NA	NA	NA
AT1G07830	837298	NA	NA	NA	NA	NA	NA	NA	NA	NA	NA	NA	NA	NA	NA	NA	NA	NA	NA	NA	NA	NA	NA	NA	NA	NA	NA	NA	NA	NA	NA	NA	NA	NA	NA	NA	NA	NA	NA	NA	NA	NA	NA	NA	NA	NA	NA	NA	NA
AT1G07840	837299	NA	NA	NA	NA	NA	NA	NA	NA	NA	NA	NA	NA	NA	NA	NA	NA	NA	NA	NA	NA	NA	NA	NA	NA	NA	NA	NA	NA	NA	NA	NA	NA	NA	NA	NA	NA	NA	NA	NA	NA	NA	NA	NA	NA	NA	NA	NA	NA
AT1G07847	28716727	NA	-0.548768	0.112633	0.630058	-0.0337409	0.864884	0.998626	-0.374693	0.217468	0.773945	-0.838695	0.0176865	0.0932571	-0.620662	0.0952507	0.283129	-0.732897	0.00247929	0.0546946	0.745476	0.0142335	0.999648	-0.576329	0.0228486	0.999089	-0.167356	0.366873	0.9742	-0.152238	0.417855	0.997728	0.0369928	0.817613	0.935267	0.411702	0.0346218	0.320216	0.191279	0.484916	0.999228	-0.597511	0.0068359	0.390518	-0.547804	0.0940605	0.778571	-0.990475	0.00879919
AT1G07850	837300	NA	NA	NA	NA	NA	NA	NA	NA	NA	NA	NA	NA	NA	NA	NA	NA	NA	NA	NA	NA	NA	NA	NA	NA	NA	NA	NA	NA	NA	NA	NA	NA	NA	NA	NA	NA	NA	NA	NA	NA	NA	NA	NA	NA	NA	NA	NA	NA
AT1G07853	28716728	NA	NA	NA	NA	NA	NA	NA	0.432552	0.395918	0.900867	-1.99963	0.049937	0.188977	-1.83197	0.0151176	0.0818038	NA	NA	NA	NA	NA	NA	NA	NA	NA	0.612089	0.440886	0.979649	0.0878116	0.892806	0.997728	2.12537	0.0995092	0.304345	NA	NA	NA	NA	NA	NA	-0.275249	0.805813	0.989354	1.02942	0.259928	0.961424	-1.90899	0.0659305
AT1G07867	28716731	ath-MIR156i	0.676914	0.131806	0.661187	0.149455	0.693155	0.996571	-0.177907	0.498149	0.941001	1.50988	0.00427864	0.0376774	0.720317	0.0503478	0.1866	0.549266	0.0549096	0.327784	0.0420252	0.916997	0.999648	-0.118141	0.794347	0.999089	0.51325	0.152684	0.826206	0.0440315	0.930366	0.997728	-0.408887	0.143802	0.385243	0.238535	0.238645	0.721195	0.715996	0.0458766	0.706455	0.0453939	0.88774	0.995118	0.328561	0.321796	0.982077	1.54402	0.00894482
AT1G07870	837302	NA	NA	NA	NA	NA	NA	NA	NA	NA	NA	NA	NA	NA	NA	NA	NA	NA	NA	NA	NA	NA	NA	NA	NA	NA	NA	NA	NA	NA	NA	NA	NA	NA	NA	NA	NA	NA	NA	NA	NA	NA	NA	NA	NA	NA	NA	NA	NA
AT1G07877	28716733	NA	-0.0677133	0.582263	0.95363	0.108391	0.547682	0.996571	-0.0889163	0.642309	0.966423	1.39627	5.85796e-05	0.00339799	1.15596	0.000147149	0.00456324	0.108147	0.361696	0.78439	0.144947	0.30517	0.999648	0.170698	0.367003	0.999089	0.135902	0.512267	0.98552	0.0989365	0.528676	0.997728	-1.01727	0.000211387	0.00424346	-0.0134913	0.933096	0.989145	0.0722604	0.542782	0.999228	0.292705	0.131841	0.774448	0.0387774	0.826202	0.998933	1.49678	2.32325e-05
AT1G07880	837303	ATMPK13	NA	NA	NA	NA	NA	NA	NA	NA	NA	NA	NA	NA	NA	NA	NA	NA	NA	NA	NA	NA	NA	NA	NA	NA	NA	NA	NA	NA	NA	NA	NA	NA	NA	NA	NA	NA	NA	NA	NA	NA	NA	NA	NA	NA	NA	NA	NA
AT1G07883	28716734	U6-9p	-0.839691	0.402319	0.90519	-0.246206	0.809506	0.996571	-0.640266	0.505989	0.942146	0.203099	0.841137	0.940646	NA	NA	NA	-0.722363	0.412431	0.822807	1.46125	0.160311	0.999648	-0.462827	0.61321	0.999089	NA	NA	NA	-0.39208	0.70454	0.997728	-0.180864	0.825711	0.93801	0.463015	0.601077	0.928934	NA	NA	NA	-0.691835	0.476224	0.984881	NA	NA	NA	-0.192111	0.829377
AT1G07887	28716735	NA	-0.263186	0.035633	0.420018	-0.029827	0.849128	0.997339	0.34152	0.0204184	0.297553	0.672028	0.00057675	0.0116992	0.670045	0.000139831	0.00448299	0.0117816	0.82295	0.963055	0.140685	0.231865	0.999648	0.0600617	0.739501	0.999089	-0.0473313	0.69191	0.98817	-0.0825423	0.44547	0.997728	-0.752431	1.9075e-05	0.000893552	0.0219424	0.727722	0.951607	-0.128519	0.117191	0.887384	0.043867	0.702243	0.984881	0.288449	0.0831312	0.756471	0.589305	0.000208311
AT1G07890	837304	APX1; ATAPX01; ATAPX1; CS1; MEE6	-0.384165	0.557621	0.945134	0.52284	0.117131	0.817601	-0.765737	0.531458	0.946226	-1.65942	0.00173307	0.021344	-1.89258	0.00243219	0.0255557	-1.8987	0.157534	0.551432	2.96407	0.11869	0.999648	0.164511	0.685218	0.999089	0.226469	0.65924	0.98817	0.347116	0.234548	0.997728	1.23672	0.0107543	0.0645336	0.407051	0.74909	0.953063	2.58683	0.170111	0.924497	0.701499	0.141244	0.783639	-0.547871	0.669868	0.997451	-1.30994	0.00878956
AT1G07893	28716736	NA	-0.239352	0.332332	0.88183	0.165771	0.107559	0.797744	-0.0967072	0.372645	0.888112	-1.23583	4.74084e-05	0.00309364	-1.06195	0.000174747	0.00501766	-0.209735	0.0178756	0.170992	0.177568	0.468626	0.999648	-0.130125	0.31091	0.999089	-0.08951	0.583629	0.986819	-0.251102	0.0350651	0.997728	0.788443	1.17485e-05	0.000673504	0.306235	0.0141706	0.223234	-0.0660376	0.565943	0.999228	0.0491916	0.659348	0.984881	-0.195666	0.306392	0.979644	-1.48839	4.57248e-06
AT1G07897	28716737	NA	NA	NA	NA	NA	NA	NA	NA	NA	NA	NA	NA	NA	NA	NA	NA	NA	NA	NA	NA	NA	NA	NA	NA	NA	NA	NA	NA	NA	NA	NA	NA	NA	NA	NA	NA	NA	NA	NA	NA	NA	NA	NA	NA	NA	NA	NA	NA
AT1G07900	837305	LBD1	NA	NA	NA	NA	NA	NA	NA	NA	NA	NA	NA	NA	NA	NA	NA	NA	NA	NA	NA	NA	NA	NA	NA	NA	NA	NA	NA	NA	NA	NA	NA	NA	NA	NA	NA	NA	NA	NA	NA	NA	NA	NA	NA	NA	NA	NA	NA
AT1G07901	6240572	NA	0.25906	0.331566	0.88183	-0.0229415	0.938735	0.998739	0.272342	0.326428	0.863506	0.728799	0.0156872	0.0858118	0.995754	0.0107306	0.0647409	0.020043	0.945757	0.990665	-0.0804931	0.774537	0.999648	-0.197054	0.568126	0.999089	-0.234079	0.351597	0.971132	-0.0138115	0.947192	0.997728	-0.808926	0.0119666	0.068942	-0.318313	0.295147	0.769911	0.17243	0.349011	0.999228	-0.20615	0.446971	0.982848	0.0296524	0.911457	0.998933	0.716612	0.00976414
AT1G07902	28716738	NA	-1.23809	0.601092	0.956878	1.06312	0.551261	0.996571	-0.00192643	0.993771	0.998891	NA	NA	NA	0.450464	0.850219	0.935631	1.0182	0.668943	0.928887	1.05651	0.651915	0.999648	NA	NA	NA	1.44269e+08	0.000241948	0.0807603	-1.41738	0.526253	0.997728	0.287229	0.898593	0.966232	-1.01366	0.667697	0.941031	NA	NA	NA	1.53247	0.375404	0.961206	1.44269e+08	0.000186342	0.105334	-0.545205	0.807213
AT1G07910	837306	AtRLG1; ATRNL; RLG1; RNL; ZYG3	NA	NA	NA	NA	NA	NA	NA	NA	NA	NA	NA	NA	NA	NA	NA	NA	NA	NA	NA	NA	NA	NA	NA	NA	NA	NA	NA	NA	NA	NA	NA	NA	NA	NA	NA	NA	NA	NA	NA	NA	NA	NA	NA	NA	NA	NA	NA
AT1G07913	28716741	NA	NA	NA	NA	NA	NA	NA	NA	NA	NA	NA	NA	NA	NA	NA	NA	NA	NA	NA	NA	NA	NA	NA	NA	NA	NA	NA	NA	NA	NA	NA	NA	NA	NA	NA	NA	NA	NA	NA	NA	NA	NA	NA	NA	NA	NA	NA	NA
AT1G07920	837307	NA	0.149311	0.647182	0.961522	-0.224005	0.423841	0.996571	0.19352	0.667226	0.966423	0.263163	0.37679	0.664412	-0.505875	0.0485138	0.181937	-0.149544	0.652056	0.924268	0.614177	0.04246	0.999648	0.319067	0.303302	0.999089	-0.903452	0.0511136	0.634647	-0.277625	0.249494	0.997728	0.243321	0.273747	0.564759	-0.257585	0.378236	0.83072	0.757035	0.061172	0.772564	0.109928	0.685449	0.984881	-0.71517	0.115708	0.818583	-0.0116734	0.970769
AT1G07923	28716743	NA	NA	NA	NA	NA	NA	NA	NA	NA	NA	NA	NA	NA	NA	NA	NA	NA	NA	NA	NA	NA	NA	NA	NA	NA	NA	NA	NA	NA	NA	NA	NA	NA	NA	NA	NA	NA	NA	NA	NA	NA	NA	NA	NA	NA	NA	NA	NA
AT1G07927	28716744	NA	NA	NA	NA	NA	NA	NA	NA	NA	NA	NA	NA	NA	NA	NA	NA	NA	NA	NA	NA	NA	NA	NA	NA	NA	NA	NA	NA	NA	NA	NA	NA	NA	NA	NA	NA	NA	NA	NA	NA	NA	NA	NA	NA	NA	NA	NA	NA
AT1G07930	837308	NA	0.511466	0.177979	0.732247	-0.28523	0.369307	0.996571	1.05117	0.0553523	0.448826	-0.0409975	0.856896	0.946604	-0.380905	0.422287	0.695762	-0.331661	0.335201	0.767502	-0.266144	0.435481	0.999648	0.64138	0.0279727	0.999089	-1.67739	0.00392139	0.301376	-0.232041	0.412685	0.997728	-0.0378718	0.932966	0.977698	-0.290513	0.203036	0.686193	0.239162	0.433312	0.999228	0.371566	0.286024	0.918	-0.629302	0.219154	0.933093	-0.271335	0.338796
AT1G07933	28716745	NA	0.163091	0.797717	0.980743	-0.410209	0.353857	0.996571	0.101167	0.904916	0.988667	-1.66266	0.0428677	0.170792	0.00283672	0.997213	0.998693	-0.0388455	0.933095	0.988767	-0.0644894	0.937126	0.999648	-0.00992444	0.977427	0.999089	-1.06795	0.15833	0.834397	-0.336041	0.454441	0.997728	-0.234753	0.642679	0.852162	-0.0605568	0.856047	0.972722	0.0955283	0.905481	0.999447	-0.403271	0.37881	0.964523	-0.979617	0.291381	0.976817	-2.00476	0.00838136
AT1G07940	837309	NA	0.318896	0.474081	0.928826	-0.0300287	0.911138	0.998739	-0.21825	0.664781	0.966423	0.191484	0.505677	0.763368	-1.1022	0.0310694	0.132679	-0.321593	0.435656	0.834227	0.363678	0.460333	0.999648	0.594267	0.163568	0.999089	-0.518623	0.271139	0.921858	-0.334917	0.268271	0.997728	0.507359	0.214255	0.49111	-0.334913	0.430975	0.859524	0.681408	0.138252	0.914362	0.578981	0.167667	0.814572	-0.739143	0.227916	0.935896	-0.141974	0.634415
AT1G07943	28716747	NA	-0.356535	0.790475	0.979826	0.137295	0.919828	0.998739	NA	NA	NA	NA	NA	NA	-0.572528	0.747774	0.892265	-0.229207	0.917997	0.985202	1.27017	0.491572	0.999648	1.34363	0.454582	0.999089	NA	NA	NA	-1.60268	0.464126	0.997728	NA	NA	NA	1.64355	0.48182	0.883865	0.894176	0.69477	0.999228	1.49447	0.502344	0.984881	NA	NA	NA	NA	NA
AT1G07950	837310	MED22B	NA	NA	NA	NA	NA	NA	NA	NA	NA	NA	NA	NA	NA	NA	NA	NA	NA	NA	NA	NA	NA	NA	NA	NA	NA	NA	NA	NA	NA	NA	NA	NA	NA	NA	NA	NA	NA	NA	NA	NA	NA	NA	NA	NA	NA	NA	NA
AT1G07957	28716749	NA	NA	NA	NA	NA	NA	NA	NA	NA	NA	NA	NA	NA	NA	NA	NA	NA	NA	NA	NA	NA	NA	NA	NA	NA	NA	NA	NA	NA	NA	NA	NA	NA	NA	NA	NA	NA	NA	NA	NA	NA	NA	NA	NA	NA	NA	NA	NA
AT1G07960	837311	ATPDIL5-1; PDIL5-1	NA	NA	NA	NA	NA	NA	NA	NA	NA	NA	NA	NA	NA	NA	NA	NA	NA	NA	NA	NA	NA	NA	NA	NA	NA	NA	NA	NA	NA	NA	NA	NA	NA	NA	NA	NA	NA	NA	NA	NA	NA	NA	NA	NA	NA	NA	NA
AT1G07963	28716750	NA	0.182186	0.483511	0.93186	-0.294524	0.302171	0.993674	-0.793012	0.00698661	0.197091	-0.0948025	0.711994	0.879184	-0.128735	0.623483	0.827053	0.414893	0.336796	0.768394	0.100937	0.722085	0.999648	0.312096	0.3692	0.999089	0.328217	0.317434	0.951082	0.155171	0.438379	0.997728	-0.200712	0.395601	0.691383	-0.395311	0.237792	0.720719	0.279046	0.386608	0.999228	0.0289693	0.929224	0.995118	-0.475845	0.192797	0.914402	0.0577536	0.825795
AT1G07967	28716751	NA	0.447555	0.350924	0.887751	0.414856	0.495154	0.996571	-0.271018	0.452093	0.927028	0.634147	0.155477	0.399026	0.53351	0.248398	0.522659	-0.0458775	0.899243	0.98028	-0.463948	0.318876	0.999648	-0.231037	0.711847	0.999089	0.713037	0.149805	0.817149	-0.130537	0.75672	0.997728	-0.152367	0.779797	0.92004	-0.151151	0.691381	0.94454	-0.0228055	0.951787	0.999447	0.196284	0.73344	0.984881	0.431529	0.391687	0.996794	0.499299	0.241481
AT1G07970	837312	NA	NA	NA	NA	-0.52668	0.768983	0.996571	-0.134914	0.880888	0.987875	-1.36378	0.461908	0.730796	NA	NA	NA	NA	NA	NA	-1.92317	0.321927	0.999648	0.563357	0.69599	0.999089	NA	NA	NA	2.12718	0.274038	0.997728	0.810337	0.672933	0.866235	NA	NA	NA	-1.15449	0.539929	0.999228	0.054443	0.970414	0.997084	NA	NA	NA	NA	NA
AT1G07973	28716752	NA	NA	NA	NA	NA	NA	NA	NA	NA	NA	NA	NA	NA	NA	NA	NA	NA	NA	NA	NA	NA	NA	NA	NA	NA	NA	NA	NA	NA	NA	NA	NA	NA	NA	NA	NA	NA	NA	NA	NA	NA	NA	NA	NA	NA	NA	NA	NA
AT1G07980	837313	NF-YC10	0.239233	0.90386	0.994282	NA	NA	NA	NA	NA	NA	NA	NA	NA	-0.776997	0.349111	0.635343	NA	NA	NA	NA	NA	NA	NA	NA	NA	NA	NA	NA	NA	NA	NA	1.0999	0.431956	0.719589	NA	NA	NA	0.792823	0.738949	0.999228	NA	NA	NA	NA	NA	NA	NA	NA
AT1G07983	28716754	NA	-0.368029	0.146076	0.687906	0.16869	0.333789	0.996571	0.506422	0.0146715	0.264132	-0.592914	0.00792323	0.0551746	-0.641495	0.00235951	0.0252471	-0.451872	0.00544513	0.0878486	0.168357	0.405582	0.999648	-0.221555	0.13424	0.999089	-0.469733	0.0123262	0.405668	-0.271967	0.11661	0.997728	0.253078	0.0166797	0.0871572	0.501199	0.0232675	0.27686	-0.20453	0.240309	0.977764	-0.0381132	0.810813	0.989354	0.0295439	0.865828	0.998933	-0.867115	5.67826e-05
AT1G07985	2745747	NA	NA	NA	NA	NA	NA	NA	NA	NA	NA	NA	NA	NA	NA	NA	NA	NA	NA	NA	NA	NA	NA	NA	NA	NA	NA	NA	NA	NA	NA	NA	NA	NA	NA	NA	NA	NA	NA	NA	NA	NA	NA	NA	NA	NA	NA	NA	NA
AT1G07987	28716755	NA	-0.0951876	0.755194	0.974677	-0.0705005	0.776323	0.996571	-0.541169	0.0228492	0.312036	-0.397785	0.08203	0.263775	-0.465914	0.0204573	0.10018	0.224037	0.257183	0.688113	0.233684	0.476327	0.999648	0.159903	0.609553	0.999089	0.302257	0.0939987	0.728968	0.131821	0.52364	0.997728	0.437646	0.0651689	0.231058	0.101625	0.592818	0.928611	0.134695	0.482953	0.999228	0.103394	0.662071	0.984881	-0.246151	0.260997	0.962813	-0.268583	0.16972
AT1G07990	837314	NA	1.28411	0.466722	0.928805	-0.803314	0.582971	0.996571	0.0309235	0.981442	0.997063	0.101303	0.94192	0.981655	-0.392732	0.86235	0.942594	NA	NA	NA	-0.384668	0.836864	0.999648	0.275543	0.842089	0.999089	0.504459	0.785388	0.98817	NA	NA	NA	-0.975063	0.444606	0.729474	-2.01312	0.381423	0.832622	0.896097	0.611362	0.999228	-0.51803	0.785941	0.989354	0.539206	0.697898	0.997451	NA	NA
AT1G07993	28716756	NA	0.0373196	0.739016	0.972857	0.0395272	0.695818	0.996571	-0.308546	0.0112136	0.238083	-0.919021	0.00112298	0.0168077	-0.665212	0.000434961	0.00853976	0.0874556	0.360073	0.783763	-0.152083	0.228134	0.999648	-0.0146377	0.895124	0.999089	0.244609	0.0467659	0.623654	-0.0880034	0.52694	0.997728	0.871598	6.48691e-05	0.0019188	-0.0153076	0.87527	0.973881	-0.119744	0.281952	0.999228	0.038195	0.68512	0.984881	-0.0707706	0.561758	0.997451	-1.00629	8.56542e-05
AT1G07997	28716757	NA	NA	NA	NA	NA	NA	NA	NA	NA	NA	NA	NA	NA	NA	NA	NA	NA	NA	NA	NA	NA	NA	NA	NA	NA	NA	NA	NA	NA	NA	NA	NA	NA	NA	NA	NA	NA	NA	NA	NA	NA	NA	NA	NA	NA	NA	NA	NA
AT1G08000	837315	GATA10	NA	NA	NA	-0.679036	0.772703	0.996571	1.64109	0.256168	0.815263	-0.631008	0.467264	0.736164	-0.698417	0.594759	0.814403	-3.50033	0.0758895	0.387757	NA	NA	NA	-0.138843	0.927695	0.999089	NA	NA	NA	-0.834963	0.166592	0.997728	0.320884	0.623609	0.842868	1.51589	0.29763	0.773256	NA	NA	NA	NA	NA	NA	2.48495	0.18171	0.90382	-1.46992	0.044177
AT1G08003	28716758	NA	-0.122683	0.571303	0.951223	0.184472	0.293459	0.993135	-0.119853	0.418931	0.909742	-0.10633	0.417234	0.699529	-0.0236201	0.856884	0.939325	-0.225115	0.124429	0.486791	0.113572	0.595825	0.999648	-0.20027	0.236927	0.999089	0.155696	0.280629	0.925863	0.0241697	0.839199	0.997728	-0.3274	0.0383486	0.158762	0.234204	0.195053	0.678277	-0.0143704	0.921219	0.999447	-0.00300599	0.984906	0.998803	0.0280945	0.843615	0.998933	-0.0830612	0.517184
AT1G08005	28716759	NA	NA	NA	NA	NA	NA	NA	NA	NA	NA	NA	NA	NA	NA	NA	NA	NA	NA	NA	NA	NA	NA	NA	NA	NA	NA	NA	NA	NA	NA	NA	NA	NA	NA	NA	NA	NA	NA	NA	NA	NA	NA	NA	NA	NA	NA	NA	NA
AT1G08010	837316	GATA11	NA	NA	NA	NA	NA	NA	NA	NA	NA	NA	NA	NA	NA	NA	NA	NA	NA	NA	NA	NA	NA	NA	NA	NA	NA	NA	NA	NA	NA	NA	-0.921044	0.559851	0.807589	NA	NA	NA	NA	NA	NA	NA	NA	NA	NA	NA	NA	NA	NA
AT1G08017	28716762	NA	NA	NA	NA	NA	NA	NA	NA	NA	NA	NA	NA	NA	NA	NA	NA	NA	NA	NA	NA	NA	NA	NA	NA	NA	NA	NA	NA	NA	NA	NA	NA	NA	NA	NA	NA	NA	NA	NA	NA	NA	NA	NA	NA	NA	NA	NA	NA
AT1G08027	28716764	NA	NA	NA	NA	NA	NA	NA	NA	NA	NA	NA	NA	NA	NA	NA	NA	NA	NA	NA	NA	NA	NA	NA	NA	NA	NA	NA	NA	NA	NA	NA	NA	NA	NA	NA	NA	NA	NA	NA	NA	NA	NA	NA	NA	NA	NA	NA	NA
AT1G08030	837318	AQC1; HPS7; TPST	NA	NA	NA	NA	NA	NA	NA	NA	NA	NA	NA	NA	NA	NA	NA	NA	NA	NA	NA	NA	NA	NA	NA	NA	NA	NA	NA	NA	NA	NA	NA	NA	NA	NA	NA	NA	NA	NA	NA	NA	NA	NA	NA	NA	NA	NA	NA
AT1G08033	28716765	NA	NA	NA	NA	NA	NA	NA	NA	NA	NA	NA	NA	NA	0.272764	0.776729	0.906399	NA	NA	NA	NA	NA	NA	NA	NA	NA	NA	NA	NA	NA	NA	NA	NA	NA	NA	NA	NA	NA	NA	NA	NA	NA	NA	NA	NA	NA	NA	NA	NA
AT1G08035	837319	NA	NA	NA	NA	NA	NA	NA	NA	NA	NA	NA	NA	NA	NA	NA	NA	NA	NA	NA	NA	NA	NA	NA	NA	NA	NA	NA	NA	NA	NA	NA	NA	NA	NA	NA	NA	NA	NA	NA	NA	NA	NA	NA	NA	NA	NA	NA	NA
AT1G08037	28716766	NA	-0.130217	0.334461	0.882624	0.00103909	0.993977	0.998739	-0.0186749	0.890095	0.988528	0.0397097	0.764075	0.90569	-0.0525836	0.650637	0.842022	-0.132601	0.110497	0.458754	-0.111838	0.406483	0.999648	-0.0998487	0.492499	0.999089	0.0584369	0.682885	0.98817	0.0148216	0.908909	0.997728	-0.0101264	0.907036	0.967996	0.209396	0.148121	0.610469	-0.247442	0.0507891	0.73345	-0.0854606	0.420723	0.979689	0.0328418	0.84701	0.998933	0.0553143	0.57292
AT1G08040	837320	NA	NA	NA	NA	NA	NA	NA	NA	NA	NA	NA	NA	NA	NA	NA	NA	NA	NA	NA	NA	NA	NA	NA	NA	NA	NA	NA	NA	NA	NA	NA	NA	NA	NA	NA	NA	NA	NA	NA	NA	NA	NA	NA	NA	NA	NA	NA	NA
AT1G08043	28716767	NA	-0.22284	0.189769	0.750942	0.193949	0.305272	0.993674	-0.323679	0.0599235	0.466213	-1.922	0.000410268	0.00963739	-1.97062	7.89549e-05	0.00340064	-0.241988	0.0567933	0.332382	0.178999	0.325373	0.999648	-0.275161	0.0457075	0.999089	0.143255	0.556959	0.986819	0.138929	0.345905	0.997728	1.72468	1.39727e-06	0.000250441	0.460039	0.0128789	0.212491	-0.0497876	0.688433	0.999228	-0.0689494	0.691068	0.984881	-0.190926	0.494111	0.997451	-1.78233	0.000361441
AT1G08047	28716768	NA	-0.37816	0.750839	0.974677	1.26287	0.242589	0.965836	-0.193295	0.854955	0.985396	-0.560098	0.604108	0.820508	NA	NA	NA	1.96952	0.0823334	0.402259	NA	NA	NA	-0.349948	0.75589	0.999089	NA	NA	NA	-1.02236	0.273214	0.997728	NA	NA	NA	-1.9073	0.0831278	0.481554	NA	NA	NA	0.933874	0.371482	0.961142	NA	NA	NA	-1.60207	0.18079
AT1G08050	837321	NA	NA	NA	NA	NA	NA	NA	NA	NA	NA	NA	NA	NA	NA	NA	NA	NA	NA	NA	NA	NA	NA	NA	NA	NA	NA	NA	NA	NA	NA	NA	NA	NA	NA	NA	NA	NA	NA	NA	NA	NA	NA	NA	NA	NA	NA	NA	NA
AT1G08057	28716770	NA	NA	NA	NA	NA	NA	NA	NA	NA	NA	NA	NA	NA	NA	NA	NA	NA	NA	NA	NA	NA	NA	NA	NA	NA	NA	NA	NA	NA	NA	NA	NA	NA	NA	NA	NA	NA	NA	NA	NA	NA	NA	NA	NA	NA	NA	NA	NA
AT1G08060	837322	MOM; MOM; MOM1	NA	NA	NA	NA	NA	NA	NA	NA	NA	NA	NA	NA	NA	NA	NA	NA	NA	NA	NA	NA	NA	NA	NA	NA	NA	NA	NA	NA	NA	NA	NA	NA	NA	NA	NA	NA	NA	NA	NA	NA	NA	NA	NA	NA	NA	NA	NA
AT1G08063	28716771	NA	NA	NA	NA	NA	NA	NA	NA	NA	NA	NA	NA	NA	NA	NA	NA	NA	NA	NA	NA	NA	NA	NA	NA	NA	NA	NA	NA	NA	NA	NA	NA	NA	NA	NA	NA	NA	NA	NA	NA	NA	NA	NA	NA	NA	NA	NA	NA
AT1G08073	28716772	NA	-0.396091	0.0346825	0.41481	0.064606	0.647327	0.996571	-0.207916	0.166374	0.706023	-0.267403	0.0887369	0.279299	0.0263642	0.778447	0.907284	0.036451	0.651008	0.923942	-0.0903321	0.440102	0.999648	-0.076803	0.614606	0.999089	0.0442029	0.637508	0.98817	-0.0064431	0.960861	0.997728	0.0417732	0.696687	0.878573	0.0942402	0.281093	0.761452	-0.492053	0.00918795	0.43452	0.00143512	0.989267	0.998803	-0.17059	0.268398	0.968059	-0.275409	0.0803927
AT1G08077	28716773	NA	NA	NA	NA	NA	NA	NA	NA	NA	NA	NA	NA	NA	NA	NA	NA	NA	NA	NA	NA	NA	NA	NA	NA	NA	NA	NA	NA	NA	NA	NA	NA	NA	NA	NA	NA	NA	NA	NA	NA	NA	NA	NA	NA	NA	NA	NA	NA
AT1G08080	837326	ACA7; ATACA7	NA	NA	NA	NA	NA	NA	NA	NA	NA	NA	NA	NA	NA	NA	NA	NA	NA	NA	NA	NA	NA	NA	NA	NA	NA	NA	NA	NA	NA	NA	NA	NA	NA	NA	NA	NA	NA	NA	NA	NA	NA	NA	NA	NA	NA	NA	NA
AT1G08087	28716774	NA	1.26097	0.0492046	0.467611	0.677289	0.344655	0.996571	-1.61115	0.0172271	0.279569	0.749782	0.308468	0.597461	-0.201993	0.708299	0.873051	1.67941	0.0564674	0.331518	-0.0944298	0.910458	0.999648	-0.102316	0.89679	0.999089	0.435255	0.431139	0.979649	-0.36146	0.572233	0.997728	0.136231	0.811146	0.932246	-1.19845	0.163564	0.633753	1.16344	0.0520759	0.735699	0.583094	0.481886	0.984881	-1.18942	0.0571869	0.685138	0.388296	0.429089
AT1G08097	28716776	NA	NA	NA	NA	NA	NA	NA	NA	NA	NA	NA	NA	NA	NA	NA	NA	NA	NA	NA	NA	NA	NA	NA	NA	NA	NA	NA	NA	NA	NA	NA	NA	NA	NA	NA	NA	NA	NA	NA	NA	NA	NA	NA	NA	NA	NA	NA	NA
AT1G08100	837328	ACH2; ATNRT2.2; NRT2.2; NRT2;2AT	NA	NA	NA	NA	NA	NA	NA	NA	NA	NA	NA	NA	NA	NA	NA	NA	NA	NA	NA	NA	NA	NA	NA	NA	NA	NA	NA	NA	NA	NA	NA	NA	NA	NA	NA	NA	NA	NA	NA	NA	NA	NA	NA	NA	NA	NA	NA
AT1G08110	837330	AtGLYI2; GLXI:3	NA	NA	NA	NA	NA	NA	0.110511	0.93258	0.9899	NA	NA	NA	NA	NA	NA	NA	NA	NA	NA	NA	NA	NA	NA	NA	1.35186	0.562035	0.986819	NA	NA	NA	NA	NA	NA	NA	NA	NA	NA	NA	NA	NA	NA	NA	1.47669	0.436074	0.997451	NA	NA
AT1G08115	3766679	U1-5	NA	NA	NA	NA	NA	NA	NA	NA	NA	NA	NA	NA	NA	NA	NA	NA	NA	NA	NA	NA	NA	NA	NA	NA	NA	NA	NA	NA	NA	NA	NA	NA	NA	NA	NA	NA	NA	NA	NA	NA	NA	NA	NA	NA	NA	NA	NA
AT1G08120	837331	NA	NA	NA	NA	NA	NA	NA	NA	NA	NA	NA	NA	NA	NA	NA	NA	NA	NA	NA	NA	NA	NA	NA	NA	NA	NA	NA	NA	NA	NA	NA	NA	NA	NA	NA	NA	NA	NA	NA	NA	NA	NA	NA	NA	NA	NA	NA	NA
AT1G08125	2745748	NA	NA	NA	NA	NA	NA	NA	NA	NA	NA	NA	NA	NA	NA	NA	NA	NA	NA	NA	NA	NA	NA	NA	NA	NA	NA	NA	NA	NA	NA	NA	NA	NA	NA	NA	NA	NA	NA	NA	NA	NA	NA	NA	NA	NA	NA	NA	NA
AT1G08130	837333	ATLIG1; LIG1	NA	NA	NA	NA	NA	NA	NA	NA	NA	NA	NA	NA	NA	NA	NA	NA	NA	NA	NA	NA	NA	NA	NA	NA	NA	NA	NA	NA	NA	NA	NA	NA	NA	NA	NA	NA	NA	NA	NA	NA	NA	NA	NA	NA	NA	NA	NA
AT1G08137	28716784	NA	NA	NA	NA	NA	NA	NA	NA	NA	NA	NA	NA	NA	NA	NA	NA	NA	NA	NA	NA	NA	NA	NA	NA	NA	NA	NA	NA	NA	NA	NA	NA	NA	NA	NA	NA	NA	NA	NA	NA	NA	NA	NA	NA	NA	NA	NA	NA
AT1G08143	28716785	NA	NA	NA	NA	NA	NA	NA	NA	NA	NA	NA	NA	NA	NA	NA	NA	NA	NA	NA	NA	NA	NA	NA	NA	NA	NA	NA	NA	NA	NA	NA	NA	NA	NA	NA	NA	NA	NA	NA	NA	NA	NA	NA	NA	NA	NA	NA	NA
AT1G08160	837337	NA	NA	NA	NA	NA	NA	NA	NA	NA	NA	NA	NA	NA	NA	NA	NA	NA	NA	NA	NA	NA	NA	NA	NA	NA	NA	NA	NA	NA	NA	NA	NA	NA	NA	NA	NA	NA	NA	NA	NA	NA	NA	NA	NA	NA	NA	NA	NA
AT1G08170	837338	NA	NA	NA	NA	NA	NA	NA	NA	NA	NA	NA	NA	NA	NA	NA	NA	NA	NA	NA	NA	NA	NA	NA	NA	NA	NA	NA	NA	NA	NA	NA	NA	NA	NA	NA	NA	NA	NA	NA	NA	NA	NA	NA	NA	NA	NA	NA	NA
AT1G08180	837339	SMR2	NA	NA	NA	NA	NA	NA	NA	NA	NA	NA	NA	NA	NA	NA	NA	NA	NA	NA	NA	NA	NA	NA	NA	NA	NA	NA	NA	NA	NA	NA	NA	NA	NA	NA	NA	NA	NA	NA	NA	NA	NA	NA	NA	NA	NA	NA	NA
AT1G08190	837340	ATVAM2; ATVPS41; VAM2; VPS41; ZIP2	-0.619873	0.296192	0.858925	-0.844006	0.0507893	0.625825	0.832172	0.16959	0.710316	-2.10199	0.0893276	0.280238	-0.879412	0.627332	0.828412	NA	NA	NA	0.337775	0.790498	0.999648	2.09769	0.0829903	0.999089	-0.3362	0.800746	0.98817	0.597448	0.599437	0.997728	0.628555	0.714963	0.889143	-1.66836	0.339142	0.808241	-0.291609	0.820982	0.999228	1.27231	0.293048	0.919459	0.499697	0.690696	0.997451	-1.49308	0.414688
AT1G08193	28716794	NA	NA	NA	NA	NA	NA	NA	NA	NA	NA	NA	NA	NA	NA	NA	NA	NA	NA	NA	NA	NA	NA	NA	NA	NA	NA	NA	NA	NA	NA	NA	NA	NA	NA	NA	NA	NA	NA	NA	NA	NA	NA	NA	NA	NA	NA	NA	NA
AT1G08200	837341	AXS2	-0.920414	0.459595	0.92752	-0.415613	0.297433	0.993674	-0.98442	0.137554	0.65801	-0.272218	0.568112	0.801587	-1.72244	0.166676	0.407983	-1.81427	0.411787	0.822807	1.06083	0.411151	0.999648	1.07585	0.0169087	0.999089	-0.309029	0.642224	0.98817	0.464676	0.241865	0.997728	1.37073	0.245513	0.528054	-0.431382	0.728168	0.951607	0.131605	0.941791	0.999447	0.676271	0.121395	0.752807	-1.30564	0.0383675	0.619742	0.192029	0.695227
AT1G08210	837342	NA	NA	NA	NA	NA	NA	NA	NA	NA	NA	NA	NA	NA	NA	NA	NA	NA	NA	NA	NA	NA	NA	NA	NA	NA	NA	NA	NA	NA	NA	NA	NA	NA	NA	NA	NA	NA	NA	NA	NA	NA	NA	NA	NA	NA	NA	NA	NA
AT1G08213	28716797	NA	0.854641	0.0117329	0.283241	0.0428352	0.908625	0.998739	0.0655093	0.825381	0.980918	0.504614	0.13891	0.371561	0.699515	0.0349585	0.144932	0.328004	0.244916	0.671443	-0.499643	0.109964	0.999648	-0.2616	0.558466	0.999089	0.353361	0.365381	0.9742	0.214643	0.416293	0.997728	-0.279558	0.294721	0.591065	-0.540503	0.146378	0.607803	0.348611	0.186804	0.932521	-0.206875	0.57385	0.984881	0.407349	0.276654	0.972747	0.722178	0.0396697
AT1G08217	28716798	NA	0.114085	0.879194	0.994055	0.0223928	0.975099	0.998739	-0.642217	0.303573	0.850715	0.84525	0.0497637	0.188494	0.0985231	0.876615	0.948971	0.190805	0.596256	0.906798	-0.202536	0.804657	0.999648	0.262636	0.734581	0.999089	0.328931	0.594648	0.986819	-0.14745	0.695518	0.997728	0.0916861	0.761016	0.913497	-0.151025	0.664779	0.940551	-0.0925367	0.820532	0.999228	0.299267	0.602313	0.984881	-0.318827	0.63509	0.997451	0.698919	0.11732
AT1G08220	837343	NA	NA	NA	NA	NA	NA	NA	NA	NA	NA	NA	NA	NA	NA	NA	NA	NA	NA	NA	NA	NA	NA	NA	NA	NA	NA	NA	NA	NA	NA	NA	NA	NA	NA	NA	NA	NA	NA	NA	NA	NA	NA	NA	NA	NA	NA	NA	NA
AT1G08223	28716799	NA	NA	NA	NA	NA	NA	NA	NA	NA	NA	NA	NA	NA	NA	NA	NA	NA	NA	NA	NA	NA	NA	NA	NA	NA	NA	NA	NA	NA	NA	NA	NA	NA	NA	NA	NA	NA	NA	NA	NA	NA	NA	NA	NA	NA	NA	NA	NA
AT1G08230	837344	NA	-0.535644	0.300542	0.86155	-0.0621347	0.914775	0.998739	0.0886044	0.909474	0.989383	-2.1834	0.097981	0.297203	-1.79724	0.00115352	0.016153	0.267753	0.604198	0.908046	0.190936	0.715985	0.999648	-0.573007	0.209334	0.999089	0.552983	0.414835	0.979649	0.123355	0.773225	0.997728	2.06019	0.000332188	0.00572873	-0.272198	0.563953	0.921212	-0.3531	0.516732	0.999228	-0.623323	0.197564	0.844578	0.637756	0.438459	0.997451	-2.05454	0.111029
AT1G08250	837345	ADT6; AtADT6	0.139239	0.885515	0.994055	NA	NA	NA	-0.44541	0.759094	0.972067	-1.5576	0.166227	0.416462	0.778169	0.205899	0.46525	-0.357193	0.59957	0.907067	-2.20759	0.154689	0.999648	NA	NA	NA	0.270216	0.784682	0.98817	1.90032	0.139577	0.997728	-0.590214	0.305601	0.602069	-2.00036	0.130136	0.578857	-2.07683	0.166378	0.924497	NA	NA	NA	-0.191268	0.901784	0.998933	0.338489	0.605204
AT1G08257	28716804	NA	NA	NA	NA	NA	NA	NA	NA	NA	NA	NA	NA	NA	NA	NA	NA	NA	NA	NA	NA	NA	NA	NA	NA	NA	NA	NA	NA	NA	NA	NA	NA	NA	NA	NA	NA	NA	NA	NA	NA	NA	NA	NA	NA	NA	NA	NA	NA
AT1G08260	837346	ABO4; EMB142; EMB2284; EMB529; ESD7; POL2A; TIL1	-0.402491	0.0484558	0.465764	-0.361275	0.041489	0.593272	-0.171376	0.173266	0.71448	-1.36734	0.000123565	0.0050969	-1.5969	1.0512e-06	0.000560289	-0.282423	0.0148614	0.156674	0.240183	0.143262	0.999648	-0.108123	0.502257	0.999089	0.178692	0.174433	0.85174	-0.0864618	0.386905	0.997728	1.28656	5.07911e-06	0.000412789	0.333903	0.0244179	0.280571	-0.168194	0.227026	0.9725	-0.456139	0.0374388	0.541355	-0.00126885	0.993394	0.998933	-1.45418	8.29977e-05
AT1G08263	28716805	NA	NA	NA	NA	NA	NA	NA	NA	NA	NA	NA	NA	NA	NA	NA	NA	NA	NA	NA	NA	NA	NA	NA	NA	NA	NA	NA	NA	NA	NA	NA	NA	NA	NA	NA	NA	NA	NA	NA	NA	NA	NA	NA	NA	NA	NA	NA	NA
AT1G08267	28716806	NA	-0.851723	0.0424453	0.442411	-0.160548	0.624936	0.996571	0.498488	0.114744	0.620799	-0.108988	0.645033	0.84402	0.678014	0.119013	0.330815	-0.383677	0.342252	0.773276	0.161528	0.679394	0.999648	-0.562086	0.0605882	0.999089	-0.347331	0.208159	0.883904	-0.0271578	0.904	0.997728	-0.531263	0.280561	0.573663	-0.41738	0.209449	0.693602	-0.700044	0.165301	0.924497	-0.710187	0.0366874	0.537205	0.144899	0.622257	0.997451	-0.133762	0.59857
AT1G08270	837347	NA	-0.717958	0.0558882	0.494749	-0.832983	0.276831	0.99312	0.788667	0.0718449	0.50984	-1.55924	0.0236307	0.11362	-0.045497	0.874828	0.948559	-0.0862004	0.708751	0.934228	0.19416	0.739732	0.999648	-0.953226	0.326114	0.999089	-1.04513	0.0169358	0.429928	0.51378	0.215723	0.997728	0.329987	0.439319	0.725046	0.355866	0.352954	0.814697	-0.527036	0.362976	0.999228	-1.77277	0.0217442	0.466918	-0.262989	0.463364	0.997451	-1.04558	0.0602888
AT1G08273	28716807	NA	0.742533	0.35435	0.88889	0.92295	0.146322	0.85729	-0.603675	0.385957	0.897377	-0.612123	0.486347	0.750647	-1.07984	0.0724172	0.236618	0.706726	0.200053	0.611009	NA	NA	NA	-0.499219	0.534711	0.999089	-0.24719	0.628709	0.98817	0.539437	0.567178	0.997728	1.97448	0.022787	0.109816	0.715057	0.478896	0.882411	0.941262	0.218736	0.967918	0.438631	0.506769	0.984881	-0.858591	0.196443	0.917964	NA	NA
AT1G08280	837348	GALT29A	NA	NA	NA	NA	NA	NA	NA	NA	NA	NA	NA	NA	NA	NA	NA	NA	NA	NA	NA	NA	NA	NA	NA	NA	NA	NA	NA	NA	NA	NA	NA	NA	NA	NA	NA	NA	NA	NA	NA	NA	NA	NA	NA	NA	NA	NA	NA
AT1G08283	28716809	NA	NA	NA	NA	NA	NA	NA	NA	NA	NA	NA	NA	NA	NA	NA	NA	NA	NA	NA	NA	NA	NA	NA	NA	NA	NA	NA	NA	NA	NA	NA	NA	NA	NA	NA	NA	NA	NA	NA	NA	NA	NA	NA	NA	NA	NA	NA	NA
AT1G08290	837349	WIP3	NA	NA	NA	NA	NA	NA	NA	NA	NA	NA	NA	NA	NA	NA	NA	NA	NA	NA	NA	NA	NA	NA	NA	NA	NA	NA	NA	NA	NA	NA	NA	NA	NA	NA	NA	NA	NA	NA	NA	NA	NA	NA	NA	NA	NA	NA	NA
AT1G08293	28716811	NA	NA	NA	NA	NA	NA	NA	NA	NA	NA	NA	NA	NA	NA	NA	NA	NA	NA	NA	NA	NA	NA	NA	NA	NA	NA	NA	NA	NA	NA	NA	NA	NA	NA	NA	NA	NA	NA	NA	NA	NA	NA	NA	NA	NA	NA	NA	NA
AT1G08300	837350	NVL	NA	NA	NA	NA	NA	NA	NA	NA	NA	NA	NA	NA	NA	NA	NA	NA	NA	NA	NA	NA	NA	NA	NA	NA	NA	NA	NA	NA	NA	NA	NA	NA	NA	NA	NA	NA	NA	NA	NA	NA	NA	NA	NA	NA	NA	NA	NA
AT1G08310	837351	NA	0.181349	0.859434	0.990381	NA	NA	NA	NA	NA	NA	NA	NA	NA	NA	NA	NA	NA	NA	NA	NA	NA	NA	NA	NA	NA	NA	NA	NA	NA	NA	NA	NA	NA	NA	NA	NA	NA	NA	NA	NA	NA	NA	NA	NA	NA	NA	NA	NA
AT1G08315	837352	NA	0.779114	0.0774972	0.553565	-0.083135	0.770359	0.996571	0.0730934	0.879309	0.987875	1.4281	0.0104676	0.0649216	0.999353	0.00579415	0.0444318	-0.358859	0.331668	0.765508	-0.27798	0.445799	0.999648	0.61817	0.16627	0.999089	0.402578	0.218023	0.8893	-0.57305	0.213013	0.997728	-0.911593	0.00750708	0.0505333	-0.241971	0.392353	0.839766	0.493525	0.206889	0.955814	0.548962	0.170083	0.815449	0.468129	0.311275	0.981735	0.860176	0.0302687
AT1G08317	28716816	NA	-0.117725	0.35686	0.889229	0.124433	0.400253	0.996571	-0.292195	0.023396	0.314598	-0.151776	0.282458	0.570778	0.0679637	0.471016	0.736205	-0.0576008	0.53882	0.88692	0.137782	0.374144	0.999648	-0.135034	0.375473	0.999089	0.334926	0.0360678	0.566548	0.265633	0.0731358	0.997728	0.137225	0.169093	0.426476	0.120893	0.183595	0.667633	0.0157226	0.89743	0.999447	0.00233774	0.983199	0.998759	0.034376	0.812351	0.998933	0.113815	0.294153
AT1G08320	837353	bZIP21; TGA9	NA	NA	NA	NA	NA	NA	NA	NA	NA	NA	NA	NA	NA	NA	NA	NA	NA	NA	NA	NA	NA	NA	NA	NA	NA	NA	NA	NA	NA	NA	NA	NA	NA	NA	NA	NA	NA	NA	NA	NA	NA	NA	NA	NA	NA	NA	NA
AT1G08323	28716817	NA	NA	NA	NA	-0.241854	0.653036	0.996571	-0.697312	0.176121	0.717589	-0.688308	0.156696	0.400752	-0.407005	0.389225	0.670839	-0.644244	0.615991	0.911323	0.466522	0.652017	0.999648	0.559313	0.438131	0.999089	0.611866	0.207641	0.883485	-0.0503926	0.907613	0.997728	0.178453	0.71336	0.888357	-0.994676	0.21318	0.697401	NA	NA	NA	0.329034	0.628079	0.984881	-0.0932462	0.869764	0.998933	-0.743553	0.188679
AT1G08333	28716819	NA	NA	NA	NA	NA	NA	NA	NA	NA	NA	NA	NA	NA	NA	NA	NA	0.456805	0.534406	0.8842	NA	NA	NA	NA	NA	NA	NA	NA	NA	NA	NA	NA	NA	NA	NA	-0.348827	0.664851	0.940551	NA	NA	NA	NA	NA	NA	NA	NA	NA	0.113623	0.928708
AT1G08340	837354	NA	-0.278976	0.888181	0.994055	NA	NA	NA	NA	NA	NA	NA	NA	NA	NA	NA	NA	NA	NA	NA	NA	NA	NA	NA	NA	NA	NA	NA	NA	NA	NA	NA	NA	NA	NA	NA	NA	NA	NA	NA	NA	NA	NA	NA	NA	NA	NA	NA	NA
AT1G08350	837355	NA	NA	NA	NA	NA	NA	NA	NA	NA	NA	NA	NA	NA	NA	NA	NA	NA	NA	NA	NA	NA	NA	NA	NA	NA	NA	NA	NA	NA	NA	NA	NA	NA	NA	NA	NA	NA	NA	NA	NA	NA	NA	NA	NA	NA	NA	NA	NA
AT1G08357	28716824	NA	NA	NA	NA	NA	NA	NA	NA	NA	NA	NA	NA	NA	NA	NA	NA	NA	NA	NA	NA	NA	NA	NA	NA	NA	NA	NA	NA	NA	NA	NA	NA	NA	NA	NA	NA	NA	NA	NA	NA	NA	NA	NA	NA	NA	NA	NA	NA
AT1G08360	837356	NA	-0.635762	0.603453	0.956878	0.545928	0.671435	0.996571	0.540103	0.532314	0.946805	-0.117611	0.839008	0.938753	0.706176	0.550543	0.788021	-0.624734	0.252372	0.682999	0.578858	0.274219	0.999648	1.94926	0.39806	0.999089	-0.553137	0.506271	0.98552	0.159004	0.897798	0.997728	-0.514064	0.661296	0.861534	0.912981	0.14596	0.607654	-0.0647628	0.959535	0.999447	2.51014	0.178432	0.818211	-0.0242559	0.969289	0.998933	0.0433338	0.97355
AT1G08363	28716825	NA	NA	NA	NA	NA	NA	NA	NA	NA	NA	NA	NA	NA	NA	NA	NA	NA	NA	NA	NA	NA	NA	NA	NA	NA	NA	NA	NA	NA	NA	NA	NA	NA	NA	NA	NA	NA	NA	NA	NA	NA	NA	NA	NA	NA	NA	NA	NA
AT1G08370	837357	ATDCP1; DCP1	NA	NA	NA	NA	NA	NA	NA	NA	NA	NA	NA	NA	NA	NA	NA	NA	NA	NA	NA	NA	NA	NA	NA	NA	NA	NA	NA	NA	NA	NA	NA	NA	NA	NA	NA	NA	NA	NA	NA	NA	NA	NA	NA	NA	NA	NA	NA
AT1G08377	28716827	NA	NA	NA	NA	NA	NA	NA	NA	NA	NA	NA	NA	NA	NA	NA	NA	NA	NA	NA	NA	NA	NA	NA	NA	NA	NA	NA	NA	NA	NA	NA	NA	NA	NA	NA	NA	NA	NA	NA	NA	NA	NA	NA	NA	NA	NA	NA	NA
AT1G08380	837358	PSAO	0.714032	0.0189058	0.346631	-0.103141	0.642466	0.996571	-0.361912	0.222065	0.778465	-1.38086	0.00331119	0.0317241	-0.879927	0.0377844	0.153005	0.450017	0.249155	0.677935	0.106987	0.614574	0.999648	0.0748545	0.735634	0.999089	-0.369926	0.0342411	0.564931	0.52029	0.0468933	0.997728	1.41495	0.232576	0.51243	-0.383071	0.270116	0.754684	0.814336	0.0141813	0.530944	-0.0153658	0.916338	0.995118	-0.738726	0.0280027	0.570627	-0.858093	0.0305753
AT1G08387	28716829	NA	0.248064	0.518346	0.936101	0.52775	0.262058	0.977658	0.971081	0.0368075	0.387344	0.520953	0.0238271	0.113865	0.68991	0.00399107	0.0349524	0.142195	0.407712	0.819693	-0.429503	0.215644	0.999648	-0.806736	0.15974	0.999089	-0.486229	0.246549	0.911117	-0.304174	0.07366	0.997728	-0.490404	0.0125105	0.0711931	-0.0954882	0.699894	0.945507	-0.187142	0.484739	0.999228	-0.266956	0.438524	0.982113	0.474037	0.102722	0.789886	0.216209	0.272838
AT1G08390	837359	RMI2	1.38068	0.549224	0.942998	NA	NA	NA	NA	NA	NA	-0.311021	0.86625	0.950146	NA	NA	NA	NA	NA	NA	NA	NA	NA	NA	NA	NA	NA	NA	NA	0.183689	0.922289	0.997728	NA	NA	NA	NA	NA	NA	NA	NA	NA	-0.236375	0.921049	0.995118	NA	NA	NA	-0.149011	0.935295
AT1G08393	28716830	NA	0.0182901	0.985283	0.999216	-2.151	0.054765	0.642928	NA	NA	NA	NA	NA	NA	NA	NA	NA	-0.340222	0.746226	0.947122	0.461656	0.659795	0.999648	0.609021	0.404673	0.999089	NA	NA	NA	-0.0914317	0.924427	0.997728	NA	NA	NA	1.14182	0.359974	0.820797	0.46928	0.667603	0.999228	NA	NA	NA	NA	NA	NA	NA	NA
AT1G08400	837360	NA	-0.126194	0.788507	0.979626	0.183232	0.465991	0.996571	-0.382412	0.224907	0.782131	-0.37049	0.346813	0.639831	-0.135058	0.565863	0.796551	0.0409473	0.817934	0.961132	0.395111	0.368699	0.999648	0.0292416	0.915681	0.999089	-0.00889174	0.966734	0.99678	0.113832	0.776261	0.997728	0.363144	0.152755	0.401229	-0.176509	0.470343	0.879165	0.265588	0.426561	0.999228	0.226337	0.354173	0.954758	-0.399208	0.222991	0.934413	-0.254724	0.468315
AT1G08403	28716832	NA	NA	NA	NA	NA	NA	NA	NA	NA	NA	NA	NA	NA	NA	NA	NA	NA	NA	NA	NA	NA	NA	NA	NA	NA	NA	NA	NA	NA	NA	NA	NA	NA	NA	NA	NA	NA	NA	NA	NA	NA	NA	NA	NA	NA	NA	NA	NA
AT1G08410	837361	DIG6; LSG1-2	NA	NA	NA	NA	NA	NA	NA	NA	NA	NA	NA	NA	NA	NA	NA	NA	NA	NA	0.0377477	0.966097	0.999648	NA	NA	NA	NA	NA	NA	NA	NA	NA	NA	NA	NA	NA	NA	NA	NA	NA	NA	NA	NA	NA	NA	NA	NA	NA	NA
AT1G08413	28716833	NA	NA	NA	NA	NA	NA	NA	NA	NA	NA	NA	NA	NA	NA	NA	NA	NA	NA	NA	NA	NA	NA	NA	NA	NA	NA	NA	NA	NA	NA	NA	NA	NA	NA	NA	NA	NA	NA	NA	NA	NA	NA	NA	NA	NA	NA	NA	NA
AT1G08420	837362	BSL2	NA	NA	NA	NA	NA	NA	NA	NA	NA	NA	NA	NA	-0.887398	0.538253	0.779986	NA	NA	NA	0.0942594	0.960724	0.999648	NA	NA	NA	NA	NA	NA	NA	NA	NA	1.06246	0.471954	0.749238	-1.28257	0.596566	0.92865	-0.171938	0.929357	0.999447	NA	NA	NA	NA	NA	NA	0.798114	0.724663
AT1G08427	28716835	NA	-0.414365	0.11223	0.629822	-0.0535366	0.839329	0.997339	-0.096484	0.722792	0.967592	-0.478058	0.114162	0.326523	-0.363125	0.137978	0.36396	-0.207637	0.482295	0.856777	0.312653	0.266234	0.999648	-0.0622142	0.785705	0.999089	0.0908158	0.736029	0.98817	0.036224	0.907008	0.997728	0.112215	0.577531	0.81609	0.266206	0.284168	0.764195	-0.106107	0.683707	0.999228	-0.103321	0.646622	0.984881	-0.0133588	0.952168	0.998933	-0.43983	0.158883
AT1G08430	837363	ALMT1; ATALMT1	NA	NA	NA	NA	NA	NA	NA	NA	NA	NA	NA	NA	NA	NA	NA	NA	NA	NA	NA	NA	NA	NA	NA	NA	NA	NA	NA	NA	NA	NA	NA	NA	NA	NA	NA	NA	NA	NA	NA	NA	NA	NA	NA	NA	NA	NA	NA
AT1G08437	28716837	NA	NA	NA	NA	NA	NA	NA	NA	NA	NA	NA	NA	NA	NA	NA	NA	NA	NA	NA	NA	NA	NA	NA	NA	NA	NA	NA	NA	NA	NA	NA	NA	NA	NA	NA	NA	NA	NA	NA	NA	NA	NA	NA	NA	NA	NA	NA	NA
AT1G08443	28716838	NA	NA	NA	NA	NA	NA	NA	NA	NA	NA	NA	NA	NA	NA	NA	NA	NA	NA	NA	NA	NA	NA	NA	NA	NA	NA	NA	NA	NA	NA	NA	NA	NA	NA	NA	NA	NA	NA	NA	NA	NA	NA	NA	NA	NA	NA	NA	NA
AT1G08450	837365	AtCRT3; CRT3; EBS2; PSL1	-1.2085	0.49983	0.93441	NA	NA	NA	0.4232	0.738536	0.968675	1.42891	0.453281	0.723275	NA	NA	NA	-0.803348	0.671673	0.929636	1.44269e+08	0.004735	0.735837	NA	NA	NA	-0.72581	0.681249	0.98817	-1.07186	0.569527	0.997728	-1.04138	0.630848	0.845744	NA	NA	NA	NA	NA	NA	NA	NA	NA	-0.295542	0.814932	0.998933	0.348546	0.844529
AT1G08460	837366	ATHDA8; HDA08; HDA8	-0.455485	0.100588	0.609699	-0.0320257	0.881829	0.998626	0.671488	0.0267398	0.337088	-1.45709	0.00297722	0.0296784	-1.10325	0.00832615	0.0556033	0.53981	0.0669583	0.359626	-0.290107	0.234381	0.999648	-0.267445	0.363764	0.999089	-0.177546	0.622302	0.98817	-0.413351	0.0706646	0.997728	0.828949	0.0356771	0.150689	-0.388823	0.190253	0.677391	-0.751104	0.010971	0.479582	-0.285622	0.330943	0.941547	0.482603	0.229355	0.936958	-1.87075	0.000732233
AT1G08463	28716842	NA	NA	NA	NA	NA	NA	NA	NA	NA	NA	NA	NA	NA	NA	NA	NA	NA	NA	NA	NA	NA	NA	NA	NA	NA	NA	NA	NA	NA	NA	NA	NA	NA	NA	NA	NA	NA	NA	NA	NA	NA	NA	NA	NA	NA	NA	NA	NA
AT1G08465	3766682	YAB2	NA	NA	NA	NA	NA	NA	NA	NA	NA	NA	NA	NA	NA	NA	NA	NA	NA	NA	NA	NA	NA	NA	NA	NA	NA	NA	NA	NA	NA	NA	NA	NA	NA	NA	NA	NA	NA	NA	NA	NA	NA	NA	NA	NA	NA	NA	NA
AT1G08470	837368	SSL3	NA	NA	NA	NA	NA	NA	NA	NA	NA	NA	NA	NA	NA	NA	NA	NA	NA	NA	NA	NA	NA	NA	NA	NA	NA	NA	NA	NA	NA	NA	NA	NA	NA	NA	NA	NA	NA	NA	NA	NA	NA	NA	NA	NA	NA	NA	NA
AT1G08473	28716843	NA	NA	NA	NA	NA	NA	NA	NA	NA	NA	NA	NA	NA	NA	NA	NA	NA	NA	NA	NA	NA	NA	NA	NA	NA	NA	NA	NA	NA	NA	NA	NA	NA	NA	NA	NA	NA	NA	NA	NA	NA	NA	NA	NA	NA	NA	NA	NA
AT1G08477	28716844	NA	-0.761168	0.0291248	0.391675	-0.23843	0.179711	0.900732	-0.390453	0.0607272	0.469298	-2.51781	6.05044e-06	0.00130691	-2.35174	4.03611e-07	0.000560289	0.41984	0.00153054	0.0425575	-0.248052	0.474449	0.999648	0.0285141	0.877161	0.999089	0.21999	0.228086	0.89706	-0.316682	0.00304754	0.760108	2.65097	1.03684e-08	2.91828e-05	-0.624561	0.00245147	0.100814	-1.01749	0.00138557	0.183691	-0.196204	0.0874561	0.687715	-0.175914	0.17096	0.885048	-2.83528	2.6072e-06
AT1G08480	837369	SDH6	NA	NA	NA	NA	NA	NA	0.359852	0.840596	0.982631	NA	NA	NA	1.27006	0.590096	0.810693	NA	NA	NA	NA	NA	NA	NA	NA	NA	-1.06302	0.542682	0.986819	NA	NA	NA	NA	NA	NA	0.937048	0.610887	0.928934	NA	NA	NA	NA	NA	NA	-0.713954	0.123043	0.821763	NA	NA
AT1G08490	837370	ATCPNIFS; ATNFS2; ATSUFS; CPNIFS; SUFS	0.311647	0.640931	0.960338	0.818131	0.505143	0.996571	-0.953102	0.500968	0.941001	NA	NA	NA	NA	NA	NA	-0.0828906	0.920366	0.985261	1.92232	0.332872	0.999648	0.112533	0.949928	0.999089	0.609326	0.53759	0.986819	NA	NA	NA	NA	NA	NA	0.0111814	0.988748	0.9991	2.23431	0.242843	0.977764	0.948869	0.451614	0.983217	-0.349935	0.832191	0.998933	NA	NA
AT1G08493	28716847	NA	NA	NA	NA	NA	NA	NA	NA	NA	NA	NA	NA	NA	NA	NA	NA	NA	NA	NA	NA	NA	NA	NA	NA	NA	NA	NA	NA	NA	NA	NA	NA	NA	NA	NA	NA	NA	NA	NA	NA	NA	NA	NA	NA	NA	NA	NA	NA
AT1G08500	837371	AtENODL18; ENODL18	0.232608	0.660913	0.965863	-0.354447	0.620715	0.996571	-0.881367	0.213658	0.769551	0.132587	0.755831	0.902925	0.538689	0.21019	0.471587	-0.270019	0.532269	0.884121	-0.00450807	0.997236	0.999667	0.417649	0.758107	0.999089	0.0526881	0.910686	0.992472	0.888233	0.448749	0.997728	-0.27501	0.562797	0.808814	0.42225	0.317313	0.792889	0.228242	0.852879	0.999228	0.077277	0.956571	0.997084	-0.841131	0.287042	0.976801	1.00965	0.415528
AT1G08503	28716849	NA	NA	NA	NA	NA	NA	NA	NA	NA	NA	NA	NA	NA	NA	NA	NA	NA	NA	NA	NA	NA	NA	NA	NA	NA	NA	NA	NA	NA	NA	NA	NA	NA	NA	NA	NA	NA	NA	NA	NA	NA	NA	NA	NA	NA	NA	NA	NA
AT1G08507	28716850	NA	4.29842	0.0513511	0.47388	NA	NA	NA	NA	NA	NA	NA	NA	NA	NA	NA	NA	NA	NA	NA	NA	NA	NA	NA	NA	NA	NA	NA	NA	NA	NA	NA	NA	NA	NA	NA	NA	NA	NA	NA	NA	NA	NA	NA	NA	NA	NA	NA	NA
AT1G08510	837372	FATB	1.18166	0.343039	0.886316	-0.859461	0.61885	0.996571	-1.01612	0.4701	0.934313	0.898133	0.505765	0.763368	-0.684239	0.760186	0.90006	1.09825	0.385618	0.801253	-0.729763	0.60831	0.999648	0.0168026	0.989448	0.999089	-0.404654	0.595233	0.986819	-0.862593	0.496039	0.997728	-0.781943	0.514889	0.780023	-1.55703	0.215133	0.699386	0.457533	0.563476	0.999228	-0.824863	0.514936	0.984881	-1.41815	0.314825	0.982077	0.0340937	0.955926
AT1G08513	28716851	NA	0.58976	0.0597009	0.503479	-0.24268	0.485479	0.996571	-0.0154999	0.950101	0.992976	0.721897	0.00526389	0.0434258	1.22247	5.37312e-05	0.00266407	0.515062	0.0606778	0.346335	-0.513303	0.0490937	0.999648	0.0828797	0.808807	0.999089	-0.0826869	0.764377	0.98817	0.0773314	0.707278	0.997728	-1.00768	5.53949e-05	0.00172813	-0.0591118	0.814442	0.963434	0.0707692	0.726783	0.999228	-0.147544	0.392801	0.966644	-0.107889	0.725444	0.997451	0.797572	0.000903539
AT1G08520	837374	ALB-1V; ALB1; CHLD; PDE166; V157	-0.322896	0.339741	0.886316	0.291427	0.823583	0.996571	-0.655563	0.716023	0.967199	-0.388403	0.824866	0.932361	0.570642	0.640242	0.836907	-0.610575	0.241719	0.666329	0.180263	0.632028	0.999648	0.357397	0.840495	0.999089	-0.530869	0.66664	0.98817	-0.485011	0.691044	0.997728	0.087952	0.943025	0.981116	0.446769	0.175534	0.653219	-0.148416	0.722043	0.999228	0.669384	0.59352	0.984881	-1.19298	0.339625	0.985826	-0.868514	0.466896
AT1G08530	837375	NA	-1.00589	0.530246	0.93898	-0.996153	0.0938511	0.762505	-0.319742	0.649731	0.966423	-1.88129	0.304994	0.593936	-0.792752	0.264057	0.541057	0.0496602	0.971255	0.996006	1.14274	0.450062	0.999648	-0.209114	0.618179	0.999089	2.02558	0.257126	0.920802	0.13164	0.812219	0.997728	1.07383	0.403793	0.698957	0.777217	0.681069	0.942481	NA	NA	NA	-1.19071	0.0361067	0.536804	1.69692	0.366193	0.996347	-1.74477	0.35932
AT1G08533	28716854	NA	NA	NA	NA	NA	NA	NA	NA	NA	NA	NA	NA	NA	NA	NA	NA	NA	NA	NA	NA	NA	NA	NA	NA	NA	NA	NA	NA	0.382204	0.736127	0.997728	NA	NA	NA	NA	NA	NA	NA	NA	NA	NA	NA	NA	NA	NA	NA	NA	NA
AT1G08537	28716855	NA	-0.282663	0.528513	0.93898	0.254641	0.299826	0.993674	-0.191768	0.479727	0.934756	-0.574569	0.120246	0.337448	-0.714367	0.104696	0.301773	0.336422	0.302454	0.734725	-0.589898	0.160739	0.999648	-0.218778	0.459279	0.999089	-0.130591	0.468417	0.983615	-0.274036	0.216637	0.997728	0.638983	0.0943071	0.292518	-0.230333	0.381558	0.832698	-0.876741	0.0178053	0.564671	0.0483576	0.854544	0.995118	-0.329706	0.253553	0.950757	-0.848364	0.0274111
AT1G08540	837376	ABC1; ATSIG1; ATSIG2; SIG1; SIG2; SIGA; SIGB	0.111136	0.949978	0.995722	-1.32124	0.455339	0.996571	0.187995	0.633847	0.966423	0.203764	0.586478	0.8113	-1.91214	0.12555	0.342401	-0.264859	0.633876	0.917559	-1.3107	0.269603	0.999648	0.220442	0.61928	0.999089	-0.283161	0.472622	0.983615	-0.705385	0.169166	0.997728	2.37098	0.000961197	0.0122282	-0.00500402	0.996844	0.999633	-1.21459	0.2996	0.999228	-1.09237	0.535522	0.984881	-0.0989218	0.805417	0.998933	-0.497347	0.349839
AT1G08543	28716856	NA	-0.278123	0.0822541	0.564556	-0.150287	0.357419	0.996571	-0.588409	0.00241809	0.117254	0.0593433	0.768358	0.906964	-0.0897386	0.546956	0.786186	-0.137604	0.341997	0.77321	0.115763	0.440886	0.999648	0.0464086	0.720896	0.999089	0.556809	0.00220716	0.274745	0.223222	0.233847	0.997728	0.0892856	0.352365	0.651819	0.0434162	0.67671	0.942481	-0.167732	0.103231	0.859844	-0.0908572	0.531352	0.984881	-0.0393293	0.777704	0.998552	0.282382	0.141644
AT1G08547	28716857	NA	NA	NA	NA	NA	NA	NA	-0.705993	0.783109	0.973138	NA	NA	NA	NA	NA	NA	NA	NA	NA	NA	NA	NA	NA	NA	NA	-0.589781	0.685222	0.98817	NA	NA	NA	1.06396	0.663332	0.861961	NA	NA	NA	NA	NA	NA	NA	NA	NA	-1.29847	0.529403	0.997451	NA	NA
AT1G08550	837377	AVDE1; NPQ1	-1.39351	0.0166271	0.329581	0.320186	0.537337	0.996571	-0.106997	0.800291	0.97652	-0.682955	0.277669	0.565506	-0.299412	0.410752	0.686086	-2.17331	0.00596019	0.0919638	1.42946	0.01257	0.999648	-0.811657	0.184408	0.999089	-0.0880669	0.820908	0.98817	0.0424713	0.932271	0.997728	-0.167988	0.546546	0.801661	1.18649	0.0546181	0.398894	0.0324819	0.944908	0.999447	-0.473976	0.508617	0.984881	-0.203016	0.592126	0.997451	-0.644316	0.14141
AT1G08557	28716859	NA	NA	NA	NA	1.16268	0.109818	0.803128	0.261015	0.773413	0.972578	NA	NA	NA	0.128007	0.879519	0.949147	0.476518	0.463621	0.851336	-1.30704	0.268922	0.999648	-0.223971	0.794607	0.999089	-0.766781	0.382477	0.977646	-1.01542	0.229445	0.997728	0.285091	0.763651	0.913628	0.584226	0.586843	0.925866	-0.994772	0.329228	0.999228	0.952334	0.078336	0.662585	-0.518425	0.429038	0.997451	-2.32962	0.0375656
AT1G08560	837378	ATSYP111; KN; SYP111	-3.38018	0.133503	0.664825	-1.01425	0.0150742	0.453231	-0.609402	0.270677	0.828146	-1.01611	0.0663054	0.230265	-0.473309	0.222966	0.489201	-1.54131	0.536716	0.885277	1.6469	0.305809	0.999648	-0.473695	0.288991	0.999089	-0.301313	0.679733	0.98817	-0.488043	0.12814	0.997728	-0.339288	0.838318	0.943474	1.4606	0.626	0.932434	-1.73726	0.484138	0.999228	-1.47383	0.00261023	0.355306	-0.927047	0.319419	0.982077	-1.50474	0.0225277
AT1G08563	28716860	NA	NA	NA	NA	NA	NA	NA	NA	NA	NA	NA	NA	NA	NA	NA	NA	NA	NA	NA	NA	NA	NA	NA	NA	NA	NA	NA	NA	NA	NA	NA	NA	NA	NA	NA	NA	NA	NA	NA	NA	NA	NA	NA	NA	NA	NA	NA	NA
AT1G08567	28716861	NA	-0.0635725	0.895999	0.994055	-0.0801773	0.905484	0.998739	-0.604113	0.393028	0.900067	-0.881486	0.254674	0.539417	-0.364175	0.536386	0.779133	-0.340414	0.423871	0.829916	-0.00275322	0.996023	0.999667	-0.207292	0.686643	0.999089	0.162409	0.752016	0.98817	-0.0750707	0.881216	0.997728	0.424739	0.460458	0.740537	0.418991	0.259878	0.74389	-0.0691537	0.887433	0.999447	-0.271109	0.619307	0.984881	-0.451234	0.565016	0.997451	-0.96234	0.167951
AT1G08570	837379	ACHT4	0.187413	0.923777	0.994882	NA	NA	NA	NA	NA	NA	NA	NA	NA	-0.163134	0.809496	0.91947	NA	NA	NA	-0.748391	0.612095	0.999648	NA	NA	NA	NA	NA	NA	NA	NA	NA	NA	NA	NA	-1.18461	0.431149	0.859524	-0.56333	0.690209	0.999228	NA	NA	NA	NA	NA	NA	NA	NA
AT1G08573	28716862	NA	NA	NA	NA	NA	NA	NA	NA	NA	NA	NA	NA	NA	NA	NA	NA	NA	NA	NA	NA	NA	NA	NA	NA	NA	NA	NA	NA	NA	NA	NA	NA	NA	NA	NA	NA	NA	NA	NA	NA	NA	NA	NA	NA	NA	NA	NA	NA
AT1G08577	28716863	NA	NA	NA	NA	NA	NA	NA	NA	NA	NA	NA	NA	NA	NA	NA	NA	NA	NA	NA	NA	NA	NA	NA	NA	NA	NA	NA	NA	NA	NA	NA	NA	NA	NA	NA	NA	NA	NA	NA	NA	NA	NA	NA	NA	NA	NA	NA	NA
AT1G08580	837380	NA	NA	NA	NA	NA	NA	NA	NA	NA	NA	NA	NA	NA	NA	NA	NA	NA	NA	NA	NA	NA	NA	NA	NA	NA	NA	NA	NA	NA	NA	NA	NA	NA	NA	NA	NA	NA	NA	NA	NA	NA	NA	NA	NA	NA	NA	NA	NA
AT1G08583	28716864	NA	NA	NA	NA	NA	NA	NA	NA	NA	NA	NA	NA	NA	NA	NA	NA	NA	NA	NA	NA	NA	NA	NA	NA	NA	NA	NA	NA	NA	NA	NA	NA	NA	NA	NA	NA	NA	NA	NA	NA	NA	NA	NA	NA	NA	NA	NA	NA
AT1G08590	837381	ATPXL1; PXL1	-0.17355	0.121127	0.64239	-0.155658	0.428246	0.996571	0.160343	0.316803	0.858489	1.02307	0.000107095	0.00466295	1.20044	5.02044e-05	0.00259481	-0.156147	0.229107	0.651287	-0.0671273	0.555983	0.999648	-0.260174	0.215732	0.999089	-0.271123	0.047645	0.624276	-0.129088	0.366248	0.997728	-1.18771	2.85697e-05	0.00116662	-0.00657285	0.95159	0.994472	-0.24609	0.0229679	0.59724	-0.402224	0.00910384	0.392185	-0.118432	0.492408	0.997451	0.891721	0.000131254
AT1G08592	10723107	NA	-0.53338	0.0723963	0.543037	-0.408203	0.171608	0.891309	-0.442787	0.310768	0.852815	-0.296846	0.265892	0.550757	0.103933	0.761067	0.900441	-0.706316	0.000105411	0.00928865	0.432371	0.188987	0.999648	-0.282186	0.326164	0.999089	-0.15121	0.534327	0.986819	-0.0354372	0.862945	0.997728	-0.708565	0.00153693	0.0168841	0.574013	0.00203155	0.0933107	-0.103698	0.578622	0.999228	-0.675171	0.0159017	0.441489	-0.604388	0.213846	0.933093	-0.332707	0.169045
AT1G08597	28716867	ath-MIR5652	-0.390118	0.157273	0.702287	0.245882	0.336485	0.996571	-0.25079	0.144388	0.668267	0.0362432	0.829013	0.93432	-0.294527	0.130605	0.351245	-0.180291	0.243655	0.669363	0.423965	0.115309	0.999648	-0.359229	0.218984	0.999089	0.183291	0.203152	0.878183	-0.075643	0.67108	0.997728	-0.0403316	0.765801	0.914799	0.283783	0.123015	0.565085	0.0287045	0.881673	0.999447	-0.100117	0.594034	0.984881	-0.0755673	0.663215	0.997451	-0.0401634	0.77225
AT1G08600	837382	ATRX; CHR20	NA	NA	NA	NA	NA	NA	-0.940291	0.622655	0.965001	-0.860441	0.647886	0.84602	NA	NA	NA	NA	NA	NA	NA	NA	NA	NA	NA	NA	0.212453	0.881825	0.990257	NA	NA	NA	NA	NA	NA	NA	NA	NA	NA	NA	NA	NA	NA	NA	-0.746802	0.747861	0.997451	NA	NA
AT1G08607	28716869	NA	NA	NA	NA	NA	NA	NA	NA	NA	NA	NA	NA	NA	NA	NA	NA	NA	NA	NA	NA	NA	NA	NA	NA	NA	NA	NA	NA	NA	NA	NA	NA	NA	NA	NA	NA	NA	NA	NA	NA	NA	NA	NA	NA	NA	NA	NA	NA
AT1G08610	837383	NA	NA	NA	NA	NA	NA	NA	NA	NA	NA	NA	NA	NA	NA	NA	NA	0.332536	0.836856	0.966445	NA	NA	NA	NA	NA	NA	NA	NA	NA	NA	NA	NA	NA	NA	NA	NA	NA	NA	NA	NA	NA	NA	NA	NA	NA	NA	NA	NA	NA
AT1G08620	837384	JMJ16; PKDM7D	1.03015	0.587995	0.95363	0.423542	0.758799	0.996571	-0.450509	0.851725	0.984682	0.845178	0.225502	0.503511	-0.0194255	0.950378	0.979625	1.03185	0.448703	0.84177	-1.97214	0.334251	0.999648	-0.273376	0.844481	0.999089	-0.121538	0.949346	0.996138	1.36164	0.470554	0.997728	0.679551	0.172673	0.431	-0.288486	0.881572	0.975185	-0.95107	0.0424437	0.698807	0.164636	0.454935	0.983217	-0.567237	0.814183	0.998933	2.20372	0.272124
AT1G08627	28716872	NA	NA	NA	NA	NA	NA	NA	NA	NA	NA	NA	NA	NA	NA	NA	NA	NA	NA	NA	NA	NA	NA	NA	NA	NA	NA	NA	NA	NA	NA	NA	NA	NA	NA	NA	NA	NA	NA	NA	NA	NA	NA	NA	NA	NA	NA	NA	NA
AT1G08630	837385	THA1	1.93901	0.404823	0.905704	NA	NA	NA	NA	NA	NA	6.41786	0.00368761	0.0339392	1.44269e+08	0.00135996	0.0177608	1.87458	0.451733	0.843628	NA	NA	NA	NA	NA	NA	NA	NA	NA	-0.252196	0.886375	0.997728	-1.44269e+08	4.55323e-05	0.00156187	-2.50658	0.226965	0.711069	4.26837	0.0668437	0.786187	NA	NA	NA	NA	NA	NA	6.13913	0.0059656
AT1G08633	28716873	NA	-0.382023	0.0383759	0.427581	0.0546378	0.804896	0.996571	-0.444423	0.0295379	0.352072	-0.532152	0.0018122	0.0219116	-1.01999	0.000689729	0.0115244	-0.261694	0.0511166	0.313672	0.129877	0.288127	0.999648	0.259959	0.299464	0.999089	0.347716	0.0290389	0.530109	-0.173307	0.132711	0.997728	0.557236	0.0104986	0.0635001	0.207623	0.0878913	0.488512	-0.257694	0.0968123	0.841732	0.328708	0.0463555	0.564927	-0.10256	0.541485	0.997451	-0.707429	0.000690735
AT1G08640	837386	CJD1	NA	NA	NA	NA	NA	NA	NA	NA	NA	NA	NA	NA	NA	NA	NA	NA	NA	NA	NA	NA	NA	NA	NA	NA	NA	NA	NA	NA	NA	NA	NA	NA	NA	NA	NA	NA	NA	NA	NA	NA	NA	NA	NA	NA	NA	NA	NA
AT1G08643	28716875	NA	NA	NA	NA	NA	NA	NA	NA	NA	NA	NA	NA	NA	NA	NA	NA	NA	NA	NA	NA	NA	NA	NA	NA	NA	NA	NA	NA	NA	NA	NA	NA	NA	NA	NA	NA	NA	NA	NA	NA	NA	NA	NA	NA	NA	NA	NA	NA
AT1G08645	28716876	NA	0.201518	0.470724	0.928826	0.0448431	0.854745	0.998491	0.107706	0.352625	0.877294	-2.54289	3.35111e-05	0.0027775	-1.99701	0.000426495	0.00845849	-0.187012	0.12122	0.481723	0.0592914	0.865043	0.999648	-0.210789	0.470458	0.999089	-0.00239612	0.986133	0.998664	-0.0537672	0.786786	0.997728	2.04607	1.55862e-06	0.000255087	0.338888	0.0203344	0.260291	0.25814	0.322976	0.999228	-0.152324	0.387542	0.966644	0.0977163	0.495702	0.997451	-2.59787	1.89139e-05
AT1G08647	28716877	NA	0.141257	0.346219	0.886914	-0.0134547	0.933875	0.998739	0.0449959	0.83594	0.982474	0.608286	0.0155321	0.0851254	0.975524	0.00212876	0.0236207	0.525184	0.00936755	0.118628	-0.195289	0.246092	0.999648	0.562615	0.0352845	0.999089	0.015847	0.936589	0.99491	-0.130425	0.50757	0.997728	-0.639904	0.0291549	0.130274	-0.169703	0.361976	0.822418	-0.0590054	0.652877	0.999228	0.562629	0.028165	0.516026	0.0551501	0.797537	0.998933	0.478104	0.0197216
AT1G08650	837387	ATPPCK1; PPCK1	NA	NA	NA	NA	NA	NA	1.08586	0.71465	0.967199	-1.44269e+08	7.97748e-06	0.00130691	-2.70787	0.122653	0.337438	1.36581	0.546833	0.889575	-1.44269e+08	3.23728e-05	0.0174403	-1.28608	0.592681	0.999089	-1.62165	0.498137	0.98552	-0.117724	0.590678	0.997728	2.54363	0.143373	0.384751	-0.606538	0.822826	0.964537	-1.38877	0.514621	0.999228	-1.87907	0.437245	0.981295	-0.544577	0.743832	0.997451	-1.44269e+08	3.17718e-06
AT1G08657	28716879	NA	-0.642409	0.00224337	0.182976	0.137873	0.198264	0.927135	0.00135624	0.99126	0.998891	0.222054	0.0650685	0.227606	0.251228	0.0146053	0.0796383	-0.269064	0.00375749	0.0706337	0.371127	0.0543831	0.999648	-0.238944	0.211648	0.999089	-0.106764	0.524057	0.986634	-0.036928	0.768478	0.997728	-0.366873	0.00035148	0.00593193	0.221456	0.00942983	0.179682	-0.276362	0.127983	0.903557	-0.087826	0.610616	0.984881	-0.114514	0.479715	0.997451	0.184464	0.109363
AT1G08660	837388	MGP2; SIA1	NA	NA	NA	NA	NA	NA	NA	NA	NA	NA	NA	NA	NA	NA	NA	NA	NA	NA	NA	NA	NA	NA	NA	NA	NA	NA	NA	0.875867	0.565339	0.997728	NA	NA	NA	NA	NA	NA	NA	NA	NA	NA	NA	NA	NA	NA	NA	NA	NA
AT1G08663	28716880	NA	NA	NA	NA	NA	NA	NA	0.155881	0.86091	0.986762	NA	NA	NA	-0.437885	0.472246	0.736576	NA	NA	NA	NA	NA	NA	NA	NA	NA	NA	NA	NA	-0.656509	0.548493	0.997728	0.702954	0.355293	0.654668	NA	NA	NA	NA	NA	NA	NA	NA	NA	NA	NA	NA	-0.437105	0.702691
AT1G08667	28716881	NA	-0.244494	0.172997	0.726151	0.848823	0.00214017	0.253805	-0.0173009	0.914383	0.989636	0.682176	0.0280546	0.127035	0.0532501	0.774564	0.90612	0.204483	0.287013	0.721316	0.0841094	0.767627	0.999648	-0.476371	0.136144	0.999089	0.257841	0.141931	0.807285	-0.253533	0.210061	0.997728	-0.0186927	0.923085	0.972279	-0.125464	0.429549	0.859524	-0.165774	0.558794	0.999228	0.386341	0.185906	0.829694	0.232495	0.230212	0.938422	0.429074	0.0773551
AT1G08673	28716882	NA	NA	NA	NA	NA	NA	NA	NA	NA	NA	NA	NA	NA	NA	NA	NA	NA	NA	NA	NA	NA	NA	NA	NA	NA	NA	NA	NA	NA	NA	NA	NA	NA	NA	NA	NA	NA	NA	NA	NA	NA	NA	NA	NA	NA	NA	NA	NA
AT1G08677	28716883	NA	NA	NA	NA	NA	NA	NA	NA	NA	NA	NA	NA	NA	NA	NA	NA	NA	NA	NA	NA	NA	NA	NA	NA	NA	NA	NA	NA	NA	NA	NA	NA	NA	NA	NA	NA	NA	NA	NA	NA	NA	NA	NA	NA	NA	NA	NA	NA
AT1G08680	837390	AGD14; ZIGA4	NA	NA	NA	NA	NA	NA	NA	NA	NA	NA	NA	NA	NA	NA	NA	NA	NA	NA	NA	NA	NA	NA	NA	NA	NA	NA	NA	NA	NA	NA	NA	NA	NA	NA	NA	NA	NA	NA	NA	NA	NA	NA	NA	NA	NA	NA	NA
AT1G08683	28716884	NA	NA	NA	NA	NA	NA	NA	NA	NA	NA	NA	NA	NA	NA	NA	NA	NA	NA	NA	NA	NA	NA	NA	NA	NA	NA	NA	NA	NA	NA	NA	NA	NA	NA	NA	NA	NA	NA	NA	NA	NA	NA	NA	NA	NA	NA	NA	NA
AT1G08700	837391	PS1	NA	NA	NA	-0.399032	0.687159	0.996571	NA	NA	NA	0.518752	0.789584	0.916725	NA	NA	NA	NA	NA	NA	0.14381	0.855149	0.999648	0.395711	0.836328	0.999089	NA	NA	NA	NA	NA	NA	NA	NA	NA	NA	NA	NA	-2.49712	0.234282	0.977764	NA	NA	NA	NA	NA	NA	0.413849	0.855148
AT1G08703	28716887	NA	NA	NA	NA	NA	NA	NA	NA	NA	NA	NA	NA	NA	NA	NA	NA	NA	NA	NA	NA	NA	NA	NA	NA	NA	NA	NA	NA	NA	NA	NA	NA	NA	NA	NA	NA	NA	NA	NA	NA	NA	NA	NA	NA	NA	NA	NA	NA
AT1G08707	28716888	NA	0.488985	0.234181	0.802674	0.0626165	0.875925	0.998626	-0.175221	0.514926	0.945774	-0.929176	0.00797566	0.0553403	0.0339451	0.922402	0.96816	0.0914768	0.673303	0.930424	-0.701087	0.113314	0.999648	-0.335809	0.442777	0.999089	0.0876526	0.729597	0.98817	0.549035	0.0565473	0.997728	0.148207	0.680348	0.86976	0.0745407	0.840125	0.968795	-0.216155	0.297356	0.999228	-0.261912	0.460758	0.983217	-0.09357	0.690712	0.997451	-0.383337	0.143756
AT1G08710	837392	NA	NA	NA	NA	NA	NA	NA	NA	NA	NA	NA	NA	NA	NA	NA	NA	NA	NA	NA	NA	NA	NA	NA	NA	NA	NA	NA	NA	NA	NA	NA	NA	NA	NA	NA	NA	NA	NA	NA	NA	NA	NA	NA	NA	NA	NA	NA	NA
AT1G08713	28716889	NA	1.38109	0.0573691	0.499476	1.53229	0.0919267	0.754314	-0.848764	0.323582	0.861076	1.02968	0.119117	0.335345	-0.250211	0.825362	0.925764	0.94189	0.156842	0.551344	NA	NA	NA	-1.90103	0.0181335	0.999089	0.655531	0.386195	0.978485	-1.08928	0.0982414	0.997728	0.633434	0.531549	0.791647	-0.548499	0.408132	0.847627	1.16106	0.0745778	0.818369	-0.351842	0.646454	0.984881	-0.197091	0.801468	0.998933	-0.0644392	0.894437
AT1G08720	837393	ATEDR1; EDR1	NA	NA	NA	NA	NA	NA	NA	NA	NA	NA	NA	NA	NA	NA	NA	NA	NA	NA	NA	NA	NA	NA	NA	NA	NA	NA	NA	NA	NA	NA	NA	NA	NA	NA	NA	NA	NA	NA	NA	NA	NA	NA	NA	NA	NA	NA	NA
AT1G08723	28716891	NA	-0.00464279	0.975097	0.997723	0.260886	0.143654	0.854096	0.252066	0.0779074	0.525469	-0.0967165	0.611599	0.824745	0.255945	0.183945	0.434779	0.063898	0.639694	0.919279	-0.162368	0.302033	0.999648	-0.0596818	0.752353	0.999089	-0.172775	0.263083	0.921858	0.10163	0.470325	0.997728	0.0370211	0.827666	0.939067	0.036187	0.811384	0.962841	-0.173135	0.234508	0.977764	0.213835	0.263198	0.903653	0.0732456	0.629595	0.997451	0.00429721	0.98076
AT1G08727	28716892	NA	0.0600455	0.789026	0.979626	-0.213632	0.235068	0.9599	-0.0343025	0.895205	0.988528	0.959768	0.00543839	0.044396	0.698923	0.0131731	0.074595	0.202092	0.0919902	0.420947	-0.182924	0.477684	0.999648	0.165036	0.489113	0.999089	0.411887	0.224366	0.893924	-0.043313	0.830323	0.997728	-0.348056	0.0241319	0.114323	-0.196766	0.231528	0.714535	-0.129838	0.358015	0.999228	-0.0351206	0.847738	0.992549	0.376406	0.291153	0.976817	0.917657	0.000957148
AT1G08730	837394	ATXIC; XIC	NA	NA	NA	NA	NA	NA	NA	NA	NA	NA	NA	NA	NA	NA	NA	NA	NA	NA	NA	NA	NA	NA	NA	NA	NA	NA	NA	NA	NA	NA	NA	NA	NA	NA	NA	NA	NA	NA	NA	NA	NA	NA	NA	NA	NA	NA	NA
AT1G08733	28716893	NA	-0.291354	0.58413	0.95363	0.131814	0.608902	0.996571	-1.00686	0.0173124	0.279569	-1.08151	0.177918	0.433899	-2.16929	0.00203696	0.0230504	-0.201445	0.715391	0.936428	-0.298265	0.626267	0.999648	-0.345302	0.208753	0.999089	0.625861	0.0942736	0.729687	-0.44772	0.366924	0.997728	2.14265	0.00314734	0.0280569	-0.0537777	0.920481	0.986129	-0.591326	0.348082	0.999228	-0.200799	0.287078	0.918317	-0.387407	0.241246	0.943715	-1.53096	0.0416357
AT1G08737	28716894	U5-2	NA	NA	NA	NA	NA	NA	NA	NA	NA	NA	NA	NA	NA	NA	NA	NA	NA	NA	NA	NA	NA	NA	NA	NA	NA	NA	NA	NA	NA	NA	NA	NA	NA	NA	NA	NA	NA	NA	NA	NA	NA	NA	NA	NA	NA	NA	NA
AT1G08743	28716895	NA	NA	NA	NA	NA	NA	NA	NA	NA	NA	NA	NA	NA	NA	NA	NA	NA	NA	NA	NA	NA	NA	NA	NA	NA	NA	NA	NA	NA	NA	NA	NA	NA	NA	NA	NA	NA	NA	NA	NA	NA	NA	NA	NA	NA	NA	NA	NA
AT1G08747	28716896	NA	0.00519089	0.959527	0.996357	-0.221215	0.0893072	0.754314	-0.367083	0.00390709	0.149271	-0.55045	0.00257693	0.0272585	-0.202986	0.0761033	0.244909	0.0428554	0.487727	0.860824	-0.0926299	0.387507	0.999648	0.100022	0.412949	0.999089	0.239609	0.0534205	0.639063	-0.117933	0.22801	0.997728	0.33818	0.0159682	0.0851943	-0.0486836	0.502286	0.895097	-0.0927253	0.307449	0.999228	-0.108216	0.35676	0.954883	-0.133905	0.248067	0.950317	-0.668227	0.000294309
AT1G08753	28716897	NA	0.0503749	0.749676	0.974677	-0.312912	0.136479	0.846868	0.114656	0.411387	0.905938	-0.674637	0.0194529	0.100121	-0.387168	0.167732	0.409041	-0.0467439	0.8486	0.968171	-0.120278	0.466215	0.999648	0.0786541	0.729415	0.999089	0.0975365	0.546065	0.986819	-0.164411	0.432382	0.997728	0.270024	0.196588	0.467112	0.119018	0.593861	0.928611	-0.0747166	0.629517	0.999228	-0.22187	0.313386	0.93436	0.203902	0.253533	0.950757	-0.841913	0.00935858
AT1G08757	28716898	NA	NA	NA	NA	NA	NA	NA	NA	NA	NA	NA	NA	NA	NA	NA	NA	NA	NA	NA	NA	NA	NA	NA	NA	NA	NA	NA	NA	NA	NA	NA	NA	NA	NA	NA	NA	NA	NA	NA	NA	NA	NA	NA	NA	NA	NA	NA	NA
AT1G08760	837398	CORD2	0.68823	0.608396	0.957866	-0.118352	0.935827	0.998739	0.405757	0.578552	0.955986	1.13862	0.406571	0.688344	-0.281948	0.840012	0.929509	0.565416	0.692806	0.932697	-0.411306	0.773556	0.999648	-0.542497	0.472671	0.999089	-0.207948	0.776935	0.98817	-0.586337	0.751528	0.997728	-0.432754	0.742808	0.903242	-0.544818	0.707104	0.945788	0.268973	0.653841	0.999228	-0.644858	0.63199	0.984881	0.194364	0.77644	0.998552	0.558679	0.672322
AT1G08763	28716899	NA	NA	NA	NA	NA	NA	NA	NA	NA	NA	NA	NA	NA	NA	NA	NA	NA	NA	NA	NA	NA	NA	NA	NA	NA	NA	NA	NA	NA	NA	NA	NA	NA	NA	NA	NA	NA	NA	NA	NA	NA	NA	NA	NA	NA	NA	NA	NA
AT1G08770	837399	PRA1.E	0.604519	0.187854	0.746564	0.0167558	0.97417	0.998739	-1.17827	0.0879706	0.551902	1.43259	0.000357414	0.00893696	1.66923	0.000857586	0.0134935	0.0450591	0.871701	0.972633	-0.528785	0.267196	0.999648	0.599087	0.208247	0.999089	-0.0854768	0.856448	0.988228	0.148243	0.732193	0.997728	-1.31815	0.00426384	0.0345137	-0.245436	0.392701	0.839766	0.06559	0.859787	0.999228	0.626592	0.283292	0.91743	-1.26774	0.03383	0.59609	1.58676	0.0047462
AT1G08777	28716904	NA	NA	NA	NA	NA	NA	NA	NA	NA	NA	NA	NA	NA	NA	NA	NA	NA	NA	NA	NA	NA	NA	NA	NA	NA	NA	NA	NA	NA	NA	NA	NA	NA	NA	NA	NA	NA	NA	NA	NA	NA	NA	NA	NA	NA	NA	NA	NA
AT1G08780	837400	AIP3; PFD4	NA	NA	NA	NA	NA	NA	NA	NA	NA	NA	NA	NA	NA	NA	NA	NA	NA	NA	NA	NA	NA	NA	NA	NA	NA	NA	NA	NA	NA	NA	NA	NA	NA	NA	NA	NA	NA	NA	NA	NA	NA	NA	NA	NA	NA	NA	NA
AT1G08783	28716905	ath-MIR5018	NA	NA	NA	NA	NA	NA	NA	NA	NA	NA	NA	NA	NA	NA	NA	NA	NA	NA	NA	NA	NA	NA	NA	NA	NA	NA	NA	NA	NA	NA	NA	NA	NA	NA	NA	NA	NA	NA	NA	NA	NA	NA	NA	NA	NA	NA	NA
AT1G08797	28716910	NA	-0.0868179	0.436173	0.920392	0.684518	0.0105218	0.421129	-0.516762	0.0792367	0.526591	-0.321584	0.159538	0.405118	-0.381927	0.00899193	0.0580518	-0.727956	0.172037	0.571886	0.0924654	0.424462	0.999648	-0.309034	0.194	0.999089	0.24165	0.0958813	0.735733	0.0735737	0.558062	0.997728	0.721756	0.00049385	0.00762733	0.186799	0.39433	0.839766	-4.08906e-05	0.999666	0.999894	0.388786	0.0244239	0.489407	-0.283213	0.311622	0.981735	-0.247462	0.235439
AT1G08800	837402	MyoB1	NA	NA	NA	NA	NA	NA	NA	NA	NA	NA	NA	NA	NA	NA	NA	NA	NA	NA	NA	NA	NA	NA	NA	NA	1.06407	0.661593	0.98817	NA	NA	NA	NA	NA	NA	NA	NA	NA	NA	NA	NA	NA	NA	NA	NA	NA	NA	NA	NA
AT1G08803	28716911	NA	1.16144	0.00651164	0.244885	-0.656503	0.0137314	0.447346	0.993994	0.106104	0.599601	2.74801	0.0184773	0.0961276	2.90484	5.3079e-06	0.000940502	1.74044	1.0755e-06	0.000755974	-1.07926	0.0140295	0.999648	0.42671	0.0675161	0.999089	0.270485	0.49363	0.98552	0.684431	0.454646	0.997728	-1.25375	0.000922178	0.0118762	-1.12418	1.04554e-05	0.0062471	0.076466	0.640948	0.999228	-0.217313	0.258538	0.903298	1.26178	0.0968444	0.783045	3.43609	0.000154896
AT1G08810	837403	AtMYB60; MYB60	-0.131788	0.808905	0.98245	0.151124	0.742449	0.996571	-0.727727	0.111895	0.614126	-0.410897	0.373465	0.662002	-0.97411	0.0395971	0.158018	0.0857787	0.852493	0.969294	-0.672573	0.251768	0.999648	1.10634	0.119057	0.999089	1.07542	0.0521547	0.63788	0.302827	0.470564	0.997728	1.29326	0.0143355	0.0787009	-0.558668	0.065748	0.432376	-0.811522	0.0330754	0.64969	1.26753	0.107168	0.72377	0.345669	0.518803	0.997451	-0.107425	0.725918
AT1G08820	837404	VAP27-2	NA	NA	NA	NA	NA	NA	NA	NA	NA	NA	NA	NA	NA	NA	NA	NA	NA	NA	NA	NA	NA	NA	NA	NA	NA	NA	NA	NA	NA	NA	NA	NA	NA	NA	NA	NA	NA	NA	NA	NA	NA	NA	NA	NA	NA	NA	NA
AT1G08823	28716917	NA	NA	NA	NA	NA	NA	NA	NA	NA	NA	NA	NA	NA	NA	NA	NA	NA	NA	NA	NA	NA	NA	NA	NA	NA	NA	NA	NA	NA	NA	NA	NA	NA	NA	NA	NA	NA	NA	NA	NA	NA	NA	NA	NA	NA	NA	NA	NA
AT1G08827	28716919	NA	NA	NA	NA	NA	NA	NA	NA	NA	NA	NA	NA	NA	NA	NA	NA	NA	NA	NA	NA	NA	NA	NA	NA	NA	NA	NA	NA	NA	NA	NA	NA	NA	NA	NA	NA	NA	NA	NA	NA	NA	NA	NA	NA	NA	NA	NA	NA
AT1G08830	837405	AtSOD1; CSD1; SOD1	NA	NA	NA	1.67692	0.543839	0.996571	NA	NA	NA	NA	NA	NA	NA	NA	NA	1.7752	0.613643	0.910685	NA	NA	NA	NA	NA	NA	NA	NA	NA	NA	NA	NA	NA	NA	NA	NA	NA	NA	NA	NA	NA	1.99911	0.47066	0.984881	0.569792	0.829746	0.998933	NA	NA
AT1G08840	837406	emb2411; JHS1	-0.0256247	0.87361	0.994055	-0.462251	0.0823123	0.73313	0.606744	0.0248926	0.323403	0.490937	0.239235	0.520031	0.462567	0.0978445	0.28802	0.134962	0.823521	0.963441	-0.23015	0.282911	0.999648	0.147543	0.579323	0.999089	0.537279	0.0653463	0.665182	-0.318531	0.147317	0.997728	-0.052348	0.785485	0.92246	-0.693973	0.0806828	0.474956	-0.261825	0.212905	0.966299	-0.300376	0.218903	0.869848	1.13389	0.00992767	0.441634	0.172434	0.627029
AT1G08845	837407	HES	NA	NA	NA	NA	NA	NA	NA	NA	NA	NA	NA	NA	NA	NA	NA	NA	NA	NA	NA	NA	NA	NA	NA	NA	NA	NA	NA	NA	NA	NA	NA	NA	NA	NA	NA	NA	NA	NA	NA	NA	NA	NA	NA	NA	NA	NA	NA
AT1G08847	28716923	NA	0.0803773	0.717203	0.972492	0.0101941	0.948685	0.998739	-0.112956	0.538332	0.94831	-0.967092	0.00637027	0.0483009	-0.458556	0.105156	0.302452	-0.00278732	0.988078	0.997413	-0.151523	0.53285	0.999648	0.0707598	0.665652	0.999089	0.188378	0.455826	0.980207	0.185648	0.293614	0.997728	0.24402	0.382135	0.680173	0.211287	0.38262	0.833632	-0.0748437	0.747727	0.999228	0.0944477	0.563506	0.984881	0.0709065	0.743011	0.997451	-0.785112	0.0211144
AT1G08853	28716924	NA	NA	NA	NA	NA	NA	NA	NA	NA	NA	NA	NA	NA	NA	NA	NA	NA	NA	NA	NA	NA	NA	NA	NA	NA	NA	NA	NA	NA	NA	NA	NA	NA	NA	NA	NA	NA	NA	NA	NA	NA	NA	NA	NA	NA	NA	NA	NA
AT1G08857	28716926	NA	0.476404	0.0305843	0.391675	1.25804	0.000382423	0.12106	0.309273	0.340862	0.87257	-0.460687	0.0775848	0.255192	-0.316425	0.211404	0.473563	0.838084	0.000368911	0.019524	-0.299957	0.309653	0.999648	-0.594509	0.100293	0.999089	-0.106901	0.719751	0.98817	-0.0954687	0.59638	0.997728	0.672213	0.0369545	0.154751	-0.0787812	0.693246	0.945044	0.173755	0.518228	0.999228	0.676282	0.0603266	0.617373	0.192252	0.635125	0.997451	-0.559008	0.0334246
AT1G08863	28716927	NA	NA	NA	NA	NA	NA	NA	NA	NA	NA	NA	NA	NA	NA	NA	NA	NA	NA	NA	NA	NA	NA	NA	NA	NA	NA	NA	NA	NA	NA	NA	NA	NA	NA	NA	NA	NA	NA	NA	NA	NA	NA	NA	NA	NA	NA	NA	NA
AT1G08867	28716929	NA	NA	NA	NA	NA	NA	NA	NA	NA	NA	NA	NA	NA	NA	NA	NA	NA	NA	NA	NA	NA	NA	NA	NA	NA	NA	NA	NA	NA	NA	NA	NA	NA	NA	NA	NA	NA	NA	NA	NA	NA	NA	NA	NA	NA	NA	NA	NA
AT1G08877	28716931	NA	NA	NA	NA	NA	NA	NA	NA	NA	NA	NA	NA	NA	NA	NA	NA	NA	NA	NA	NA	NA	NA	NA	NA	NA	NA	NA	NA	NA	NA	NA	NA	NA	NA	NA	NA	NA	NA	NA	NA	NA	NA	NA	NA	NA	NA	NA	NA
AT1G08880	837409	G-H2AX; GAMMA-H2AX; H2AXA; HTA5	NA	NA	NA	-0.298682	0.813241	0.996571	-0.356468	0.652903	0.966423	-0.946125	0.172615	0.427383	-1.01266	0.488031	0.74904	-0.646852	0.655897	0.926026	NA	NA	NA	1.44269e+08	0.0105766	0.999089	-0.231038	0.746579	0.98817	1.38816	0.289684	0.997728	1.86309	0.328438	0.626277	0.227219	0.867585	0.973119	NA	NA	NA	NA	NA	NA	-0.59436	0.301372	0.979065	NA	NA
AT1G08883	28716932	NA	NA	NA	NA	NA	NA	NA	NA	NA	NA	NA	NA	NA	NA	NA	NA	NA	NA	NA	NA	NA	NA	NA	NA	NA	NA	NA	NA	NA	NA	NA	NA	NA	NA	NA	NA	NA	NA	NA	NA	NA	NA	NA	NA	NA	NA	NA	NA
AT1G08887	28716934	NA	NA	NA	NA	NA	NA	NA	NA	NA	NA	NA	NA	NA	NA	NA	NA	NA	NA	NA	NA	NA	NA	NA	NA	NA	NA	NA	NA	NA	NA	NA	NA	NA	NA	NA	NA	NA	NA	NA	NA	NA	NA	NA	NA	NA	NA	NA	NA
AT1G08890	837410	NA	NA	NA	NA	NA	NA	NA	NA	NA	NA	NA	NA	NA	NA	NA	NA	NA	NA	NA	NA	NA	NA	NA	NA	NA	NA	NA	NA	NA	NA	NA	NA	NA	NA	NA	NA	NA	NA	NA	NA	NA	NA	NA	NA	NA	NA	NA	NA
AT1G08897	28716937	NA	NA	NA	NA	NA	NA	NA	NA	NA	NA	NA	NA	NA	NA	NA	NA	NA	NA	NA	NA	NA	NA	NA	NA	NA	NA	NA	NA	NA	NA	NA	NA	NA	NA	NA	NA	NA	NA	NA	NA	NA	NA	NA	NA	NA	NA	NA	NA
AT1G08900	837411	NA	NA	NA	NA	NA	NA	NA	NA	NA	NA	NA	NA	NA	NA	NA	NA	NA	NA	NA	NA	NA	NA	NA	NA	NA	NA	NA	NA	NA	NA	NA	NA	NA	NA	NA	NA	NA	NA	NA	NA	NA	NA	NA	NA	NA	NA	NA	NA
AT1G08903	28716938	NA	0.10499	0.751234	0.974677	-1.07751	0.00424221	0.353524	-0.859535	0.0375203	0.389738	0.0367819	0.8514	0.945623	0.0760961	0.757822	0.899229	-0.218485	0.320351	0.754814	-0.207965	0.622796	0.999648	0.393357	0.203235	0.999089	0.651875	0.233434	0.902966	0.440334	0.15949	0.997728	0.209238	0.350462	0.649478	0.0271084	0.924973	0.98627	-0.107424	0.769334	0.999228	-0.671798	0.0581253	0.608491	-0.222262	0.669909	0.997451	0.473391	0.148086
AT1G08910	837412	PIAL1	NA	NA	NA	NA	NA	NA	NA	NA	NA	NA	NA	NA	NA	NA	NA	NA	NA	NA	NA	NA	NA	NA	NA	NA	NA	NA	NA	NA	NA	NA	NA	NA	NA	NA	NA	NA	NA	NA	NA	NA	NA	NA	NA	NA	NA	NA	NA
AT1G08927	28716946	NA	NA	NA	NA	NA	NA	NA	NA	NA	NA	NA	NA	NA	NA	NA	NA	NA	NA	NA	NA	NA	NA	NA	NA	NA	NA	NA	NA	NA	NA	NA	NA	NA	NA	NA	NA	NA	NA	NA	NA	NA	NA	NA	NA	NA	NA	NA	NA
AT1G08930	837414	ERD6	1.68642	0.147233	0.687906	NA	NA	NA	2.60352	0.119685	0.626617	3.27198	0.108117	0.316603	1.95263	0.170364	0.413451	1.65012	0.463217	0.85118	0.0852622	0.960749	0.999648	NA	NA	NA	-3.01105	0.0819173	0.697364	-0.661323	0.717128	0.997728	-1.53493	0.25659	0.542402	-2.31319	0.181286	0.663556	1.7848	0.136992	0.914362	NA	NA	NA	-0.408961	0.406706	0.997451	2.63235	0.00166705
AT1G08940	837415	NA	0.793973	0.0233891	0.363874	0.451925	0.238581	0.96119	-0.363755	0.405822	0.905938	0.229657	0.371849	0.66061	-0.157733	0.734008	0.885413	0.4685	0.208079	0.621911	-1.45393	0.00284048	0.560232	-0.0436124	0.911499	0.999089	0.315586	0.438939	0.979649	0.0991587	0.684074	0.997728	-0.0947887	0.817459	0.935267	-0.263676	0.37338	0.828388	-0.667862	0.0581963	0.765759	0.42109	0.12999	0.774448	-0.0557356	0.88209	0.998933	0.32828	0.244227
AT1G08947	28716952	NA	NA	NA	NA	NA	NA	NA	NA	NA	NA	NA	NA	NA	NA	NA	NA	NA	NA	NA	NA	NA	NA	NA	NA	NA	NA	NA	NA	NA	NA	NA	NA	NA	NA	NA	NA	NA	NA	NA	NA	NA	NA	NA	NA	NA	NA	NA	NA
AT1G08953	28716953	NA	NA	NA	NA	NA	NA	NA	NA	NA	NA	NA	NA	NA	NA	NA	NA	NA	NA	NA	NA	NA	NA	NA	NA	NA	NA	NA	NA	NA	NA	NA	NA	NA	NA	NA	NA	NA	NA	NA	NA	NA	NA	NA	NA	NA	NA	NA	NA
AT1G08960	837416	ATCAX11; AtCXX5; CAX11; CCX5	NA	NA	NA	NA	NA	NA	NA	NA	NA	NA	NA	NA	NA	NA	NA	NA	NA	NA	NA	NA	NA	NA	NA	NA	NA	NA	NA	NA	NA	NA	NA	NA	NA	NA	NA	NA	NA	NA	NA	NA	NA	NA	NA	NA	NA	NA	NA
AT1G08963	28716956	NA	-0.0102805	0.985408	0.999216	-0.301942	0.811082	0.996571	0.0752535	0.825826	0.980967	-0.482742	0.712823	0.8794	-1.27943	0.377527	0.661506	1.31502	0.354639	0.780037	0.52436	0.461373	0.999648	-0.606045	0.183709	0.999089	0.0522628	0.943666	0.995807	-0.267957	0.830501	0.997728	0.593407	0.650269	0.856075	-0.5615	0.726357	0.951468	0.509143	0.444317	0.999228	-0.89331	0.476899	0.984881	0.119427	0.873294	0.998933	-0.758789	0.104196
AT1G08970	837417	HAP5C; NF-YC9	NA	NA	NA	NA	NA	NA	NA	NA	NA	NA	NA	NA	NA	NA	NA	NA	NA	NA	NA	NA	NA	NA	NA	NA	NA	NA	NA	NA	NA	NA	NA	NA	NA	NA	NA	NA	NA	NA	NA	NA	NA	NA	-0.88431	0.668353	0.997451	NA	NA
AT1G08973	28716959	NA	NA	NA	NA	NA	NA	NA	NA	NA	NA	-2.14901	0.339944	0.632472	NA	NA	NA	-1.13438	0.62602	0.914979	NA	NA	NA	NA	NA	NA	NA	NA	NA	0.81352	0.721673	0.997728	NA	NA	NA	1.17524	0.605761	0.928934	NA	NA	NA	NA	NA	NA	NA	NA	NA	NA	NA
AT1G08977	28716961	NA	NA	NA	NA	NA	NA	NA	NA	NA	NA	NA	NA	NA	NA	NA	NA	NA	NA	NA	NA	NA	NA	NA	NA	NA	NA	NA	NA	NA	NA	NA	NA	NA	NA	NA	NA	NA	NA	NA	NA	NA	NA	NA	NA	NA	NA	NA	NA
AT1G08980	837418	AMI1; ATAMI1; ATTOC64-I; TOC64-I	0.414667	0.483273	0.931615	NA	NA	NA	NA	NA	NA	2.14373	0.0901152	0.281581	2.64246	0.158366	0.39559	-2.74369	0.157613	0.551432	0.584973	0.466352	0.999648	NA	NA	NA	NA	NA	NA	0.982398	0.671048	0.997728	NA	NA	NA	0.637561	0.387604	0.836294	0.995872	0.126799	0.903557	NA	NA	NA	NA	NA	NA	3.07022	0.0673456
AT1G08987	28716963	U4-11p	NA	NA	NA	NA	NA	NA	NA	NA	NA	NA	NA	NA	NA	NA	NA	NA	NA	NA	NA	NA	NA	NA	NA	NA	NA	NA	NA	NA	NA	NA	NA	NA	NA	NA	NA	NA	NA	NA	NA	NA	NA	NA	NA	NA	NA	NA	NA
AT1G08990	837420	GUX5; PGSIP5	0.170315	0.767541	0.975136	-0.111087	0.95205	0.998739	-1.43245	0.0302596	0.354846	-0.686313	0.357651	0.648513	-0.38839	0.370378	0.655716	0.316508	0.627763	0.915209	-0.449198	0.394534	0.999648	-0.486935	0.720778	0.999089	1.1444	0.144385	0.81035	0.152705	0.773278	0.997728	0.560441	0.300332	0.596369	-0.0155047	0.979824	0.99853	-0.286863	0.599978	0.999228	-0.584158	0.673927	0.984881	-0.285029	0.763894	0.997531	-0.531057	0.466736
AT1G09000	837421	ANP1; MAPKKK1; NP1	NA	NA	NA	NA	NA	NA	NA	NA	NA	NA	NA	NA	NA	NA	NA	NA	NA	NA	NA	NA	NA	NA	NA	NA	NA	NA	NA	NA	NA	NA	NA	NA	NA	NA	NA	NA	NA	NA	NA	NA	NA	NA	NA	NA	NA	NA	NA
AT1G09003	28716967	NA	NA	NA	NA	1.09733	0.221279	0.942644	0.341386	0.721033	0.967519	NA	NA	NA	0.258838	0.698695	0.868439	0.327988	0.697676	0.933964	0.370596	0.786831	0.999648	-1.11919	0.166613	0.999089	NA	NA	NA	-0.708545	0.351387	0.997728	-0.496536	0.527679	0.789699	-0.358002	0.667567	0.941031	NA	NA	NA	-0.00659952	0.991301	0.998803	0.461366	0.595742	0.997451	-1.21214	0.394979
AT1G09007	28716969	NA	NA	NA	NA	NA	NA	NA	NA	NA	NA	NA	NA	NA	NA	NA	NA	NA	NA	NA	NA	NA	NA	NA	NA	NA	NA	NA	NA	NA	NA	NA	NA	NA	NA	NA	NA	NA	NA	NA	NA	NA	NA	NA	NA	NA	NA	NA	NA
AT1G09010	837422	NA	-0.421343	0.76131	0.974677	NA	NA	NA	NA	NA	NA	0.78249	0.67994	0.862703	1.26492	0.360836	0.644712	NA	NA	NA	0.656742	0.649095	0.999648	NA	NA	NA	NA	NA	NA	-1.21267	0.393394	0.997728	NA	NA	NA	NA	NA	NA	0.226893	0.901807	0.999447	NA	NA	NA	NA	NA	NA	-0.441005	0.739162
AT1G09017	28716972	NA	NA	NA	NA	NA	NA	NA	NA	NA	NA	NA	NA	NA	NA	NA	NA	NA	NA	NA	NA	NA	NA	NA	NA	NA	NA	NA	NA	NA	NA	NA	NA	NA	NA	NA	NA	NA	NA	NA	NA	NA	NA	NA	NA	NA	NA	NA	NA
AT1G09020	837423	ATSNF4; KIN&#946;&#947;; SNF4	NA	NA	NA	NA	NA	NA	NA	NA	NA	NA	NA	NA	NA	NA	NA	NA	NA	NA	NA	NA	NA	NA	NA	NA	NA	NA	NA	NA	NA	NA	NA	NA	NA	NA	NA	NA	NA	NA	NA	NA	NA	NA	NA	NA	NA	NA	NA
AT1G09023	28716973	NA	-0.147731	0.64755	0.961522	0.557266	0.0359822	0.574294	-0.55152	0.180132	0.72157	-0.081745	0.680458	0.862935	0.361507	0.19329	0.448293	0.125758	0.541859	0.888928	-0.376792	0.0350075	0.999648	-0.604045	0.0301118	0.999089	0.517997	0.0727295	0.683043	-0.0107671	0.95301	0.997728	-0.271218	0.301933	0.598363	0.135784	0.600266	0.928934	-0.528435	0.136627	0.914362	-0.0336359	0.754339	0.984914	-0.0432179	0.90146	0.998933	-0.0936959	0.669756
AT1G09027	28716975	NA	NA	NA	NA	NA	NA	NA	NA	NA	NA	NA	NA	NA	NA	NA	NA	NA	NA	NA	NA	NA	NA	NA	NA	NA	NA	NA	NA	NA	NA	NA	NA	NA	NA	NA	NA	NA	NA	NA	NA	NA	NA	NA	NA	NA	NA	NA	NA
AT1G09040	837425	NA	NA	NA	NA	NA	NA	NA	NA	NA	NA	NA	NA	NA	NA	NA	NA	NA	NA	NA	NA	NA	NA	NA	NA	NA	NA	NA	NA	NA	NA	NA	NA	NA	NA	NA	NA	NA	NA	NA	NA	NA	NA	NA	NA	NA	NA	NA	NA
AT1G09043	28716979	NA	NA	NA	NA	NA	NA	NA	NA	NA	NA	NA	NA	NA	NA	NA	NA	NA	NA	NA	NA	NA	NA	NA	NA	NA	NA	NA	NA	NA	NA	NA	NA	NA	NA	NA	NA	NA	NA	NA	NA	NA	NA	NA	NA	NA	NA	NA	NA
AT1G09047	28716981	NA	NA	NA	NA	NA	NA	NA	NA	NA	NA	NA	NA	NA	NA	NA	NA	NA	NA	NA	NA	NA	NA	NA	NA	NA	NA	NA	NA	NA	NA	NA	NA	NA	NA	NA	NA	NA	NA	NA	NA	NA	NA	NA	NA	NA	NA	NA	NA
AT1G09050	837426	NA	NA	NA	NA	NA	NA	NA	NA	NA	NA	NA	NA	NA	NA	NA	NA	NA	NA	NA	NA	NA	NA	NA	NA	NA	NA	NA	NA	NA	NA	NA	NA	NA	NA	NA	NA	NA	NA	NA	NA	NA	NA	NA	NA	NA	NA	NA	NA
AT1G09053	28716982	NA	-0.00622308	0.958456	0.996357	0.0653544	0.713301	0.996571	0.133331	0.289964	0.846569	0.275124	0.066902	0.231724	0.123257	0.188004	0.439926	-0.0181622	0.853292	0.969455	-0.0138767	0.917314	0.999648	-0.0034175	0.98444	0.999089	0.219913	0.108804	0.763873	0.172681	0.168199	0.997728	-0.0186478	0.799859	0.92943	0.122334	0.237497	0.720458	-0.0258754	0.782079	0.999228	0.0746747	0.550293	0.984881	0.344958	0.0605805	0.696342	0.448591	0.00129725
AT1G09060	837427	JMJ24	1.24118	0.587269	0.95363	NA	NA	NA	0.402774	0.823715	0.980401	1.06078	0.644449	0.843576	0.847511	0.713714	0.875385	NA	NA	NA	NA	NA	NA	NA	NA	NA	-1.06625	0.429434	0.979649	NA	NA	NA	NA	NA	NA	NA	NA	NA	0.701127	0.753681	0.999228	NA	NA	NA	-0.666186	0.612659	0.997451	1.41405	0.547294
AT1G09063	28716985	NA	NA	NA	NA	NA	NA	NA	NA	NA	NA	NA	NA	NA	NA	NA	NA	NA	NA	NA	NA	NA	NA	NA	NA	NA	NA	NA	NA	NA	NA	NA	NA	NA	NA	NA	NA	NA	NA	NA	NA	NA	NA	NA	NA	NA	NA	NA	NA
AT1G09067	28716987	NA	-0.0557492	0.858272	0.990381	-0.311721	0.466948	0.996571	0.0548982	0.881181	0.987875	0.196989	0.480512	0.746569	0.258781	0.532805	0.777243	0.113846	0.634964	0.917667	0.266593	0.413213	0.999648	-0.663623	0.20143	0.999089	0.0963108	0.819909	0.98817	-0.541885	0.0849067	0.997728	0.94042	0.0821558	0.267494	-0.311956	0.186024	0.672588	0.207723	0.581985	0.999228	-0.962567	0.102802	0.716731	0.141275	0.759604	0.997451	-0.342951	0.213789
AT1G09070	837428	(AT)SRC2; AtSRC2; SRC2	0.10657	0.819245	0.984306	0.0463912	0.948511	0.998739	-0.335823	0.682015	0.966423	0.703893	0.254599	0.539417	-0.246107	0.767233	0.902976	0.339399	0.587508	0.903373	-0.502039	0.227571	0.999648	-0.337864	0.598306	0.999089	0.381484	0.668622	0.98817	-0.190155	0.776947	0.997728	0.363109	0.635567	0.848348	-0.714088	0.275503	0.758097	-0.401678	0.322691	0.999228	-0.276776	0.582101	0.984881	0.0390873	0.953133	0.998933	0.504401	0.437803
AT1G09080	837429	BIP3	NA	NA	NA	NA	NA	NA	NA	NA	NA	NA	NA	NA	NA	NA	NA	NA	NA	NA	NA	NA	NA	NA	NA	NA	NA	NA	NA	NA	NA	NA	NA	NA	NA	NA	NA	NA	NA	NA	NA	NA	NA	NA	NA	NA	NA	NA	NA
AT1G09090	837430	ATRBOHB; ATRBOHB-BETA; RBOHB	0.28366	0.880452	0.994055	NA	NA	NA	NA	NA	NA	NA	NA	NA	0.685709	0.766006	0.902616	1.19042	0.616515	0.911392	-0.723508	0.700534	0.999648	NA	NA	NA	NA	NA	NA	NA	NA	NA	NA	NA	NA	NA	NA	NA	-0.453547	0.803236	0.999228	NA	NA	NA	NA	NA	NA	NA	NA
AT1G09097	28716996	NA	NA	NA	NA	NA	NA	NA	NA	NA	NA	NA	NA	NA	NA	NA	NA	NA	NA	NA	NA	NA	NA	NA	NA	NA	NA	NA	NA	NA	NA	NA	NA	NA	NA	NA	NA	NA	NA	NA	NA	NA	NA	NA	NA	NA	NA	NA	NA
AT1G09100	837431	RPT5B	0.209969	0.864734	0.99147	-0.0725586	0.953272	0.998739	0.774723	0.514922	0.945774	-0.0581879	0.880259	0.955541	-0.55238	0.224418	0.490477	0.391869	0.366553	0.788074	0.329343	0.852056	0.999648	0.581646	0.739395	0.999089	-0.443768	0.733668	0.98817	-0.0689277	0.854383	0.997728	0.636971	0.229304	0.50815	0.951513	0.586241	0.925614	0.542245	0.647676	0.999228	0.52412	0.676443	0.984881	0.320926	0.540196	0.997451	-0.128503	0.761129
AT1G09103	28716997	NA	NA	NA	NA	NA	NA	NA	NA	NA	NA	NA	NA	NA	NA	NA	NA	NA	NA	NA	NA	NA	NA	NA	NA	NA	NA	NA	NA	NA	NA	NA	NA	NA	NA	NA	NA	NA	NA	NA	NA	NA	NA	NA	NA	NA	NA	NA	NA
AT1G09110	3766687	NA	NA	NA	NA	NA	NA	NA	NA	NA	NA	NA	NA	NA	NA	NA	NA	NA	NA	NA	NA	NA	NA	NA	NA	NA	NA	NA	NA	NA	NA	NA	NA	NA	NA	NA	NA	NA	NA	NA	NA	NA	NA	NA	NA	NA	NA	NA	NA
AT1G09113	28717000	NA	NA	NA	NA	NA	NA	NA	NA	NA	NA	NA	NA	NA	NA	NA	NA	NA	NA	NA	NA	NA	NA	NA	NA	NA	NA	NA	NA	NA	NA	NA	NA	NA	NA	NA	NA	NA	NA	NA	NA	NA	NA	NA	NA	NA	NA	NA	NA
AT1G09127	28717005	NA	NA	NA	NA	NA	NA	NA	NA	NA	NA	NA	NA	NA	NA	NA	NA	NA	NA	NA	NA	NA	NA	0.217693	0.882694	0.999089	NA	NA	NA	NA	NA	NA	NA	NA	NA	NA	NA	NA	NA	NA	NA	NA	NA	NA	-0.892711	0.467354	0.997451	NA	NA
AT1G09130	837432	NA	-0.626777	0.699778	0.969041	NA	NA	NA	NA	NA	NA	0.112742	0.930746	0.97819	-1.75657	0.439148	0.708753	NA	NA	NA	-0.319031	0.750833	0.999648	NA	NA	NA	NA	NA	NA	0.736578	0.596612	0.997728	0.583017	0.786642	0.922717	NA	NA	NA	-0.952292	0.500769	0.999228	NA	NA	NA	NA	NA	NA	0.855299	0.650617
AT1G09137	28717008	NA	NA	NA	NA	NA	NA	NA	NA	NA	NA	NA	NA	NA	NA	NA	NA	NA	NA	NA	NA	NA	NA	NA	NA	NA	NA	NA	NA	NA	NA	NA	NA	NA	NA	NA	NA	NA	NA	NA	NA	NA	NA	NA	NA	NA	NA	NA	NA
AT1G09140	837433	At-SR30; ATSRP30; SR30	NA	NA	NA	NA	NA	NA	NA	NA	NA	NA	NA	NA	NA	NA	NA	NA	NA	NA	NA	NA	NA	NA	NA	NA	NA	NA	NA	NA	NA	NA	NA	NA	NA	NA	NA	NA	NA	NA	NA	NA	NA	NA	NA	NA	NA	NA	NA
AT1G09143	28717009	U5-3	-0.479437	0.0195975	0.347051	0.115705	0.61098	0.996571	0.368402	0.0779227	0.525469	-0.14274	0.374365	0.662972	-0.0790368	0.548675	0.787144	-0.161187	0.300316	0.732673	0.0937635	0.601528	0.999648	-0.173973	0.454823	0.999089	-0.0764768	0.636803	0.98817	-0.0114939	0.937653	0.997728	0.425575	0.0103801	0.063011	0.273098	0.107707	0.5363	-0.390879	0.0678162	0.791385	-0.0450236	0.766466	0.986127	0.2851	0.10875	0.798202	-0.155009	0.384265
AT1G09147	28717011	NA	NA	NA	NA	NA	NA	NA	NA	NA	NA	NA	NA	NA	NA	NA	NA	NA	NA	NA	NA	NA	NA	NA	NA	NA	NA	NA	NA	NA	NA	NA	NA	NA	NA	NA	NA	NA	NA	NA	NA	NA	NA	NA	NA	NA	NA	NA	NA
AT1G09150	837434	NA	NA	NA	NA	NA	NA	NA	NA	NA	NA	NA	NA	NA	NA	NA	NA	NA	NA	NA	NA	NA	NA	NA	NA	NA	NA	NA	NA	NA	NA	NA	NA	NA	NA	NA	NA	NA	NA	NA	NA	NA	NA	NA	NA	NA	NA	NA	NA
AT1G09153	28717012	NA	NA	NA	NA	NA	NA	NA	NA	NA	NA	NA	NA	NA	NA	NA	NA	NA	NA	NA	NA	NA	NA	NA	NA	NA	NA	NA	NA	NA	NA	NA	NA	NA	NA	NA	NA	NA	NA	NA	NA	NA	NA	NA	NA	NA	NA	NA	NA
AT1G09155	837435	AtPP2-B15; PP2-B15	NA	NA	NA	NA	NA	NA	NA	NA	NA	NA	NA	NA	NA	NA	NA	NA	NA	NA	NA	NA	NA	NA	NA	NA	NA	NA	NA	NA	NA	NA	NA	NA	NA	NA	NA	NA	NA	NA	NA	NA	NA	NA	NA	NA	NA	NA	NA
AT1G09157	3766688	DMP8	NA	NA	NA	NA	NA	NA	NA	NA	NA	NA	NA	NA	NA	NA	NA	NA	NA	NA	NA	NA	NA	NA	NA	NA	NA	NA	NA	NA	NA	NA	NA	NA	NA	NA	NA	NA	NA	NA	NA	NA	NA	NA	NA	NA	NA	NA	NA
AT1G09160	837436	NA	1.01247	0.08855	0.580272	0.60235	0.1171	0.817601	-1.09419	0.293925	0.846829	NA	NA	NA	NA	NA	NA	0.401492	0.310037	0.743526	-0.0545143	0.929114	0.999648	-0.251989	0.717159	0.999089	0.0701067	0.929389	0.994422	NA	NA	NA	NA	NA	NA	-0.256488	0.605908	0.928934	0.959087	0.1155	0.887273	0.364158	0.590589	0.984881	-1.0276	0.305931	0.979644	NA	NA
AT1G09163	28717013	NA	NA	NA	NA	NA	NA	NA	NA	NA	NA	NA	NA	NA	NA	NA	NA	NA	NA	NA	NA	NA	NA	NA	NA	NA	NA	NA	NA	NA	NA	NA	NA	NA	NA	NA	NA	NA	NA	NA	NA	NA	NA	NA	NA	NA	NA	NA	NA
AT1G09167	28717015	NA	NA	NA	NA	NA	NA	NA	NA	NA	NA	NA	NA	NA	NA	NA	NA	NA	NA	NA	NA	NA	NA	NA	NA	NA	NA	NA	NA	NA	NA	NA	NA	NA	NA	NA	NA	NA	NA	NA	NA	NA	NA	NA	NA	NA	NA	NA	NA
AT1G09170	837437	NA	NA	NA	NA	NA	NA	NA	-1.8282	0.360312	0.882587	-1.63003	0.377637	0.665301	-0.553079	0.699846	0.868439	-0.541136	0.415734	0.824876	NA	NA	NA	NA	NA	NA	-0.446062	0.750532	0.98817	0.32077	0.816856	0.997728	1.92286	0.279805	0.573096	0.584727	0.646452	0.937745	NA	NA	NA	NA	NA	NA	-2.2912	0.3343	0.985826	NA	NA
AT1G09176	6240938	NA	NA	NA	NA	NA	NA	NA	NA	NA	NA	NA	NA	NA	NA	NA	NA	NA	NA	NA	NA	NA	NA	NA	NA	NA	NA	NA	NA	NA	NA	NA	NA	NA	NA	NA	NA	NA	NA	NA	NA	NA	NA	NA	NA	NA	NA	NA	NA
AT1G09180	837438	ATSAR1; ATSARA1A; SARA1A	NA	NA	NA	NA	NA	NA	NA	NA	NA	NA	NA	NA	NA	NA	NA	NA	NA	NA	NA	NA	NA	NA	NA	NA	NA	NA	NA	NA	NA	NA	NA	NA	NA	NA	NA	NA	NA	NA	NA	NA	NA	NA	NA	NA	NA	NA	NA
AT1G09190	837439	NA	NA	NA	NA	NA	NA	NA	NA	NA	NA	NA	NA	NA	NA	NA	NA	NA	NA	NA	NA	NA	NA	NA	NA	NA	NA	NA	NA	NA	NA	NA	NA	NA	NA	NA	NA	NA	NA	NA	NA	NA	NA	NA	NA	NA	NA	NA	NA
AT1G09193	28717021	NA	-3.85525	0.0695786	0.53444	-4.11795	0.0732487	0.710434	-0.670902	0.0616543	0.47172	4.05124	0.071318	0.241775	4.00474	0.0653948	0.219821	-3.81025	0.0927094	0.421588	3.66526	0.074192	0.999648	-0.942173	0.651991	0.999089	-0.296034	0.347367	0.969386	-0.254759	0.402848	0.997728	-4.7503	0.0224935	0.108777	3.374	0.115264	0.551168	-0.19912	0.473154	0.999228	-5.04808	0.0191789	0.465899	-0.974243	0.00211153	0.302058	3.80275	0.0910579
AT1G09195	6241311	NA	NA	NA	NA	NA	NA	NA	NA	NA	NA	NA	NA	NA	NA	NA	NA	NA	NA	NA	NA	NA	NA	NA	NA	NA	NA	NA	NA	NA	NA	NA	NA	NA	NA	NA	NA	NA	NA	NA	NA	NA	NA	NA	NA	NA	NA	NA	NA
AT1G09200	837440	H3.1	NA	NA	NA	-0.630789	0.554531	0.996571	0.390594	0.658215	0.966423	-1.45272	0.312758	0.602114	NA	NA	NA	NA	NA	NA	NA	NA	NA	0.483819	0.590459	0.999089	0.182568	0.858885	0.988228	0.280386	0.603661	0.997728	NA	NA	NA	NA	NA	NA	NA	NA	NA	NA	NA	NA	0.561402	0.532467	0.997451	-1.17182	0.444572
AT1G09210	837441	AtCRT1b; CRT1b; CRT2	0.0849248	0.94282	0.995722	0.884778	0.0809605	0.731654	0.188162	0.714989	0.967199	-1.97603	0.110337	0.319842	-1.45326	0.419287	0.692783	-0.457243	0.696649	0.933863	NA	NA	NA	-0.281362	0.730126	0.999089	-0.825861	0.0756749	0.693629	0.0377969	0.921177	0.997728	-0.0233701	0.984546	0.995843	-0.434452	0.312317	0.789045	1.44269e+08	0.00336475	0.289476	0.617784	0.444844	0.982453	-0.650153	0.219801	0.933093	-1.93871	0.11918
AT1G09213	28717026	ath-MIR858b	NA	NA	NA	NA	NA	NA	NA	NA	NA	NA	NA	NA	NA	NA	NA	NA	NA	NA	NA	NA	NA	NA	NA	NA	NA	NA	NA	NA	NA	NA	NA	NA	NA	NA	NA	NA	NA	NA	NA	NA	NA	NA	NA	NA	NA	NA	NA
AT1G09217	28717028	NA	NA	NA	NA	NA	NA	NA	NA	NA	NA	NA	NA	NA	NA	NA	NA	NA	NA	NA	NA	NA	NA	NA	NA	NA	NA	NA	NA	NA	NA	NA	NA	NA	NA	NA	NA	NA	NA	NA	NA	NA	NA	NA	NA	NA	NA	NA	NA
AT1G09220	837442	NA	NA	NA	NA	NA	NA	NA	NA	NA	NA	NA	NA	NA	NA	NA	NA	NA	NA	NA	NA	NA	NA	NA	NA	NA	NA	NA	NA	NA	NA	NA	NA	NA	NA	NA	NA	NA	NA	NA	NA	NA	NA	NA	NA	NA	NA	NA	NA
AT1G09223	28717029	NA	-0.623208	0.0711662	0.539471	0.231715	0.400001	0.996571	0.736605	0.0143752	0.261422	0.146141	0.615862	0.82676	0.303399	0.282994	0.564232	-0.0792502	0.766891	0.950044	-0.0326931	0.908389	0.999648	0.0570889	0.833817	0.999089	0.00279257	0.993824	0.998674	-0.114323	0.627085	0.997728	-0.635489	0.0479611	0.185015	0.279701	0.39854	0.841817	-0.660117	0.0830456	0.823799	0.302392	0.278351	0.912994	0.73475	0.0591107	0.691737	0.032466	0.914932
AT1G09230	837443	U11/U12-65K	NA	NA	NA	NA	NA	NA	NA	NA	NA	NA	NA	NA	NA	NA	NA	NA	NA	NA	NA	NA	NA	NA	NA	NA	NA	NA	NA	NA	NA	NA	NA	NA	NA	NA	NA	NA	NA	NA	NA	NA	NA	NA	NA	NA	NA	NA	NA
AT1G09233	28717032	NA	-0.436025	0.535779	0.940166	-0.701485	0.234594	0.958929	0.224118	0.507518	0.942682	-0.10928	0.862625	0.948882	-0.671418	0.374469	0.659586	0.844492	0.342895	0.773276	0.00924694	0.982919	0.999648	0.164664	0.738458	0.999089	0.412401	0.253865	0.916925	-0.28921	0.544868	0.997728	-0.120071	0.833755	0.94252	0.098798	0.919313	0.986129	-0.434153	0.528451	0.999228	-0.522617	0.414669	0.975796	0.628571	0.120556	0.821763	-0.403733	0.53808
AT1G09240	837444	ATNAS3; NAS3	NA	NA	NA	NA	NA	NA	NA	NA	NA	NA	NA	NA	NA	NA	NA	NA	NA	NA	NA	NA	NA	NA	NA	NA	NA	NA	NA	NA	NA	NA	NA	NA	NA	NA	NA	NA	NA	NA	NA	NA	NA	NA	NA	NA	NA	NA	NA
AT1G09247	28717036	NA	-0.400401	0.0389616	0.43068	0.0522671	0.787497	0.996571	0.658823	0.0109683	0.235352	-0.30106	0.13281	0.361411	-0.700006	0.0138798	0.0772126	-0.0808567	0.71047	0.934228	0.341807	0.162794	0.999648	0.14967	0.452883	0.999089	-0.224735	0.345621	0.967567	-0.165673	0.289478	0.997728	0.443816	0.0524425	0.196683	0.275018	0.221393	0.705099	-0.0664664	0.76395	0.999228	0.214957	0.274796	0.912523	0.4263	0.0540038	0.670408	-0.465748	0.0130907
AT1G09250	837446	AIF4	NA	NA	NA	0.235885	0.710083	0.996571	-0.554247	0.408034	0.905938	-0.0466825	0.943356	0.981655	0.487136	0.483	0.74542	0.435267	0.426561	0.830563	NA	NA	NA	0.583847	0.402252	0.999089	0.129658	0.87959	0.990257	0.288561	0.722902	0.997728	-0.025785	0.979584	0.994122	0.0536101	0.949584	0.993656	NA	NA	NA	0.836428	0.217335	0.869848	-0.437673	0.638729	0.997451	0.228395	0.755998
AT1G09253	28717037	NA	0.118441	0.583076	0.95363	-0.219341	0.111813	0.809002	-0.747249	0.00310794	0.131808	-0.771384	0.00161546	0.0205109	-0.252333	0.0393018	0.157207	0.359157	0.00135749	0.0385164	-0.301749	0.216315	0.999648	0.130254	0.493081	0.999089	0.484561	0.0014161	0.241369	0.089843	0.573159	0.997728	0.558522	0.0099989	0.0613642	-0.206266	0.0502215	0.386496	-0.189889	0.196086	0.945585	-0.0761401	0.694842	0.984881	-0.268946	0.170911	0.885048	-0.682727	0.00600412
AT1G09257	28717039	NA	NA	NA	NA	NA	NA	NA	NA	NA	NA	-1.32265	0.161885	0.40915	NA	NA	NA	NA	NA	NA	NA	NA	NA	NA	NA	NA	NA	NA	NA	1.08426	0.208292	0.997728	NA	NA	NA	NA	NA	NA	NA	NA	NA	NA	NA	NA	NA	NA	NA	NA	NA
AT1G09263	28717040	NA	NA	NA	NA	NA	NA	NA	NA	NA	NA	NA	NA	NA	NA	NA	NA	NA	NA	NA	NA	NA	NA	NA	NA	NA	NA	NA	NA	NA	NA	NA	NA	NA	NA	NA	NA	NA	NA	NA	NA	NA	NA	NA	NA	NA	NA	NA	NA
AT1G09267	28717042	NA	NA	NA	NA	NA	NA	NA	NA	NA	NA	-0.0247877	0.97948	0.994057	1.31568	0.193925	0.449034	NA	NA	NA	NA	NA	NA	NA	NA	NA	NA	NA	NA	1.24879	0.425722	0.997728	NA	NA	NA	NA	NA	NA	NA	NA	NA	NA	NA	NA	NA	NA	NA	NA	NA
AT1G09270	837448	IMPA-4	-0.0306058	0.933852	0.995564	0.373379	0.374607	0.996571	0.417542	0.468792	0.934313	0.93856	0.108401	0.317219	-0.019022	0.965495	0.984891	1.0216	0.016277	0.163137	0.729917	0.133916	0.999648	0.0525762	0.862908	0.999089	0.180306	0.763584	0.98817	-0.545433	0.309385	0.997728	0.290466	0.535233	0.794263	-0.442055	0.2783	0.759927	0.696197	0.158504	0.924497	0.443438	0.301023	0.926993	0.589197	0.0741196	0.728628	0.399254	0.448767
AT1G09273	28717043	NA	NA	NA	NA	NA	NA	NA	NA	NA	NA	NA	NA	NA	NA	NA	NA	NA	NA	NA	NA	NA	NA	NA	NA	NA	NA	NA	NA	NA	NA	NA	NA	NA	NA	NA	NA	NA	NA	NA	NA	NA	NA	NA	NA	NA	NA	NA	NA
AT1G09280	837449	NA	-0.817921	0.695202	0.96739	-0.238877	0.579881	0.996571	1.81187	0.421115	0.910633	0.63199	0.650831	0.846916	2.46224	0.0860696	0.264791	-1.19158	0.569548	0.896689	0.273592	0.855197	0.999648	0.55806	0.147993	0.999089	-1.22356	0.573118	0.986819	0.257317	0.849017	0.997728	-2.00982	0.135999	0.371676	-0.805455	0.0155907	0.230417	-0.55589	0.831379	0.999228	0.335967	0.402102	0.968751	0.600606	0.738999	0.997451	0.883499	0.658124
AT1G09287	28717046	NA	-0.261755	0.225684	0.793294	-0.175144	0.456173	0.996571	-0.211037	0.233511	0.790256	0.187241	0.180723	0.439001	0.275171	0.133251	0.354559	-0.211377	0.27837	0.713569	0.0154368	0.944467	0.999648	-0.3088	0.170859	0.999089	0.245879	0.105323	0.756811	0.265805	0.102885	0.997728	-0.175442	0.30859	0.605392	0.333034	0.0557458	0.402092	-0.250807	0.141754	0.914362	-0.471667	0.0285154	0.516486	0.0280142	0.869954	0.998933	0.453342	0.0135473
AT1G09290	837450	NA	0.343697	0.788839	0.979626	0.384225	0.325929	0.996571	1.08787	0.382029	0.893299	-0.29396	0.829812	0.934369	1.35819	0.337455	0.624174	1.10382	0.434606	0.833749	-0.0812747	0.966101	0.999648	-0.272575	0.553212	0.999089	-0.255511	0.888097	0.990257	0.820616	0.524054	0.997728	0.22074	0.927785	0.974098	-0.920238	0.511744	0.897546	0.267419	0.843	0.999228	0.124646	0.738664	0.984914	0.831937	0.510167	0.997451	0.533382	0.780925
AT1G09297	28717048	NA	0.88999	0.0381293	0.425963	0.724165	0.107241	0.797744	0.0911918	0.815872	0.980401	0.0849651	0.798677	0.919731	0.222226	0.648244	0.841549	0.609942	0.124934	0.488272	-0.491979	0.350027	0.999648	0.298053	0.667611	0.999089	1.15269	0.075818	0.693998	-0.37018	0.140015	0.997728	0.886975	0.0843877	0.272745	-0.621121	0.190408	0.677391	0.386966	0.479791	0.999228	1.03636	0.143723	0.787491	1.24105	0.0865718	0.764563	-0.283432	0.36905
AT1G09300	837451	AtICP55	0.107258	0.523556	0.937025	0.394891	0.055952	0.643369	0.233737	0.228057	0.78363	0.719154	0.0055445	0.0448397	0.312927	0.249762	0.524612	0.0881976	0.568462	0.896288	-0.232156	0.285323	0.999648	-0.0464169	0.772701	0.999089	-3.09753e-05	0.99989	0.999971	-0.0676864	0.722225	0.997728	-0.466716	0.0673883	0.236622	-0.0509697	0.745576	0.952735	-0.13239	0.505479	0.999228	0.362333	0.0647697	0.628768	0.223877	0.320106	0.982077	0.650119	0.0037651
AT1G09310	837452	NA	0.79094	0.0794225	0.557883	0.335059	0.207192	0.929755	-0.216461	0.270555	0.828146	-2.74878	0.000419893	0.0097835	-3.36471	4.48023e-06	0.000885996	0.0573108	0.853978	0.96969	-0.221143	0.660983	0.999648	0.276464	0.213597	0.999089	-0.0721972	0.589762	0.986819	0.0792577	0.634953	0.997728	2.84527	3.77098e-06	0.000379231	-0.782452	0.0353863	0.324568	0.558	0.266154	0.992387	0.627257	0.0156819	0.441489	-0.295852	0.131484	0.838467	-2.66847	0.000342787
AT1G09317	28717052	NA	1.33799	0.142304	0.682361	-1.23953	0.0950102	0.765499	-0.326925	0.653326	0.966423	-0.299151	0.55143	0.792903	0.285066	0.75737	0.899061	0.325138	0.534276	0.8842	-1.29559	0.200151	0.999648	0.714591	0.156215	0.999089	-0.20915	0.76788	0.98817	0.424024	0.368843	0.997728	-0.617666	0.434321	0.721406	-0.527296	0.321433	0.79579	0.0367571	0.960465	0.999447	-0.514108	0.553901	0.984881	-0.540041	0.516638	0.997451	0.127506	0.823342
AT1G09320	837453	ADCP1; AGDP1	NA	NA	NA	NA	NA	NA	NA	NA	NA	NA	NA	NA	NA	NA	NA	NA	NA	NA	NA	NA	NA	NA	NA	NA	NA	NA	NA	NA	NA	NA	NA	NA	NA	NA	NA	NA	NA	NA	NA	NA	NA	NA	NA	NA	NA	NA	NA
AT1G09323	28717053	NA	-0.147821	0.453633	0.925443	0.291276	0.279646	0.993135	-0.0126972	0.961864	0.99658	-0.472645	0.0860956	0.273311	-0.130475	0.653808	0.843327	-0.0348196	0.899097	0.980255	0.0150532	0.943701	0.999648	0.145591	0.575341	0.999089	0.248895	0.305479	0.944748	-0.441103	0.0606599	0.997728	0.0692627	0.793089	0.925548	0.385441	0.184069	0.668579	-0.139228	0.473752	0.999228	0.450756	0.104942	0.722337	0.228913	0.326654	0.985826	-0.916711	0.00268451
AT1G09327	28717054	NA	NA	NA	NA	NA	NA	NA	NA	NA	NA	NA	NA	NA	NA	NA	NA	NA	NA	NA	NA	NA	NA	NA	NA	NA	NA	NA	NA	NA	NA	NA	NA	NA	NA	NA	NA	NA	NA	NA	NA	NA	NA	NA	NA	NA	NA	NA	NA
AT1G09330	837454	ECH	NA	NA	NA	NA	NA	NA	NA	NA	NA	NA	NA	NA	NA	NA	NA	NA	NA	NA	NA	NA	NA	NA	NA	NA	NA	NA	NA	NA	NA	NA	NA	NA	NA	NA	NA	NA	NA	NA	NA	NA	NA	NA	NA	NA	NA	NA	NA
AT1G09333	28717055	NA	NA	NA	NA	NA	NA	NA	NA	NA	NA	NA	NA	NA	NA	NA	NA	NA	NA	NA	NA	NA	NA	NA	NA	NA	NA	NA	NA	NA	NA	NA	NA	NA	NA	NA	NA	NA	NA	NA	NA	NA	NA	NA	NA	NA	NA	NA	NA
AT1G09337	28717056	NA	NA	NA	NA	NA	NA	NA	NA	NA	NA	NA	NA	NA	NA	NA	NA	NA	NA	NA	NA	NA	NA	NA	NA	NA	NA	NA	NA	NA	NA	NA	NA	NA	NA	NA	NA	NA	NA	NA	NA	NA	NA	NA	NA	NA	NA	NA	NA
AT1G09340	837455	CRB; CSP41B; HIP1.3	-0.422855	0.117106	0.636183	-0.485018	0.220568	0.942644	-0.344072	0.311474	0.853882	-0.768884	0.0263846	0.121898	-0.946232	0.143478	0.372814	-0.511704	0.0982536	0.429719	0.61848	0.106478	0.999648	0.326971	0.272528	0.999089	-0.0495788	0.883513	0.990257	-0.0411278	0.886765	0.997728	0.482242	0.202194	0.475574	-0.103436	0.700153	0.945507	0.192392	0.55827	0.999228	-0.141943	0.689204	0.984881	-0.399485	0.223171	0.934413	-0.807337	0.039429
AT1G09343	28717057	NA	NA	NA	NA	NA	NA	NA	NA	NA	NA	NA	NA	NA	NA	NA	NA	NA	NA	NA	NA	NA	NA	NA	NA	NA	NA	NA	NA	NA	NA	NA	NA	NA	NA	NA	NA	NA	NA	NA	NA	NA	NA	NA	NA	NA	NA	NA	NA
AT1G09350	837457	AtGolS3; GolS3	NA	NA	NA	NA	NA	NA	NA	NA	NA	NA	NA	NA	NA	NA	NA	NA	NA	NA	NA	NA	NA	NA	NA	NA	NA	NA	NA	NA	NA	NA	NA	NA	NA	NA	NA	NA	NA	NA	NA	NA	NA	NA	NA	NA	NA	NA	NA
AT1G09353	28717058	NA	NA	NA	NA	NA	NA	NA	NA	NA	NA	NA	NA	NA	NA	NA	NA	NA	NA	NA	NA	NA	NA	NA	NA	NA	NA	NA	NA	NA	NA	NA	NA	NA	NA	NA	NA	NA	NA	NA	NA	NA	NA	NA	NA	NA	NA	NA	NA
AT1G09357	28717059	NA	NA	NA	NA	NA	NA	NA	NA	NA	NA	NA	NA	NA	NA	NA	NA	NA	NA	NA	NA	NA	NA	NA	NA	NA	NA	NA	NA	NA	NA	NA	NA	NA	NA	NA	NA	NA	NA	NA	NA	NA	NA	NA	NA	NA	NA	NA	NA
AT1G09363	28717060	NA	0.00962762	0.94956	0.995722	0.301363	0.0338729	0.57064	0.0105649	0.942288	0.991184	0.615247	0.00953328	0.0615266	0.355256	0.0165606	0.0871781	-0.0746983	0.227752	0.649745	0.0467998	0.76665	0.999648	-0.0422027	0.722127	0.999089	0.210962	0.0986299	0.744698	0.194722	0.233697	0.997728	-0.427497	0.000323665	0.00566819	0.0534725	0.470363	0.879165	0.0504371	0.59279	0.999228	0.272975	0.022256	0.468562	0.214943	0.187892	0.911129	0.809757	0.000915372
AT1G09367	28717061	NA	NA	NA	NA	1.70308	0.113799	0.809659	NA	NA	NA	-0.673433	0.675593	0.86069	NA	NA	NA	-0.690406	0.470784	0.852656	NA	NA	NA	NA	NA	NA	NA	NA	NA	0.107105	0.922028	0.997728	NA	NA	NA	0.676099	0.40247	0.843945	NA	NA	NA	1.17898	0.408122	0.974923	NA	NA	NA	NA	NA
AT1G09370	837459	NA	NA	NA	NA	NA	NA	NA	NA	NA	NA	NA	NA	NA	NA	NA	NA	NA	NA	NA	NA	NA	NA	NA	NA	NA	NA	NA	NA	NA	NA	NA	NA	NA	NA	NA	NA	NA	NA	NA	NA	NA	NA	NA	NA	NA	NA	NA	NA
AT1G09377	28717063	NA	NA	NA	NA	NA	NA	NA	NA	NA	NA	NA	NA	NA	NA	NA	NA	NA	NA	NA	NA	NA	NA	NA	NA	NA	NA	NA	NA	NA	NA	NA	NA	NA	NA	NA	NA	NA	NA	NA	NA	NA	NA	NA	NA	NA	NA	NA	NA
AT1G09383	28717064	NA	-0.0331513	0.885369	0.994055	0.38953	0.0915338	0.754314	-0.238296	0.185535	0.727355	0.140238	0.486098	0.750474	-0.0125217	0.944434	0.976733	-0.00534869	0.97465	0.996562	0.090662	0.702014	0.999648	-0.0229216	0.91861	0.999089	0.347688	0.0549231	0.644071	0.330755	0.0992779	0.997728	0.116484	0.602457	0.828482	0.188351	0.20532	0.687676	0.0516155	0.742528	0.999228	0.380847	0.0408063	0.554381	0.101505	0.577288	0.997451	0.473491	0.015912
AT1G09387	28717065	NA	NA	NA	NA	NA	NA	NA	NA	NA	NA	NA	NA	NA	NA	NA	NA	NA	NA	NA	NA	NA	NA	NA	NA	NA	NA	NA	NA	NA	NA	NA	NA	NA	NA	NA	NA	NA	NA	NA	NA	NA	NA	NA	NA	NA	NA	NA	NA
AT1G09390	837461	NA	1.6826	0.434323	0.9195	-0.152493	0.948027	0.998739	NA	NA	NA	-1.71128	0.493979	0.755415	-0.521345	0.831091	0.926244	NA	NA	NA	NA	NA	NA	-0.44607	0.791319	0.999089	NA	NA	NA	0.658485	0.808655	0.997728	0.423535	0.867799	0.954913	NA	NA	NA	1.44269e+08	4.51363e-06	0.00330428	-0.579066	0.729993	0.984881	NA	NA	NA	NA	NA
AT1G09400	837462	NA	0.521987	0.417338	0.911755	-0.320021	0.338242	0.996571	0.0282871	0.970061	0.997063	0.0352919	0.961768	0.988026	0.78923	0.353164	0.638903	0.76067	0.0694157	0.368377	-0.458356	0.45947	0.999648	-0.311478	0.285245	0.999089	-0.667163	0.235183	0.906226	-0.426541	0.524891	0.997728	-1.71392	0.0329706	0.142193	0.184723	0.641344	0.937254	0.060723	0.89482	0.999447	-0.617488	0.0855507	0.680184	-0.648833	0.327597	0.985826	-0.388605	0.541147
AT1G09410	837463	NA	NA	NA	NA	NA	NA	NA	NA	NA	NA	NA	NA	NA	NA	NA	NA	NA	NA	NA	NA	NA	NA	NA	NA	NA	NA	NA	NA	NA	NA	NA	NA	NA	NA	NA	NA	NA	NA	NA	NA	NA	NA	NA	NA	NA	NA	NA	NA
AT1G09415	837464	NIMIN-3	1.18863	0.473908	0.928826	-1.16418	0.586638	0.996571	NA	NA	NA	NA	NA	NA	NA	NA	NA	0.139352	0.888029	0.977001	NA	NA	NA	NA	NA	NA	NA	NA	NA	NA	NA	NA	NA	NA	NA	0.127354	0.900657	0.979868	NA	NA	NA	NA	NA	NA	NA	NA	NA	NA	NA
AT1G09420	837465	G6PD4	0.213395	0.357508	0.889229	0.91824	0.686323	0.996571	0.703895	0.678584	0.966423	1.79757	3.8655e-05	0.00298972	2.01768	0.00016681	0.00488851	0.867091	0.616065	0.911323	-0.122594	0.582529	0.999648	-1.04457	0.652511	0.999089	-0.460927	0.781323	0.98817	0.0813558	0.669229	0.997728	-0.779628	0.658629	0.860173	-0.596952	0.725732	0.951468	0.0864592	0.710242	0.999228	-0.111993	0.753312	0.984914	0.237938	0.473528	0.997451	1.87607	1.0666e-05
AT1G09421	6241087	NA	-0.0582243	0.786885	0.979496	-0.110309	0.556363	0.996571	0.678895	0.0354271	0.378577	2.67234	6.94799e-07	0.0010512	2.41843	0.000235947	0.00607902	-0.125227	0.474032	0.853117	-0.139591	0.697125	0.999648	0.551752	0.0258262	0.999089	-0.257002	0.469579	0.983615	-0.013139	0.930484	0.997728	-1.92747	2.65411e-05	0.00110535	-0.218053	0.156127	0.621316	-0.204831	0.500817	0.999228	0.454696	0.0252741	0.49194	0.417299	0.279309	0.974134	2.65867	7.90545e-07
AT1G09423	28717070	NA	0.0724656	0.925135	0.994882	-0.299311	0.699923	0.996571	-0.409186	0.659446	0.966423	-0.0540766	0.914428	0.969892	-0.113699	0.790658	0.911495	0.505043	0.273471	0.706665	0.454613	0.627131	0.999648	0.261739	0.743669	0.999089	0.238444	0.744886	0.98817	0.631679	0.318863	0.997728	0.012065	0.978117	0.993823	0.0658514	0.887786	0.976898	0.525106	0.595114	0.999228	-0.0205506	0.981656	0.998593	-0.181156	0.852789	0.998933	0.576721	0.393354
AT1G09427	28717071	NA	-0.418155	0.692973	0.966565	-0.255327	0.698953	0.996571	0.31585	0.55665	0.953658	-0.138684	0.868957	0.951031	-0.528006	0.436301	0.706297	-0.469922	0.311788	0.745498	-0.783413	0.354553	0.999648	-0.566266	0.290915	0.999089	0.928903	0.251492	0.916925	-1.12913	0.120807	0.997728	0.174723	0.761517	0.913507	0.551125	0.355696	0.817648	-1.2114	0.153232	0.924497	-0.805683	0.181166	0.822959	1.24079	0.0761575	0.737315	-1.27796	0.0759185
AT1G09430	837466	ACLA-3	-0.125394	0.550305	0.942998	0.231232	0.38427	0.996571	0.178555	0.365879	0.887793	-0.0704113	0.765832	0.90649	-0.406824	0.141371	0.369932	0.262807	0.272277	0.706087	0.333786	0.191439	0.999648	0.155807	0.663658	0.999089	-0.176941	0.393684	0.979121	0.0384133	0.866926	0.997728	0.241248	0.421632	0.71317	-0.182045	0.476595	0.881388	0.201916	0.42461	0.999228	0.401338	0.234116	0.886849	-0.00422186	0.983272	0.998933	-0.0362864	0.896373
AT1G09433	28717072	NA	-0.242907	0.539994	0.940166	0.00292891	0.994593	0.998739	-0.451829	0.199029	0.751764	-1.40184	0.0110317	0.0675735	-1.21224	0.0403104	0.159595	-0.289999	0.260623	0.693308	0.470895	0.387859	0.999648	-0.579328	0.25581	0.999089	0.098648	0.766245	0.98817	-0.0751042	0.807587	0.997728	1.31249	0.00471772	0.0368053	0.34959	0.221935	0.70562	0.223042	0.631239	0.999228	-0.562607	0.104792	0.722337	-0.363306	0.392461	0.996794	-1.47314	0.0122816
AT1G09437	28717073	NA	NA	NA	NA	NA	NA	NA	NA	NA	NA	NA	NA	NA	NA	NA	NA	NA	NA	NA	NA	NA	NA	NA	NA	NA	NA	NA	NA	NA	NA	NA	NA	NA	NA	NA	NA	NA	NA	NA	NA	NA	NA	NA	NA	NA	NA	NA	NA
AT1G09440	837467	NA	-0.318304	0.868122	0.99269	-0.515549	0.790983	0.996571	0.135188	0.610221	0.965001	-0.123033	0.948726	0.98364	-1.81083	0.443096	0.713235	NA	NA	NA	0.126474	0.947314	0.999648	0.197391	0.922532	0.999089	1.44269e+08	0.000125166	0.0626693	0.600088	0.800035	0.997728	NA	NA	NA	NA	NA	NA	-0.208065	0.913272	0.999447	-0.300361	0.876676	0.995118	1.44269e+08	7.48515e-05	0.0621043	0.482476	0.835359
AT1G09443	28717074	NA	-0.0653731	0.648551	0.961888	0.0352354	0.865045	0.998626	-0.110507	0.554217	0.952935	0.41933	0.0105308	0.065173	0.351658	0.0415613	0.162959	-0.0533223	0.626617	0.915087	0.0175288	0.924524	0.999648	0.127798	0.583933	0.999089	0.23729	0.162317	0.838611	0.0866124	0.590095	0.997728	-0.33088	0.0505295	0.191568	0.0558992	0.616534	0.929747	-0.0519622	0.7142	0.999228	0.177682	0.27832	0.912994	0.119794	0.505951	0.997451	0.503122	0.018022
AT1G09447	28717075	NA	-0.377112	0.123571	0.647612	0.352758	0.362754	0.996571	-0.168675	0.553219	0.952935	0.14785	0.509946	0.765881	-0.03637	0.886335	0.951385	-0.172782	0.502952	0.867841	-0.0517138	0.806173	0.999648	-0.0684106	0.858491	0.999089	0.291811	0.221118	0.891688	-0.0302213	0.900556	0.997728	0.0163687	0.949284	0.983716	0.412344	0.175127	0.652824	-0.433607	0.0903949	0.83002	0.296963	0.341009	0.947782	0.116696	0.665632	0.997451	0.113852	0.618728
AT1G09453	28717076	NA	-0.74077	0.0853115	0.572903	NA	NA	NA	NA	NA	NA	1.61227	0.491396	0.754144	-0.932534	0.15733	0.394504	-0.451633	0.737011	0.943303	0.94499	0.109317	0.999648	NA	NA	NA	-0.45014	0.814814	0.98817	-2.31768	0.218383	0.997728	0.0129176	0.991724	0.998046	0.565224	0.749505	0.953063	0.203094	0.720248	0.999228	NA	NA	NA	-1.78401	0.455316	0.997451	-0.696636	0.608968
AT1G09457	28717078	NA	NA	NA	NA	0.211805	0.719783	0.996571	0.493765	0.578919	0.956065	NA	NA	NA	-1.45177	0.161919	0.400025	NA	NA	NA	NA	NA	NA	0.112898	0.865178	0.999089	NA	NA	NA	0.926037	0.4183	0.997728	0.39007	0.675237	0.867872	NA	NA	NA	NA	NA	NA	0.339532	0.591271	0.984881	1.02297	0.217378	0.933093	NA	NA
AT1G09460	837469	NA	0.295771	0.801806	0.980743	0.214599	0.502204	0.996571	0.316119	0.418677	0.909742	0.583596	0.451934	0.72204	0.458953	0.435521	0.706049	-0.781124	0.133746	0.509552	-0.253182	0.837571	0.999648	-0.374533	0.220323	0.999089	-0.23033	0.667207	0.98817	-0.160521	0.8238	0.997728	-0.194447	0.726292	0.895494	0.845383	0.507148	0.897084	0.0417815	0.921222	0.999447	-0.146122	0.583336	0.984881	0.0827922	0.860838	0.998933	0.417825	0.278609
AT1G09463	28717079	NA	NA	NA	NA	NA	NA	NA	NA	NA	NA	NA	NA	NA	NA	NA	NA	NA	NA	NA	NA	NA	NA	NA	NA	NA	NA	NA	NA	NA	NA	NA	NA	NA	NA	NA	NA	NA	NA	NA	NA	NA	NA	NA	NA	NA	NA	NA	NA
AT1G09470	837470	AtNEAP3	-1.07961	0.273407	0.842262	0.229729	0.764016	0.996571	0.178176	0.789165	0.973877	-0.352373	0.667642	0.857019	NA	NA	NA	NA	NA	NA	0.483989	0.572999	0.999648	1.14591	0.155496	0.999089	NA	NA	NA	0.60062	0.473781	0.997728	-0.565593	0.700625	0.880886	0.597146	0.482122	0.883976	NA	NA	NA	NA	NA	NA	0.59764	0.422644	0.997451	0.243108	0.747182
AT1G09473	28717082	ath-MIR415	NA	NA	NA	NA	NA	NA	NA	NA	NA	NA	NA	NA	NA	NA	NA	NA	NA	NA	NA	NA	NA	NA	NA	NA	NA	NA	NA	NA	NA	NA	NA	NA	NA	NA	NA	NA	NA	NA	NA	NA	NA	NA	NA	NA	NA	NA	NA
AT1G09477	28717084	NA	NA	NA	NA	NA	NA	NA	NA	NA	NA	NA	NA	NA	NA	NA	NA	NA	NA	NA	NA	NA	NA	NA	NA	NA	NA	NA	NA	NA	NA	NA	NA	NA	NA	NA	NA	NA	NA	NA	NA	NA	NA	NA	NA	NA	NA	NA	NA
AT1G09483	837472	AtNEAP4	NA	NA	NA	NA	NA	NA	NA	NA	NA	NA	NA	NA	NA	NA	NA	NA	NA	NA	NA	NA	NA	NA	NA	NA	NA	NA	NA	NA	NA	NA	NA	NA	NA	NA	NA	NA	NA	NA	NA	NA	NA	NA	NA	NA	NA	NA	NA
AT1G09487	28717087	NA	NA	NA	NA	NA	NA	NA	NA	NA	NA	NA	NA	NA	NA	NA	NA	NA	NA	NA	NA	NA	NA	NA	NA	NA	NA	NA	NA	NA	NA	NA	NA	NA	NA	NA	NA	NA	NA	NA	NA	NA	NA	NA	NA	NA	NA	NA	NA
AT1G09490	837474	NA	NA	NA	NA	NA	NA	NA	NA	NA	NA	NA	NA	NA	NA	NA	NA	NA	NA	NA	NA	NA	NA	NA	NA	NA	NA	NA	NA	NA	NA	NA	NA	NA	NA	NA	NA	NA	NA	NA	NA	NA	NA	NA	NA	NA	NA	NA	NA
AT1G09493	28717088	NA	NA	NA	NA	NA	NA	NA	NA	NA	NA	NA	NA	NA	NA	NA	NA	NA	NA	NA	NA	NA	NA	NA	NA	NA	NA	NA	NA	NA	NA	NA	NA	NA	NA	0.683735	0.459989	0.872717	NA	NA	NA	NA	NA	NA	NA	NA	NA	NA	NA
AT1G09497	28717090	NA	NA	NA	NA	NA	NA	NA	NA	NA	NA	NA	NA	NA	NA	NA	NA	NA	NA	NA	NA	NA	NA	NA	NA	NA	NA	NA	NA	NA	NA	NA	NA	NA	NA	NA	NA	NA	NA	NA	NA	NA	NA	NA	NA	NA	NA	NA	NA
AT1G09500	837475	NA	NA	NA	NA	NA	NA	NA	NA	NA	NA	NA	NA	NA	NA	NA	NA	NA	NA	NA	NA	NA	NA	NA	NA	NA	NA	NA	NA	NA	NA	NA	NA	NA	NA	NA	NA	NA	NA	NA	NA	NA	NA	NA	NA	NA	NA	NA	NA
AT1G09503	28717091	NA	NA	NA	NA	NA	NA	NA	NA	NA	NA	NA	NA	NA	NA	NA	NA	NA	NA	NA	NA	NA	NA	NA	NA	NA	NA	NA	NA	NA	NA	NA	NA	NA	NA	NA	NA	NA	NA	NA	NA	NA	NA	NA	NA	NA	NA	NA	NA
AT1G09507	28717093	NA	NA	NA	NA	NA	NA	NA	NA	NA	NA	NA	NA	NA	NA	NA	NA	NA	NA	NA	NA	NA	NA	NA	NA	NA	NA	NA	NA	NA	NA	NA	NA	NA	NA	NA	NA	NA	NA	NA	NA	NA	NA	NA	NA	NA	NA	NA	NA
AT1G09510	837476	NA	NA	NA	NA	NA	NA	NA	NA	NA	NA	NA	NA	NA	NA	NA	NA	NA	NA	NA	NA	NA	NA	NA	NA	NA	NA	NA	NA	NA	NA	NA	NA	NA	NA	NA	NA	NA	NA	NA	NA	NA	NA	NA	NA	NA	NA	NA	NA
AT1G09513	28717094	NA	-0.0879342	0.386573	0.89576	-0.0701567	0.599359	0.996571	-0.119401	0.312379	0.855327	-1.25339	6.23854e-05	0.00348484	-0.877134	2.51908e-05	0.00203337	0.0354646	0.688479	0.932697	-0.0945543	0.479687	0.999648	0.0853008	0.558131	0.999089	0.00486833	0.968908	0.99678	-0.166587	0.204442	0.997728	1.215	1.44468e-05	0.0007659	-0.0685454	0.467059	0.877769	-0.189	0.157275	0.924497	0.0281931	0.802535	0.989354	-0.120108	0.311358	0.981735	-1.42025	4.2545e-06
AT1G09517	28717096	NA	-0.228666	0.662155	0.965988	0.178587	0.668817	0.996571	0.992983	0.0256367	0.329358	-1.10192	0.0291013	0.130126	-0.631534	0.185092	0.435905	-0.150372	0.665877	0.92781	-0.739078	0.0975906	0.999648	-0.530529	0.187377	0.999089	-0.581558	0.212408	0.88406	0.181255	0.637688	0.997728	-0.45867	0.419657	0.71168	1.04745	0.031524	0.310023	-0.972318	0.043747	0.702243	-0.337868	0.363932	0.959692	0.40338	0.229716	0.937509	-0.926582	0.104626
AT1G09520	837478	NA	NA	NA	NA	NA	NA	NA	NA	NA	NA	NA	NA	NA	NA	NA	NA	NA	NA	NA	NA	NA	NA	NA	NA	NA	NA	NA	NA	NA	NA	NA	NA	NA	NA	NA	NA	NA	NA	NA	NA	NA	NA	NA	NA	NA	NA	NA	NA
AT1G09523	28717097	NA	-0.176896	0.331611	0.88183	-0.439317	0.0478496	0.616576	-0.215714	0.120833	0.629646	0.885769	0.000227105	0.00684572	0.909521	0.00136967	0.0178602	-0.171552	0.127856	0.495579	-0.035534	0.846925	0.999648	0.148472	0.436846	0.999089	0.32919	0.215044	0.885703	0.0728476	0.568886	0.997728	-0.823118	0.00173186	0.0181905	0.0923885	0.384455	0.833632	-0.218927	0.11566	0.887273	-0.277959	0.172683	0.815892	0.11053	0.6588	0.997451	0.956888	0.000257116
AT1G09527	28717099	NA	NA	NA	NA	NA	NA	NA	NA	NA	NA	NA	NA	NA	NA	NA	NA	NA	NA	NA	NA	NA	NA	NA	NA	NA	NA	NA	NA	NA	NA	NA	NA	NA	NA	NA	NA	NA	NA	NA	NA	NA	NA	NA	NA	NA	NA	NA	NA
AT1G09530	837479	PAP3; PIF3; POC1	NA	NA	NA	NA	NA	NA	NA	NA	NA	NA	NA	NA	NA	NA	NA	NA	NA	NA	NA	NA	NA	NA	NA	NA	NA	NA	NA	NA	NA	NA	NA	NA	NA	NA	NA	NA	NA	NA	NA	NA	NA	NA	NA	NA	NA	NA	NA
AT1G09537	28717102	NA	0.0155542	0.972843	0.997723	-0.18862	0.736034	0.996571	-0.131723	0.838463	0.982474	1.1395	0.0137419	0.0786122	-1.02738	0.0255196	0.115363	0.0919376	0.745224	0.946659	0.178438	0.625864	0.999648	1.10682	0.0641175	0.999089	-0.135771	0.784346	0.98817	0.17265	0.685947	0.997728	0.511668	0.105788	0.316381	-0.201813	0.477992	0.882411	0.184694	0.709866	0.999228	0.928989	0.230772	0.885074	-0.276142	0.670957	0.997451	1.31531	0.0157481
AT1G09540	837480	ATMYB61; MYB61	NA	NA	NA	NA	NA	NA	NA	NA	NA	NA	NA	NA	NA	NA	NA	NA	NA	NA	NA	NA	NA	NA	NA	NA	NA	NA	NA	NA	NA	NA	NA	NA	NA	NA	NA	NA	NA	NA	NA	NA	NA	NA	NA	NA	NA	NA	NA
AT1G09543	28717103	NA	0.17794	0.199642	0.765577	0.657548	0.00469668	0.359968	-0.391445	0.0892938	0.555881	0.931895	0.00354336	0.0333676	1.40958	3.55912e-05	0.00223991	0.0354139	0.813165	0.959813	-0.130174	0.322133	0.999648	-0.24744	0.241445	0.999089	0.157131	0.416642	0.979649	-0.10386	0.634648	0.997728	-1.10152	0.00449664	0.0356368	0.0412713	0.803889	0.96106	0.0421264	0.716628	0.999228	0.423712	0.0287238	0.516486	-0.242274	0.306204	0.979644	0.824493	0.0087521
AT1G09553	28717106	NA	-0.44866	0.0787729	0.555587	0.467832	0.0680885	0.692643	0.291915	0.30057	0.850715	0.179169	0.471644	0.739746	0.420459	0.102955	0.298321	-0.0824356	0.677218	0.932295	0.309196	0.255739	0.999648	-0.276708	0.295129	0.999089	0.357795	0.174473	0.85174	-0.185199	0.360396	0.997728	-0.165485	0.550084	0.803028	0.0943679	0.667954	0.941031	-0.143335	0.56767	0.999228	0.204474	0.358768	0.9569	0.643297	0.047702	0.643613	-0.00492552	0.983288
AT1G09557	28717108	NA	NA	NA	NA	NA	NA	NA	NA	NA	NA	NA	NA	NA	NA	NA	NA	NA	NA	NA	NA	NA	NA	NA	NA	NA	NA	NA	NA	NA	NA	NA	NA	NA	NA	NA	NA	NA	NA	NA	NA	NA	NA	NA	NA	NA	NA	NA	NA
[truncated: 23,363 more rows]
[truncated: 7 more columns]

## Sheet: principal_component_analysis
sample	x_coordinate	y_coordinate			Total variance
[truncated: 54 more rows]
