# Supplementary material for: Systematic characterization of photoperiodic gene expression patterns reveals diverse seasonal transcriptional systems in Arabidopsis
Source: PLoS Biol. 2023 Sep 12;21(9):e3002283. doi: 10.1371/journal.pbio.3002283 (PMC10497145; doi:10.1371/journal.pbio.3002283)
Supplement: S5 Data — (XLSX) [file pbio.3002283.s017.xlsx]

## Sheet: Index
S5 Data. Cluster membership of genes and gene daily expression integral
Sheet	Column	Explanation
Cluster_membership	ID	TAIR ID of a gene that is one of the 8293 genes that are differentially expressed at p < 0.2
Cluster_membership	symbol	symbol of the gene
Cluster_membership	description	description of the gene
Cluster_membership	cluster_of_dynamicTreeCut_level3	the cluster that the gene is belonged to at tree cut level 3; clustering was performed with all 8293 genes; tree cut level 3 generates more clusters than tree cut level 2
Cluster_membership	exemplar_of_cluster_of_dynamicTreeCut_level3	gene exemplar of the cluster (at tree cut level 3) that the gene is belonged to; exemplar is selected by affinity propagation
Cluster_membership	cluster_of_dynamicTreeCut_level2	the cluster that the gene is belonged to at tree cut level 2; clustering was performed with all 8293 genes; tree cut level 3 generates more clusters than tree cut level 2
Cluster_membership	exemplar_of_cluster_of_dynamicTreeCut_level2	gene exemplar of the cluster (at tree cut level 2) that the gene is belonged to; exemplar is selected by affinity propagation
Cluster_membership	Differentially expressed at FDR < 0.05 (Benjamini-Hochberg correction)	whether a gene that is differentially expressed at p < 0.2 is also differentially expressed at FDR < 0.05
Daily_expression_integral	ID	TAIR ID of a gene that is detected
Daily_expression_integral	NCBI.ID	NACB ID of the gene
Daily_expression_integral	symbol	symbol of the gene
Daily_expression_integral	name	full name of the gene
Daily_expression_integral	description	description of the gene
Daily_expression_integral	details	Araport11 details of the gene
Daily_expression_integral	EQ_DEI	daily expression integral in equinox photoperiod (12L:12D) of the gene
Daily_expression_integral	LD_DEI	daily expression integral in long day photoperiod (16L:8D) of the gene
Daily_expression_integral	SD_DEI	daily expression integral in short day photoperiod (8L:16D) of the gene
Cluster_size	Cluster	Name of the cluster
Cluster_size	Gene Number at FDR < 0.05 (Benjamini-Hochberg Correction)	Number of genes in the cluster that is differentially expressed at FDR < 0.05
Cluster_size	Gene number at p-value < 0.2	Number of genes in the cluster that is differentially expressed at p < 0.2

## Sheet: Cluster_membership
ID	symbol	description	cluster_of_dynamicTreeCut_level3	exemplar_of_cluster_of_dynamicTreeCut_level3	cluster_of_dynamicTreeCut_level2	exemplar_of_cluster_of_dynamicTreeCut_level2	Differentially expressed at FDR < 0.05 (Benjamini-Hochberg correction)
AT1G01040	ASU1; ATDCL1; CAF; DCL1; EMB60; EMB76; SIN1; SUS1	Encodes a Dicer homolog. Dicer is a RNA helicase involved in microRNA processing. Mutations in this locus can result in embryo lethality. Embryo shape at seed maturity is globular-elongate. Other mutants convert the floral meristems to an indeterminate state, others yet show defects in ovule development. mRNA is expressed in all shoot tissues. DCL1 is able to produce miRNAs and siRNAs.; Encodes a…	11G	AT1G23310	11J	AT1G23310	FALSE
AT1G01050	AtPPa1; PPa1	Encodes a soluble protein with inorganic pyrophosphatase activity that is highly specific for Mg-inorganic pyrophosphate.; Encodes a soluble protein with inorganic pyrophosphatase activity that is highly specific for Mg-inorganic pyrophosphate.	3E	AT1G62200	3H	AT1G62200	FALSE
AT1G01060	LHY; LHY1	LHY encodes a myb-related putative transcription factor involved in circadian rhythm along with another myb transcription factor CCA1; LHY encodes a myb-related putative transcription factor involved in circadian rhythm along with another myb transcription factor CCA1	11G	AT1G23310	11J	AT1G23310	FALSE
AT1G01080	NA	NA	6B	AT1G62370	6E	AT1G62370	FALSE
AT1G01130	NA	NA	6F	AT1G04790	6G	AT4G28652	FALSE
AT1G01160	GIF2	Arabidopsis thaliana GRF1-interacting factor 2 (GIF2) mRNA	11P(11Ob)	AT5G09285	11O	AT5G01095	TRUE
AT1G01170	NA	NA	11X	AT5G08840	11U	AT5G08840	TRUE
AT1G01180	NA	NA	11P(11Ob)	AT5G09285	11O	AT5G01095	TRUE
AT1G01190	CYP78A8	member of CYP78A	2B	AT4G21515	2B	AT4G21515	FALSE
AT1G01300	NA	NA	11O(11Oa)	AT1G79700	11O	AT5G01095	TRUE
AT1G01320	REC1	NA	3F	AT3G62250	3I	AT1G70600	TRUE
AT1G01430	MOAT3; TBL25	Encodes a member of the TBL (TRICHOME BIREFRINGENCE-LIKE) gene family containing a plant-specific DUF231 (domain of unknown function) domain. TBL gene family has 46 members, two of which (TBR/AT5G06700 and TBL3/AT5G01360) have been shown to be involved in the synthesis and deposition of secondary wall cellulose, presumably by influencing the esterification state of pectic polymers. A nomenclature…	3B	AT4G22710	3B	AT4G22710	FALSE
AT1G01450	NA	NA	11P(11Ob)	AT5G09285	11O	AT5G01095	TRUE
AT1G01470	AtLEA14; LEA1; LEA14; LSR3	Encodes late-embryogenesis abundant protein whose mRNA levels are induced in response to wounding and light stress. Might be involved in protection against dessication.; Encodes late-embryogenesis abundant protein whose mRNA levels are induced in response to wounding and light stress. Might be involved in protection against dessication.; Encodes late-embryogenesis abundant protein whose mRNA leve…	4O	AT4G13510	4J	AT5G01210	FALSE
AT1G01490	AtHMP01	NA	11P(11Ob)	AT5G09285	11O	AT5G01095	TRUE
AT1G01540	NA	NA	11U	AT1G14890	11R	AT1G14890	FALSE
AT1G01550	BPS1	BYPASS1, required to prevent constitutive production of a root-derived graft-transmissible signal	4C	AT1G77138	4B	AT5G16270	FALSE
AT1G01620	PIP1;3; PIP1C; TMP-B	a member of the plasma membrane intrinsic protein subfamily PIP1. localizes to the plasma membrane and exhibits water transport activity in Xenopus oocyte. expressed ubiquitously and protein level decreases slightly during leaf development.; a member of the plasma membrane intrinsic protein subfamily PIP1. localizes to the plasma membrane and exhibits water transport activity in Xenopus oocyte. e…	11P(11Ob)	AT5G09285	11O	AT5G01095	TRUE
AT1G01630	NA	NA	3J	AT4G02890	3M	AT4G02890	FALSE
AT1G01640	NA	Putative role in flower development. Comparison of SALK_011721C to Columbia wild type resulted in a trend toward earlier flowering in the mutant (P=0.1) (Stapleton and Woodruff 2009, personal communication).	3J	AT4G02890	3M	AT4G02890	FALSE
AT1G01700	ATROPGEF2; ROPGEF2	Encodes a member of KPP-like gene family, homolog of KPP (kinase partner protein) gene in tomato. Also a member of the RopGEF (guanine nucleotide exchange factor) family, containing the novel PRONE domain (plant-specific Rop nucleotide exchanger), which is exclusively active towards members of the Rop subfamily.; Encodes a member of KPP-like gene family, homolog of KPP (kinase partner protein) ge…	11P(11Ob)	AT5G09285	11O	AT5G01095	FALSE
AT1G01720	ANAC002; ANAC2; ATAF1	Belongs to a large family of putative transcriptional activators with NAC domain. Transcript level increases in response to wounding and abscisic acid. ATAF1 attentuates ABA signaling and sythesis. Mutants are hyposensitive to ABA.; Belongs to a large family of putative transcriptional activators with NAC domain. Transcript level increases in response to wounding and abscisic acid. ATAF1 attentua…	12B	AT5G44200	12B	AT5G44200	FALSE
AT1G01725	NA	NA	11P(11Ob)	AT5G09285	11O	AT5G01095	TRUE
AT1G01730	NA	NA	3N	AT3G46668	3O	AT3G07835	FALSE
AT1G01750	ADF11	NA	6D	AT2G39430	6F	AT2G39430	FALSE
AT1G01760	AtTAD1; TAD1	NA	11P(11Ob)	AT5G09285	11O	AT5G01095	TRUE
AT1G01770	NA	NA	3E	AT1G62200	3H	AT1G62200	FALSE
AT1G01800	NA	NA	11I	AT3G14460	11L	AT3G14460	FALSE
AT1G01820	PEX11C	member of the peroxin11 (PEX11) gene family, integral to peroxisome membrane, controls peroxisome proliferation.	4D	AT5G65220	4C	AT5G65220	FALSE
AT1G01830	NA	NA	11P(11Ob)	AT5G09285	11O	AT5G01095	TRUE
AT1G01840	NA	NA	3X	AT3G07375	3R	AT1G07993	FALSE
AT1G01900	ATSBT1.1; SBTI1.1	Encodes AtSBT1.1, a subtilisin-like serine protease. Cleaves the phytosulfokine AtPSK4, a growth promoting peptide.; Encodes AtSBT1.1, a subtilisin-like serine protease. Cleaves the phytosulfokine AtPSK4, a growth promoting peptide.	2F	AT4G06995	2C	AT5G42760	FALSE
AT1G01910	AtGET3a; GET3a	NA	3X	AT3G07375	3R	AT1G07993	TRUE
AT1G01960	BIG3; EDA10	NA	4B	AT3G52070	4B	AT5G16270	TRUE
AT1G02020	NA	NA	3Q	AT4G24413	3O	AT3G07835	TRUE
AT1G02065	SPL8	Encodes an SBP-box gene, a member of the SPL gene family. Mutants are affected in micro- and megasporogenesis, trichome formation on sepals, and stamen filament elongation.	11B	AT1G29050	11B	AT1G29050	TRUE
AT1G02067	NA	NA	3AB	AT5G19590	3X	AT3G57700	FALSE
AT1G02110	NA	NA	3J	AT4G02890	3M	AT4G02890	TRUE
AT1G02120	VAD1	Encodes VAD1 (Vascular Associated Death1), a regulator of cell death and defense responses in vascular tissues. VAD1 is a putative membrane associated protein and contains a GRAM domain. vad1 is a lesion mimic mutant that exhibits light conditional appearance of propagative HR (hypersensitive response)-like lesions along the vascular system.	11AA	AT3G25690	11W	AT1G69850	FALSE
AT1G02140	HAP1; MAGO; MEE63	NA	3A	AT1G76260	3A	AT1G76260	FALSE
AT1G02150	NA	NA	11AC	AT2G46800	11X	ATCG00480	FALSE
AT1G02310	MAN1	NA	3M	AT4G37409	3O	AT3G07835	FALSE
AT1G02430	ARFD1B; ATARFD1B	A member of ARF GTPase family. A thaliana has 21 members of this family, known to be essential for vesicle coating and uncoating and functions in GTP-binding. Gene encoding ADP-ribosylation factor and similar to other ARFs and ARF-like proteins.; A member of ARF GTPase family. A thaliana has 21 members of this family, known to be essential for vesicle coating and uncoating and functions in GTP-bi…	12A	AT3G13110	12A	AT3G13110	FALSE
AT1G02500	AtSAM1; MAT1; METK1; SAM-1; SAM1	encodes a S-adenosylmethionine synthetase. SAM1 is regulated by protein S-nitrosylation. The covalent binding of nitric oxide (NO) to the Cys114 residue inhibits the enzyme activity.; encodes a S-adenosylmethionine synthetase. SAM1 is regulated by protein S-nitrosylation. The covalent binding of nitric oxide (NO) to the Cys114 residue inhibits the enzyme activity.; encodes a S-adenosylmethionine …	11E	AT1G19000	11H	AT1G19000	FALSE
AT1G02560	CLPP5; NCLPP1; NCLPP5	One of several nuclear-encoded ClpPs (caseinolytic protease). Contains a highly conserved catalytic triad of Ser-type proteases (Ser-His-Asp). The name reflects nomenclature described in Adam et. al (2001).; One of several nuclear-encoded ClpPs (caseinolytic protease). Contains a highly conserved catalytic triad of Ser-type proteases (Ser-His-Asp). The name reflects nomenclature described in Adam…	4M	AT5G20630	4I	AT1G07323	FALSE
AT1G02620	NA	NA	11O(11Oa)	AT1G79700	11O	AT5G01095	TRUE
AT1G02640	ATBXL2; BXL2	encodes a protein similar to a beta-xylosidase located in the extracellular matrix. This is a member of glycosyl hydrolase family 3 and has six other closely related members.; encodes a protein similar to a beta-xylosidase located in the extracellular matrix. This is a member of glycosyl hydrolase family 3 and has six other closely related members.	11P(11Ob)	AT5G09285	11O	AT5G01095	FALSE
AT1G02650	NA	NA	11O(11Oa)	AT1G79700	11O	AT5G01095	TRUE
AT1G02700	NA	NA	11V	AT5G28300	11S	AT5G28300	TRUE
AT1G02710	NA	NA	6K	AT5G18380	6K	AT5G18380	FALSE
AT1G02720	AtGATL5; GATL5	Encodes a protein with putative galacturonosyltransferase activity.; Encodes a protein with putative galacturonosyltransferase activity.	6K	AT5G18380	6K	AT5G18380	FALSE
AT1G02780	emb2386	NA	3F	AT3G62250	3I	AT1G70600	FALSE
AT1G02810	NA	NA	6A	AT5G20540	6A	AT5G56220	FALSE
AT1G02820	AtLEA3; LEA2; LEA3	NA	3J	AT4G02890	3M	AT4G02890	FALSE
AT1G02840	At-SR34; ATSRP34; SR1; SR34; SRP34	SR1 is a plant homologue of the human general/alternative splicing factor SF2/ASF.; SR1 is a plant homologue of the human general/alternative splicing factor SF2/ASF.; SR1 is a plant homologue of the human general/alternative splicing factor SF2/ASF.; SR1 is a plant homologue of the human general/alternative splicing factor SF2/ASF.; SR1 is a plant homologue of the human general/alternative splic…	11P(11Ob)	AT5G09285	11O	AT5G01095	FALSE
AT1G02860	BAH1; NLA; SYG1	Encodes a likely ubiquitin E3 ligase with RING and SPX domains that is involved in mediating immune responses. Targeted by MIR827.; Encodes a likely ubiquitin E3 ligase with RING and SPX domains that is involved in mediating immune responses. Targeted by MIR827.; Encodes a likely ubiquitin E3 ligase with RING and SPX domains that is involved in mediating immune responses. Targeted by MIR827.	4I	AT5G66520	4G	AT5G66520	TRUE
AT1G02890	NA	NA	10A	AT5G03280	10A	AT2G07875	FALSE
AT1G02920	ATGST11; ATGSTF7; ATGSTF8; GST11; GSTF7	Encodes glutathione transferase belonging to the phi class of GSTs. Naming convention according to Wagner et al. (2002).; Encodes glutathione transferase belonging to the phi class of GSTs. Naming convention according to Wagner et al. (2002).; Encodes glutathione transferase belonging to the phi class of GSTs. Naming convention according to Wagner et al. (2002).; Encodes glutathione transferase b…	3AG	AT5G66120	3Y	AT4G09715	FALSE
AT1G02930	ATGST1; ATGSTF3; ATGSTF6; ERD11; GST1; GSTF6	Encodes glutathione transferase belonging to the phi class of GSTs. Naming convention according to Wagner et al. (2002).; Encodes glutathione transferase belonging to the phi class of GSTs. Naming convention according to Wagner et al. (2002).; Encodes glutathione transferase belonging to the phi class of GSTs. Naming convention according to Wagner et al. (2002).; Encodes glutathione transferase b…	11R	AT3G16785	11P	AT1G11330	FALSE
AT1G02952	NA	NA	6G	AT4G28652	6G	AT4G28652	TRUE
AT1G03080	NET1D	NA	11U	AT1G14890	11R	AT1G14890	FALSE
AT1G03090	MCCA	MCCA is the biotinylated subunit of the dimer MCCase, which is involved in leucine degradation. Both subunits are nuclear coded and the active enzyme is located in the mitochondrion.	11O(11Oa)	AT1G79700	11O	AT5G01095	TRUE
AT1G03100	NA	NA	11M	AT4G26288	11O	AT5G01095	TRUE
AT1G03130	PSAD-2	Encodes a protein predicted by sequence similarity with spinach PsaD to be photosystem I reaction center subunit II (PsaD2)	3W	AT1G08380	3R	AT1G07993	FALSE
AT1G03140	PRP18a	NA	3X	AT3G07375	3R	AT1G07993	TRUE
AT1G03220	SAP2	NA	11I	AT3G14460	11L	AT3G14460	FALSE
AT1G03230	SAP1	NA	6K	AT5G18380	6K	AT5G18380	FALSE
AT1G03290	NA	NA	11O(11Oa)	AT1G79700	11O	AT5G01095	TRUE
AT1G03350	NA	NA	1A	AT3G17810	1A	AT3G17810	FALSE
AT1G03380	ATATG18G; ATG18G	NA	11H	AT5G32440	11K	AT5G32440	FALSE
AT1G03410	2A6	NA	4D	AT5G65220	4C	AT5G65220	TRUE
AT1G03440	NA	NA	11O(11Oa)	AT1G79700	11O	AT5G01095	TRUE
AT1G03475	ATCPO-I; HEMF1; LIN2	Encodes coproporphyrinogen III oxidase, a key enzyme in the biosynthetic pathway of chlorophyll and heme, a tetrapyrrole pathway. Mutants express cytological and molecular markers associated with the defense responses, usually activated by pathogen infection.; Encodes coproporphyrinogen III oxidase, a key enzyme in the biosynthetic pathway of chlorophyll and heme, a tetrapyrrole pathway. Mutants …	4M	AT5G20630	4I	AT1G07323	FALSE
AT1G03495	NA	NA	3J	AT4G02890	3M	AT4G02890	TRUE
AT1G03545	NA	NA	11P(11Ob)	AT5G09285	11O	AT5G01095	TRUE
AT1G03550	AtSCAMP4; SCAMP4	NA	11P(11Ob)	AT5G09285	11O	AT5G01095	TRUE
AT1G03590	NA	NA	11F	AT5G45500	11I	AT5G45500	FALSE
AT1G03600	PSB27	NA	11G	AT1G23310	11J	AT1G23310	FALSE
AT1G03610	NA	NA	11O(11Oa)	AT1G79700	11O	AT5G01095	FALSE
AT1G03630	POR; PORC	Encodes for a protein with protochlorophyllide oxidoreductase activity. The enzyme is NADPH- and light-dependent.; Encodes for a protein with protochlorophyllide oxidoreductase activity. The enzyme is NADPH- and light-dependent.	10A	AT5G03280	10A	AT2G07875	FALSE
AT1G03730	NA	NA	3K	AT3G01485	3N	AT3G01485	TRUE
AT1G03740	NA	NA	3X	AT3G07375	3R	AT1G07993	FALSE
AT1G03750	CHR9	NA	3AF	AT4G09715	3Y	AT4G09715	FALSE
AT1G03760	NA	NA	11P(11Ob)	AT5G09285	11O	AT5G01095	FALSE
AT1G03780	AtTPX2; TPX2	Homolog of vertebrate TPX2. Protein has three domains involved in nuclear targeting, one in nuclear export and two in microtubule binding. Involved in mitotic spindle assembly during late prophase and early prometaphase.; Homolog of vertebrate TPX2. Protein has three domains involved in nuclear targeting, one in nuclear export and two in microtubule binding. Involved in mitotic spindle assembly d…	6G	AT4G28652	6G	AT4G28652	FALSE
AT1G03800	ATERF10; ERF10	encodes a member of the ERF (ethylene response factor) subfamily B-1 of ERF/AP2 transcription factor family (ATERF-10). The protein contains one AP2 domain. There are 15 members in this subfamily including ATERF-3, ATERF-4, ATERF-7, and leafy petiole.; encodes a member of the ERF (ethylene response factor) subfamily B-1 of ERF/AP2 transcription factor family (ATERF-10). The protein contains one A…	11P(11Ob)	AT5G09285	11O	AT5G01095	TRUE
AT1G03850	ATGRXS13; GRXS13; ROXY18	NA	3AF	AT4G09715	3Y	AT4G09715	FALSE
AT1G03870	FLA9	fasciclin-like arabinogalactan-protein 9 (Fla9)	11P(11Ob)	AT5G09285	11O	AT5G01095	TRUE
AT1G03900	ABCI18; ATNAP4; NAP4	member of NAP family, an heterogeneous subfamily of the ATP-binding Cassette (ABC) superfamily of membrane transporters. The NAPs proteins are characterized by having only one nucleotide-binding folds (NBFs) domain.; member of NAP family, an heterogeneous subfamily of the ATP-binding Cassette (ABC) superfamily of membrane transporters. The NAPs proteins are characterized by having only one nucleo…	11P(11Ob)	AT5G09285	11O	AT5G01095	FALSE
AT1G03940	NA	NA	3J	AT4G02890	3M	AT4G02890	TRUE
AT1G03970	GBF4	encodes a basic leucine zipper G-box binding factor that can bind to G-box motifs only as heterodimers with GBF2 or GBF3. A single amino acid change can confer G-box binding as homodimers.	9A	AT5G51410	9A	AT5G51410	FALSE
AT1G03990	NA	NA	11G	AT1G23310	11J	AT1G23310	TRUE
AT1G03993	NA	NA	2B	AT4G21515	2B	AT4G21515	FALSE
AT1G04007	NA	NA	11P(11Ob)	AT5G09285	11O	AT5G01095	TRUE
AT1G04013	NA	NA	11X	AT5G08840	11U	AT5G08840	TRUE
AT1G04017	NA	NA	3O	AT4G36808	3O	AT3G07835	FALSE
AT1G04023	NA	NA	3N	AT3G46668	3O	AT3G07835	FALSE
AT1G04030	NA	NA	11I	AT3G14460	11L	AT3G14460	TRUE
AT1G04037	NA	NA	2B	AT4G21515	2B	AT4G21515	FALSE
AT1G04040	NA	NA	11I	AT3G14460	11L	AT3G14460	TRUE
AT1G04047	NA	NA	11R	AT3G16785	11P	AT1G11330	FALSE
AT1G04053	NA	NA	3D	AT1G09770	3G	AT1G09770	FALSE
AT1G04057	NA	NA	11P(11Ob)	AT5G09285	11O	AT5G01095	FALSE
AT1G04067	NA	NA	3J	AT4G02890	3M	AT4G02890	FALSE
AT1G04073	NA	NA	4K	AT3G10040	4H	AT3G10040	FALSE
AT1G04077	NA	NA	3O	AT4G36808	3O	AT3G07835	TRUE
AT1G04083	NA	NA	4A	AT1G04503	4A	AT1G04503	FALSE
AT1G04097	NA	NA	11P(11Ob)	AT5G09285	11O	AT5G01095	FALSE
AT1G04103	NA	NA	3J	AT4G02890	3M	AT4G02890	FALSE
AT1G04105	NA	NA	3V	AT1G65960	3R	AT1G07993	FALSE
AT1G04117	NA	NA	4L	AT3G22121	4I	AT1G07323	FALSE
AT1G04133	NA	NA	11O(11Oa)	AT1G79700	11O	AT5G01095	TRUE
AT1G04140	NA	NA	4J	AT2G01630	4H	AT3G10040	FALSE
AT1G04147	NA	NA	11O(11Oa)	AT1G79700	11O	AT5G01095	TRUE
AT1G04157	NA	NA	11O(11Oa)	AT1G79700	11O	AT5G01095	TRUE
AT1G04163	NA	NA	3K	AT3G01485	3N	AT3G01485	TRUE
AT1G04183	NA	NA	14A	AT3G07805	14B	AT3G28100	TRUE
AT1G04203	NA	NA	11O(11Oa)	AT1G79700	11O	AT5G01095	FALSE
AT1G04220	DAISY; KCS2	Encodes KCS2, a member of the 3-ketoacyl-CoA synthase family involved in the biosynthesis of VLCFA (very long chain fatty acids).; Encodes KCS2, a member of the 3-ketoacyl-CoA synthase family involved in the biosynthesis of VLCFA (very long chain fatty acids).	3E	AT1G62200	3H	AT1G62200	TRUE
AT1G04233	NA	NA	4N	AT2G33830	4J	AT5G01210	TRUE
AT1G04237	NA	NA	11I	AT3G14460	11L	AT3G14460	TRUE
AT1G04240	IAA3; SHY2	SHY2/IAA3 regulates multiple auxin responses in roots. It is induced rapidly by IAA, and has been shown to be phosphorylated by oat phytochrome A in vitro.; SHY2/IAA3 regulates multiple auxin responses in roots. It is induced rapidly by IAA, and has been shown to be phosphorylated by oat phytochrome A in vitro.	8A	AT5G10750	8A	AT5G10750	FALSE
AT1G04247	NA	NA	3E	AT1G62200	3H	AT1G62200	TRUE
AT1G04270	RPS15	Encodes cytosolic ribosomal protein S15.	3I	AT1G54270	3L	AT1G54270	FALSE
AT1G04280	NADKc	NA	11P(11Ob)	AT5G09285	11O	AT5G01095	TRUE
AT1G04290	NA	NA	3J	AT4G02890	3M	AT4G02890	FALSE
AT1G04295	NA	NA	3O	AT4G36808	3O	AT3G07835	TRUE
AT1G04297	NA	NA	4M	AT5G20630	4I	AT1G07323	FALSE
AT1G04300	MUSE13; TRAF1b	NA	11P(11Ob)	AT5G09285	11O	AT5G01095	TRUE
AT1G04303	NA	NA	6A	AT5G20540	6B	AT5G53810	FALSE
AT1G04323	NA	NA	3K	AT3G01485	3N	AT3G01485	TRUE
AT1G04343	NA	NA	3X	AT3G07375	3R	AT1G07993	TRUE
AT1G04347	NA	NA	3D	AT1G09770	3G	AT1G09770	FALSE
AT1G04350	NA	encodes a protein whose sequence is similar to 2-oxoglutarate-dependent dioxygenase	11S	AT1G63240	11P	AT1G11330	FALSE
AT1G04353	NA	NA	3L	AT1G06002	3O	AT3G07835	TRUE
AT1G04357	NA	NA	2D	AT1G56180	2C	AT5G42760	FALSE
AT1G04367	NA	NA	13A	AT3G07805	13C	AT1G35242	FALSE
AT1G04380	NA	encodes a protein similar to a 2-oxoglutarate-dependent dioxygenase	3A	AT1G76260	3A	AT1G76260	FALSE
AT1G04410	c-NAD-MDH1	NA	3E	AT1G62200	3H	AT1G62200	FALSE
AT1G04413	NA	NA	4N	AT2G33830	4J	AT5G01210	FALSE
AT1G04427	NA	NA	11R	AT3G16785	11P	AT1G11330	FALSE
AT1G04433	NA	NA	3J	AT4G02890	3M	AT4G02890	FALSE
AT1G04437	NA	NA	11P(11Ob)	AT5G09285	11O	AT5G01095	TRUE
AT1G04463	NA	NA	11P(11Ob)	AT5G09285	11O	AT5G01095	FALSE
AT1G04467	NA	NA	3K	AT3G01485	3N	AT3G01485	TRUE
AT1G04473	NA	NA	4J	AT2G01630	4H	AT3G10040	FALSE
AT1G04477	NA	NA	11O(11Oa)	AT1G79700	11O	AT5G01095	TRUE
AT1G04480	NA	NA	11X	AT5G08840	11U	AT5G08840	FALSE
AT1G04487	NA	NA	3X	AT3G07375	3R	AT1G07993	FALSE
AT1G04493	NA	NA	11D	AT3G62080	11G	AT5G42440	FALSE
AT1G04497	NA	NA	7A	AT5G40570	7A	AT5G40570	FALSE
AT1G04503	NA	NA	4A	AT1G04503	4A	AT1G04503	TRUE
AT1G04513	NA	NA	11O(11Oa)	AT1G79700	11O	AT5G01095	TRUE
AT1G04530	TPR4	NA	2G	AT4G11780	2C	AT5G42760	FALSE
AT1G04537	NA	NA	4N	AT2G33830	4J	AT5G01210	TRUE
AT1G04540	NA	NA	11G	AT1G23310	11J	AT1G23310	FALSE
AT1G04567	NA	NA	3B	AT4G22710	3C	AT2G01750	FALSE
AT1G04587	NA	NA	11P(11Ob)	AT5G09285	11O	AT5G01095	TRUE
AT1G04647	NA	NA	11O(11Oa)	AT1G79700	11O	AT5G01095	TRUE
AT1G04657	NA	NA	3J	AT4G02890	3M	AT4G02890	FALSE
AT1G04680	NA	NA	3S	AT3G62540	3P	AT5G18705	FALSE
AT1G04697	NA	NA	3J	AT4G02890	3M	AT4G02890	FALSE
AT1G04707	NA	NA	6D	AT2G39430	6F	AT2G39430	FALSE
AT1G04723	NA	NA	4O	AT4G13510	4J	AT5G01210	FALSE
AT1G04737	NA	NA	4M	AT5G20630	4I	AT1G07323	FALSE
AT1G04760	ATVAMP726; VAMP726	member of Synaptobrevin -like protein family; member of Synaptobrevin -like protein family	3O	AT4G36808	3O	AT3G07835	TRUE
AT1G04767	NA	NA	2A	AT1G12150	2A	AT1G12150	FALSE
AT1G04773	NA	NA	6A	AT5G20540	6A	AT5G56220	TRUE
AT1G04780	NA	NA	11B	AT1G29050	11B	AT1G29050	FALSE
AT1G04790	NA	NA	6F	AT1G04790	6G	AT4G28652	TRUE
AT1G04800	NA	NA	6G	AT4G28652	6G	AT4G28652	TRUE
AT1G04803	NA	NA	6F	AT1G04790	6G	AT4G28652	FALSE
AT1G04810	NA	NA	11O(11Oa)	AT1G79700	11O	AT5G01095	TRUE
AT1G04820	TOR2; TUA4	Encodes an alpha tubulin isoform that is expressed in roots, leaves and flowers.; Encodes an alpha tubulin isoform that is expressed in roots, leaves and flowers.	3J	AT4G02890	3M	AT4G02890	FALSE
AT1G04823	NA	NA	3J	AT4G02890	3M	AT4G02890	TRUE
AT1G04827	NA	NA	11P(11Ob)	AT5G09285	11O	AT5G01095	FALSE
AT1G04833	NA	NA	3V	AT1G65960	3R	AT1G07993	TRUE
AT1G04837	NA	NA	3O	AT4G36808	3O	AT3G07835	TRUE
AT1G04850	NA	NA	11AA	AT3G25690	11W	AT1G69850	FALSE
AT1G04853	NA	NA	4O	AT4G13510	4J	AT5G01210	FALSE
AT1G04873	NA	NA	3W	AT1G08380	3R	AT1G07993	TRUE
AT1G04877	NA	NA	11R	AT3G16785	11P	AT1G11330	FALSE
AT1G04883	NA	NA	3K	AT3G01485	3N	AT3G01485	FALSE
AT1G04893	NA	NA	11M	AT4G26288	11O	AT5G01095	TRUE
AT1G04900	NA	NA	3B	AT4G22710	3E	AT2G24050	TRUE
AT1G04910	NA	NA	12A	AT3G13110	12A	AT3G13110	TRUE
AT1G04913	NA	NA	3V	AT1G65960	3R	AT1G07993	FALSE
AT1G04917	NA	NA	1A	AT3G17810	1A	AT3G17810	FALSE
AT1G04927	NA	NA	3K	AT3G01485	3N	AT3G01485	FALSE
AT1G04933	NA	NA	6I	ATCG00010	6I	ATCG00010	FALSE
AT1G04953	NA	NA	3K	AT3G01485	3N	AT3G01485	FALSE
AT1G04973	NA	NA	11I	AT3G14460	11L	AT3G14460	FALSE
AT1G04977	NA	NA	11G	AT1G23310	11J	AT1G23310	FALSE
AT1G04985	NA	NA	11O(11Oa)	AT1G79700	11O	AT5G01095	FALSE
AT1G05010	ACO4; EAT1; EFE	Encodes 1-aminocyclopropane-1-carboxylate oxidase; Encodes 1-aminocyclopropane-1-carboxylate oxidase; Encodes 1-aminocyclopropane-1-carboxylate oxidase	11G	AT1G23310	11J	AT1G23310	FALSE
AT1G05017	NA	NA	2C	AT4G03260	2C	AT5G42760	FALSE
AT1G05020	AP180; PICALM6	NA	11Q	AT1G31950	11O	AT5G01095	TRUE
AT1G05023	NA	NA	11M	AT4G26288	11O	AT5G01095	TRUE
AT1G05033	NA	NA	6F	AT1G04790	6G	AT4G28652	TRUE
AT1G05035	NA	NA	3K	AT3G01485	3N	AT3G01485	FALSE
AT1G05043	NA	NA	3K	AT3G01485	3N	AT3G01485	FALSE
AT1G05047	NA	NA	3K	AT3G01485	3N	AT3G01485	TRUE
AT1G05077	NA	NA	3AF	AT4G09715	3Y	AT4G09715	FALSE
AT1G05083	NA	NA	3AA	AT5G38720	3V	AT4G23740	FALSE
AT1G05100	MAPKKK18	member of MEKK subfamily	11I	AT3G14460	11L	AT3G14460	FALSE
AT1G05123	NA	NA	11I	AT3G14460	11L	AT3G14460	FALSE
AT1G05143	NA	NA	6F	AT1G04790	6G	AT4G28652	FALSE
AT1G05147	NA	NA	11O(11Oa)	AT1G79700	11O	AT5G01095	TRUE
AT1G05183	NA	NA	11P(11Ob)	AT5G09285	11O	AT5G01095	TRUE
AT1G05187	NA	NA	6A	AT5G20540	6B	AT5G53810	FALSE
AT1G05190	EMB2394; RPL6	NA	4D	AT5G65220	4C	AT5G65220	FALSE
AT1G05200	ATGLR3.4; GLR3.4; GLUR3	member of Putative ligand-gated ion channel subunit family; member of Putative ligand-gated ion channel subunit family; member of Putative ligand-gated ion channel subunit family	3AB	AT5G19590	3X	AT3G57700	FALSE
AT1G05203	NA	NA	11X	AT5G08840	11U	AT5G08840	TRUE
AT1G05205	NA	NA	3D	AT1G09770	3G	AT1G09770	TRUE
AT1G05207	NA	NA	3W	AT1G08380	3R	AT1G07993	TRUE
AT1G05213	NA	NA	3J	AT4G02890	3M	AT4G02890	TRUE
AT1G05230	HDG2	Encodes a homeobox-leucine zipper family protein belonging to the HD-ZIP IV family. Mutants have trichomes that appear glass-like under a dissecting microscope as compared to the wild-type trichomes. The mutations do not affect trichome growth or branch number.	11J	AT2G45685	11M	AT2G45685	FALSE
AT1G05240	PR9	NA	2E	AT4G01070	2C	AT5G42760	FALSE
AT1G05243	NA	NA	4L	AT3G22121	4I	AT1G07323	FALSE
AT1G05253	NA	NA	11G	AT1G23310	11J	AT1G23310	TRUE
AT1G05257	NA	NA	3J	AT4G02890	3M	AT4G02890	FALSE
AT1G05267	NA	NA	11I	AT3G14460	11L	AT3G14460	FALSE
AT1G05277	NA	NA	11P(11Ob)	AT5G09285	11O	AT5G01095	TRUE
AT1G05283	NA	NA	11G	AT1G23310	11J	AT1G23310	FALSE
AT1G05287	NA	NA	3P	AT2G07325	3O	AT3G07835	FALSE
AT1G05293	NA	NA	3J	AT4G02890	3M	AT4G02890	TRUE
AT1G05297	NA	NA	3X	AT3G07375	3R	AT1G07993	FALSE
AT1G05303	NA	NA	11G	AT1G23310	11J	AT1G23310	FALSE
AT1G05317	NA	NA	3D	AT1G09770	3G	AT1G09770	TRUE
AT1G05327	NA	NA	3L	AT1G06002	3O	AT3G07835	TRUE
AT1G05333	NA	NA	11O(11Oa)	AT1G79700	11O	AT5G01095	TRUE
AT1G05337	NA	NA	3AG	AT5G66120	3Y	AT4G09715	TRUE
AT1G05347	NA	NA	14A	AT3G07805	14A	AT1G05347	FALSE
AT1G05353	NA	NA	3J	AT4G02890	3M	AT4G02890	FALSE
AT1G05363	NA	NA	11P(11Ob)	AT5G09285	11O	AT5G01095	FALSE
AT1G05380	NA	NA	11AC	AT2G46800	11X	ATCG00480	FALSE
AT1G05447	NA	NA	14A	AT3G07805	14C	AT1G78130	FALSE
AT1G05453	NA	NA	11L	AT1G05453	11O	AT5G01095	TRUE
AT1G05463	NA	NA	4N	AT2G33830	4J	AT5G01210	FALSE
AT1G05467	NA	NA	4N	AT2G33830	4J	AT5G01210	FALSE
AT1G05523	NA	NA	3M	AT4G37409	3O	AT3G07835	FALSE
AT1G05553	NA	NA	11P(11Ob)	AT5G09285	11O	AT5G01095	TRUE
AT1G05557	NA	NA	3J	AT4G02890	3M	AT4G02890	TRUE
AT1G05560	UGT1; UGT75B1	A UDP-glucose transferase localized in the phragmoplast. It has been co-purified with the callose synthase complex and may transfer UDP-glucose from sucrose synthase to the callose synthase and thus help form a substrate channel for the synthesis of callose at the forming cell plate. Induced by salicylic acid. Independent of NPR1 for their induction by salicylic acid. UGT1 encodes a protein with …	11P(11Ob)	AT5G09285	11O	AT5G01095	TRUE
AT1G05562	NA	NA	3D	AT1G09770	3G	AT1G09770	TRUE
AT1G05607	NA	NA	4N	AT2G33830	4J	AT5G01210	TRUE
AT1G05630	5PTASE13; AT5PTASE13	Encodes an inositol polyphosphate 5-phosphatase with phosphatase activity toward only Ins(1,4,5)P3. Induced in response to ABA and wounding treatments. Expressed in young seedlings and flowers, while no transcripts were detectable in maturated roots, stems, and rosette leaves Modulates the development of cotyledon veins through its regulation of auxin homeostasis. Involved in blue light lightstim…	11J	AT2G45685	11M	AT2G45685	TRUE
AT1G05640	NA	NA	4I	AT5G66520	4G	AT5G66520	FALSE
AT1G05687	NA	NA	3T	AT5G18705	3P	AT5G18705	TRUE
AT1G05703	NA	NA	3X	AT3G07375	3R	AT1G07993	FALSE
AT1G05707	NA	NA	4C	AT1G77138	4B	AT5G16270	FALSE
AT1G05723	NA	NA	6G	AT4G28652	6G	AT4G28652	FALSE
AT1G05730	NA	NA	4N	AT2G33830	4J	AT5G01210	TRUE
AT1G05733	NA	NA	3K	AT3G01485	3N	AT3G01485	TRUE
AT1G05750	CLB19; PDE247	Encodes a pentatricopeptide repeat protein required for editing of rpoA and clpP chloroplast transcripts.; Encodes a pentatricopeptide repeat protein required for editing of rpoA and clpP chloroplast transcripts.	6G	AT4G28652	6G	AT4G28652	FALSE
AT1G05753	NA	NA	14A	AT3G07805	14A	AT1G05347	FALSE
AT1G05757	NA	NA	4N	AT2G33830	4J	AT5G01210	FALSE
AT1G05760	RTM1	Specifically restrict the long-distance movement of tobacco etch potyvirus (TEV) without involving either hypersensitive cell death or systemic acquired resistance	10A	AT5G03280	10C	AT2G42360	TRUE
AT1G05763	NA	NA	3K	AT3G01485	3N	AT3G01485	FALSE
AT1G05773	NA	NA	4L	AT3G22121	4I	AT1G07323	FALSE
AT1G05777	NA	NA	3J	AT4G02890	3M	AT4G02890	TRUE
AT1G05780	NA	NA	11P(11Ob)	AT5G09285	11O	AT5G01095	FALSE
AT1G05787	NA	NA	3D	AT1G09770	3G	AT1G09770	FALSE
AT1G05805	AKS2	NA	3X	AT3G07375	3R	AT1G07993	FALSE
AT1G05833	NA	NA	4N	AT2G33830	4J	AT5G01210	FALSE
AT1G05835	NA	NA	11P(11Ob)	AT5G09285	11O	AT5G01095	FALSE
AT1G05837	NA	NA	4P	AT5G03185	4K	AT5G03185	TRUE
AT1G05840	NA	NA	11P(11Ob)	AT5G09285	11O	AT5G01095	FALSE
AT1G05850	ATCTL1; CTL1; ELP; ELP1; ERH1; ERH2; HOT2; POM1	Encodes an endo chitinase-like protein AtCTL1. Essential for tolerance to heat, salt and drought stresses. Also involved in root hair development, cell expansion and response to cytokinin. Allelic to erh2. 11 alleles described in Hauser (1995). Mutant is defective in acquired thermotolerance, appears semidwarf throughout its life cycle and has extra lateral branches. There are two EMS alleles. Ex…	3AG	AT5G66120	3Y	AT4G09715	FALSE
AT1G05867	NA	NA	3L	AT1G06002	3O	AT3G07835	TRUE
AT1G05873	NA	NA	11J	AT2G45685	11M	AT2G45685	TRUE
AT1G05927	NA	NA	3H	AT4G04135	3J	AT1G07187	FALSE
AT1G05933	NA	NA	4O	AT4G13510	4J	AT5G01210	TRUE
AT1G05943	NA	NA	3K	AT3G01485	3N	AT3G01485	TRUE
AT1G05973	NA	NA	4M	AT5G20630	4I	AT1G07323	FALSE
AT1G05977	NA	NA	3J	AT4G02890	3M	AT4G02890	FALSE
AT1G05987	NA	NA	11G	AT1G23310	11J	AT1G23310	FALSE
AT1G06000	UGT89C1	encodes a flavonol-7-O-rhamnosyltransferase involved in the formation of rhamnosylated flavonols	4O	AT4G13510	4J	AT5G01210	TRUE
AT1G06002	NA	NA	3L	AT1G06002	3O	AT3G07835	TRUE
AT1G06003	NA	NA	3I	AT1G54270	3L	AT1G54270	TRUE
AT1G06017	NA	NA	3U	AT1G23400	3Q	AT1G23400	FALSE
AT1G06040	BBX24; STO	Encodes salt tolerance protein (STO) which confers salt tolerance to yeast cells. Fully complements calcineurin deficient yeast but does not encode a phosphoprotein phosphatase. Sequence has similarities to CONSTANS. STO co-localizes with COP1 and plays a role in light signaling.; Encodes salt tolerance protein (STO) which confers salt tolerance to yeast cells. Fully complements calcineurin defic…	3J	AT4G02890	3M	AT4G02890	FALSE
AT1G06045	NA	NA	3J	AT4G02890	3M	AT4G02890	TRUE
AT1G06083	NA	NA	11O(11Oa)	AT1G79700	11O	AT5G01095	TRUE
AT1G06110	SKIP16	NA	3D	AT1G09770	3G	AT1G09770	FALSE
AT1G06150	EMB1444; LHL1	NA	2G	AT4G11780	2C	AT5G42760	FALSE
AT1G06153	NA	NA	6G	AT4G28652	6G	AT4G28652	FALSE
AT1G06160	ERF59; ORA59	encodes a member of the ERF (ethylene response factor) subfamily B-3 of ERF/AP2 transcription factor family. The protein contains one AP2 domain. There are 18 members in this subfamily including ATERF-1, ATERF-2, AND ATERF-5.; encodes a member of the ERF (ethylene response factor) subfamily B-3 of ERF/AP2 transcription factor family. The protein contains one AP2 domain. There are 18 members in th…	4L	AT3G22121	4I	AT1G07323	FALSE
AT1G06173	NA	NA	4M	AT5G20630	4I	AT1G07323	FALSE
AT1G06190	RHON1	NA	3Z	AT5G26790	3S	AT5G26790	FALSE
AT1G06200	NA	NA	11AB	AT4G16180	11W	AT1G69850	FALSE
AT1G06207	NA	NA	11O(11Oa)	AT1G79700	11O	AT5G01095	FALSE
AT1G06213	NA	NA	6B	AT1G62370	6E	AT1G62370	FALSE
AT1G06220	CLO; GFA1; MEE5	Encodes a protein with similarity to splicing factor Snu114. Snu114 is thought to be involved in activation of the splicosome. Loss of GFA1 function results in reduced female fertility. Approximately 50% of ovules abort due to defects in the female gametophyte. In mutant gametophytes antipodal cells express egg cell markers suggesting a defect in specification of cell fate.GFA1 is also required t…	3A	AT1G76260	3A	AT1G76260	TRUE
AT1G06227	NA	NA	11G	AT1G23310	11J	AT1G23310	FALSE
AT1G06230	GTE4	This gene is predicted to encode a bromodomain-containing protein. Plant lines expressing RNAi constructs targeted against GTE4 show some resistance to agrobacterium-mediated root transformation.	11G	AT1G23310	11J	AT1G23310	FALSE
AT1G06250	NA	NA	4J	AT2G01630	4H	AT3G10040	FALSE
AT1G06257	NA	NA	11G	AT1G23310	11J	AT1G23310	FALSE
AT1G06260	NA	NA	11O(11Oa)	AT1G79700	11O	AT5G01095	TRUE
AT1G06330	AtHMP02	NA	6G	AT4G28652	6G	AT4G28652	FALSE
AT1G06337	NA	NA	1A	AT3G17810	1A	AT3G17810	FALSE
AT1G06390	ATGSK1; ATSK2-3; ATSK22; BIL2; GSK1; SK22	encodes a GSK3/shaggy-like protein kinase. Gene expression is induced by NaCl and ABA but not KCl, suggesting that this gene may be involved in response to osmotic stress. This protein can interact with the BZR1 protein involved in brassinosteroid-mediated signaling in a Y2H assay and promotes BZR1 phosphorylation in protoplasts.; encodes a GSK3/shaggy-like protein kinase. Gene expression is indu…	11J	AT2G45685	11M	AT2G45685	FALSE
AT1G06400	ARA-2; ARA2; ATRAB11E; ATRABA1A	small GTP-binding protein (ara-2); small GTP-binding protein (ara-2); small GTP-binding protein (ara-2); small GTP-binding protein (ara-2)	11P(11Ob)	AT5G09285	11O	AT5G01095	FALSE
AT1G06410	ATTPS7; ATTPSA; TPS7	Encodes an enzyme putatively involved in trehalose biosynthesis. Though the protein has both trehalose-6-phosphate synthase (TPS)-like and trehalose-6-phosphate phosphatase (TPP)-like domains, neither activity has been detected in enzymatic assays nor has the protein been able to complement yeast TPS or TPP mutants.; Encodes an enzyme putatively involved in trehalose biosynthesis. Though the prot…	11E	AT1G19000	11H	AT1G19000	FALSE
AT1G06423	NA	NA	6C	AT3G24982	6F	AT2G39430	TRUE
AT1G06430	FTSH8	encodes a FtsH protease that is localized to the chloroplast	11E	AT1G19000	11H	AT1G19000	FALSE
AT1G06450	CAF1g	NA	3K	AT3G01485	3N	AT3G01485	TRUE
AT1G06460	ACD31.2; ACD32.1	ACD32.1 encodes an alpha-crystallin domain containing protein with homology to small heat shock proteins.; ACD32.1 encodes an alpha-crystallin domain containing protein with homology to small heat shock proteins.	3K	AT3G01485	3N	AT3G01485	TRUE
AT1G06470	NA	NA	11I	AT3G14460	11L	AT3G14460	FALSE
AT1G06473	NA	NA	11P(11Ob)	AT5G09285	11O	AT5G01095	TRUE
AT1G06475	NA	NA	3A	AT1G76260	3A	AT1G76260	FALSE
AT1G06487	NA	NA	11O(11Oa)	AT1G79700	11O	AT5G01095	FALSE
AT1G06500	NA	NA	11I	AT3G14460	11L	AT3G14460	FALSE
AT1G06515	ssSPTa	NA	11O(11Oa)	AT1G79700	11O	AT5G01095	TRUE
AT1G06530	PMD2	NA	4A	AT1G04503	4A	AT1G04503	FALSE
AT1G06540	NA	NA	11O(11Oa)	AT1G79700	11O	AT5G01095	TRUE
AT1G06560	AtTRM4f; NOP2C; TRM4f	NA	11P(11Ob)	AT5G09285	11O	AT5G01095	TRUE
AT1G06570	HPD; HPPD; PDS1	Mutation of the PDS1 locus disrupts the activity of p-hydroxyphenylpyruvate dioxygenase (HPPDase), the first committed step in the synthesis of both plastoquinone and tocopherols in plants.; Mutation of the PDS1 locus disrupts the activity of p-hydroxyphenylpyruvate dioxygenase (HPPDase), the first committed step in the synthesis of both plastoquinone and tocopherols in plants.; Mutation of the P…	11P(11Ob)	AT5G09285	11O	AT5G01095	TRUE
AT1G06573	NA	NA	11O(11Oa)	AT1G79700	11O	AT5G01095	TRUE
AT1G06577	NA	NA	11I	AT3G14460	11L	AT3G14460	FALSE
AT1G06580	PPR1	NA	4N	AT2G33830	4J	AT5G01210	TRUE
AT1G06583	NA	NA	6G	AT4G28652	6G	AT4G28652	FALSE
AT1G06613	NA	NA	11C	AT1G17430	11C	AT1G17430	FALSE
AT1G06643	NA	NA	6K	AT5G18380	6K	AT5G18380	TRUE
AT1G06647	NA	NA	6K	AT5G18380	6K	AT5G18380	FALSE
AT1G06650	NA	encodes a protein whose sequence is similar to 2-oxoglutarate-dependent dioxygenase	2G	AT4G11780	2C	AT5G42760	FALSE
AT1G06670	NIH	nuclear DEIH-box helicase (NIH) encoding a putative RNA and/or DNA helicase homologous to a group of nucleic acid helicases from the DEAD/H family with nuclear DEIH-box helicase (NIH) distinct N- and C-terminal regions that differ from animal DEIH proteins	3W	AT1G08380	3R	AT1G07993	FALSE
AT1G06680	OE23; OEE2; PSBP-1; PSII-P	Encodes a 23 kD extrinsic protein that is part of photosystem II and participates in the regulation of oxygen evolution.; Encodes a 23 kD extrinsic protein that is part of photosystem II and participates in the regulation of oxygen evolution.; Encodes a 23 kD extrinsic protein that is part of photosystem II and participates in the regulation of oxygen evolution.; Encodes a 23 kD extrinsic protein…	3W	AT1G08380	3R	AT1G07993	TRUE
AT1G06687	NA	NA	11R	AT3G16785	11P	AT1G11330	FALSE
AT1G06690	NA	NA	3J	AT4G02890	3M	AT4G02890	FALSE
AT1G06693	NA	NA	11O(11Oa)	AT1G79700	11O	AT5G01095	FALSE
AT1G06717	NA	NA	3J	AT4G02890	3M	AT4G02890	TRUE
AT1G06730	NA	NA	3X	AT3G07375	3R	AT1G07993	FALSE
AT1G06753	NA	NA	11P(11Ob)	AT5G09285	11O	AT5G01095	TRUE
AT1G06760	H1.1	NA	4A	AT1G04503	4A	AT1G04503	TRUE
AT1G06787	NA	NA	11P(11Ob)	AT5G09285	11O	AT5G01095	TRUE
AT1G06790	NRPC7	NA	11X	AT5G08840	11U	AT5G08840	FALSE
AT1G06800	DALL4; PLA-I{gamma}1	Encodes a lipase that hydrolyzes phosphatidylcholine, glycolipids as well as triacylglycerols.; Encodes a lipase that hydrolyzes phosphatidylcholine, glycolipids as well as triacylglycerols.	11O(11Oa)	AT1G79700	11O	AT5G01095	TRUE
AT1G06837	NA	NA	11P(11Ob)	AT5G09285	11O	AT5G01095	TRUE
AT1G06867	NA	NA	11O(11Oa)	AT1G79700	11O	AT5G01095	FALSE
AT1G06900	NA	NA	3AD	AT3G18775	3Y	AT4G09715	FALSE
AT1G06910	TRFL7	Arabidopsis thaliana myb family transcription factor (At1g06910)	3B	AT4G22710	3D	AT2G38170	FALSE
AT1G06950	ATTIC110; TIC110	Encodes a protein thought to be a part of the translocon at the chloroplast inner envelope. Involved in protein import into the chloroplast and chloroplast biogenesis.; Encodes a protein thought to be a part of the translocon at the chloroplast inner envelope. Involved in protein import into the chloroplast and chloroplast biogenesis.	3D	AT1G09770	3G	AT1G09770	FALSE
AT1G06977	NA	NA	3S	AT3G62540	3P	AT5G18705	TRUE
AT1G07010	AtSLP1; SLP1	NA	11G	AT1G23310	11J	AT1G23310	FALSE
AT1G07020	NA	NA	11K	AT3G01895	11N	AT3G01895	TRUE
AT1G07050	FITNESS	NA	3K	AT3G01485	3N	AT3G01485	FALSE
AT1G07110	ATF2KP; F2KP; FKFBP	Encodes the bifunctional enzyme fructose-6-phosphate 2-kinase/fructose-2,6-bisphosphatase.; Encodes the bifunctional enzyme fructose-6-phosphate 2-kinase/fructose-2,6-bisphosphatase.; Encodes the bifunctional enzyme fructose-6-phosphate 2-kinase/fructose-2,6-bisphosphatase.	11H	AT5G32440	11K	AT5G32440	TRUE
AT1G07119	NA	NA	2A	AT1G12150	2A	AT1G12150	FALSE
AT1G07120	IPGAL1	NA	11P(11Ob)	AT5G09285	11O	AT5G01095	FALSE
AT1G07128	NA	NA	11O(11Oa)	AT1G79700	11O	AT5G01095	FALSE
AT1G07130	ATSTN1; STN1	Encodes a protein with similarity to yeast STN1, an OB fold protein involved in protecting yeast telomeres. In Arabidopsis, loss of STN1 function mutations exhibit gross morphological abnormalities and defects in telomere architecture and maintenance. STN1 likely plays a role in telomere end capping.; Encodes a protein with similarity to yeast STN1, an OB fold protein involved in protecting yeast…	11O(11Oa)	AT1G79700	11O	AT5G01095	TRUE
AT1G07140	SIRANBP	Encodes a putative Ran-binding protein (siRanBP).	4A	AT1G04503	4A	AT1G04503	FALSE
AT1G07150	MAP3K13; MAPKKK13	member of MEKK subfamily; member of MEKK subfamily	11O(11Oa)	AT1G79700	11O	AT5G01095	TRUE
AT1G07167	NA	NA	3E	AT1G62200	3H	AT1G62200	TRUE
AT1G07173	NA	NA	3E	AT1G62200	3H	AT1G62200	FALSE
AT1G07180	ATNDI1; NDA1	Internal NAD(P)H dehydrogenase in mitochondria. The predicted protein sequence has high homology with other designated NAD(P)H DHs from microorganisms; the capacity for matrix NAD(P)H oxidation via the rotenone-insensitive pathway is significantly reduced in the Atndi1 mutant plant line; the in vitro translation product of AtNDI1 is imported into isolated mitochondria and located on the inside of…	3J	AT4G02890	3M	AT4G02890	FALSE
AT1G07187	NA	NA	3H	AT4G04135	3J	AT1G07187	TRUE
AT1G07200	SMXL6	NA	11G	AT1G23310	11J	AT1G23310	FALSE
AT1G07220	NA	NA	3G	AT1G09247	3I	AT1G70600	FALSE
AT1G07240	UGT71C5	NA	11O(11Oa)	AT1G79700	11O	AT5G01095	TRUE
AT1G07250	UGT71C4	NA	11P(11Ob)	AT5G09285	11O	AT5G01095	TRUE
AT1G07260	UGT71C3	NA	11O(11Oa)	AT1G79700	11O	AT5G01095	FALSE
AT1G07280	NA	NA	11AB	AT4G16180	11W	AT1G69850	FALSE
AT1G07320	EMB2784; PRPL4; RPL4	encodes a plastid ribosomal protein L4; encodes a plastid ribosomal protein L4; encodes a plastid ribosomal protein L4	11G	AT1G23310	11J	AT1G23310	FALSE
AT1G07323	NA	NA	4M	AT5G20630	4I	AT1G07323	TRUE
AT1G07373	NA	NA	3D	AT1G09770	3G	AT1G09770	TRUE
AT1G07470	NA	NA	11Y	AT4G06410	11V	AT4G06410	FALSE
AT1G07477	NA	NA	3J	AT4G02890	3M	AT4G02890	TRUE
AT1G07480	NA	NA	11A	AT1G07480	11A	AT1G07480	TRUE
AT1G07485	NA	NA	11G	AT1G23310	11J	AT1G23310	FALSE
AT1G07490	DVL9; RTFL3	NA	11G	AT1G23310	11J	AT1G23310	FALSE
AT1G07510	AtFTSH10; FTSH10	encodes an FtsH protease that is localized to the mitochondrion; encodes an FtsH protease that is localized to the mitochondrion	11P(11Ob)	AT5G09285	11O	AT5G01095	TRUE
AT1G07513	NA	NA	11J	AT2G45685	11M	AT2G45685	FALSE
AT1G07517	NA	NA	4K	AT3G10040	4H	AT3G10040	FALSE
AT1G07520	NA	NA	6G	AT4G28652	6G	AT4G28652	FALSE
AT1G07547	NA	NA	6F	AT1G04790	6G	AT4G28652	FALSE
AT1G07563	NA	NA	11S	AT1G63240	11P	AT1G11330	FALSE
AT1G07567	NA	NA	11O(11Oa)	AT1G79700	11O	AT5G01095	FALSE
AT1G07587	NA	NA	3K	AT3G01485	3N	AT3G01485	FALSE
AT1G07590	NA	NA	1B	AT4G03600	1B	AT4G03600	FALSE
AT1G07603	NA	NA	3U	AT1G23400	3Q	AT1G23400	TRUE
AT1G07607	NA	NA	3J	AT4G02890	3M	AT4G02890	TRUE
AT1G07613	NA	NA	3I	AT1G54270	3L	AT1G54270	FALSE
AT1G07637	NA	NA	4I	AT5G66520	4F	AT1G75450	FALSE
AT1G07647	NA	NA	1B	AT4G03600	1B	AT4G03600	FALSE
AT1G07650	LMK1	NA	3D	AT1G09770	3G	AT1G09770	FALSE
AT1G07653	NA	NA	6A	AT5G20540	6C	AT3G48115	FALSE
AT1G07663	NA	NA	2C	AT4G03260	2C	AT5G42760	FALSE
AT1G07667	NA	NA	7A	AT5G40570	7A	AT5G40570	FALSE
AT1G07693	NA	NA	3X	AT3G07375	3R	AT1G07993	TRUE
AT1G07702	NA	NA	3T	AT5G18705	3P	AT5G18705	FALSE
AT1G07703	NA	NA	4Q	AT4G17270	4L	AT4G17270	FALSE
AT1G07705	NOT2a	NA	6D	AT2G39430	6F	AT2G39430	TRUE
AT1G07710	NA	NA	3X	AT3G07375	3R	AT1G07993	FALSE
AT1G07720	KCS3	Encodes KCS3, a member of the 3-ketoacyl-CoA synthase family involved in the biosynthesis of VLCFA (very long chain fatty acids).	3Q	AT4G24413	3O	AT3G07835	TRUE
AT1G07725	ATEXO70H6; EXO70H6	A member of EXO70 gene family, putative exocyst subunits, conserved in land plants. Arabidopsis thaliana contains 23 putative EXO70 genes, which can be classified into eight clusters on the phylogenetic tree.; A member of EXO70 gene family, putative exocyst subunits, conserved in land plants. Arabidopsis thaliana contains 23 putative EXO70 genes, which can be classified into eight clusters on the…	11P(11Ob)	AT5G09285	11O	AT5G01095	TRUE
AT1G07728	NA	NA	7A	AT5G40570	7A	AT5G40570	FALSE
AT1G07730	NA	NA	3J	AT4G02890	3M	AT4G02890	FALSE
AT1G07733	NA	NA	4N	AT2G33830	4J	AT5G01210	FALSE
AT1G07737	NA	NA	3J	AT4G02890	3M	AT4G02890	FALSE
AT1G07740	NA	NA	6A	AT5G20540	6D	AT5G45470	FALSE
AT1G07757	NA	NA	4N	AT2G33830	4J	AT5G01210	FALSE
AT1G07770	RPS15A	Encodes cytoplasmic ribosomal protein S15a.	3J	AT4G02890	3M	AT4G02890	TRUE
AT1G07780	PAI1; TRP6	Encodes phosphoribosylanthranilate isomerase which catalyzes the third step of the tryptophan biosynthetic pathway. Member of gene family.; Encodes phosphoribosylanthranilate isomerase which catalyzes the third step of the tryptophan biosynthetic pathway. Member of gene family.	3O	AT4G36808	3O	AT3G07835	TRUE
AT1G07790	HTB1	Encodes a histone 2B (H2B) protein.	3P	AT2G07325	3O	AT3G07835	TRUE
AT1G07803	NA	NA	2C	AT4G03260	2C	AT5G42760	FALSE
AT1G07807	NA	NA	3X	AT3G07375	3R	AT1G07993	TRUE
AT1G07810	ACA3; ATECA1; ECA1	Encodes an ER-type Ca2+-pumping ATPase.; Encodes an ER-type Ca2+-pumping ATPase.; Encodes an ER-type Ca2+-pumping ATPase.	11Y	AT4G06410	11V	AT4G06410	TRUE
AT1G07813	NA	NA	3P	AT2G07325	3O	AT3G07835	FALSE
AT1G07847	NA	NA	6G	AT4G28652	6G	AT4G28652	TRUE
AT1G07853	NA	NA	3K	AT3G01485	3N	AT3G01485	FALSE
AT1G07867	NA	NA	11G	AT1G23310	11J	AT1G23310	TRUE
AT1G07877	NA	NA	11O(11Oa)	AT1G79700	11O	AT5G01095	TRUE
AT1G07883	NA	NA	6E	AT4G02425	6G	AT4G28652	FALSE
AT1G07887	NA	NA	11P(11Ob)	AT5G09285	11O	AT5G01095	TRUE
AT1G07890	APX1; ATAPX01; ATAPX1; CS1; MEE6	Encodes a cytosolic ascorbate peroxidase APX1. Ascorbate peroxidases are enzymes that scavenge hydrogen peroxide in plant cells. Eight types of APX have been described for Arabidopsis: three cytosolic (APX1, APX2, APX6), two chloroplastic types (stromal sAPX, thylakoid tAPX), and three microsomal (APX3, APX4, APX5) isoforms. At least part of the induction of heat shock proteins during light stres…	3O	AT4G36808	3O	AT3G07835	TRUE
AT1G07893	NA	NA	3O	AT4G36808	3O	AT3G07835	TRUE
AT1G07901	NA	NA	11O(11Oa)	AT1G79700	11O	AT5G01095	FALSE
AT1G07902	NA	NA	9A	AT5G51410	9A	AT5G51410	FALSE
AT1G07920	NA	NA	3F	AT3G62250	3I	AT1G70600	FALSE
AT1G07930	NA	NA	3F	AT3G62250	3I	AT1G70600	FALSE
AT1G07933	NA	NA	2C	AT4G03260	2C	AT5G42760	TRUE
AT1G07940	NA	NA	3I	AT1G54270	3L	AT1G54270	FALSE
AT1G07963	NA	NA	13A	AT3G07805	13B	AT5G21482	FALSE
AT1G07967	NA	NA	14A	AT3G07805	14A	AT1G05347	FALSE
AT1G07983	NA	NA	3P	AT2G07325	3O	AT3G07835	TRUE
AT1G07987	NA	NA	3W	AT1G08380	3R	AT1G07993	FALSE
AT1G07993	NA	NA	3X	AT3G07375	3R	AT1G07993	TRUE
AT1G08000	GATA10	Encodes a member of the GATA factor family of zinc finger transcription factors.	3K	AT3G01485	3N	AT3G01485	FALSE
AT1G08003	NA	NA	3X	AT3G07375	3R	AT1G07993	FALSE
AT1G08037	NA	NA	11J	AT2G45685	11M	AT2G45685	FALSE
AT1G08043	NA	NA	3L	AT1G06002	3O	AT3G07835	TRUE
AT1G08047	NA	NA	3AC	AT3G57700	3X	AT3G57700	FALSE
AT1G08073	NA	NA	3K	AT3G01485	3N	AT3G01485	FALSE
AT1G08087	NA	NA	1B	AT4G03600	1B	AT4G03600	FALSE
AT1G08190	ATVAM2; ATVPS41; VAM2; VPS41; ZIP2	Might be involved in protein sorting to the vacuole.; Might be involved in protein sorting to the vacuole.; Might be involved in protein sorting to the vacuole.; Might be involved in protein sorting to the vacuole.; Might be involved in protein sorting to the vacuole.	2G	AT4G11780	2C	AT5G42760	FALSE
AT1G08200	AXS2	Encodes a putative UDP-D-apiose/UPD-D-xylose synthetase.	3I	AT1G54270	3L	AT1G54270	FALSE
AT1G08213	NA	NA	11S	AT1G63240	11P	AT1G11330	FALSE
AT1G08217	NA	NA	11P(11Ob)	AT5G09285	11O	AT5G01095	FALSE
AT1G08230	NA	NA	3D	AT1G09770	3G	AT1G09770	TRUE
AT1G08250	ADT6; AtADT6	Encodes a plastid-localized arogenate dehydratase involved in phenylalanine biosynthesis. Although this enzyme has sequence similarity to prephenate dehydratases, it is 98 times more active with arogenate than prephenate in enzymatic assays.; Encodes a plastid-localized arogenate dehydratase involved in phenylalanine biosynthesis. Although this enzyme has sequence similarity to prephenate dehydra…	6E	AT4G02425	6G	AT4G28652	FALSE
AT1G08260	ABO4; EMB142; EMB2284; EMB529; ESD7; POL2A; TIL1	Similar to POL2A, DNA polymerase epsilon catalytic subunit. Essential for Arabidopsis growth. Null homozygotes are embryo lethal, partial loss of function alleles show embryo patterning defects such as root pole displacement. Delayed progression through cell cycle results in embryos with smaller numbers of larger cells.; Similar to POL2A, DNA polymerase epsilon catalytic subunit. Essential for Ar…	3L	AT1G06002	3O	AT3G07835	TRUE
AT1G08267	NA	NA	4M	AT5G20630	4I	AT1G07323	FALSE
AT1G08270	NA	NA	3Q	AT4G24413	3O	AT3G07835	FALSE
AT1G08273	NA	NA	3AG	AT5G66120	3Y	AT4G09715	FALSE
AT1G08315	NA	NA	11O(11Oa)	AT1G79700	11O	AT5G01095	TRUE
AT1G08317	NA	NA	4Q	AT4G17270	4L	AT4G17270	FALSE
AT1G08323	NA	NA	3N	AT3G46668	3O	AT3G07835	FALSE
AT1G08360	NA	NA	11I	AT3G14460	11L	AT3G14460	FALSE
AT1G08380	PSAO	Encodes subunit O of photosystem I.	3W	AT1G08380	3R	AT1G07993	TRUE
AT1G08387	NA	NA	4K	AT3G10040	4H	AT3G10040	TRUE
AT1G08393	NA	NA	3E	AT1G62200	3H	AT1G62200	FALSE
AT1G08400	NA	NA	3W	AT1G08380	3R	AT1G07993	FALSE
AT1G08427	NA	NA	3X	AT3G07375	3R	AT1G07993	FALSE
AT1G08450	AtCRT3; CRT3; EBS2; PSL1	Encodes one of three Arabidopsis calreticulins. In CRT-deficient mouse fibroblasts, this protein restores ER Ca2+ levels. Non-receptor component required for EFR-mediated immunity. Mutants show de-repressed anthocyanin accumulation in the presence of elf18, and EFR accumulation and signalling.; Encodes one of three Arabidopsis calreticulins. In CRT-deficient mouse fibroblasts, this protein restor…	11C	AT1G17430	11C	AT1G17430	FALSE
AT1G08460	ATHDA8; HDA08; HDA8	NA	3K	AT3G01485	3N	AT3G01485	TRUE
AT1G08477	NA	NA	2D	AT1G56180	2C	AT5G42760	TRUE
AT1G08480	SDH6	NA	4B	AT3G52070	4B	AT5G16270	FALSE
AT1G08507	NA	NA	6A	AT5G20540	6C	AT3G48115	FALSE
AT1G08513	NA	NA	11Q	AT1G31950	11O	AT5G01095	TRUE
AT1G08520	ALB-1V; ALB1; CHLD; PDE166; V157	Encodes the CHLD subunit of the Mg-chelatase enzyme involved in chlorophyll biosynthesis. Lines carrying recessive mutations of this locus are white and seedling lethal.; Encodes the CHLD subunit of the Mg-chelatase enzyme involved in chlorophyll biosynthesis. Lines carrying recessive mutations of this locus are white and seedling lethal.; Encodes the CHLD subunit of the Mg-chelatase enzyme invol…	6F	AT1G04790	6G	AT4G28652	FALSE
AT1G08530	NA	NA	3J	AT4G02890	3M	AT4G02890	FALSE
AT1G08537	NA	NA	3X	AT3G07375	3R	AT1G07993	FALSE
AT1G08540	ABC1; ATSIG1; ATSIG2; SIG1; SIG2; SIGA; SIGB	Enodes a subunit of chloroplast RNA polymerase, confers the ability to recognize promoter sequences on the core enzyme. SIG1 is induced by red and blue light.; Enodes a subunit of chloroplast RNA polymerase, confers the ability to recognize promoter sequences on the core enzyme. SIG1 is induced by red and blue light.; Enodes a subunit of chloroplast RNA polymerase, confers the ability to recogniz…	3I	AT1G54270	3L	AT1G54270	TRUE
AT1G08543	NA	NA	6D	AT2G39430	6F	AT2G39430	FALSE
AT1G08550	AVDE1; NPQ1	Violaxanthin deepoxidase involved in xanthophyll cycle.Two major consequences of the npq1 mutation are the absence of zeaxanthin formation in strong light and the partial inhibition of the quenching of singlet excited chlorophylls in the photosystem II light-harvesting complex; Violaxanthin deepoxidase involved in xanthophyll cycle.Two major consequences of the npq1 mutation are the absence of ze…	3D	AT1G09770	3G	AT1G09770	FALSE
AT1G08557	NA	NA	3AF	AT4G09715	3Y	AT4G09715	FALSE
AT1G08560	ATSYP111; KN; SYP111	member of SYP11 syntaxin Gene Family; member of SYP11 syntaxin Gene Family; member of SYP11 syntaxin Gene Family	3T	AT5G18705	3P	AT5G18705	FALSE
AT1G08567	NA	NA	2C	AT4G03260	2C	AT5G42760	FALSE
AT1G08570	ACHT4	Encodes a member of the thioredoxin family protein. Located in the chloroplast. Shows high activity towards the chloroplast 2-Cys peroxiredoxin A, and poor activity towards the chloroplast NADP-malate dehydrogenase.	11J	AT2G45685	11M	AT2G45685	FALSE
AT1G08590	ATPXL1; PXL1	similar to CLV1-like leucine rich repeat transmembrane receptor-like protein kinase (Ipomoea nil) (U77888); similar to CLV1-like leucine rich repeat transmembrane receptor-like protein kinase (Ipomoea nil) (U77888)	11P(11Ob)	AT5G09285	11O	AT5G01095	TRUE
AT1G08592	NA	NA	6G	AT4G28652	6G	AT4G28652	TRUE
AT1G08597	NA	NA	3V	AT1G65960	3R	AT1G07993	FALSE
AT1G08620	JMJ16; PKDM7D	NA	5A	AT4G19900	5A	AT4G19900	FALSE
AT1G08630	THA1	Encodes a threonine aldolase, involved in threonine degradation to glycine. Primarily expressed in seeds and seedlings.	11O(11Oa)	AT1G79700	11O	AT5G01095	TRUE
AT1G08633	NA	NA	3O	AT4G36808	3O	AT3G07835	TRUE
AT1G08645	NA	NA	3N	AT3G46668	3O	AT3G07835	TRUE
AT1G08647	NA	NA	11P(11Ob)	AT5G09285	11O	AT5G01095	TRUE
AT1G08650	ATPPCK1; PPCK1	Encodes a phosphoenolpyruvate carboxylase kinase that is expressed at highest levels in leaves. Expression is induced by light.; Encodes a phosphoenolpyruvate carboxylase kinase that is expressed at highest levels in leaves. Expression is induced by light.	3L	AT1G06002	3O	AT3G07835	TRUE
AT1G08657	NA	NA	11I	AT3G14460	11L	AT3G14460	TRUE
AT1G08667	NA	NA	3V	AT1G65960	3R	AT1G07993	FALSE
AT1G08707	NA	NA	2A	AT1G12150	2A	AT1G12150	FALSE
AT1G08713	NA	NA	3AD	AT3G18775	3Y	AT4G09715	FALSE
AT1G08723	NA	NA	4K	AT3G10040	4H	AT3G10040	FALSE
AT1G08727	NA	NA	11G	AT1G23310	11J	AT1G23310	TRUE
AT1G08733	NA	NA	3J	AT4G02890	3M	AT4G02890	TRUE
AT1G08747	NA	NA	3X	AT3G07375	3R	AT1G07993	TRUE
AT1G08753	NA	NA	3X	AT3G07375	3R	AT1G07993	TRUE
AT1G08770	PRA1.E	NA	11O(11Oa)	AT1G79700	11O	AT5G01095	TRUE
AT1G08797	NA	NA	3V	AT1G65960	3R	AT1G07993	TRUE
AT1G08803	NA	NA	11P(11Ob)	AT5G09285	11O	AT5G01095	TRUE
AT1G08810	AtMYB60; MYB60	putative transcription factor of the R2R3-MYB gene family. Transcript increases under conditions that promote stomatal opening (white and blue light, abi1-1 mutation) and decreases under conditions that trigger stomatal closure (ABA, desiccation, darkness), with the exception of elevated CO2. Expressed exclusively in guard cells of all tissues. It is required for light-induced opening of stomata.…	5A	AT4G19900	5A	AT4G19900	FALSE
AT1G08840	emb2411; JHS1	NA	12B	AT5G44200	12B	AT5G44200	FALSE
AT1G08847	NA	NA	3X	AT3G07375	3R	AT1G07993	TRUE
AT1G08857	NA	NA	3AF	AT4G09715	3Y	AT4G09715	TRUE
AT1G08880	G-H2AX; GAMMA-H2AX; H2AXA; HTA5	Encodes HTA5, a histone H2A protein. H2AX is a meiosis-specific isoform of histone H2A. Upon DSB formation, rapid accumulation of phosphorylated H2AX (&#947;-H2AX) occurs around the break site. _x0001_H2AX foci accumulate in early G2. Immunolocalization studies in spread preparations of wild-type meiocytes at G2/early leptotene revealed the accumulation of numerous rather diffuse &#947;-H2AX foci…	4G	AT1G22770	4D	ATMG00400	FALSE
AT1G08903	NA	NA	11G	AT1G23310	11J	AT1G23310	FALSE
AT1G08930	ERD6	encodes a putative sucrose transporter whose gene expression is induced by dehydration and cold.	11O(11Oa)	AT1G79700	11O	AT5G01095	TRUE
AT1G08940	NA	NA	5A	AT4G19900	5A	AT4G19900	FALSE
AT1G08963	NA	NA	3J	AT4G02890	3M	AT4G02890	FALSE
AT1G08980	AMI1; ATAMI1; ATTOC64-I; TOC64-I	Encodes an enzyme with similarity to bacterial acylamidohydrolases and exhibits indole-3-acetamide amidohydrolase activity in vitro. This enzyme may be involved in the in vivo biosynthesis of indole-acetic acid from indole-3-acetamide, a native metabolite of A. thaliana. It appears to exist as a monomer.; Encodes an enzyme with similarity to bacterial acylamidohydrolases and exhibits indole-3-ace…	11O(11Oa)	AT1G79700	11O	AT5G01095	FALSE
AT1G08990	GUX5; PGSIP5	NA	6D	AT2G39430	6F	AT2G39430	FALSE
AT1G09003	NA	NA	3C	AT1G09427	3F	AT1G09427	FALSE
AT1G09010	NA	NA	11J	AT2G45685	11M	AT2G45685	FALSE
AT1G09023	NA	NA	14A	AT3G07805	14A	AT1G05347	FALSE
AT1G09053	NA	NA	11P(11Ob)	AT5G09285	11O	AT5G01095	TRUE
AT1G09067	NA	NA	11J	AT2G45685	11M	AT2G45685	FALSE
AT1G09143	NA	NA	3K	AT3G01485	3N	AT3G01485	FALSE
AT1G09160	NA	NA	11G	AT1G23310	11J	AT1G23310	FALSE
AT1G09193	NA	NA	11B	AT1G29050	11B	AT1G29050	FALSE
AT1G09210	AtCRT1b; CRT1b; CRT2	Encodes one of three Arabidopsis calreticulins.; Encodes one of three Arabidopsis calreticulins.; Encodes one of three Arabidopsis calreticulins.	3J	AT4G02890	3M	AT4G02890	FALSE
AT1G09223	NA	NA	4L	AT3G22121	4I	AT1G07323	FALSE
AT1G09233	NA	NA	3K	AT3G01485	3N	AT3G01485	FALSE
AT1G09247	NA	NA	3G	AT1G09247	3I	AT1G70600	FALSE
AT1G09253	NA	NA	3J	AT4G02890	3M	AT4G02890	TRUE
AT1G09257	NA	NA	4M	AT5G20630	4I	AT1G07323	FALSE
AT1G09267	NA	NA	11S	AT1G63240	11P	AT1G11330	FALSE
AT1G09270	IMPA-4	Protein interacts with Agrobacterium proteins VirD2 and VirE2.	11R	AT3G16785	11P	AT1G11330	FALSE
AT1G09280	NA	NA	11P(11Ob)	AT5G09285	11O	AT5G01095	FALSE
AT1G09287	NA	NA	4A	AT1G04503	4A	AT1G04503	FALSE
AT1G09297	NA	NA	4I	AT5G66520	4E	AT1G18382	FALSE
AT1G09300	AtICP55	NA	11O(11Oa)	AT1G79700	11O	AT5G01095	TRUE
AT1G09310	NA	NA	3J	AT4G02890	3M	AT4G02890	TRUE
AT1G09317	NA	NA	11F	AT5G45500	11I	AT5G45500	FALSE
AT1G09323	NA	NA	3V	AT1G65960	3R	AT1G07993	TRUE
AT1G09340	CRB; CSP41B; HIP1.3	Encodes CHLOROPLAST RNA BINDING (CRB), a putative RNA-binding protein. CRB is important for the proper functioning of the chloroplast. Mutations in CRB also affects the circadian system, altering the expression of both oscillator and output genes.; Encodes CHLOROPLAST RNA BINDING (CRB), a putative RNA-binding protein. CRB is important for the proper functioning of the chloroplast. Mutations in CR…	3S	AT3G62540	3P	AT5G18705	FALSE
AT1G09363	NA	NA	4N	AT2G33830	4J	AT5G01210	TRUE
AT1G09367	NA	NA	4C	AT1G77138	4B	AT5G16270	FALSE
AT1G09383	NA	NA	11L	AT1G05453	11O	AT5G01095	FALSE
AT1G09390	NA	NA	3J	AT4G02890	3M	AT4G02890	TRUE
AT1G09400	NA	NA	2C	AT4G03260	2C	AT5G42760	FALSE
AT1G09420	G6PD4	Encodes a protein similar to glucose-6-phosphate dehydrogenase but, based on amino acid differences in the active site and lack of activity, does not encode a functional G6PDH. The amino acid sequence for the consensus sequence of the G6PDH active site (DHYLGKE) differs in three places in this protein. gc exon splice site at 20574 is based on protein alignment, and is not confirmed experimentally.	11O(11Oa)	AT1G79700	11O	AT5G01095	TRUE
AT1G09421	NA	NA	11O(11Oa)	AT1G79700	11O	AT5G01095	TRUE
AT1G09423	NA	NA	7A	AT5G40570	7A	AT5G40570	FALSE
AT1G09427	NA	NA	3C	AT1G09427	3F	AT1G09427	FALSE
AT1G09430	ACLA-3	Encodes subunit A of the heteromeric enzyme ATP citrate lyase (ACL). In animals, ACL is encoded by a single gene; ACL in Arabidopsis is composed of two polypeptides, ACLA (encoded by 3 genes) and ACLB (encoded by 2 genes). The holoenzyme has an A(4)B(4)stoichiometry. Expression of both ACLA and ACLB but not of either of the subunits alone results in ACL activity.	3J	AT4G02890	3M	AT4G02890	FALSE
AT1G09433	NA	NA	3D	AT1G09770	3G	AT1G09770	TRUE
AT1G09440	NA	NA	3Y	AT3G28730	3R	AT1G07993	FALSE
AT1G09443	NA	NA	3AD	AT3G18775	3Y	AT4G09715	FALSE
AT1G09447	NA	NA	4O	AT4G13510	4J	AT5G01210	FALSE
AT1G09453	NA	NA	11G	AT1G23310	11J	AT1G23310	FALSE
AT1G09457	NA	NA	3O	AT4G36808	3O	AT3G07835	FALSE
AT1G09460	NA	NA	3H	AT4G04135	3J	AT1G07187	FALSE
AT1G09470	AtNEAP3	NA	3G	AT1G09247	3I	AT1G70600	FALSE
AT1G09513	NA	NA	3X	AT3G07375	3R	AT1G07993	TRUE
AT1G09517	NA	NA	3P	AT2G07325	3O	AT3G07835	FALSE
AT1G09523	NA	NA	11P(11Ob)	AT5G09285	11O	AT5G01095	TRUE
AT1G09537	NA	NA	11P(11Ob)	AT5G09285	11O	AT5G01095	FALSE
AT1G09543	NA	NA	11G	AT1G23310	11J	AT1G23310	TRUE
AT1G09553	NA	NA	4I	AT5G66520	4F	AT1G75450	FALSE
AT1G09560	GLP5; PDGLP1	germin-like protein (GLP5); germin-like protein (GLP5)	11D	AT3G62080	11G	AT5G42440	FALSE
AT1G09570	FHY2; FRE1; HY8; PHYA	Light-labile cytoplasmic red/far-red light photoreceptor involved in the regulation of photomorphogenesis. It exists in two inter-convertible forms: Pr and Pfr (active) and functions as a dimer.The N terminus carries a single tetrapyrrole chromophore, and the C terminus is involved in dimerization. It is the sole photoreceptor mediating the FR high irradiance response (HIR). Major regulator in re…	11P(11Ob)	AT5G09285	11O	AT5G01095	FALSE
AT1G09575	MCU1	NA	11G	AT1G23310	11J	AT1G23310	FALSE
AT1G09590	NA	NA	3S	AT3G62540	3P	AT5G18705	FALSE
AT1G09610	GXM1	NA	2C	AT4G03260	2C	AT5G42760	FALSE
AT1G09617	NA	NA	3X	AT3G07375	3R	AT1G07993	FALSE
AT1G09620	NA	NA	11J	AT2G45685	11M	AT2G45685	FALSE
AT1G09623	NA	NA	3X	AT3G07375	3R	AT1G07993	TRUE
AT1G09627	NA	NA	3K	AT3G01485	3N	AT3G01485	FALSE
AT1G09637	NA	NA	11O(11Oa)	AT1G79700	11O	AT5G01095	TRUE
AT1G09640	NA	NA	11P(11Ob)	AT5G09285	11O	AT5G01095	FALSE
AT1G09647	NA	NA	11P(11Ob)	AT5G09285	11O	AT5G01095	TRUE
AT1G09663	NA	NA	6G	AT4G28652	6G	AT4G28652	FALSE
AT1G09673	NA	NA	6G	AT4G28652	6G	AT4G28652	FALSE
AT1G09677	NA	NA	3V	AT1G65960	3R	AT1G07993	FALSE
AT1G09690	NA	NA	4C	AT1G77138	4B	AT5G16270	FALSE
AT1G09713	NA	NA	3K	AT3G01485	3N	AT3G01485	FALSE
AT1G09750	NA	NA	11G	AT1G23310	11J	AT1G23310	FALSE
AT1G09753	NA	NA	11I	AT3G14460	11L	AT3G14460	FALSE
AT1G09757	NA	NA	2A	AT1G12150	2A	AT1G12150	FALSE
AT1G09770	ATCDC5; ATMYBCDC5; CDC5	Member of MYB3R- and R2R3- type MYB- encoding genes. Essential for plant innate immunity. Interacts with MOS4 and PRL1.; Member of MYB3R- and R2R3- type MYB- encoding genes. Essential for plant innate immunity. Interacts with MOS4 and PRL1.; Member of MYB3R- and R2R3- type MYB- encoding genes. Essential for plant innate immunity. Interacts with MOS4 and PRL1.	3D	AT1G09770	3G	AT1G09770	TRUE
AT1G09777	NA	NA	3T	AT5G18705	3P	AT5G18705	TRUE
AT1G09780	iPGAM1	NA	3AI	AT4G31880	3AA	AT4G31880	TRUE
AT1G09783	NA	NA	11Q	AT1G31950	11O	AT5G01095	TRUE
AT1G09793	NA	NA	3K	AT3G01485	3N	AT3G01485	FALSE
AT1G09823	NA	NA	3L	AT1G06002	3O	AT3G07835	TRUE
AT1G09827	NA	NA	3J	AT4G02890	3M	AT4G02890	TRUE
AT1G09833	NA	NA	3D	AT1G09770	3G	AT1G09770	FALSE
AT1G09837	NA	NA	3T	AT5G18705	3P	AT5G18705	FALSE
AT1G09840	AtHIR1; ATSK41; SK41	NA	3E	AT1G62200	3H	AT1G62200	FALSE
AT1G09843	NA	NA	3O	AT4G36808	3O	AT3G07835	TRUE
AT1G09860	ATPUP16; PUP16	Member of a family of proteins related to PUP1, a purine transporter. May be involved in the transport of purine and purine derivatives such as cytokinins, across the plasma membrane.; Member of a family of proteins related to PUP1, a purine transporter. May be involved in the transport of purine and purine derivatives such as cytokinins, across the plasma membrane.	3D	AT1G09770	3G	AT1G09770	FALSE
AT1G09863	NA	NA	3I	AT1G54270	3L	AT1G54270	TRUE
AT1G09887	NA	NA	3D	AT1G09770	3G	AT1G09770	FALSE
AT1G09893	NA	NA	4M	AT5G20630	4I	AT1G07323	FALSE
AT1G09897	NA	NA	11P(11Ob)	AT5G09285	11O	AT5G01095	TRUE
AT1G09903	NA	NA	11O(11Oa)	AT1G79700	11O	AT5G01095	TRUE
AT1G09907	NA	NA	11P(11Ob)	AT5G09285	11O	AT5G01095	TRUE
AT1G09910	NA	NA	11O(11Oa)	AT1G79700	11O	AT5G01095	FALSE
AT1G09913	NA	NA	11O(11Oa)	AT1G79700	11O	AT5G01095	TRUE
AT1G09917	NA	NA	3L	AT1G06002	3O	AT3G07835	FALSE
AT1G09927	NA	NA	4M	AT5G20630	4I	AT1G07323	TRUE
AT1G09940	HEMA2	Encodes glutamyl-tRNA reductase. Involved in heme biosynthesis in non-photosynthetic tissues and induced by oxidative stress in photosynthetic tissues to supply heme for defensive hemoproteins	11O(11Oa)	AT1G79700	11O	AT5G01095	FALSE
AT1G09963	NA	NA	11O(11Oa)	AT1G79700	11O	AT5G01095	TRUE
AT1G09970	LRR; RLK7	RLK7 belongs to a leucine-rich repeat class of receptor-likekinase (LRR-RLKs). It is involved in the control of germination speed and the tolerance to oxidant stress.; RLK7 belongs to a leucine-rich repeat class of receptor-likekinase (LRR-RLKs). It is involved in the control of germination speed and the tolerance to oxidant stress.	4M	AT5G20630	4I	AT1G07323	FALSE
AT1G09987	NA	NA	3S	AT3G62540	3P	AT5G18705	FALSE
AT1G09993	NA	NA	3V	AT1G65960	3R	AT1G07993	FALSE
AT1G10000	NA	NA	10A	AT5G03280	10C	AT2G42360	FALSE
AT1G10020	NA	NA	6F	AT1G04790	6G	AT4G28652	FALSE
AT1G10050	NA	Encodes a putative glycosyl hydrolase family 10 protein (xylanase).	3K	AT3G01485	3N	AT3G01485	FALSE
AT1G10070	ATBCAT-2; BCAT-2; BCAT2	Encodes a chloroplast branched-chain amino acid aminotransferase. Complements the yeast leu/iso-leu/val auxotrophy mutant.; Encodes a chloroplast branched-chain amino acid aminotransferase. Complements the yeast leu/iso-leu/val auxotrophy mutant.; Encodes a chloroplast branched-chain amino acid aminotransferase. Complements the yeast leu/iso-leu/val auxotrophy mutant.	11O(11Oa)	AT1G79700	11O	AT5G01095	TRUE
AT1G10090	NA	NA	11O(11Oa)	AT1G79700	11O	AT5G01095	TRUE
AT1G10110	AtFDB1	NA	2G	AT4G11780	2C	AT5G42760	FALSE
AT1G10140	NA	NA	11O(11Oa)	AT1G79700	11O	AT5G01095	TRUE
AT1G10155	ATPP2-A10; PP2-A10	NA	11G	AT1G23310	11J	AT1G23310	TRUE
AT1G10170	ATNFXL1; NFXL1	Encodes AtNFXL1, a homologue of the putative human transcription repressor NF-X1. Functions as a negative regulator of the trichothecene phytotoxin-induced defense response.; Encodes AtNFXL1, a homologue of the putative human transcription repressor NF-X1. Functions as a negative regulator of the trichothecene phytotoxin-induced defense response.	11AB	AT4G16180	11W	AT1G69850	FALSE
AT1G10220	NA	NA	11Z	AT4G28280	11W	AT1G69850	FALSE
AT1G10270	GRP23	NA	2D	AT1G56180	2C	AT5G42760	FALSE
AT1G10290	ADL6; DRP2A	involved in trafficking from the trans-Golgi Network to the central vacuole.; involved in trafficking from the trans-Golgi Network to the central vacuole.	6H	AT5G21050	6H	AT5G21050	FALSE
AT1G10320	NA	NA	11G	AT1G23310	11J	AT1G23310	FALSE
AT1G10350	NA	NA	11O(11Oa)	AT1G79700	11O	AT5G01095	TRUE
AT1G10370	ATGSTU17; ERD9; GST30; GST30B; GSTU17	NA	3J	AT4G02890	3M	AT4G02890	TRUE
AT1G10390	DRA2; Nup98a	NA	11L	AT1G05453	11O	AT5G01095	TRUE
AT1G10395	NA	NA	6C	AT3G24982	6F	AT2G39430	FALSE
AT1G10460	GLP7	germin-like protein (GLP7)	6G	AT4G28652	6G	AT4G28652	TRUE
AT1G10470	ARR4; ATRR1; IBC7; MEE7	Encodes a two-component response regulator. Acts redundantly with ARR3 in the control of circadian period in a cytokinin-independent manner.; Encodes a two-component response regulator. Acts redundantly with ARR3 in the control of circadian period in a cytokinin-independent manner.; Encodes a two-component response regulator. Acts redundantly with ARR3 in the control of circadian period in a cyto…	6D	AT2G39430	6F	AT2G39430	FALSE
AT1G10490	NA	NA	3X	AT3G07375	3R	AT1G07993	FALSE
AT1G10500	ATCPISCA; CPISCA; SUFA1	Involved in chloroplast Fe-S cluster assembly. Located in the chloroplast stroma. Expressed preferentially in green tissues.; Involved in chloroplast Fe-S cluster assembly. Located in the chloroplast stroma. Expressed preferentially in green tissues.; Involved in chloroplast Fe-S cluster assembly. Located in the chloroplast stroma. Expressed preferentially in green tissues.	3L	AT1G06002	3O	AT3G07835	FALSE
AT1G10530	NA	NA	2F	AT4G06995	2C	AT5G42760	FALSE
AT1G10590	NA	NA	11O(11Oa)	AT1G79700	11O	AT5G01095	FALSE
AT1G10682	NA	NA	11E	AT1G19000	11H	AT1G19000	FALSE
AT1G10760	GWD; GWD1; SEX1; SOP; SOP1	Encodes an &#945;-glucan, water dikinase required for starch degradation. Involved in cold-induced freezing tolerance. Mutations that eliminate the GWD protein or affect the dikinase domain of the enzyme dramatically reduce both the amount of phosphate in the amylopectin and the rate of starch degradation. Mature leaves of these mutants accumulate amounts of starch up to seven times greater than …	3K	AT3G01485	3N	AT3G01485	TRUE
AT1G10810	NA	NA	3T	AT5G18705	3P	AT5G18705	FALSE
AT1G10850	NA	NA	2C	AT4G03260	2C	AT5G42760	FALSE
AT1G10865	NA	NA	11P(11Ob)	AT5G09285	11O	AT5G01095	TRUE
AT1G10890	NA	NA	11H	AT5G32440	11K	AT5G32440	FALSE
AT1G10930	ATRECQ4A; ATSGS1; RECQ4A	DNA helicase involved in the maintenance of genome stability by modulation of the DNA damage response and suppression of homologous recombination.; DNA helicase involved in the maintenance of genome stability by modulation of the DNA damage response and suppression of homologous recombination.; DNA helicase involved in the maintenance of genome stability by modulation of the DNA damage response a…	1A	AT3G17810	1A	AT3G17810	FALSE
AT1G10940	ASK1; SNRK2-4; SNRK2.4; SRK2A	Encodes a plant protein kinase similar to the calcium/calmodulin-dependent protein kinase subfamily and the SNF1 kinase subfamily (SnRK2) whose activity is activated by ionic (salt) and non-ionic (mannitol) osmotic stress. Kinase activity of its homolog in tobacco is induced by hyperosmotic condition within 1 minute.; Encodes a plant protein kinase similar to the calcium/calmodulin-dependent prot…	5A	AT4G19900	5A	AT4G19900	FALSE
AT1G10960	ATFD1; FD1	NA	3J	AT4G02890	3M	AT4G02890	TRUE
AT1G10990	NA	NA	6D	AT2G39430	6F	AT2G39430	FALSE
AT1G11220	NA	NA	3T	AT5G18705	3P	AT5G18705	FALSE
AT1G11240	NA	NA	6F	AT1G04790	6G	AT4G28652	TRUE
AT1G11260	ATSTP1; STP1	Encodes a H+/hexose cotransporter.; Encodes a H+/hexose cotransporter.	11O(11Oa)	AT1G79700	11O	AT5G01095	TRUE
AT1G11270	NA	NA	11Y	AT4G06410	11V	AT4G06410	FALSE
AT1G11290	CRR22	Pentatricopeptide Repeat Protein containing the DYW motif. Required for editing of multiple plastid transcripts. Endonuclease activity.	3J	AT4G02890	3M	AT4G02890	FALSE
AT1G11303	NA	NA	3K	AT3G01485	3N	AT3G01485	FALSE
AT1G11310	ATMLO2; MLO2; PMR2	A member of a large family of seven-transmembrane domain proteins specific to plants, homologs of the barley mildew resistance locus o (MLO) protein. The Arabidopsis genome contains 15 genes encoding MLO proteins, with localization in plasma membrane. Phylogenetic analysis revealed four clades of closely-related AtMLO genes. ATMLO2 belongs to the clade IV, with AtMLO3, AtMLO6 and AtMLO12. The gen…	3K	AT3G01485	3N	AT3G01485	FALSE
AT1G11330	RDA2; SD1-13	NA	11R	AT3G16785	11P	AT1G11330	TRUE
AT1G11360	NA	NA	11N	AT5G06595	11O	AT5G01095	TRUE
AT1G11430	MORF9; RIP9	NA	3T	AT5G18705	3P	AT5G18705	FALSE
AT1G11480	NA	NA	11O(11Oa)	AT1G79700	11O	AT5G01095	FALSE
AT1G11580	ATPMEPCRA; PMEPCRA	NA	3AD	AT3G18775	3Y	AT4G09715	FALSE
AT1G11591	NA	NA	11P(11Ob)	AT5G09285	11O	AT5G01095	TRUE
AT1G11650	ATRBP45B; RBP45B	NA	11AB	AT4G16180	11W	AT1G69850	FALSE
AT1G11680	atCYP51; CYP51; CYP51A2; CYP51G1; EMB1738	putative obtusifoliol 14-alpha demethylase involved in sterol biosynthesis.; putative obtusifoliol 14-alpha demethylase involved in sterol biosynthesis.; putative obtusifoliol 14-alpha demethylase involved in sterol biosynthesis.; putative obtusifoliol 14-alpha demethylase involved in sterol biosynthesis.; putative obtusifoliol 14-alpha demethylase involved in sterol biosynthesis.	11G	AT1G23310	11J	AT1G23310	FALSE
AT1G11700	NA	NA	3I	AT1G54270	3L	AT1G54270	TRUE
AT1G11720	ATSS3; SS3	Encodes a starch synthase that in addition to its role in starch biosynthesis also has a negative regulatory function in the biosynthesis of transient starch. The protein apparently contains a starch-binding domain (SBD).; Encodes a starch synthase that in addition to its role in starch biosynthesis also has a negative regulatory function in the biosynthesis of transient starch. The protein appar…	5A	AT4G19900	5A	AT4G19900	FALSE
AT1G11750	CLPP6; NCLPP1; NCLPP6	One of several nuclear-encoded ClpPs (caseinolytic protease). Contains a highly conserved catalytic triad of Ser-type proteases (Ser-His-Asp). The name reflects nomenclature described in Adam et. al (2001).; One of several nuclear-encoded ClpPs (caseinolytic protease). Contains a highly conserved catalytic triad of Ser-type proteases (Ser-His-Asp). The name reflects nomenclature described in Adam…	4A	AT1G04503	4A	AT1G04503	FALSE
AT1G11755	LEW1	Encodes a cis-prenyltransferase, involved in dolichol biosynthesis. Wilted leaves in mutants due to cell membrane lesions. Mutants have increased drought tolerance, but hypersensitve to dark stress.	12A	AT3G13110	12A	AT3G13110	FALSE
AT1G11820	NA	NA	6A	AT5G20540	6C	AT3G48115	TRUE
AT1G11840	ATGLX1; AtGLYI3; GLX1	Encodes a glyoxalase I homolog ATGLX1.; Encodes a glyoxalase I homolog ATGLX1.; Encodes a glyoxalase I homolog ATGLX1.	3P	AT2G07325	3O	AT3G07835	FALSE
AT1G11860	NA	NA	3F	AT3G62250	3I	AT1G70600	FALSE
AT1G11890	ATSEC22; SEC22	member of SEC22 Gene Family; member of SEC22 Gene Family	4K	AT3G10040	4H	AT3G10040	FALSE
AT1G11900	NA	NA	3V	AT1G65960	3R	AT1G07993	TRUE
AT1G11910	APA1; ATAPA1; AtPaspA1; PaspA1	Encodes an aspartic proteinase that forms a heterodimer and is stable over a broad pH range (ph 3-8).; Encodes an aspartic proteinase that forms a heterodimer and is stable over a broad pH range (ph 3-8).; Encodes an aspartic proteinase that forms a heterodimer and is stable over a broad pH range (ph 3-8).; Encodes an aspartic proteinase that forms a heterodimer and is stable over a broad pH rang…	11X	AT5G08840	11U	AT5G08840	FALSE
AT1G11930	NA	NA	11AB	AT4G16180	11W	AT1G69850	TRUE
AT1G12020	NA	NA	11P(11Ob)	AT5G09285	11O	AT5G01095	TRUE
AT1G12060	ATBAG5; BAG5	A member of Arabidopsis BAG (Bcl-2-associated athanogene) proteins, plant homologs of mammalian regulators of apoptosis. Plant BAG proteins are multi-functional and remarkably similar to their animal counterparts, as they regulate apoptotic-like processes ranging from pathogen attack, to abiotic stress, to plant development.; A member of Arabidopsis BAG (Bcl-2-associated athanogene) proteins, pla…	3D	AT1G09770	3G	AT1G09770	TRUE
AT1G12080	NA	NA	11U	AT1G14890	11R	AT1G14890	TRUE
AT1G12090	ELP	extensin-like protein (ELP)	3X	AT3G07375	3R	AT1G07993	FALSE
AT1G12110	AtNPF6.3; ATNRT1; B-1; CHL1; CHL1-1; NPF6.3; NRT1; NRT1.1	Encodes NRT1.1 (CHL1), a dual-affinity nitrate transporter. The protein is expressed in guard cells and function in stomatal opening. Mutants have less transpiration and are more tolerant to drought. Expressed in lateral roots. Involved in nitrate signaling which enables the plant root system to detect and exploit nitrate-rich soil patches. Comparing to the wild type, the mutant displays a strong…	9A	AT5G51410	9A	AT5G51410	FALSE
AT1G12140	FMO	belongs to the flavin-monooxygenase (FMO) family, encodes a glucosinolate S-oxygenase that catalyzes the conversion of methylthioalkyl glucosinolates to methylsulfinylalkyl glucosinolates	3N	AT3G46668	3O	AT3G07835	TRUE
AT1G12150	NA	NA	2A	AT1G12150	2A	AT1G12150	FALSE
AT1G12210	RFL1	RFL1 has high sequence similarity to the adjacent disease resistance (R) gene RPS5.	4M	AT5G20630	4I	AT1G07323	FALSE
AT1G12211	NA	NA	3K	AT3G01485	3N	AT3G01485	TRUE
AT1G12240	ATBETAFRUCT4; AtFRUCT4; AtVI2; FRUCT4; VAC-INV; VI2	NA	11G	AT1G23310	11J	AT1G23310	TRUE
AT1G12270	Hop1	NA	3I	AT1G54270	3L	AT1G54270	FALSE
AT1G12310	NA	NA	11E	AT1G19000	11H	AT1G19000	FALSE
AT1G12320	NA	NA	11I	AT3G14460	11L	AT3G14460	TRUE
AT1G12330	NA	NA	11O(11Oa)	AT1G79700	11O	AT5G01095	TRUE
AT1G12380	NA	NA	3D	AT1G09770	3G	AT1G09770	FALSE
AT1G12410	CLP2; CLPR2; EMB3146; NCLPP2	Encodes a ClpP-related sequence. Though similar to ClpP proteins, this does not contains the highly conserved catalytic triad of Ser-type proteases (Ser-His-Asp). The name reflects nomenclature described in Adam et. al (2001).; Encodes a ClpP-related sequence. Though similar to ClpP proteins, this does not contains the highly conserved catalytic triad of Ser-type proteases (Ser-His-Asp). The name…	11AB	AT4G16180	11W	AT1G69850	FALSE
AT1G12440	NA	NA	11G	AT1G23310	11J	AT1G23310	TRUE
AT1G12480	CDI3; OZS1; RCD3; SLAC1	Encodes a membrane protein with 10 predicted transmembrane helices. SLAC1 is a multispanning membrane protein expressed predominantly in guard cells that plays a role in regulating cellular ion homeostasis and S-type anion currents. SLAC1 is important for normal stomatal closure in response to a variety of signals including elevated CO2, ozone, ABA, darkness, and humidity. SLAC1:GFP localizes to …	3T	AT5G18705	3P	AT5G18705	FALSE
AT1G12520	ATCCS; AtHMP03; CCS	Copper/zinc superoxide dismutase copper chaperone. Localized to the chloroplast. Expressed in roots and shoots. Up-regulated in response to copper and senescence. The AtACC activates all three CuZnSOD activities located in three different subcellular compartments. Contains three domains, central, ATX-1 like and C-terminal. ATX-1 like domain essential for the copper chaperone function of AtCCS in …	3J	AT4G02890	3M	AT4G02890	FALSE
AT1G12550	HPPR3; HPR3	NA	6J	ATCG00720	6J	ATCG00720	FALSE
AT1G12580	PEPKR1	NA	11G	AT1G23310	11J	AT1G23310	FALSE
AT1G12640	AtLPLAT1; LPCAT1; LPLAT1	NA	11D	AT3G62080	11D	AT2G47330	FALSE
AT1G12780	ATUGE1; UGE1	Encodes a UDP-glucose epimerase that catalyzes the interconversion of the sugar nucleotides UDP-glucose UDP-galactose via a UDP-4-keto-hexose intermediate. Responsive to stress.; Encodes a UDP-glucose epimerase that catalyzes the interconversion of the sugar nucleotides UDP-glucose UDP-galactose via a UDP-4-keto-hexose intermediate. Responsive to stress.	11O(11Oa)	AT1G79700	11O	AT5G01095	TRUE
AT1G12800	SDP	NA	3AA	AT5G38720	3W	AT1G12800	FALSE
AT1G12810	NA	NA	11O(11Oa)	AT1G79700	11O	AT5G01095	TRUE
AT1G12820	AFB3	Auxin receptor involved in primary and lateral root growth inhibition in response to nitrate. Target of miR393. Induced by nitrate in primary roots.	11G	AT1G23310	11J	AT1G23310	FALSE
AT1G12830	NA	NA	1A	AT3G17810	1A	AT3G17810	FALSE
AT1G12840	ATVHA-C; DET3	Encodes subunit C of the vacuolar H(+)-ATPase (V-ATPase). Bound and phosphorylated by AtWNK8.; Encodes subunit C of the vacuolar H(+)-ATPase (V-ATPase). Bound and phosphorylated by AtWNK8.	12A	AT3G13110	12A	AT3G13110	FALSE
AT1G12855	NA	NA	4G	AT1G22770	4D	ATMG00400	FALSE
AT1G12900	GAPA-2	NA	3I	AT1G54270	3L	AT1G54270	FALSE
AT1G12920	ERF1-2	Encodes a eukaryotic release factor one homolog.	11G	AT1G23310	11J	AT1G23310	FALSE
AT1G13100	CYP71B29	putative cytochrome P450	4O	AT4G13510	4J	AT5G01210	FALSE
AT1G13110	CYP71B7	member of CYP71B	11O(11Oa)	AT1G79700	11O	AT5G01095	TRUE
AT1G13140	CYP86C3	member of CYP86C	13A	AT3G07805	13A	AT5G27440	TRUE
AT1G13150	CYP86C4	member of CYP86C	11S	AT1G63240	11P	AT1G11330	TRUE
AT1G13190	NA	NA	11Y	AT4G06410	11V	AT4G06410	FALSE
AT1G13250	GATL3	Encodes a protein with putative galacturonosyltransferase activity.	11C	AT1G17430	11C	AT1G17430	FALSE
AT1G13260	AtRAV1; EDF4; RAV1	Encodes an AP2/B3 domain transcription factor which is upregulated in response to low temperature. It contains a B3 DNA binding domain. It has circadian regulation and may function as a negative growth regulator.; Encodes an AP2/B3 domain transcription factor which is upregulated in response to low temperature. It contains a B3 DNA binding domain. It has circadian regulation and may function as a…	4O	AT4G13510	4J	AT5G01210	FALSE
AT1G13280	AOC4	Encodes allene oxide cyclase. One of four genes in Arabidopsis that encode this enzyme, which catalyzes an essential step in jasmonic acid biosynthesis. Gene expression is reduced during senescence, a process that involves jasmonic acid signalling pathway.	11O(11Oa)	AT1G79700	11O	AT5G01095	TRUE
AT1G13300	AtNIGT1; HRS1; NIGT1.4	Overexpression confers hypersensitivity to low phosphate-elicited inhibition of primary root growth.; Overexpression confers hypersensitivity to low phosphate-elicited inhibition of primary root growth.; Overexpression confers hypersensitivity to low phosphate-elicited inhibition of primary root growth.	14A	AT3G07805	14A	AT1G05347	FALSE
AT1G13330	AHP2; HOP2	Encodes the Arabidopsis Hop2 homologue. In other species, Hop2 is proposed to be involved in inter-homolog bias in double strand break repair.; Encodes the Arabidopsis Hop2 homologue. In other species, Hop2 is proposed to be involved in inter-homolog bias in double strand break repair.	10A	AT5G03280	10A	AT2G07875	FALSE
AT1G13340	ISTL6	NA	14A	AT3G07805	14A	AT1G05347	FALSE
AT1G13350	PRP4KB	NA	1C	AT1G66140	1C	AT1G66140	FALSE
AT1G13360	NA	NA	14A	AT3G07805	14A	AT1G05347	FALSE
AT1G13440	GAPC-2; GAPC2	NA	3J	AT4G02890	3M	AT4G02890	TRUE
AT1G13448	NA	NA	11P(11Ob)	AT5G09285	11O	AT5G01095	TRUE
AT1G13450	GT-1	NA	11P(11Ob)	AT5G09285	11O	AT5G01095	TRUE
AT1G13520	NA	NA	4E	AT1G22690	4C	AT5G65220	FALSE
AT1G13540	NA	NA	11G	AT1G23310	11J	AT1G23310	TRUE
AT1G13570	NA	NA	4I	AT5G66520	4E	AT1G18382	FALSE
AT1G13608	NA	Encodes a defensin-like (DEFL) family protein.	3D	AT1G09770	3G	AT1G09770	TRUE
AT1G13609	NA	Encodes a defensin-like (DEFL) family protein.	3D	AT1G09770	3G	AT1G09770	TRUE
AT1G13640	NA	NA	11P(11Ob)	AT5G09285	11O	AT5G01095	FALSE
AT1G13670	BGL2	NA	9A	AT5G51410	9A	AT5G51410	FALSE
AT1G13690	ATE1	AtE1 - stimulates the ATPase activity of DnaK/DnaJ	11O(11Oa)	AT1G79700	11O	AT5G01095	FALSE
AT1G13700	PGL1	NA	11R	AT3G16785	11P	AT1G11330	FALSE
AT1G13740	AFP2	Encodes a member of a small plant-specific gene family whose members interact with ABI5 and appear to be involved in mediating stress responses. AFP2 mutants affect a number of ABA mediated processes such as germination and response to osmotic and sugar stress. AFP2 nuclear localization is stress dependent.	9A	AT5G51410	9A	AT5G51410	TRUE
AT1G13920	NA	NA	3K	AT3G01485	3N	AT3G01485	TRUE
AT1G13930	NA	Involved in response to salt stress. Knockout mutants are hypersensitive to salt stress.	3K	AT3G01485	3N	AT3G01485	TRUE
AT1G13940	NA	NA	4C	AT1G77138	4B	AT5G16270	FALSE
AT1G14000	VIK	Encodes a protein with similarity to members of the C1 subgroup of MAP kinase kinase kinases. Interacts physically with the receptor kinase BRL2/VH1 and appears to be involved in auxin and brassinosteriod signaling.	3J	AT4G02890	3M	AT4G02890	FALSE
AT1G14010	NA	NA	4O	AT4G13510	4J	AT5G01210	FALSE
AT1G14020	RRT4	NA	3K	AT3G01485	3N	AT3G01485	FALSE
AT1G14030	LSMT-L	NA	3K	AT3G01485	3N	AT3G01485	TRUE
AT1G14040	PHO1;H3	NA	11U	AT1G14890	11R	AT1G14890	FALSE
AT1G14150	PnsL2; PQL1; PQL2	Encodes a subunit of the NAD(P)H dehydrogenase complex located in the chloroplast thylakoid lumen.; Encodes a subunit of the NAD(P)H dehydrogenase complex located in the chloroplast thylakoid lumen.; Encodes a subunit of the NAD(P)H dehydrogenase complex located in the chloroplast thylakoid lumen.	3K	AT3G01485	3N	AT3G01485	TRUE
AT1G14160	CASPL1A1	NA	3K	AT3G01485	3N	AT3G01485	TRUE
AT1G14200	SNIPER1	NA	3W	AT1G08380	3R	AT1G07993	FALSE
AT1G14205	NA	NA	2A	AT1G12150	2A	AT1G12150	FALSE
AT1G14210	NA	NA	3K	AT3G01485	3N	AT3G01485	FALSE
AT1G14280	PKS2	Encodes phytochrome kinase substrate 2. PKS proteins are critical for hypocotyl phototropism. Forms a complex with Phot1, Phot2 and NPH3.	10A	AT5G03280	10B	AT5G03280	TRUE
AT1G14320	RPL10; RPL10A; SAC52	Encodes a ribosomal protein L10 and may be involved in translation regulation. Semi-dominant mutations in SAC552 can suppress defects in acaulis5, which encodes a thermospermine synthase, by enhancing translation of acl5 and itself.; Encodes a ribosomal protein L10 and may be involved in translation regulation. Semi-dominant mutations in SAC552 can suppress defects in acaulis5, which encodes a th…	3F	AT3G62250	3I	AT1G70600	TRUE
AT1G14345	NA	NA	3D	AT1G09770	3G	AT1G09770	FALSE
AT1G14370	APK2A; Kin1; PBL2	Encodes protein kinase APK2a.; Encodes protein kinase APK2a.; Encodes protein kinase APK2a.	3V	AT1G65960	3R	AT1G07993	FALSE
AT1G14380	IQD28	NA	3V	AT1G65960	3R	AT1G07993	FALSE
AT1G14390	NA	NA	3J	AT4G02890	3M	AT4G02890	FALSE
AT1G14400	ATUBC1; UBC1	ubiquitin carrier protein; ubiquitin carrier protein	6G	AT4G28652	6G	AT4G28652	FALSE
AT1G14430	NA	NA	11P(11Ob)	AT5G09285	11O	AT5G01095	FALSE
AT1G14450	NA	NA	3D	AT1G09770	3G	AT1G09770	FALSE
AT1G14453	NA	NA	3E	AT1G62200	3H	AT1G62200	TRUE
AT1G14455	NA	NA	4H	ATCG00700	4D	ATMG00400	FALSE
AT1G14610	TWN2; VALRS	Required for proper proliferation of basal cells.; Required for proper proliferation of basal cells.	3AH	AT5G20610	3Z	AT5G20610	FALSE
AT1G14650	NA	NA	11S	AT1G63240	11P	AT1G11330	TRUE
AT1G14687	AtHB32; HB32; ZHD14	NA	11O(11Oa)	AT1G79700	11O	AT5G01095	TRUE
AT1G14690	MAP65-7	NA	11AD	ATCG00480	11X	ATCG00480	FALSE
AT1G14710	NA	NA	3J	AT4G02890	3M	AT4G02890	FALSE
AT1G14740	OBE3; TTA1	NA	11P(11Ob)	AT5G09285	11O	AT5G01095	TRUE
AT1G14780	NA	NA	13A	AT3G07805	13D	AT1G14780	FALSE
AT1G14790	AtRDR1; ATRDRP1; RDR1	Encodes RNA-dependent RNA polymerase. While not required for virus-induced post-transcriptional gene silencing (PTGS), it can promote turnover of viral RNAs in infected plants. Nomenclature according to Xie, et al. (2004). Involved in the production of Cucumber Mosaic Virus siRNAs.; Encodes RNA-dependent RNA polymerase. While not required for virus-induced post-transcriptional gene silencing (PTG…	6A	AT5G20540	6C	AT3G48115	FALSE
AT1G14890	NA	NA	11U	AT1G14890	11R	AT1G14890	TRUE
AT1G14920	GAI; RGA2	Similar to a putative transcription factor and transcriptional coactivators. Repressor of GA responses and involved in gibberellic acid mediated signaling. Member of the DELLA proteins that restrain the cell proliferation and expansion that drives plant growth. The protein undergoes degradation in response to GA via the 26S proteasome. GAI may be involved in reducing ROS accumulation in response …	4M	AT5G20630	4I	AT1G07323	FALSE
AT1G14960	NA	NA	3D	AT1G09770	3G	AT1G09770	FALSE
AT1G15000	scpl50	NA	3K	AT3G01485	3N	AT3G01485	TRUE
AT1G15002	NA	NA	6K	AT5G18380	6K	AT5G18380	TRUE
AT1G15030	NA	Encodes a Cysteine-rich peptide (CRP) family protein	11O(11Oa)	AT1G79700	11O	AT5G01095	TRUE
AT1G15040	GAT; GAT1_2.1	NA	11O(11Oa)	AT1G79700	11O	AT5G01095	TRUE
AT1G15100	RHA2A	Encodes a putative RING-H2 finger protein RHA2a.	11O(11Oa)	AT1G79700	11O	AT5G01095	TRUE
AT1G15125	NA	NA	11O(11Oa)	AT1G79700	11O	AT5G01095	TRUE
AT1G15130	ALIX	NA	11O(11Oa)	AT1G79700	11O	AT5G01095	FALSE
AT1G15140	FNRL	NA	3D	AT1G09770	3G	AT1G09770	FALSE
AT1G15160	NA	NA	4J	AT2G01630	4H	AT3G10040	FALSE
AT1G15170	NA	NA	11O(11Oa)	AT1G79700	11O	AT5G01095	TRUE
AT1G15175	NA	NA	11O(11Oa)	AT1G79700	11O	AT5G01095	FALSE
AT1G15190	FLA19	NA	3AD	AT3G18775	3Y	AT4G09715	FALSE
AT1G15200	NA	NA	11AC	AT2G46800	11X	ATCG00480	FALSE
AT1G15260	NA	NA	3J	AT4G02890	3M	AT4G02890	FALSE
AT1G15280	BTZ2	NA	6I	ATCG00010	6I	ATCG00010	FALSE
AT1G15290	REC3	NA	11G	AT1G23310	11J	AT1G23310	FALSE
AT1G15340	MBD10	Protein containing methyl-CpG-binding domain.Has sequence similarity to human MBD proteins.	3AD	AT3G18775	3Y	AT4G09715	FALSE
AT1G15380	GLYI4	NA	11O(11Oa)	AT1G79700	11O	AT5G01095	TRUE
AT1G15390	ATDEF1; PDF1A	encodes a peptide deformylase-like protein. Removes N-formyl groups, a prerequisite for the action of methionine aminopeptidase during protein synthesis. Targeted to mitochondria. Requires Zn for catalysis.; encodes a peptide deformylase-like protein. Removes N-formyl groups, a prerequisite for the action of methionine aminopeptidase during protein synthesis. Targeted to mitochondria. Requires Zn…	11I	AT3G14460	11L	AT3G14460	FALSE
AT1G15400	MASS2	NA	11P(11Ob)	AT5G09285	11O	AT5G01095	TRUE
AT1G15410	NA	NA	4Q	AT4G17270	4L	AT4G17270	FALSE
AT1G15415	NA	The protein encoded by this gene was identified as a part of pollen proteome by mass spec analysis. It has weak homology to LEA (late embryo abundant) proteins. Encodes protein phosphatase 2A (PP2A) B'gamma subunit. Targeted to nucleus and cytosol.	4Q	AT4G17270	4L	AT4G17270	FALSE
AT1G15500	ATNTT2; NTT2	NA	11P(11Ob)	AT5G09285	11O	AT5G01095	FALSE
AT1G15520	ABCG40; ATABCG40; ATPDR12; PDR12	ABC transporter family involved in ABA transport and resistance to lead. Localizes to plasma membrane. Upregulated by lead. Expressed in leaves, flowers, stomata and roots.; ABC transporter family involved in ABA transport and resistance to lead. Localizes to plasma membrane. Upregulated by lead. Expressed in leaves, flowers, stomata and roots.; ABC transporter family involved in ABA transport an…	6G	AT4G28652	6G	AT4G28652	FALSE
AT1G15550	ATGA3OX1; GA3OX1; GA4	Involved in later steps of the gibberellic acid biosynthetic pathway. Activated by AGAMOUS in a cal-1, ap1-1 background. Deletion of 208 bp from -1016 to -809 (&#916;-808) resulted in loss of GA-negative feedback (this sequence, which contains a 43-bp sequence GNFEI, was shown to be sufficient for GA-negative feedback).; Involved in later steps of the gibberellic acid biosynthetic pathway. Activa…	6F	AT1G04790	6G	AT4G28652	FALSE
AT1G15670	KFB01; KMD2	NA	11O(11Oa)	AT1G79700	11O	AT5G01095	TRUE
AT1G15690	AtAVP1; ATAVP3; AtVHP1;1; AVP-3; AVP1; FUGU5; VHP1	Encodes a H(+)-translocating (pyrophosphate-energized) inorganic pyrophosphatase (H(+)-PPase; EC 3.6.1.1) located in the vacuolar membrane. Expression is found in all tissues examined, including meristems and floral organ primordium. Expression is particularly enhanced in pollen, and is repressed by light. Over expression and loss of function phenotypes suggest AVP1 is involved in regulation of a…	4N	AT2G33830	4J	AT5G01210	FALSE
AT1G15710	NA	NA	3AF	AT4G09715	3Y	AT4G09715	FALSE
AT1G15720	TRFL5	Arabidopsis thaliana myb family transcription factor (At1g15720)	6F	AT1G04790	6G	AT4G28652	FALSE
AT1G15730	NA	NA	3J	AT4G02890	3M	AT4G02890	FALSE
AT1G15740	NA	NA	6D	AT2G39430	6F	AT2G39430	FALSE
AT1G15750	TPL; WSIP1; TPL; WSIP1; TPL; WSIP1	Encodes a protein with several WD40 repeats at the C-terminus and predicted protein-protein interaction domains at the N-terminus. Together with the TOPLESS-RELATED PROTEINS (TPRs), it is thought to be involved in transcriptional repression of root-promoting genes in the top half of the embryo during the transition stage of embryogenesis. It can also interact with IAA12 through the EAR domain of …	11J	AT2G45685	11M	AT2G45685	FALSE
AT1G15780	AtMed15a; MED15_1; NRB4	NA	11G	AT1G23310	11J	AT1G23310	FALSE
AT1G15810	NA	NA	3J	AT4G02890	3M	AT4G02890	TRUE
AT1G15820	CP24; LHCB6	Lhcb6 protein (Lhcb6), light harvesting complex of photosystem II.; Lhcb6 protein (Lhcb6), light harvesting complex of photosystem II.	3W	AT1G08380	3R	AT1G07993	TRUE
AT1G15825	NA	NA	11G	AT1G23310	11J	AT1G23310	FALSE
AT1G15830	NA	NA	11G	AT1G23310	11J	AT1G23310	FALSE
AT1G15840	NA	NA	11G	AT1G23310	11J	AT1G23310	TRUE
AT1G15885	NA	NA	4I	AT5G66520	4E	AT1G18382	FALSE
AT1G15910	FDM1; IDNL1; IDP1	NA	11P(11Ob)	AT5G09285	11O	AT5G01095	FALSE
AT1G15940	AtPDS5E; PDS5E	NA	6K	AT5G18380	6K	AT5G18380	FALSE
AT1G15950	ATCCR1; CCR1; IRX4	Encodes a cinnamoyl CoA reductase. Involved in lignin biosynthesis.; Encodes a cinnamoyl CoA reductase. Involved in lignin biosynthesis.; Encodes a cinnamoyl CoA reductase. Involved in lignin biosynthesis.	3AF	AT4G09715	3Y	AT4G09715	FALSE
AT1G15980	NDF1; NDH48; PnsB1	encodes a novel subunit of the chloroplast NAD(P)H dehydrogenase complex, involved in cyclic electron flow around photosystem I to produce ATP.; encodes a novel subunit of the chloroplast NAD(P)H dehydrogenase complex, involved in cyclic electron flow around photosystem I to produce ATP.; encodes a novel subunit of the chloroplast NAD(P)H dehydrogenase complex, involved in cyclic electron flow ar…	3S	AT3G62540	3P	AT5G18705	TRUE
AT1G15990	ATCNGC7; CNGC7	member of Cyclic nucleotide gated channel family; member of Cyclic nucleotide gated channel family	3X	AT3G07375	3R	AT1G07993	TRUE
AT1G16025	NA	NA	6G	AT4G28652	6G	AT4G28652	FALSE
AT1G16060	ADAP; WRI3	Encodes ADAP, an AP2-domain protein that interacts with ARIA. ADAP is a positive regulator of the ABA response and is also involved in regulating seedling growth.; Encodes ADAP, an AP2-domain protein that interacts with ARIA. ADAP is a positive regulator of the ABA response and is also involved in regulating seedling growth.	3V	AT1G65960	3R	AT1G07993	FALSE
AT1G16070	AtTLP8; TLP8	Member of TLP family; Member of TLP family	3S	AT3G62540	3P	AT5G18705	TRUE
AT1G16210	NA	NA	4N	AT2G33830	4J	AT5G01210	TRUE
AT1G16240	ATSYP51; SYP51	Encodes one of 24 Arabidopsis syntaxins. Its mRNA has been shown to be expressed.; Encodes one of 24 Arabidopsis syntaxins. Its mRNA has been shown to be expressed.	11F	AT5G45500	11I	AT5G45500	FALSE
AT1G16270	B4	NA	3AD	AT3G18775	3Y	AT4G09715	FALSE
AT1G16280	AtRH36; RH36; SWA3	NA	3J	AT4G02890	3M	AT4G02890	FALSE
AT1G16320	NA	NA	6I	ATCG00010	6I	ATCG00010	FALSE
AT1G16350	NA	NA	3D	AT1G09770	3G	AT1G09770	FALSE
AT1G16360	NA	NA	3P	AT2G07325	3O	AT3G07835	FALSE
AT1G16400	CYP79F2	Encodes cytochrome P450 CYP79F2.	3Q	AT4G24413	3O	AT3G07835	TRUE
AT1G16410	BUS1; CYP79F1; SPS1	member of CYP79F; member of CYP79F; member of CYP79F	3J	AT4G02890	3M	AT4G02890	TRUE
AT1G16489	NA	NA	3K	AT3G01485	3N	AT3G01485	FALSE
AT1G16490	ATMYB58; MYB58	Member of the R2R3 factor gene family.; Member of the R2R3 factor gene family.	3AG	AT5G66120	3Y	AT4G09715	FALSE
AT1G16570	TUN	NA	11P(11Ob)	AT5G09285	11O	AT5G01095	FALSE
AT1G16720	HCF173	Encodes HCF173, a protein with weak similarities to the superfamily of the short-chain dehydrogenases/reductases. HCF173 is involved in the initiation of translation of the psbA mRNA. Mutants shows a high chlorophyll fluorescence phenotype (hcf) and are severely affected in the accumulation of PSII subunits. The protein HCF173 is localized in the chloroplast, where it is mainly associated with th…	11G	AT1G23310	11J	AT1G23310	TRUE
AT1G16730	UP6	NA	3J	AT4G02890	3M	AT4G02890	TRUE
AT1G16740	NA	NA	4B	AT3G52070	4B	AT5G16270	FALSE
AT1G16750	NA	NA	3A	AT1G76260	3A	AT1G76260	TRUE
AT1G16770	NA	NA	12B	AT5G44200	12B	AT5G44200	FALSE
AT1G16790	NA	NA	12A	AT3G13110	12A	AT3G13110	FALSE
AT1G16800	NA	NA	4A	AT1G04503	4A	AT1G04503	FALSE
AT1G16880	ACR11	NA	3K	AT3G01485	3N	AT3G01485	TRUE
AT1G16890	AtUBC36; UBC13B; UBC36	UBC36/UBC13B encodes a protein that may play a role in DNA damage responses and error-free post-replicative DNA repair. It can bind to the MMZ/UEV1 proteins in vitro.; UBC36/UBC13B encodes a protein that may play a role in DNA damage responses and error-free post-replicative DNA repair. It can bind to the MMZ/UEV1 proteins in vitro.; UBC36/UBC13B encodes a protein that may play a role in DNA dama…	11J	AT2G45685	11M	AT2G45685	FALSE
AT1G17060	CHI2; CYP72C1; SHK1; SOB7	Encodes a protein with similarity to other cytochrome P450's and is a homolog of BAS1. Over expression causes a dwarf phenotype resembling brassinolide resistant mutants. Double mutant analysis of sob7/bas1 loss of function mutants suggests these genes have redundant functions in light responsiveness. SOB7 may function in metabolizing brassinolides. Expressed in leaf, root, stem and silique but e…	11H	AT5G32440	11K	AT5G32440	TRUE
AT1G17065	NA	NA	11P(11Ob)	AT5G09285	11O	AT5G01095	TRUE
AT1G17070	NTR1; STIPL1	NA	3M	AT4G37409	3O	AT3G07835	TRUE
AT1G17080	NA	NA	11T	AT4G36791	11Q	AT4G36791	TRUE
AT1G17100	AtHBP1; HBP1; SOUL1	NA	3K	AT3G01485	3N	AT3G01485	TRUE
AT1G17110	UBP15	Encodes a ubiquitin-specific protease, and its activity has been confirmed in an in vitro assay. ubp15 mutants have defects in cell proliferation, and the associated processes of leaf, root, stem, flower, and silique development. UBP15 can be found in the nucleus and cytoplasm in transient assays. Though UBP15 is expressed in many tissues, UBP15 transcript levels are higher in rosette leaves and …	3O	AT4G36808	3O	AT3G07835	TRUE
AT1G17130	CWC16b	NA	3N	AT3G46668	3O	AT3G07835	TRUE
AT1G17140	ICR1; RIP1	Encodes a ROP/RAC effector, designated interactor of constitutive active ROPs 1 (ICR1), that interacts with GTP-bound ROPs. ICR1 is a scaffold mediating formation of protein complexes that are required for cell polarity. ICR1 is comprised of coiled-coil domains and forms complexes with itself and the exocyst vesicle-tethering complex subunit SEC3.; Encodes a ROP/RAC effector, designated interacto…	3T	AT5G18705	3P	AT5G18705	FALSE
AT1G17170	ATGSTU24; GST; GSTU24	Encodes glutathione transferase belonging to the tau class of GSTs. Naming convention according to Wagner et al. (2002).; Encodes glutathione transferase belonging to the tau class of GSTs. Naming convention according to Wagner et al. (2002).; Encodes glutathione transferase belonging to the tau class of GSTs. Naming convention according to Wagner et al. (2002).	3D	AT1G09770	3G	AT1G09770	TRUE
AT1G17200	CASPL2A1	NA	12B	AT5G44200	12B	AT5G44200	FALSE
AT1G17210	ATILP1; ILP1	NA	11G	AT1G23310	11J	AT1G23310	FALSE
AT1G17220	FUG1	Encodes a chloroplast localized protein with similarity to translation initiation factor 2. Can complement loss of INFB in E.coli suggesting FUG1 does function as a translation initiation factor in vivo. Identified as a suppressor of the leaf variegation mutant var2-6. Suppression is only seen in hypomorphs as complete loss of function alleles are embryo lethal.	3X	AT3G07375	3R	AT1G07993	TRUE
AT1G17230	NA	NA	4L	AT3G22121	4I	AT1G07323	FALSE
AT1G17232	NA	NA	4N	AT2G33830	4J	AT5G01210	TRUE
AT1G17235	RTFL11	This gene is predicted to encode a small protein with a DVL domain found in the DVL / RTFL protein family. Over-expression analyses using truncated versions of a related family member, ROT4, suggest that the DVL / RTF domain is involved in regulating cell proliferation.	4A	AT1G04503	4A	AT1G04503	FALSE
AT1G17250	AtRLP3; RFO2; RLP3	NA	2A	AT1G12150	2A	AT1G12150	FALSE
AT1G17255	NA	NA	4Q	AT4G17270	4L	AT4G17270	TRUE
AT1G17290	AlaAT1	Encodes for alanine aminotransferase (ALAAT1), involved in alanine catabolism during plants recovery from hypoxia	3AE	AT4G12485	3Y	AT4G09715	FALSE
AT1G17370	UBP1B	NA	3AG	AT5G66120	3Y	AT4G09715	FALSE
AT1G17430	NA	NA	11C	AT1G17430	11C	AT1G17430	FALSE
AT1G17530	ATTIM23-1; TIM23-1	Encodes a translocase of inner mitochondrial membrane.; Encodes a translocase of inner mitochondrial membrane.	6C	AT3G24982	6F	AT2G39430	FALSE
AT1G17600	SOC3	NA	4N	AT2G33830	4J	AT5G01210	FALSE
AT1G17610	CHS1	NA	3C	AT1G09427	3F	AT1G09427	FALSE
AT1G17620	NA	NA	3G	AT1G09247	3I	AT1G70600	FALSE
AT1G17744	NA	NA	3D	AT1G09770	3G	AT1G09770	TRUE
AT1G17745	PGDH; PGDH2	encodes a 3-Phosphoglycerate dehydrogenase; encodes a 3-Phosphoglycerate dehydrogenase	3D	AT1G09770	3G	AT1G09770	TRUE
AT1G17750	AtPEPR2; PEPR2	Encodes PEPR2, a plasma membrane leucine-rich repeat receptor kinase functioning as a receptor for the Pep1 and Pep2 peptides. Pep1 and Pep2 are amino acids that induce the transcription of defense-related genes.; Encodes PEPR2, a plasma membrane leucine-rich repeat receptor kinase functioning as a receptor for the Pep1 and Pep2 peptides. Pep1 and Pep2 are amino acids that induce the transcriptio…	3A	AT1G76260	3A	AT1G76260	FALSE
AT1G17810	BETA-TIP; TIP3.2; TIP3;2	beta-tonoplast intrinsic protein (beta-TIP) mRNA, complete; beta-tonoplast intrinsic protein (beta-TIP) mRNA, complete; beta-tonoplast intrinsic protein (beta-TIP) mRNA, complete	11L	AT1G05453	11O	AT5G01095	FALSE
AT1G17840	ABCG11; AtABCG11; ATWBC11; COF1; DSO; WBC11	Encodes a plasma membrane-localized ATP-binding cassette transporter, that is required for cutin transport to the extracellular matrix.; Encodes a plasma membrane-localized ATP-binding cassette transporter, that is required for cutin transport to the extracellular matrix.; Encodes a plasma membrane-localized ATP-binding cassette transporter, that is required for cutin transport to the extracellul…	3X	AT3G07375	3R	AT1G07993	TRUE
AT1G17850	NA	NA	3X	AT3G07375	3R	AT1G07993	TRUE
AT1G17860	AtKTI5	NA	2A	AT1G12150	2A	AT1G12150	FALSE
AT1G17880	ATBTF3; BTF3	NA	3AF	AT4G09715	3Y	AT4G09715	TRUE
AT1G17970	CTL15	NA	6F	AT1G04790	6G	AT4G28652	FALSE
AT1G18000	NA	NA	11P(11Ob)	AT5G09285	11O	AT5G01095	TRUE
AT1G18010	NA	NA	11P(11Ob)	AT5G09285	11O	AT5G01095	TRUE
AT1G18030	NA	NA	12A	AT3G13110	12A	AT3G13110	FALSE
AT1G18040	AT;CDCKD;3; CAK2AT; CDKD1;3	NA	3A	AT1G76260	3A	AT1G76260	FALSE
AT1G18060	FBN-like	NA	3AA	AT5G38720	3W	AT1G12800	FALSE
AT1G18080	ATARCA; AtRACK1; RACK1A; RACK1A_AT; SAC53	Encodes the Arabidopsis thaliana homolog of the tobacco WD-40 repeat ArcA gene.; Encodes the Arabidopsis thaliana homolog of the tobacco WD-40 repeat ArcA gene.; Encodes the Arabidopsis thaliana homolog of the tobacco WD-40 repeat ArcA gene.; Encodes the Arabidopsis thaliana homolog of the tobacco WD-40 repeat ArcA gene.; Encodes the Arabidopsis thaliana homolog of the tobacco WD-40 repeat ArcA g…	3J	AT4G02890	3M	AT4G02890	FALSE
AT1G18090	NA	NA	3AB	AT5G19590	3X	AT3G57700	FALSE
AT1G18100	E12A11; MFT	Encodes a member of the FT and TFL1 family of phosphatidylethanolamine-binding proteins. It is expressed in seeds and up-regulated in response to ABA. Loss of function mutants show decreased rate of germination in the presence of ABA. ABA dependent regulation is mediated by both ABI3 and ABI5. ABI5 promotes MFT expression, primarily in the radicle-hypocotyl transition zone and ABI3 suppresses it …	3X	AT3G07375	3R	AT1G07993	TRUE
AT1G18210	NA	NA	3AB	AT5G19590	3X	AT3G57700	FALSE
AT1G18265	NA	NA	1B	AT4G03600	1B	AT4G03600	FALSE
AT1G18290	NA	NA	11O(11Oa)	AT1G79700	11O	AT5G01095	FALSE
AT1G18382	NA	NA	4I	AT5G66520	4E	AT1G18382	TRUE
AT1G18390	LRK10L1.1; LRK10L1.2	NA	4I	AT5G66520	4E	AT1G18382	TRUE
AT1G18415	NA	NA	6D	AT2G39430	6F	AT2G39430	FALSE
AT1G18420	ALMT3	NA	11I	AT3G14460	11L	AT3G14460	FALSE
AT1G18470	NA	NA	11G	AT1G23310	11J	AT1G23310	TRUE
AT1G18500	IPMS1; MAML-4	Encodes an active Arabidopsis isopropylmalate synthase IPMS1. Involved in leucine biosynthesis. Do not participate in the chain elongation of glucosinolates. Expressed constitutively throughout the plant. Loss of IPMS1 can be compensated by a second isopropylmalate synthase gene IPMS2 (At1g74040).; Encodes an active Arabidopsis isopropylmalate synthase IPMS1. Involved in leucine biosynthesis. Do …	11Z	AT4G28280	11W	AT1G69850	FALSE
AT1G18540	NA	NA	3G	AT1G09247	3I	AT1G70600	TRUE
AT1G18640	PSP; PSP1	Encodes a 3-phosphoserine phosphatase acting in the last step of serine biosynthesis within the chloroplast.; Encodes a 3-phosphoserine phosphatase acting in the last step of serine biosynthesis within the chloroplast.	3G	AT1G09247	3I	AT1G70600	FALSE
AT1G18650	PDCB3	Encodes a member of the X8-GPI family of proteins. It localizes to the plasmodesmata and is predicted to bind callose.	3J	AT4G02890	3M	AT4G02890	TRUE
AT1G18660	IAP1	NA	11G	AT1G23310	11J	AT1G23310	TRUE
AT1G18700	NA	NA	11E	AT1G19000	11H	AT1G19000	FALSE
AT1G18710	AtMYB47; MYB47	Member of the R2R3 factor gene family.; Member of the R2R3 factor gene family.	3K	AT3G01485	3N	AT3G01485	FALSE
AT1G18730	NDF6; PnsB4	likely a subunit of the chloroplast NAD(P)H dehydrogenase complex, involved in PSI cyclic electron transport. Located on the thylakoid membrane. Mutant has impaired NAD(P)H dehydrogenase activity.; likely a subunit of the chloroplast NAD(P)H dehydrogenase complex, involved in PSI cyclic electron transport. Located on the thylakoid membrane. Mutant has impaired NAD(P)H dehydrogenase activity.	4O	AT4G13510	4J	AT5G01210	TRUE
AT1G18735	NA	NA	4O	AT4G13510	4J	AT5G01210	FALSE
AT1G18810	NA	NA	11G	AT1G23310	11J	AT1G23310	FALSE
AT1G18880	AtNPF2.9; NPF2.9; NRT1.9	NA	11G	AT1G23310	11J	AT1G23310	FALSE
AT1G18890	ATCDPK1; AtCPK10; CDPK1; CPK10	encodes a calcium-dependent protein kinase whose gene expression is induced by dehydration and high salt. Kinase activity could not be detected in vitro.; encodes a calcium-dependent protein kinase whose gene expression is induced by dehydration and high salt. Kinase activity could not be detected in vitro.; encodes a calcium-dependent protein kinase whose gene expression is induced by dehydratio…	11G	AT1G23310	11J	AT1G23310	FALSE
AT1G18900	NA	NA	2G	AT4G11780	2C	AT5G42760	FALSE
AT1G18910	BTSL2	NA	2D	AT1G56180	2C	AT5G42760	FALSE
AT1G18970	GLP4	Encodes a germin-like protein with possible oxalate oxidase activity (based on GenBank record).	6D	AT2G39430	6F	AT2G39430	TRUE
AT1G18975	NA	NA	3D	AT1G09770	3G	AT1G09770	TRUE
AT1G18980	NA	NA	2E	AT4G01070	2C	AT5G42760	FALSE
AT1G19000	NA	NA	11E	AT1G19000	11H	AT1G19000	FALSE
AT1G19020	NA	NA	3B	AT4G22710	3B	AT4G22710	FALSE
AT1G19120	LSM1A	NA	3C	AT1G09427	3F	AT1G09427	FALSE
AT1G19130	NA	NA	4N	AT2G33830	4J	AT5G01210	TRUE
AT1G19150	LHCA2*1; Lhca6	PSI type II chlorophyll a/b-binding protein (Lhca2*1) mRNA,; PSI type II chlorophyll a/b-binding protein (Lhca2*1) mRNA,	4E	AT1G22690	4C	AT5G65220	FALSE
AT1G19220	ARF11; ARF19; IAA22	Encodes an auxin response factor that contains the conserved VP1-B3 DNA-binding domain at its N-terminus and the Aux/IAA-like domains III and IV present in most ARFs at its C-terminus. The protein interacts with IAA1 (yeast two hybrid) and other auxin response elements such as ER7 and ER9 (yeast one hybrid). ARF19 protein can complement many aspects of the arf7 mutant phenotype and , together wit…	13A	AT3G07805	13A	AT5G27440	FALSE
AT1G19230	AtRbohE	NA	3T	AT5G18705	3P	AT5G18705	FALSE
AT1G19240	NA	NA	4H	ATCG00700	4D	ATMG00400	FALSE
AT1G19300	ATGATL1; GATL1; GLZ1; PARVUS	The PARVUS/GLZ1 gene encodes a putative family 8 glycosyl transferase that contributes to xylan biosynthesis. Its gene expression shows good co-variance with the IRX3 gene involved in secondary cell wall synthesis. PARVUS/GLZ1 is predicted to have galacturonosyltransferase activity and may be involved in the formation of the complex oligosaccharide sequence present at the reducing end of xylan. P…	4M	AT5G20630	4I	AT1G07323	FALSE
AT1G19350	BES1; BZR2	Encodes brassinosteroid (BR) signalling protein that accumulates in the nucleus as dephosphorylated form in response to BRs. Is phosphorylated by the BIN2 GSK3 kinase. It synergistically interacts with BIM1 to bind to E box sequences (CANNTG). The protein contains a nuclear localization signal (NLS), followed by a highly conserved amino-terminal domain (N) shared by all family members, a BIN2 pho…	11I	AT3G14460	11L	AT3G14460	FALSE
AT1G19360	RRA3	NA	12A	AT3G13110	12A	AT3G13110	FALSE
AT1G19520	NFD5; RPPR2	NA	11O(11Oa)	AT1G79700	11O	AT5G01095	FALSE
AT1G19530	NA	NA	11O(11Oa)	AT1G79700	11O	AT5G01095	TRUE
AT1G19540	NA	NA	3J	AT4G02890	3M	AT4G02890	FALSE
AT1G19550	DHAR	NA	11O(11Oa)	AT1G79700	11O	AT5G01095	TRUE
AT1G19570	ATDHAR1; DHAR1; DHAR5	Encodes a member of the dehydroascorbate reductase gene family. Critical for a mutualistic symbiosis between the host Arabidopsis and the root colonizing fungus Piriformospora indica.; Encodes a member of the dehydroascorbate reductase gene family. Critical for a mutualistic symbiosis between the host Arabidopsis and the root colonizing fungus Piriformospora indica.; Encodes a member of the dehyd…	3G	AT1G09247	3I	AT1G70600	FALSE
AT1G19610	LCR78; PDF1.4	Predicted to encode a PR (pathogenesis-related) protein. Belongs to the plant defensin (PDF) family with the following members: At1g75830/PDF1.1, At5g44420/PDF1.2a, At2g26020/PDF1.2b, At5g44430/PDF1.2c, At2g26010/PDF1.3, At1g19610/PDF1.4, At1g55010/PDF1.5, At2g02120/PDF2.1, At2g02100/PDF2.2, At2g02130/PDF2.3, At1g61070/PDF2.4, At5g63660/PDF2.5, At2g02140/PDF2.6, At5g38330/PDF3.1 and At4g30070/PDF…	4N	AT2G33830	4J	AT5G01210	FALSE
AT1G19630	CYP722A1	member of CYP722A	10A	AT5G03280	10B	AT5G03280	TRUE
AT1G19670	ATCLH1; ATHCOR1; CLH1; CORI1	Chlorophyllase is the first enzyme involved in chlorophyll degradation. It catalyzes the hydrolysis of the ester bond to yield chlorophyllide and phytol. AtCLH1 lacks a typical signal sequence for the chloroplast. Its expression is induced rapidly by methyljasmonate, a known promoter of senescence and chlorophyll degradation.; Chlorophyllase is the first enzyme involved in chlorophyll degradation…	3J	AT4G02890	3M	AT4G02890	FALSE
AT1G19680	NA	NA	11P(11Ob)	AT5G09285	11O	AT5G01095	TRUE
AT1G19690	NA	NA	11P(11Ob)	AT5G09285	11O	AT5G01095	FALSE
AT1G19710	NA	NA	3J	AT4G02890	3M	AT4G02890	FALSE
AT1G19715	NA	NA	2C	AT4G03260	2C	AT5G42760	FALSE
AT1G19740	LCP1	NA	4F	AT1G19740	4D	ATMG00400	FALSE
AT1G19780	ATCNGC8; CNGC8	member of Cyclic nucleotide gated channel family; member of Cyclic nucleotide gated channel family	4I	AT5G66520	4F	AT1G75450	FALSE
AT1G19835	TCS1	NA	11B	AT1G29050	11B	AT1G29050	FALSE
AT1G19870	IQD32	NA	11T	AT4G36791	11Q	AT4G36791	FALSE
AT1G19880	NA	NA	11G	AT1G23310	11J	AT1G23310	FALSE
AT1G19910	ATVHA-C2; AVA-2PE; AVA-P2	vacuolar H+-pumping ATPase 16 kDa proteolipid (ava-p2); vacuolar H+-pumping ATPase 16 kDa proteolipid (ava-p2); vacuolar H+-pumping ATPase 16 kDa proteolipid (ava-p2)	12B	AT5G44200	12B	AT5G44200	FALSE
AT1G19920	APS2; ASA1; ATPS2	encodes a chloroplast form of ATP sulfurylase; encodes a chloroplast form of ATP sulfurylase; encodes a chloroplast form of ATP sulfurylase	6D	AT2G39430	6F	AT2G39430	TRUE
AT1G20010	TUB5	beta tubulin	4G	AT1G22770	4D	ATMG00400	FALSE
AT1G20020	ATLFNR2; FNR2; LFNR2	Encodes a leaf-type ferredoxin:NADP(H) oxidoreductase. It is present in both chloroplast stroma and thylakoid membranes but is more abundant in the stroma; Encodes a leaf-type ferredoxin:NADP(H) oxidoreductase. It is present in both chloroplast stroma and thylakoid membranes but is more abundant in the stroma; Encodes a leaf-type ferredoxin:NADP(H) oxidoreductase. It is present in both chloroplas…	3K	AT3G01485	3N	AT3G01485	FALSE
AT1G20220	ALBA2; Atalba2	NA	3J	AT4G02890	3M	AT4G02890	FALSE
AT1G20290	NA	NA	3A	AT1G76260	3A	AT1G76260	FALSE
AT1G20330	CVP1; FRL1; SMT2	Encodes a sterol-C24-methyltransferases involved in sterol biosynthesis. Mutants display altered sterol composition, serrated petals and sepals and altered cotyledon vascular patterning as well as ectopic endoreduplication. This suggests that suppression of endoreduplication is important for petal morphogenesis and that normal sterol composition is required for this suppression.; Encodes a sterol…	11O(11Oa)	AT1G79700	11O	AT5G01095	TRUE
AT1G20340	DRT112; PETE2	recombination and DNA-damage resistance protein (DRT112) One of two Arabidopsis plastocyanin genes. Predominant form, expressed 10x higher than PETE1. PETE2 is thought to be post-transcriptionally regulated via copper accumulation and is involved in copper homeostasis.; recombination and DNA-damage resistance protein (DRT112) One of two Arabidopsis plastocyanin genes. Predominant form, expressed …	3I	AT1G54270	3L	AT1G54270	TRUE
AT1G20400	NA	NA	11G	AT1G23310	11J	AT1G23310	FALSE
AT1G20440	AtCOR47; COR47; RD17	Belongs to the dehydrin protein family, which contains highly conserved stretches of 7-17 residues that are repetitively scattered in their sequences, the K-, S-, Y- and lysine rich segments. Cold regulated gene, amino acid sequence homology with Group II LEA (late embryogenesis abundant) proteins. Also responds to osmotic stress, ABA, dehydration and inhibits e.coli growth while overexpressed. C…	3K	AT3G01485	3N	AT3G01485	FALSE
AT1G20450	ERD10; LTI29; LTI45	Encodes a gene induced by low temperature and dehydration. Inhibits e.coli growth while overexpressed. Belongs to the dehydrin protein family, which contains highly conserved stretches of 7-17 residues that are repetitively scattered in their sequences, the K-, S-, Y- and lysine rich segments. LTI29 and LTI30 double overexpressors confer cold tolerance. Localized to membranes and cytoplasm.; Enco…	3K	AT3G01485	3N	AT3G01485	TRUE
AT1G20470	SAUR60	NA	2C	AT4G03260	2C	AT5G42760	FALSE
AT1G20490	NA	NA	11P(11Ob)	AT5G09285	11O	AT5G01095	TRUE
AT1G20510	OPCL1	NA	9A	AT5G51410	9A	AT5G51410	FALSE
AT1G20515	NA	NA	11O(11Oa)	AT1G79700	11O	AT5G01095	FALSE
AT1G20520	NA	NA	4M	AT5G20630	4I	AT1G07323	FALSE
AT1G20550	NA	NA	11P(11Ob)	AT5G09285	11O	AT5G01095	TRUE
AT1G20620	ATCAT3; CAT3; ROG1; SEN2	Catalase, catalyzes the breakdown of hydrogen peroxide (H2O2) into water and oxygen.; Catalase, catalyzes the breakdown of hydrogen peroxide (H2O2) into water and oxygen.; Catalase, catalyzes the breakdown of hydrogen peroxide (H2O2) into water and oxygen.; Catalase, catalyzes the breakdown of hydrogen peroxide (H2O2) into water and oxygen.	11AB	AT4G16180	11W	AT1G69850	TRUE
AT1G20640	NLP4	NA	3J	AT4G02890	3M	AT4G02890	TRUE
AT1G20650	ASG5; PBL21	NA	3X	AT3G07375	3R	AT1G07993	FALSE
AT1G20670	NA	NA	11G	AT1G23310	11J	AT1G23310	FALSE
AT1G20690	NA	NA	4K	AT3G10040	4H	AT3G10040	TRUE
AT1G20693	HMG; HMGB2; NFD02; NFD2	Encodes a protein belonging to the subgroup of HMGB (high mobility group B) proteins that have a distinctive DNA-binding motif, the HMG-box domain. The motif confers non-sequence specific interaction with linear DNA and structure-specific binding to distorted DNA sites. The HMGB proteins are involved in the assembly of nucleoprotein complexes. Can be phosphorylated by CK2alpha.; Encodes a protein…	3K	AT3G01485	3N	AT3G01485	FALSE
AT1G20696	HMGB3; NFD03; NFD3	Encodes a protein belonging to the subgroup of HMGB (high mobility group B) proteins that have a distinctive DNA-binding motif, the HMG-box domain. The motif confers non-sequence specific interaction with linear DNA and structure-specific binding to distorted DNA sites. The HMGB proteins are involved in the assembly of nucleoprotein complexes. Can be phosphorylated by CK2alpha.; Encodes a protein…	3K	AT3G01485	3N	AT3G01485	FALSE
AT1G20760	AtEH1	NA	11F	AT5G45500	11I	AT5G45500	FALSE
AT1G20840	AtTMT1; TMT1	The protein encoded by this gene is found in the tonoplast (vacuole membrane) of Arabidopsis cells. The gene is expressed at highest levels in juvenile (sink) and adult (source) leaves, followed by flower tissues.; The protein encoded by this gene is found in the tonoplast (vacuole membrane) of Arabidopsis cells. The gene is expressed at highest levels in juvenile (sink) and adult (source) leaves…	4N	AT2G33830	4J	AT5G01210	TRUE
AT1G20920	RCF1	NA	11P(11Ob)	AT5G09285	11O	AT5G01095	FALSE
AT1G20960	BRR2; BRR2a; emb1507	NA	4D	AT5G65220	4C	AT5G65220	FALSE
AT1G20970	NA	NA	11G	AT1G23310	11J	AT1G23310	TRUE
AT1G21000	PLATZ1	NA	3AD	AT3G18775	3Y	AT4G09715	FALSE
AT1G21050	NA	NA	11P(11Ob)	AT5G09285	11O	AT5G01095	FALSE
AT1G21100	IGMT1	NA	11G	AT1G23310	11J	AT1G23310	FALSE
AT1G21130	IGMT4	NA	3V	AT1G65960	3R	AT1G07993	FALSE
AT1G21160	NA	NA	11O(11Oa)	AT1G79700	11O	AT5G01095	FALSE
AT1G21170	SEC5B	NA	11C	AT1G17430	11C	AT1G17430	FALSE
AT1G21250	AtWAK1; PRO25; WAK1	cell wall-associated kinase, may function as a signaling receptor of extracellular matrix component such as oligogalacturonides.; cell wall-associated kinase, may function as a signaling receptor of extracellular matrix component such as oligogalacturonides.; cell wall-associated kinase, may function as a signaling receptor of extracellular matrix component such as oligogalacturonides.	3K	AT3G01485	3N	AT3G01485	FALSE
AT1G21270	WAK2	cytoplasmic serine/threonine protein kinase induced by salicylic acid. mutant plants exhibit a loss of cell expansion and dependence on sugars and salts for seedling growth, affecting the expression and activity of vacuolar invertase.	3J	AT4G02890	3M	AT4G02890	TRUE
AT1G21310	ATEXT3; EXT3; RSH	Encodes extensin 3.; Encodes extensin 3.; Encodes extensin 3.	6C	AT3G24982	6F	AT2G39430	FALSE
AT1G21313	NA	NA	6C	AT3G24982	6F	AT2G39430	FALSE
AT1G21320	NSRb	NA	11P(11Ob)	AT5G09285	11O	AT5G01095	TRUE
AT1G21326	NA	NA	11P(11Ob)	AT5G09285	11O	AT5G01095	TRUE
AT1G21400	NA	NA	11O(11Oa)	AT1G79700	11O	AT5G01095	TRUE
AT1G21450	SCL1	Encodes a scarecrow-like protein (SCL1). Member of GRAS gene family.	10A	AT5G03280	10B	AT5G03280	FALSE
AT1G21500	NA	NA	3W	AT1G08380	3R	AT1G07993	FALSE
AT1G21510	NA	NA	11P(11Ob)	AT5G09285	11O	AT5G01095	FALSE
AT1G21550	NA	NA	3K	AT3G01485	3N	AT3G01485	FALSE
AT1G21580	SOP1	NA	6D	AT2G39430	6F	AT2G39430	FALSE
AT1G21600	PTAC6	Present in transcriptionally active plastid chromosomes. Involved in plastid gene expression.	4D	AT5G65220	4C	AT5G65220	FALSE
AT1G21610	UBN1	NA	4D	AT5G65220	4C	AT5G65220	FALSE
AT1G21640	ATNADK2; NADK2	Encodes a protein with NAD kinase activity. The protein was also shown to bind calmodulin.; Encodes a protein with NAD kinase activity. The protein was also shown to bind calmodulin.	3J	AT4G02890	3M	AT4G02890	FALSE
AT1G21650	ANU1; SECA2	Encodes a component of the thylakoid-localized Sec system involved in the translocation of cytoplasmic proteins into plastid. Loss-of-function mutations result in arrest at the globular stage and embryo lethality.; Encodes a component of the thylakoid-localized Sec system involved in the translocation of cytoplasmic proteins into plastid. Loss-of-function mutations result in arrest at the globula…	3J	AT4G02890	3M	AT4G02890	FALSE
AT1G21670	NA	NA	4O	AT4G13510	4J	AT5G01210	TRUE
AT1G21680	NA	NA	4O	AT4G13510	4J	AT5G01210	FALSE
AT1G21695	NA	NA	4M	AT5G20630	4I	AT1G07323	FALSE
AT1G21750	ATPDI5; ATPDIL1-1; PDI5; PDIL1-1	Encodes a protein disulfide isomerase-like (PDIL) protein, a member of a multigene family within the thioredoxin (TRX) superfamily; isoform contains non-consensus GA donor splice site at intron 9. Transcript levels for this gene are up-regulated in response to three different chemical inducers of ER stress (dithiothreitol, beta-mercaptoethanol, and tunicamycin). Neither AtIRE1-2 nor AtbZIP60 appe…	3D	AT1G09770	3G	AT1G09770	FALSE
AT1G21760	ATFBP7; FBP7	This gene is predicted to encode an F-box protein that is evolutionarily conserved between Arabidopsis and other eukaryotes including S.cerevisiae and humans. It may play a role in regulating translation under conditions of temperature stress. FBP7 transcript levels are increased at high and low temperatures.; This gene is predicted to encode an F-box protein that is evolutionarily conserved betw…	3J	AT4G02890	3M	AT4G02890	FALSE
AT1G21770	NA	NA	11O(11Oa)	AT1G79700	11O	AT5G01095	TRUE
AT1G21780	NA	BTB/POZ domain-containing protein. Contains similarity to gb:AJ000644 SPOP (speckle-type POZ protein) from Homo sapiens and contains a PF:00651 BTB/POZ domain. ESTs gb:T75841, gb:R89974, gb:R30221, gb:N96386, gb:T76457, gb:AI100013 and gb:T76456 come from this gene;supported by full-length. Interacts with CUL3A and CUL3B.	11P(11Ob)	AT5G09285	11O	AT5G01095	TRUE
AT1G21830	NA	NA	3H	AT4G04135	3K	AT4G04135	FALSE
AT1G21880	LYM1; LYP2	NA	4B	AT3G52070	4B	AT5G16270	TRUE
AT1G21920	MRF1	NA	2G	AT4G11780	2C	AT5G42760	FALSE
AT1G22030	NA	NA	11C	AT1G17430	11C	AT1G17430	FALSE
AT1G22060	NA	NA	4C	AT1G77138	4B	AT5G16270	FALSE
AT1G22190	RAP2.4; RAP2.4d; WIND2	NA	11J	AT2G45685	11M	AT2G45685	FALSE
AT1G22220	AUF2	NA	4L	AT3G22121	4I	AT1G07323	FALSE
AT1G22230	NA	NA	3A	AT1G76260	3A	AT1G76260	TRUE
AT1G22300	14-3-3EPSILON; GF14; GRF10; 14-3-3EPSILON; GF14; GRF10	Encodes a 14-3-3 protein. This protein is reported to interact with the BZR1 transcription factor involved in brassinosteroid signaling and may affect the nucleocytoplasmic shuttling of BZR1; Encodes a 14-3-3 protein. This protein is reported to interact with the BZR1 transcription factor involved in brassinosteroid signaling and may affect the nucleocytoplasmic shuttling of BZR1; Encodes a 14-3-…	4E	AT1G22690	4C	AT5G65220	FALSE
AT1G22310	ATMBD8; MBD8	Protein containing methyl-CpG-binding domain.Has sequence similarity to human MBD proteins.; Protein containing methyl-CpG-binding domain.Has sequence similarity to human MBD proteins.	3E	AT1G62200	3H	AT1G62200	FALSE
AT1G22330	NA	NA	4C	AT1G77138	4B	AT5G16270	FALSE
AT1G22360	AtUGT85A2; UGT85A2	NA	4O	AT4G13510	4J	AT5G01210	FALSE
AT1G22370	AtUGT85A5; UGT85A5	NA	11O(11Oa)	AT1G79700	11O	AT5G01095	TRUE
AT1G22380	AtUGT85A3; UGT85A3	Encodes a putative UDP-glucosyl transferase. At1g22380 was initially identified as encoding the protein AAF87154, which has been classified as a bHLH protein (AtbHLH152). Subsequently it has been found that the AAF87154 protein appears to be encoded by the AT1G23970 genomic locus.; Encodes a putative UDP-glucosyl transferase. At1g22380 was initially identified as encoding the protein AAF87154, wh…	4O	AT4G13510	4J	AT5G01210	TRUE
AT1G22400	ATUGT85A1; UGT85A1	NA	11O(11Oa)	AT1G79700	11O	AT5G01095	TRUE
AT1G22410	NA	NA	3M	AT4G37409	3O	AT3G07835	FALSE
AT1G22470	NA	NA	3AE	AT4G12485	3Y	AT4G09715	FALSE
AT1G22490	bHLH094; bHLH94	NA	4O	AT4G13510	4J	AT5G01210	FALSE
AT1G22500	AtATL15; ATL15	NA	14A	AT3G07805	14A	AT1G05347	TRUE
AT1G22510	NA	NA	4N	AT2G33830	4J	AT5G01210	TRUE
AT1G22530	PATL2	NA	4N	AT2G33830	4J	AT5G01210	FALSE
AT1G22570	NA	NA	11W	AT4G08015	11T	AT4G08015	FALSE
AT1G22600	NA	NA	1C	AT1G66140	1C	AT1G66140	FALSE
AT1G22610	MCTP6	NA	11X	AT5G08840	11U	AT5G08840	FALSE
AT1G22620	ATSAC1; SAC1	SAC domain phosphoinositide (3,5)P2 phosphatase. Colocalized with a Golgi Marker. Required for normal cell morphogenesis, cell wall synthesis, and actin organization.; SAC domain phosphoinositide (3,5)P2 phosphatase. Colocalized with a Golgi Marker. Required for normal cell morphogenesis, cell wall synthesis, and actin organization.	6F	AT1G04790	6G	AT4G28652	FALSE
AT1G22640	ATMYB3; MYB3	MYB-type transcription factor (MYB3) that represses phenylpropanoid biosynthesis gene expression; MYB-type transcription factor (MYB3) that represses phenylpropanoid biosynthesis gene expression	3J	AT4G02890	3M	AT4G02890	FALSE
AT1G22690	NA	NA	4E	AT1G22690	4C	AT5G65220	FALSE
AT1G22710	ATSUC2; SUC2; SUT1	Encodes for a high-affinity transporter essential for phloem loading and long-distance transport. A major sucrose transporter, AtSUC2 can also transport a wide range of physiological and synthetic glucose conjugates with both &#945;- or &#946;-linkage.; Encodes for a high-affinity transporter essential for phloem loading and long-distance transport. A major sucrose transporter, AtSUC2 can also tr…	11A	AT1G07480	11A	AT1G07480	FALSE
AT1G22730	MRF2	NA	11O(11Oa)	AT1G79700	11O	AT5G01095	TRUE
AT1G22770	FB; GI	Together with CONSTANTS (CO) and FLOWERING LOCUS T (FT), GIGANTEA promotes flowering under long days in a circadian clock-controlled flowering pathway. GI acts earlier than CO and FT in the pathway by increasing CO and FT mRNA abundance. Located in the nucleus. Regulates several developmental processes, including photoperiod-mediated flowering, phytochrome B signaling, circadian clock, carbohydra…	4G	AT1G22770	4D	ATMG00400	FALSE
AT1G22780	PFL; PFL1; RPS18A	S18 ribosomal protein involved in the binding of f-Met tRNA during initiation of mRNA translation. Expression restricted to meristems. Mutant phenotype-pointed first leaves,reduced fresh weight, growth retardation.; S18 ribosomal protein involved in the binding of f-Met tRNA during initiation of mRNA translation. Expression restricted to meristems. Mutant phenotype-pointed first leaves,reduced fr…	3F	AT3G62250	3I	AT1G70600	FALSE
AT1G22840	ATCYTC-A; CYTC-1	Encodes cytochrome c. Contains two site II (TGGGCC/T) elements, which interact with a TCP-domain transcription factor, and a downstream internal telomeric repeat, and are required for expression of the Cytc-1 gene. Promoter directs preferential expression in root and shoot meristems and in anthers.; Encodes cytochrome c. Contains two site II (TGGGCC/T) elements, which interact with a TCP-domain t…	4Q	AT4G17270	4L	AT4G17270	TRUE
AT1G22850	NA	NA	3J	AT4G02890	3M	AT4G02890	FALSE
AT1G22880	ATCEL5; ATGH9B4; CEL5	NA	11P(11Ob)	AT5G09285	11O	AT5G01095	TRUE
AT1G22890	STMP2	NA	11P(11Ob)	AT5G09285	11O	AT5G01095	FALSE
AT1G22910	NA	NA	11I	AT3G14460	11L	AT3G14460	FALSE
AT1G22930	NA	NA	11P(11Ob)	AT5G09285	11O	AT5G01095	FALSE
AT1G23000	AtHMP05	NA	4L	AT3G22121	4I	AT1G07323	FALSE
AT1G23010	LPR1	Encodes a protein with multicopper oxidase activity. Located in ER. Function together with LPR2 (AT1G71040) and a P5-type ATPase (At5g23630/PDR2) in a common pathway that adjusts root meristem activity to Pi (inorganic phosphate) availability.	12B	AT5G44200	12B	AT5G44200	FALSE
AT1G23030	PUB11	NA	11AC	AT2G46800	11X	ATCG00480	FALSE
AT1G23040	NA	NA	8A	AT5G10750	8A	AT5G10750	FALSE
AT1G23050	NA	NA	11O(11Oa)	AT1G79700	11O	AT5G01095	TRUE
AT1G23052	NA	NA	11P(11Ob)	AT5G09285	11O	AT5G01095	TRUE
AT1G23080	ATPIN7; PIN7	Encodes a novel component of auxin efflux that is located apically in the basal cell and is involved during embryogenesis in setting up the apical-basal axis in the embryo. It is also involved in pattern specification during root development. In roots, it is expressed at lateral and basal membranes of provascular cells in the meristem and elongation zone, whereas in the columella cells it coincid…	3AG	AT5G66120	3Y	AT4G09715	FALSE
AT1G23090	AST91; SULTR3;3	Encodes AST91 mRNA for sulfate transporter.; Encodes AST91 mRNA for sulfate transporter.	11X	AT5G08840	11U	AT5G08840	FALSE
AT1G23130	NA	NA	11AD	ATCG00480	11X	ATCG00480	FALSE
AT1G23290	RPL27A; RPL27AB	Encodes a ribosomal protein L27A, a constituent of the large subunit of the ribosomal complex. Regulated by TCP20.; Encodes a ribosomal protein L27A, a constituent of the large subunit of the ribosomal complex. Regulated by TCP20.	3G	AT1G09247	3I	AT1G70600	FALSE
AT1G23300	NA	NA	3K	AT3G01485	3N	AT3G01485	TRUE
AT1G23310	AOAT1; GGAT1; GGT1	Identified by cloning the gene that corresponded to a purified protein having glyoxylate aminotransferase activity. Localized to the peroxisome and thought to be involved in photorespiration/ metabolic salvage pathway.; Identified by cloning the gene that corresponded to a purified protein having glyoxylate aminotransferase activity. Localized to the peroxisome and thought to be involved in photo…	11G	AT1G23310	11J	AT1G23310	FALSE
AT1G23390	KFB	NA	11E	AT1G19000	11H	AT1G19000	FALSE
AT1G23400	ATCAF2; CAF2	Promotes the splicing of chloroplast group II introns.; Promotes the splicing of chloroplast group II introns.	3U	AT1G23400	3Q	AT1G23400	TRUE
AT1G23550	SRO2	Encodes a protein with similarity to RCD1 but without the WWE domain. The protein does have a PARP signature upstream of the C-terminal protein interaction domain. The PARP signature may bind NAD+ and attach the ADP-ribose-moiety from NAD+ to the target molecule. Its presence suggests a role for the protein in ADP ribosylation.	3J	AT4G02890	3M	AT4G02890	FALSE
AT1G23560	NA	NA	3O	AT4G36808	3O	AT3G07835	FALSE
AT1G23710	NA	NA	11O(11Oa)	AT1G79700	11O	AT5G01095	FALSE
AT1G23720	EXT15	NA	6D	AT2G39430	6F	AT2G39430	FALSE
AT1G23730	ATBCA3; BCA3	NA	3J	AT4G02890	3M	AT4G02890	TRUE
AT1G23740	AOR	NA	3J	AT4G02890	3M	AT4G02890	TRUE
AT1G23820	SPDS1	Spermidine synthase.	4M	AT5G20630	4I	AT1G07323	TRUE
AT1G23830	NA	NA	1B	AT4G03600	1B	AT4G03600	FALSE
AT1G23870	ATTPS9; TPS9	Encodes an enzyme putatively involved in trehalose biosynthesis. The protein has a trehalose synthase (TPS)-like domain that may or may not be active as well as a trehalose phosphatase (TPP)-like domain.; Encodes an enzyme putatively involved in trehalose biosynthesis. The protein has a trehalose synthase (TPS)-like domain that may or may not be active as well as a trehalose phosphatase (TPP)-lik…	11O(11Oa)	AT1G79700	11O	AT5G01095	TRUE
AT1G23980	ATL47	NA	3T	AT5G18705	3P	AT5G18705	FALSE
AT1G23985	NA	NA	3I	AT1G54270	3L	AT1G54270	FALSE
AT1G24030	PBL28	NA	11P(11Ob)	AT5G09285	11O	AT5G01095	TRUE
AT1G24040	NA	NA	11A	AT1G07480	11A	AT1G07480	FALSE
AT1G24100	UGT74B1	Encodes a UDP-glucose:thiohydroximate S-glucosyltransferase, involved in glucosinolate biosynthesis	3R	AT2G25660	3O	AT3G07835	TRUE
AT1G24150	ATFH4; FH4	Encodes a group I formin. Localized to cell junctions. Polymerizes actin. Binds profilin.; Encodes a group I formin. Localized to cell junctions. Polymerizes actin. Binds profilin.	11F	AT5G45500	11I	AT5G45500	FALSE
AT1G24160	NA	NA	11G	AT1G23310	11J	AT1G23310	FALSE
AT1G24180	IAR4	Arabidopsis thaliana pyruvate dehydrogenase E1a-like subunit. 81% identical to a previously characterized Arabidopsis mitochondrial PDH E1a-subunit, At1g59900	11AD	ATCG00480	11X	ATCG00480	FALSE
AT1G24270	NA	NA	3K	AT3G01485	3N	AT3G01485	FALSE
AT1G24280	G6PD3	Encodes a plastidic glucose-6-phosphate dehydrogenase that is sensitive to reduction by DTT and whose mRNA is most highly expressed in root.	3D	AT1G09770	3G	AT1G09770	TRUE
AT1G24290	NA	NA	11D	AT3G62080	11D	AT2G47330	FALSE
AT1G24310	NUP54	NA	3U	AT1G23400	3Q	AT1G23400	FALSE
AT1G24320	NA	NA	3G	AT1G09247	3I	AT1G70600	FALSE
AT1G24340	EMB2421; EMB260	A locus involved in embryogenesis. Mutations in this locus result in embryo lethality.; A locus involved in embryogenesis. Mutations in this locus result in embryo lethality.	11G	AT1G23310	11J	AT1G23310	FALSE
AT1G24350	NA	NA	11G	AT1G23310	11J	AT1G23310	FALSE
AT1G24360	KR	NA	11D	AT3G62080	11D	AT2G47330	TRUE
AT1G24470	ATKCR2; KCR2	Encodes one of the two Arabidopsis homologues to YBR159w encoding a S. cerevisiae beta-ketoacyl reductase (KCR), which catalyzes the first reduction during VLCFA (very long chain fatty acids, >18 carbon) elongation: KCR1 (At1g67730), KCR2 (At1g24470). Complementation of the yeast ybr159Delta mutant demonstrated that the two KCR proteins are divergent and that only AtKCR1 can restore heterologous …	3N	AT3G46668	3O	AT3G07835	FALSE
AT1G24510	NA	NA	3H	AT4G04135	3J	AT1G07187	FALSE
AT1G24530	NA	NA	11O(11Oa)	AT1G79700	11O	AT5G01095	TRUE
AT1G24545	NA	NA	11P(11Ob)	AT5G09285	11O	AT5G01095	FALSE
AT1G24560	MTV9; PUF2	NA	11P(11Ob)	AT5G09285	11O	AT5G01095	TRUE
AT1G24600	NA	NA	11P(11Ob)	AT5G09285	11O	AT5G01095	TRUE
AT1G24610	NA	NA	8A	AT5G10750	8A	AT5G10750	FALSE
AT1G24764	ATMAP70-2; MAP70-2	Member of the MAP70 protein family.; Member of the MAP70 protein family.	4M	AT5G20630	4I	AT1G07323	TRUE
AT1G24822	NA	NA	11P(11Ob)	AT5G09285	11O	AT5G01095	TRUE
AT1G24996	NA	NA	11P(11Ob)	AT5G09285	11O	AT5G01095	TRUE
AT1G25097	NA	NA	11P(11Ob)	AT5G09285	11O	AT5G01095	TRUE
AT1G25098	NA	NA	11D	AT3G62080	11F	AT3G13400	TRUE
AT1G25175	NA	NA	11P(11Ob)	AT5G09285	11O	AT5G01095	FALSE
AT1G25220	ASB1; TRP4; WEI7	Catalyzes the first step of tryptophan biosynthesis: Chorismate L-Glutamine = Anthranilate Pyruvate L-Glutamate. Functions as a heterocomplex with anthranilate synthase alpha subunit (ASA1 or ASA2).; Catalyzes the first step of tryptophan biosynthesis: Chorismate L-Glutamine = Anthranilate Pyruvate L-Glutamate. Functions as a heterocomplex with anthranilate synthase alpha subunit (ASA1 or ASA2).;…	4O	AT4G13510	4J	AT5G01210	TRUE
AT1G25275	NA	NA	4N	AT2G33830	4J	AT5G01210	TRUE
AT1G25390	LRK10L4	NA	3V	AT1G65960	3R	AT1G07993	FALSE
AT1G25400	NA	NA	11O(11Oa)	AT1G79700	11O	AT5G01095	TRUE
AT1G25440	BBX15; COL16	NA	3AG	AT5G66120	3Y	AT4G09715	FALSE
AT1G25450	CER60; KCS5	Encodes KCS5, a member of the 3-ketoacyl-CoA synthase family involved in the biosynthesis of VLCFA (very long chain fatty acids).; Encodes KCS5, a member of the 3-ketoacyl-CoA synthase family involved in the biosynthesis of VLCFA (very long chain fatty acids).	4A	AT1G04503	4A	AT1G04503	FALSE
AT1G25510	NA	NA	6A	AT5G20540	6A	AT5G56220	FALSE
AT1G25540	MED25; PFT1	Encodes a nuclear protein that acts in a phyB pathway (but downstream of phyB) and induces flowering in response to suboptimal light conditions. Mutants are hypo-responsive to far-red and hyper-responsive to red light and flower late under long day conditions. Also shown to be a Mediator subunit regulating jasmonate-dependent defense.; Encodes a nuclear protein that acts in a phyB pathway (but do…	4D	AT5G65220	4C	AT5G65220	FALSE
AT1G25550	HHO3; NIGT1.1	NA	4K	AT3G10040	4H	AT3G10040	FALSE
AT1G25560	AtTEM1; EDF1; TEM1	Encodes a member of the RAV transcription factor family that contains AP2 and B3 binding domains. Involved in the regulation of flowering under long days. Loss of function results in early flowering. Overexpression causes late flowering and repression of expression of FT. Novel transcriptional regulator involved in ethylene signaling. Promoter bound by EIN3. EDF1 in turn, binds to promoter elemen…	11P(11Ob)	AT5G09285	11O	AT5G01095	FALSE
AT1G26090	NA	NA	3D	AT1G09770	3G	AT1G09770	FALSE
AT1G26100	NA	NA	3T	AT5G18705	3P	AT5G18705	FALSE
AT1G26110	DCP5	Encodes Decapping 5, required for mRNA decapping, P-body formation and translational repression during postembryonic development.	3F	AT3G62250	3I	AT1G70600	FALSE
AT1G26120	ICME-LIKE1	NA	4O	AT4G13510	4J	AT5G01210	FALSE
AT1G26170	IMB5	NA	4K	AT3G10040	4H	AT3G10040	FALSE
AT1G26208	NA	NA	8A	AT5G10750	8A	AT5G10750	FALSE
AT1G26210	ATSOFL1; SOFL1	AtSOFL1 acts redundantly with AtSOFL2 as positive regulator of cytokinin levels.; AtSOFL1 acts redundantly with AtSOFL2 as positive regulator of cytokinin levels.	3K	AT3G01485	3N	AT3G01485	FALSE
AT1G26218	NA	NA	5A	AT4G19900	5A	AT4G19900	TRUE
AT1G26220	SNAT2	NA	13A	AT3G07805	13C	AT1G35242	TRUE
AT1G26225	NA	NA	4O	AT4G13510	4J	AT5G01210	FALSE
AT1G26230	Cpn60beta4; CPNB4	NA	4O	AT4G13510	4J	AT5G01210	FALSE
AT1G26255	NA	NA	11N	AT5G06595	11O	AT5G01095	TRUE
AT1G26270	NA	NA	11O(11Oa)	AT1G79700	11O	AT5G01095	FALSE
AT1G26290	NA	NA	6J	ATCG00720	6J	ATCG00720	FALSE
AT1G26300	NA	NA	4C	AT1G77138	4B	AT5G16270	FALSE
AT1G26380	AtBBE3; FOX; FOX1	NA	11R	AT3G16785	11P	AT1G11330	FALSE
AT1G26510	NA	NA	3I	AT1G54270	3L	AT1G54270	FALSE
AT1G26530	NA	NA	3X	AT3G07375	3R	AT1G07993	FALSE
AT1G26630	ATELF5A-2; ELF5A-2; FBR12	Eukaryotic translation initiation factor 5A-2. Involved in programmed cell death triggered as a response to pseudomonas syringae infection. Loss of function mutants are more resistant to infection.; Eukaryotic translation initiation factor 5A-2. Involved in programmed cell death triggered as a response to pseudomonas syringae infection. Loss of function mutants are more resistant to infection.; E…	3I	AT1G54270	3L	AT1G54270	TRUE
AT1G26750	NA	NA	3D	AT1G09770	3G	AT1G09770	TRUE
AT1G26760	ATXR1; SDG35	NA	3T	AT5G18705	3P	AT5G18705	FALSE
AT1G26770	AT-EXP10; ATEXP10; ATEXPA10; ATHEXP; EXP10; EXPA10	Encodes an expansin. Naming convention from the Expansin Working Group (Kende et al, Plant Mol Bio). Involved in the formation of nematode-induced syncytia in roots of Arabidopsis thaliana.; Encodes an expansin. Naming convention from the Expansin Working Group (Kende et al, Plant Mol Bio). Involved in the formation of nematode-induced syncytia in roots of Arabidopsis thaliana.; Encodes an expans…	3L	AT1G06002	3O	AT3G07835	TRUE
AT1G26800	MPSR1; SNIPER2	NA	11K	AT3G01895	11N	AT3G01895	FALSE
AT1G26830	ATCUL3; ATCUL3A; CUL3; CUL3A	Cullin, putative, similar to Cullin homolog 3 (CUL-3) SP:Q13618, GI:3639052 from (Homo sapiens); contains Pfam profile PF00888: Cullin family. Interacts with other components of E3 ligase complex suggesting it functions in RUB-modification. Forms complexes with BTB domain proteins forming a novel class of E3-based ubiquitin protein-ligase complexes. Mutant is early flowering and has a reduced sen…	11AA	AT3G25690	11W	AT1G69850	FALSE
AT1G26850	NA	NA	4G	AT1G22770	4D	ATMG00400	FALSE
AT1G26880	NA	NA	6G	AT4G28652	6G	AT4G28652	TRUE
AT1G26890	NA	NA	11A	AT1G07480	11A	AT1G07480	FALSE
AT1G26920	NA	NA	4A	AT1G04503	4A	AT1G04503	FALSE
AT1G26930	NA	NA	11J	AT2G45685	11M	AT2G45685	FALSE
AT1G26945	KDR; PRE6	Encodes a basic helix-loop-helix (bHLH) protein involved in blue/far-red light signaling. Physically interacts with HFR1 and negatively regulates its activity.; Encodes a basic helix-loop-helix (bHLH) protein involved in blue/far-red light signaling. Physically interacts with HFR1 and negatively regulates its activity.	6F	AT1G04790	6G	AT4G28652	FALSE
AT1G27060	SAB1	NA	11E	AT1G19000	11H	AT1G19000	FALSE
AT1G27070	PTST2	NA	1C	AT1G66140	1C	AT1G66140	FALSE
AT1G27090	NA	NA	11M	AT4G26288	11O	AT5G01095	FALSE
AT1G27100	NA	NA	11P(11Ob)	AT5G09285	11O	AT5G01095	TRUE
AT1G27200	NA	NA	11D	AT3G62080	11E	AT5G19040	FALSE
AT1G27210	NA	NA	3S	AT3G62540	3P	AT5G18705	FALSE
AT1G27300	NA	NA	11O(11Oa)	AT1G79700	11O	AT5G01095	TRUE
AT1G27310	NTF2A	Encodes an ortholog of yeast NTF2, a nuclear envelop transport protein that functions as the nuclear import receptor for RanGDP, an essential player in nucleocytoplasmic transport.	11Y	AT4G06410	11V	AT4G06410	FALSE
AT1G27320	AHK3; HK3	Encodes a histidine kinases, a cytokinin receptor that controls cytokinin-mediated leaf longevity through a specific phosphorylation of the response regulator, ARR2.; Encodes a histidine kinases, a cytokinin receptor that controls cytokinin-mediated leaf longevity through a specific phosphorylation of the response regulator, ARR2.	3D	AT1G09770	3G	AT1G09770	FALSE
AT1G27340	LCR	NA	3K	AT3G01485	3N	AT3G01485	FALSE
AT1G27350	NA	NA	3H	AT4G04135	3K	AT4G04135	FALSE
AT1G27370	SPL10	In conjunction with SPL11 and SPL2, SPL10 redundantly controls proper development of lateral organs in association with shoot maturation in the reproductive phase. SPL10 also controls lamina shape during vegetative development.	3O	AT4G36808	3O	AT3G07835	FALSE
AT1G27430	NA	NA	3B	AT4G22710	3D	AT2G38170	FALSE
AT1G27510	EX2	NA	11F	AT5G45500	11I	AT5G45500	FALSE
AT1G27530	NA	NA	3B	AT4G22710	3D	AT2G38170	FALSE
AT1G27600	I9H; IRX9-L	Encodes a member of the GT43 family glycosyltransferases involved in glucuronoxylan biosynthesis: AT2G37090 (IRX9) and AT1G27600 (IRX9-L or I9H, IRX9 homolog); AT4G36890 (IRX14) and AT5G67230 (IRX14-L or I14H, IRX14 homolog). They form two functionally non-redundant groups essential for the normal elongation of glucuronoxylan backbone. I9H functions redundantly with IRX9, I14H is redundant with I…	6B	AT1G62370	6E	AT1G62370	FALSE
AT1G27620	NA	NA	4D	AT5G65220	4C	AT5G65220	FALSE
AT1G27640	NA	Putative role in leaf development. Comparison of SALK_123839C to Columbia under normal growth conditions resulted in a trend toward increased leaf length in the mutant (P=0.13; median 22 for mutant,17 for Columbia) (Ann Stapleton and Delita Pardue, 2009, personal communication).	11P(11Ob)	AT5G09285	11O	AT5G01095	TRUE
AT1G27650	ATU2AF35A	U2 auxiliary factor small subunit. The atU2AF35a protein and its homolog, atU2AF35b, contain most of the conserved domains of hsU2AF35, including the psiRRM, one RS domain, two zinc fingers, and the two regions for interacting with U2AF large subunit. Both proteins lack the stretch of glycines present in human U2AF35. The sequences are overall 83% identical, and each Arabidopsis homolog shows app…	11P(11Ob)	AT5G09285	11O	AT5G01095	TRUE
AT1G27670	NA	NA	11O(11Oa)	AT1G79700	11O	AT5G01095	TRUE
AT1G27700	NA	NA	11P(11Ob)	AT5G09285	11O	AT5G01095	FALSE
AT1G27752	NA	NA	11Y	AT4G06410	11V	AT4G06410	FALSE
AT1G27920	MAP65-8	NA	11P(11Ob)	AT5G09285	11O	AT5G01095	TRUE
AT1G27921	NA	NA	11P(11Ob)	AT5G09285	11O	AT5G01095	TRUE
AT1G27930	AGM1	Function unknown. Interacts with eIF3.	6G	AT4G28652	6G	AT4G28652	TRUE
AT1G27950	LTPG1	Encodes LTPG1, a lipid transfer protein with a predicted GPI (glycosylphosphatidylinositol)-anchor domain. Localized in the plasma membrane. Disruption of the LTPG1 gene causes alterations of cuticular lipid composition, but no significant changes on total wax and cutin monomer loads are seen.	3O	AT4G36808	3O	AT3G07835	FALSE
AT1G28060	RDM16	NA	3K	AT3G01485	3N	AT3G01485	FALSE
AT1G28100	NA	NA	3U	AT1G23400	3Q	AT1G23400	FALSE
AT1G28110	SCPL45	NA	3T	AT5G18705	3P	AT5G18705	FALSE
AT1G28130	GH3.17; VAS2	encodes an IAA-amido synthase that conjugates Asp and other amino acids to auxin in vitro. Lines carrying insertions in this gene are hypersensitive to auxin.; encodes an IAA-amido synthase that conjugates Asp and other amino acids to auxin in vitro. Lines carrying insertions in this gene are hypersensitive to auxin.	11P(11Ob)	AT5G09285	11O	AT5G01095	TRUE
AT1G28260	NA	NA	3V	AT1G65960	3R	AT1G07993	FALSE
AT1G28265	NA	NA	11M	AT4G26288	11O	AT5G01095	FALSE
AT1G28280	MVQ1	NA	6K	AT5G18380	6K	AT5G18380	FALSE
AT1G28290	AGP31	Encodes an atypical arabinogalactan protein that is localized to the plasma membrange. AGP31 is highly expressed in flowers and vascular tissue and is repressed by jasmonic acid. AGP31 may play a role in vascular tissue function during defense and development.	6G	AT4G28652	6G	AT4G28652	FALSE
AT1G28310	NA	NA	4K	AT3G10040	4H	AT3G10040	FALSE
AT1G28330	AtDRM1; DRM1; DYL1	dormancy-associated protein (DRM1); dormancy-associated protein (DRM1); dormancy-associated protein (DRM1)	11O(11Oa)	AT1G79700	11O	AT5G01095	TRUE
AT1G28390	NA	NA	4M	AT5G20630	4I	AT1G07323	FALSE
AT1G28400	NA	NA	3T	AT5G18705	3P	AT5G18705	FALSE
AT1G28410	NA	NA	1B	AT4G03600	1B	AT4G03600	FALSE
AT1G28420	HB-1; RLT1	NA	3D	AT1G09770	3G	AT1G09770	FALSE
AT1G28440	HSL1	NA	11B	AT1G29050	11B	AT1G29050	FALSE
AT1G28490	ATSYP61; OSM1; SYP61	Encodes one of 24 Arabidopsis syntaxins. Its mRNA has been shown to be expressed.; Encodes one of 24 Arabidopsis syntaxins. Its mRNA has been shown to be expressed.; Encodes one of 24 Arabidopsis syntaxins. Its mRNA has been shown to be expressed.	11B	AT1G29050	11B	AT1G29050	FALSE
AT1G28550	AtRABA1i; RABA1i	NA	4I	AT5G66520	4E	AT1G18382	FALSE
AT1G28610	NA	NA	3D	AT1G09770	3G	AT1G09770	TRUE
AT1G28680	COSY	NA	4M	AT5G20630	4I	AT1G07323	TRUE
AT1G28685	NA	NA	3J	AT4G02890	3M	AT4G02890	TRUE
AT1G28715	NA	NA	3D	AT1G09770	3G	AT1G09770	FALSE
AT1G28720	NA	NA	3K	AT3G01485	3N	AT3G01485	FALSE
AT1G28815	NA	NA	9A	AT5G51410	9A	AT5G51410	FALSE
AT1G29040	NA	NA	11D	AT3G62080	11F	AT3G13400	FALSE
AT1G29050	TBL38	Encodes a member of the TBL (TRICHOME BIREFRINGENCE-LIKE) gene family containing a plant-specific DUF231 (domain of unknown function) domain. TBL gene family has 46 members, two of which (TBR/AT5G06700 and TBL3/AT5G01360) have been shown to be involved in the synthesis and deposition of secondary wall cellulose, presumably by influencing the esterification state of pectic polymers. A nomenclature…	11B	AT1G29050	11B	AT1G29050	FALSE
AT1G29070	PRPL34	NA	4K	AT3G10040	4H	AT3G10040	FALSE
AT1G29110	NA	NA	11P(11Ob)	AT5G09285	11O	AT5G01095	FALSE
AT1G29150	ATS9; RPN6	specifically interacts with FUS6/COP11 via the C-terminal domain of FUS6/COP11 and associates with an ATPase subunit of the 19S proteasome regulatory complex, AtS6A.; specifically interacts with FUS6/COP11 via the C-terminal domain of FUS6/COP11 and associates with an ATPase subunit of the 19S proteasome regulatory complex, AtS6A.	3AG	AT5G66120	3Y	AT4G09715	FALSE
AT1G29200	NA	NA	7A	AT5G40570	7A	AT5G40570	FALSE
AT1G29220	NA	NA	3AA	AT5G38720	3T	AT3G63445	FALSE
AT1G29230	ATCIPK18; ATWL1; CIPK18; SnRK3.20; WL1	Encodes a member of the SNF1-related kinase (SnRK) gene family (SnRK3.20), which has also been reported as a member of the CBL-interacting protein kinases (CIPK18).; Encodes a member of the SNF1-related kinase (SnRK) gene family (SnRK3.20), which has also been reported as a member of the CBL-interacting protein kinases (CIPK18).; Encodes a member of the SNF1-related kinase (SnRK) gene family (SnR…	11J	AT2G45685	11M	AT2G45685	FALSE
AT1G29320	NA	NA	3I	AT1G54270	3L	AT1G54270	FALSE
AT1G29330	AERD2; ATERD2; ERD2	Encodes a protein similar in sequence to animal and yeast endoplasmic reticulum retention signal receptor. This protein can functionally complement the yeast homologue. Transcript is detected in flower buds, stems, root, and leaves.; Encodes a protein similar in sequence to animal and yeast endoplasmic reticulum retention signal receptor. This protein can functionally complement the yeast homolog…	3L	AT1G06002	3O	AT3G07835	FALSE
AT1G29355	NA	NA	11P(11Ob)	AT5G09285	11O	AT5G01095	TRUE
AT1G29380	NA	NA	3J	AT4G02890	3M	AT4G02890	FALSE
AT1G29435	NA	NA	3J	AT4G02890	3M	AT4G02890	TRUE
AT1G29470	NA	NA	3AG	AT5G66120	3Y	AT4G09715	FALSE
AT1G29535	NA	NA	3C	AT1G09427	3F	AT1G09427	FALSE
AT1G29660	NA	NA	3J	AT4G02890	3M	AT4G02890	TRUE
AT1G29670	GDSL1	NA	3K	AT3G01485	3N	AT3G01485	FALSE
AT1G29680	NA	NA	3K	AT3G01485	3N	AT3G01485	FALSE
AT1G29770	NA	NA	3X	AT3G07375	3R	AT1G07993	FALSE
AT1G29780	NA	NA	3J	AT4G02890	3M	AT4G02890	FALSE
AT1G29790	NA	NA	11O(11Oa)	AT1G79700	11O	AT5G01095	FALSE
AT1G29850	AtPDCD5; PDCD5	NA	3L	AT1G06002	3O	AT3G07835	TRUE
AT1G29880	NA	NA	3O	AT4G36808	3O	AT3G07835	FALSE
AT1G29900	CARB; VEN3	carbamoyl phosphate synthetase large chain (CARB) mRNA,; carbamoyl phosphate synthetase large chain (CARB) mRNA,	13A	AT3G07805	13A	AT5G27440	FALSE
AT1G29910	AB180; CAB3; LHCB1.2	member of Chlorophyll a/b-binding protein family; member of Chlorophyll a/b-binding protein family; member of Chlorophyll a/b-binding protein family	3W	AT1G08380	3R	AT1G07993	TRUE
AT1G29920	AB165; CAB2; LHCB1.1	Encodes lhcb1.1 a component of the LHCIIb light harvesting complex associated with photosystem II.; Encodes lhcb1.1 a component of the LHCIIb light harvesting complex associated with photosystem II.; Encodes lhcb1.1 a component of the LHCIIb light harvesting complex associated with photosystem II.	3J	AT4G02890	3M	AT4G02890	TRUE
AT1G29930	AB140; CAB1; CAB140; LHCB1.3	Subunit of light-harvesting complex II (LHCII),which absorbs light and transfers energy to the photosynthetic reaction center.; Subunit of light-harvesting complex II (LHCII),which absorbs light and transfers energy to the photosynthetic reaction center.; Subunit of light-harvesting complex II (LHCII),which absorbs light and transfers energy to the photosynthetic reaction center.; Subunit of ligh…	3W	AT1G08380	3R	AT1G07993	TRUE
AT1G30020	NA	NA	4M	AT5G20630	4I	AT1G07323	FALSE
AT1G30080	NA	NA	2A	AT1G12150	2A	AT1G12150	FALSE
AT1G30230	eEF-1Bb1; EF1Bb	NA	11G	AT1G23310	11J	AT1G23310	FALSE
AT1G30280	AUXILIN-LIKE7	NA	3K	AT3G01485	3N	AT3G01485	FALSE
AT1G30282	NA	NA	3K	AT3G01485	3N	AT3G01485	TRUE
AT1G30360	ERD4; OSCA3.1	NA	4A	AT1G04503	4A	AT1G04503	FALSE
AT1G30380	PSAK	Encodes subunit K of photosystem I reaction center.	3W	AT1G08380	3R	AT1G07993	FALSE
AT1G30400	ABCC1; ATABCC1; ATMRP1; EST1; MRP1	glutathione S-conjugate transporting ATPase (AtMRP1) mRNA. The expression of this gene is upregulated by herbicide safeners such as benoxacor and fenclorim.; glutathione S-conjugate transporting ATPase (AtMRP1) mRNA. The expression of this gene is upregulated by herbicide safeners such as benoxacor and fenclorim.; glutathione S-conjugate transporting ATPase (AtMRP1) mRNA. The expression of this g…	3AI	AT4G31880	3AA	AT4G31880	FALSE
AT1G30473	AtHMP08	NA	3Y	AT3G28730	3R	AT1G07993	FALSE
AT1G30480	DRT111; RSN2; SFPS	recombination and DNA-damage resistance protein (DRT111); recombination and DNA-damage resistance protein (DRT111); recombination and DNA-damage resistance protein (DRT111)	6H	AT5G21050	6H	AT5G21050	FALSE
AT1G30520	AAE14	Encodes a chloroplast O-succinylbenzoyl-CoA ligase. Involved in phylloquinone biosynthesis. Knock mutant is seedling lethal.	11Y	AT4G06410	11V	AT4G06410	FALSE
AT1G30530	UGT78D1	The At1g30530 gene encodes a UDP-rhamnose:flavonol-3-O-rhamnosyltransferase (UGT78D1) attaching a rhamnosyl residue to the 3-O-position of the flavonols kaempferol and quercetin	3L	AT1G06002	3O	AT3G07835	TRUE
AT1G30540	GNK	NA	4M	AT5G20630	4I	AT1G07323	FALSE
AT1G30590	NA	NA	3X	AT3G07375	3R	AT1G07993	TRUE
AT1G30610	EMB2279; EMB88; SOT5	Mutations in this locus result in embryo lethality. Embryo shape at seed maturity is globular.; Mutations in this locus result in embryo lethality. Embryo shape at seed maturity is globular.; Mutations in this locus result in embryo lethality. Embryo shape at seed maturity is globular.	4C	AT1G77138	4B	AT5G16270	FALSE
AT1G30690	PATL4	NA	9A	AT5G51410	9A	AT5G51410	FALSE
AT1G30720	AtBBE10	NA	11N	AT5G06595	11O	AT5G01095	TRUE
AT1G30730	AtBBE11	NA	11N	AT5G06595	11O	AT5G01095	TRUE
AT1G30740	AtBBE12	NA	4N	AT2G33830	4J	AT5G01210	FALSE
AT1G30755	PSI2	NA	14A	AT3G07805	14A	AT1G05347	FALSE
AT1G30757	NA	NA	11O(11Oa)	AT1G79700	11O	AT5G01095	FALSE
AT1G30800	NA	NA	3AE	AT4G12485	3Y	AT4G09715	FALSE
AT1G30820	CTPS1	NA	11M	AT4G26288	11O	AT5G01095	FALSE
AT1G30840	ATPUP4; PUP4	Member of a family of proteins related to PUP1, a purine transporter. May be involved in the transport of purine and purine derivatives such as cytokinins, across the plasma membrane.; Member of a family of proteins related to PUP1, a purine transporter. May be involved in the transport of purine and purine derivatives such as cytokinins, across the plasma membrane.	4G	AT1G22770	4D	ATMG00400	FALSE
AT1G30880	NA	NA	11G	AT1G23310	11J	AT1G23310	FALSE
AT1G31180	ATIMD3; IMD3; IPMDH1	The AtIMD3 is one out of 3 genes encoding the enzyme 3-isopropylmalate dehydrogenase involved in leucine biosynthesis in Arabidopsis. Its subcellular location has been targeted to plastids.; The AtIMD3 is one out of 3 genes encoding the enzyme 3-isopropylmalate dehydrogenase involved in leucine biosynthesis in Arabidopsis. Its subcellular location has been targeted to plastids.; The AtIMD3 is one…	3A	AT1G76260	3A	AT1G76260	FALSE
AT1G31190	IMPL1	Encodes a myo-inositol monophosphatase IMPL1 (myo-Inositol monophosphatase like 1).	3M	AT4G37409	3O	AT3G07835	FALSE
AT1G31200	AN4; ATPP2-A9; PP2-A9	NA	3L	AT1G06002	3O	AT3G07835	TRUE
AT1G31220	NA	N10-formyltetrahydrofolate-dependent phosphoribosylglycinamide formyltransferase that catalyzes the conversion of phosphoribosyl glycineamide to phosphoribosyl N-formylglycineamide	3P	AT2G07325	3O	AT3G07835	FALSE
AT1G31240	NA	NA	3P	AT2G07325	3O	AT3G07835	FALSE
AT1G31243	NA	NA	11R	AT3G16785	11P	AT1G11330	FALSE
AT1G31330	PSAF	Encodes subunit F of photosystem I.	3W	AT1G08380	3R	AT1G07993	TRUE
AT1G31335	NA	NA	3J	AT4G02890	3M	AT4G02890	FALSE
AT1G31340	ATRUB1; NEDD8; RUB1	Encodes a ubiquitin-related protein that is conjugated to target proteins by neddylation. It has been shown to be conjugated to the cullin AtCUL1. The RUB-conjugation pathway has been implicated in in auxin response.; Encodes a ubiquitin-related protein that is conjugated to target proteins by neddylation. It has been shown to be conjugated to the cullin AtCUL1. The RUB-conjugation pathway has be…	3AG	AT5G66120	3Y	AT4G09715	FALSE
AT1G31350	KUF1	NA	11P(11Ob)	AT5G09285	11O	AT5G01095	FALSE
AT1G31430	NA	NA	3J	AT4G02890	3M	AT4G02890	FALSE
AT1G31460	NA	NA	3J	AT4G02890	3M	AT4G02890	FALSE
AT1G31480	SGR2	encodes a novel protein that may be part of a gene family represented by bovine phosphatidic acid-preferring phospholipase A1 (PA-PLA1)containing a putative transmembrane domain. SGR2 is involved in the formation and function of the vacuole.	11P(11Ob)	AT5G09285	11O	AT5G01095	FALSE
AT1G31490	NA	NA	11O(11Oa)	AT1G79700	11O	AT5G01095	TRUE
AT1G31580	CXC750; ECS1	Encodes cell wall protein. ECS1 is not a Xcc750 resistance gene, but the genetic data indicate that ECS1 is linked to a locus influencing resistance to Xcc750.; Encodes cell wall protein. ECS1 is not a Xcc750 resistance gene, but the genetic data indicate that ECS1 is linked to a locus influencing resistance to Xcc750.	3K	AT3G01485	3N	AT3G01485	FALSE
AT1G31710	CuAO&#945;3	NA	11P(11Ob)	AT5G09285	11O	AT5G01095	FALSE
AT1G31730	AP4E	NA	11Q	AT1G31950	11O	AT5G01095	FALSE
AT1G31770	ABCG14; AtABCG14	NA	6F	AT1G04790	6G	AT4G28652	FALSE
AT1G31780	COG6	NA	4O	AT4G13510	4J	AT5G01210	FALSE
AT1G31800	CYP97A3; LUT5	Encodes a protein with &#946;-ring carotenoid hydroxylase activity.; Encodes a protein with &#946;-ring carotenoid hydroxylase activity.	3K	AT3G01485	3N	AT3G01485	FALSE
AT1G31810	AFH14; AtFH14	Encodes the Type II Arabidopsis formin14. Interacts with microtubules and microfilaments to regulate cell division.; Encodes the Type II Arabidopsis formin14. Interacts with microtubules and microfilaments to regulate cell division.	3V	AT1G65960	3R	AT1G07993	FALSE
AT1G31812	ACBP; ACBP6; AtACBP6	Acyl-CoA-binding protein. Bind acyl-CoA esters and protect acyl-CoAs from degradation by microsomal acyl-hydrolases.; Acyl-CoA-binding protein. Bind acyl-CoA esters and protect acyl-CoAs from degradation by microsomal acyl-hydrolases.; Acyl-CoA-binding protein. Bind acyl-CoA esters and protect acyl-CoAs from degradation by microsomal acyl-hydrolases.	3AD	AT3G18775	3Y	AT4G09715	FALSE
AT1G31814	FRL2	family member of FRI-related genes that is required for the winter-annual habit. Genbank accession BK004885	1B	AT4G03600	1B	AT4G03600	FALSE
AT1G31910	NA	NA	11G	AT1G23310	11J	AT1G23310	TRUE
AT1G31920	NA	NA	5A	AT4G19900	5A	AT4G19900	TRUE
AT1G31930	XLG3	Encodes XLG3 (extra-large G protein 3) that shows significant similarity to the G protein alpha subunit in its C terminal region. Involved in the regulation of root morphological and growth responses.	3AI	AT4G31880	3AA	AT4G31880	FALSE
AT1G31950	NA	NA	11Q	AT1G31950	11O	AT5G01095	TRUE
AT1G31970	RH5; STRS1	NA	3A	AT1G76260	3A	AT1G76260	FALSE
AT1G32060	PRK	NA	11G	AT1G23310	11J	AT1G23310	FALSE
AT1G32080	AtLrgB; LrgB; PLGG; PLGG1	NA	3D	AT1G09770	3G	AT1G09770	TRUE
AT1G32120	NA	NA	3T	AT5G18705	3P	AT5G18705	TRUE
AT1G32130	ATIWS1; HNI9; IWS1	The C-terminal portion of this protein has high homology to the C-termini of the IWS1 (Interacts With Spt6) proteins found in yeast and humans. Interacts with transcription factor BES1. Involved in brassinosteroid-regulated gene expression.; The C-terminal portion of this protein has high homology to the C-termini of the IWS1 (Interacts With Spt6) proteins found in yeast and humans. Interacts wit…	11G	AT1G23310	11J	AT1G23310	FALSE
AT1G32190	NA	NA	2G	AT4G11780	2C	AT5G42760	FALSE
AT1G32230	ATP8; AtRCD1; CEO; CEO1; RCD1; RIMB1	Encodes a protein belonging to the (ADP-ribosyl)transferase domain-containing subfamily of WWE protein-protein interaction domain protein family. Superoxide radicals are necessary and sufficient to propagate cell death or lesion formation in rcd1 mutants. Without stress treatment, RCD1 is localized in the nucleus. Under high salt or oxidative stress, RCD1 is found not only in the nucleus but also…	11G	AT1G23310	11J	AT1G23310	FALSE
AT1G32450	AtNPF7.3; NPF7.3; NRT1.5	Transmembrane nitrate transporter. Involved in xylem transport of nitrate from root to shoot. Induced in response to nitrate. Not involved in nitrate uptake. expressed in root pericycle cells.; Transmembrane nitrate transporter. Involved in xylem transport of nitrate from root to shoot. Induced in response to nitrate. Not involved in nitrate uptake. expressed in root pericycle cells.; Transmembra…	11G	AT1G23310	11J	AT1G23310	FALSE
AT1G32460	NA	NA	11O(11Oa)	AT1G79700	11O	AT5G01095	TRUE
AT1G32470	NA	NA	3L	AT1G06002	3O	AT3G07835	TRUE
AT1G32490	EMB2733; ESP3; GSM1; RSW12	Encodes a homolog of the yeast PRP2 protein, one of four related DEAH RNA helicases identified as essential cofactors for RNA splicing.; Encodes a homolog of the yeast PRP2 protein, one of four related DEAH RNA helicases identified as essential cofactors for RNA splicing.; Encodes a homolog of the yeast PRP2 protein, one of four related DEAH RNA helicases identified as essential cofactors for RNA…	11G	AT1G23310	11J	AT1G23310	FALSE
AT1G32500	ABCI7; ATNAP6; NAP6	Encodes a member of a heterogenous group of non-intrinsic ATP-binding cassette (ABC) proteins. Members of this group bear no close resemblance to each other nor to representatives of specific ABC protein subfamilies from other organisms. This grouping is arbitrary and will likely change upon acquisition of further data.; Encodes a member of a heterogenous group of non-intrinsic ATP-binding casset…	3B	AT4G22710	3B	AT4G22710	FALSE
AT1G32530	PIR2	NA	11H	AT5G32440	11K	AT5G32440	FALSE
AT1G32630	NA	NA	11C	AT1G17430	11C	AT1G17430	FALSE
AT1G32640	ATMYC2; JAI1; JIN1; MYC2; RD22BP1; ZBF1	Encodes a MYC-related transcriptional activator with a typical DNA binding domain of a basic helix-loop-helix leucine zipper motif. Binds to an extended G-Box promoter motif. Its transcription is induced by dehydration stress and ABA treatment. Negative regulator of blue lightmediated photomorphogenic growth and blue and far-red-lightregulated gene expression. Positive regulator of lateral root f…	3J	AT4G02890	3M	AT4G02890	FALSE
AT1G32740	NA	NA	4N	AT2G33830	4J	AT5G01210	FALSE
AT1G32750	GTD1; HAC13; HAF01; HAF1; TAF1	This gene is predicted to encode a histone acetyltransferase. Five lines with RNAi constructs directed against HAF1 grow normally and can produce root calli, but have defects in agrobacterium-mediated transformation.; This gene is predicted to encode a histone acetyltransferase. Five lines with RNAi constructs directed against HAF1 grow normally and can produce root calli, but have defects in agr…	11F	AT5G45500	11I	AT5G45500	FALSE
AT1G32860	NA	NA	4L	AT3G22121	4I	AT1G07323	FALSE
AT1G32900	GBSS1	NA	11G	AT1G23310	11J	AT1G23310	FALSE
AT1G33040	NACA5	NA	3N	AT3G46668	3O	AT3G07835	TRUE
AT1G33050	NA	NA	11O(11Oa)	AT1G79700	11O	AT5G01095	TRUE
AT1G33102	NA	NA	3J	AT4G02890	3M	AT4G02890	FALSE
AT1G33110	NA	NA	11G	AT1G23310	11J	AT1G23310	FALSE
AT1G33120	NA	NA	6K	AT5G18380	6K	AT5G18380	FALSE
AT1G33140	PGY2	Encodes ribosomal protein L9. Identified in a screen for enhancers of as1. as1/pgy double mutants show defects in leaf vascular patterning and adaxial cell fate. Double mutant analysis indicates pgy genes function in the same pathway as REV, KAN1 and KAN2.	6K	AT5G18380	6K	AT5G18380	TRUE
AT1G33240	AT-GTL1; ATGTL1; GTL1	Encodes a plant transcriptional activator that contains two separate, but similar, trihelix DNA-binding domains, similar to GT-2. Gene is expressed in all aerial parts of the plant, with higher level of expression in siliques. At-GTL2 was thought to be a duplicated copy of this gene but is likely to be a cloning artefact, the result of a chimeric clone. Regulates ploidy-dependent cell growth in t…	3K	AT3G01485	3N	AT3G01485	TRUE
AT1G33360	NA	Encodes ClpX3, a subunit of the Clp protease complex.	3J	AT4G02890	3M	AT4G02890	TRUE
AT1G33415	NA	NA	4B	AT3G52070	4B	AT5G16270	FALSE
AT1G33420	NA	NA	4K	AT3G10040	4H	AT3G10040	TRUE
AT1G33430	KNS4; UPEX1	NA	11P(11Ob)	AT5G09285	11O	AT5G01095	TRUE
AT1G33520	MOS2	Has single homolog in Arabidopsis, also homologs in human, mouse and C. elegans; contains one G-patch domain (known to mediate RNA-protein interactions) and two KOW domains (may bind RNA and/or protein); localized to the nucleus; mutant suppresses high SA levels and constitutive disease resistance in snc1 npr1 background; required for basal resistance against Pseudomonas syringae maculicola ES432…	11C	AT1G17430	11C	AT1G17430	FALSE
AT1G33600	NA	NA	4O	AT4G13510	4J	AT5G01210	FALSE
AT1G33610	NA	NA	11D	AT3G62080	11F	AT3G13400	TRUE
AT1G33612	NA	NA	6C	AT3G24982	6F	AT2G39430	TRUE
AT1G33680	NA	NA	11P(11Ob)	AT5G09285	11O	AT5G01095	TRUE
AT1G33700	NA	NA	11P(11Ob)	AT5G09285	11O	AT5G01095	TRUE
AT1G33770	NA	NA	3V	AT1G65960	3R	AT1G07993	FALSE
AT1G33990	ATMES14; MES14	Encodes a protein predicted to act as a carboxylesterase. It has similarity to the SABP2 methyl salicylate esterase from tobacco. This protein does not act on methyl IAA, methyl JA, MeSA, MeGA4, or MEGA9 in vitro.; Encodes a protein predicted to act as a carboxylesterase. It has similarity to the SABP2 methyl salicylate esterase from tobacco. This protein does not act on methyl IAA, methyl JA, Me…	3J	AT4G02890	3M	AT4G02890	FALSE
AT1G34000	OHP2	Encodes a novel member of the Lhc family from Arabidopsis with one predicted transmembrane alpha-helix closely related to helix I of Lhc protein from PSI (Lhca4). Gene expression is triggered by light stress and both transcript and protein accumulate in a light intensity-dependent manner. Ohp2 is associated with PSI under low- or high-light conditions.	3J	AT4G02890	3M	AT4G02890	FALSE
AT1G34010	NA	NA	3AG	AT5G66120	3Y	AT4G09715	FALSE
AT1G34040	AtTAR3; TAR3	NA	6G	AT4G28652	6G	AT4G28652	FALSE
AT1G34110	RGI5	NA	11O(11Oa)	AT1G79700	11O	AT5G01095	TRUE
AT1G34190	anac017; NAC017; RAO2	NA	4N	AT2G33830	4J	AT5G01210	TRUE
AT1G34317	NA	NA	11P(11Ob)	AT5G09285	11O	AT5G01095	FALSE
AT1G34370	AtSTOP1; STOP1	Encodes a putative nuclear Cys(2)His(2)-type zinc finger protein involved in H+ and Al3+ rhizotoxicity. In mutants exposed to aluminum stress, there is no induction of AtALMT1, an malate transporter known to be involved in the mediation of aluminum toxicity.; Encodes a putative nuclear Cys(2)His(2)-type zinc finger protein involved in H+ and Al3+ rhizotoxicity. In mutants exposed to aluminum stre…	11O(11Oa)	AT1G79700	11O	AT5G01095	TRUE
AT1G34420	NA	NA	2C	AT4G03260	2C	AT5G42760	FALSE
AT1G34630	NA	NA	11P(11Ob)	AT5G09285	11O	AT5G01095	TRUE
AT1G34640	NA	NA	3O	AT4G36808	3O	AT3G07835	FALSE
AT1G35140	EXL1; PHI-1	At1g35140 (At1g35140/T32G9_32) mRNA, complete cds; At1g35140 (At1g35140/T32G9_32) mRNA, complete cds	11O(11Oa)	AT1G79700	11O	AT5G01095	FALSE
AT1G35160	14-3-3PHI; GF14; GRF4	GF14 protein phi chain member of 14-3-3 protein family. This protein is reported to interact with the BZR1 transcription factor involved in brassinosteroid signaling and may affect the nucleocytoplasmic shuttling of BZR1; GF14 protein phi chain member of 14-3-3 protein family. This protein is reported to interact with the BZR1 transcription factor involved in brassinosteroid signaling and may aff…	4E	AT1G22690	4C	AT5G65220	FALSE
AT1G35242	NA	NA	13A	AT3G07805	13C	AT1G35242	FALSE
AT1G35260	MLP165	NA	3J	AT4G02890	3M	AT4G02890	FALSE
AT1G35350	NA	NA	1B	AT4G03600	1B	AT4G03600	FALSE
AT1G35420	NA	NA	11E	AT1G19000	11H	AT1G19000	FALSE
AT1G35430	NA	NA	11G	AT1G23310	11J	AT1G23310	FALSE
AT1G35460	CFLAP2; FBH1	NA	11P(11Ob)	AT5G09285	11O	AT5G01095	TRUE
AT1G35560	AtTCP23; TCP23	NA	2E	AT4G01070	2C	AT5G42760	TRUE
AT1G35580	A/N-InvG; CINV1; NIN2	Encodes a protein with cytosolic (alkaline/neutral) invertase activity. The protein was shown to interact with PIP5K9.; Encodes a protein with cytosolic (alkaline/neutral) invertase activity. The protein was shown to interact with PIP5K9.; Encodes a protein with cytosolic (alkaline/neutral) invertase activity. The protein was shown to interact with PIP5K9.	11L	AT1G05453	11O	AT5G01095	TRUE
AT1G35670	ATCDPK2; ATCPK11; CDPK2; CPK11	Encodes a Ca(2+)-dependent, calmodulin-independent protein kinase that is rapidly induced by drought and high-salt stress but not by low-temperature stress or heat stress. Positive regulator of ABA signaling. Phosphorylates ABA responsive transcription factors ABF1 and ABF4.; Encodes a Ca(2+)-dependent, calmodulin-independent protein kinase that is rapidly induced by drought and high-salt stress …	11O(11Oa)	AT1G79700	11O	AT5G01095	FALSE
AT1G35680	ASD; RPL21C	NA	4D	AT5G65220	4C	AT5G65220	FALSE
AT1G35710	NA	NA	6G	AT4G28652	6G	AT4G28652	FALSE
AT1G35720	ANN1; ANNAT1; AtANN1; ATOXY5; OXY5	Encodes a member of the annexin gene family, a diverse, multigene family of calcium-dependent, membrane-binding proteins. The protein was determined to have peroxidase activity. This activity is thought to be dependent on the presence of post-translational modifications (most likely phosphorylation). The protein was shown to be present as a mixture of monomer and homodimer. The homodimerization s…	3X	AT3G07375	3R	AT1G07993	FALSE
AT1G35830	NA	NA	1A	AT3G17810	1A	AT3G17810	FALSE
AT1G36060	TG; WIND3	encodes a member of the DREB subfamily A-6 of ERF/AP2 transcription factor family. The protein contains one AP2 domain. There are 8 members in this subfamily including RAP2.4.; encodes a member of the DREB subfamily A-6 of ERF/AP2 transcription factor family. The protein contains one AP2 domain. There are 8 members in this subfamily including RAP2.4.	11O(11Oa)	AT1G79700	11O	AT5G01095	TRUE
AT1G36160	115D-4A; ACC1; AT-ACC1; EMB22; GK; GSD1; PAS3; SFR3	Encodes acetyl-CoA carboxylase. Mutant displays uncoordinated cell divisions which are enhanced by cytokinins. Mutant also has aberrant organization of the apical region in the embryo and abnormal root and shoot development. Essential for very long chain fatty acid elongation.; Encodes acetyl-CoA carboxylase. Mutant displays uncoordinated cell divisions which are enhanced by cytokinins. Mutant al…	3I	AT1G54270	3L	AT1G54270	FALSE
AT1G36380	NA	NA	3Y	AT3G28730	3R	AT1G07993	FALSE
AT1G36390	CGE2	NA	3X	AT3G07375	3R	AT1G07993	TRUE
AT1G36730	NA	NA	5A	AT4G19900	5A	AT4G19900	FALSE
AT1G36940	NA	NA	4C	AT1G77138	4B	AT5G16270	FALSE
AT1G36990	NA	NA	2G	AT4G11780	2C	AT5G42760	TRUE
AT1G36992	NA	NA	11P(11Ob)	AT5G09285	11O	AT5G01095	FALSE
AT1G37130	ATNR2; B29; CHL3; NIA2; NIA2-1; NR; NR2	Identified as a mutant resistant to chlorate. Encodes nitrate reductase structural gene. Involved in nitrate assimilation. Has nitrate reductase activity. Up-regulated by the fungus P. indica. Binds transcription factor At2g35940.; Identified as a mutant resistant to chlorate. Encodes nitrate reductase structural gene. Involved in nitrate assimilation. Has nitrate reductase activity. Up-regulated…	11P(11Ob)	AT5G09285	11O	AT5G01095	TRUE
AT1G41880	NA	NA	3J	AT4G02890	3M	AT4G02890	TRUE
AT1G42430	ESV1	NA	11G	AT1G23310	11J	AT1G23310	FALSE
AT1G42540	ATGLR3.3; GLR3.3	member of Putative ligand-gated ion channel subunit family; member of Putative ligand-gated ion channel subunit family	11G	AT1G23310	11J	AT1G23310	FALSE
AT1G42550	PMI1	Encodes a plant-specific protein of unknown function that appears to be conserved among angiosperms.	11P(11Ob)	AT5G09285	11O	AT5G01095	FALSE
AT1G42970	GAPB	Encodes chloroplast localized glyceraldehyde-3-phosphate dehydrogenase that can use both NADH and NADPH to reduce 1,3-diphosphate glycerate. It forms A2B2 heterotetramers with GapA forms of the GADPH enzyme. These complexes are active in the light under reducing conditions, but show reduced NADPH-dependent activity in response to oxidized thioredoxins and increased NAD(H)/NADP(H) ratios due to th…	11AD	ATCG00480	11X	ATCG00480	FALSE
AT1G43170	ARP1; emb2207; RP1; RPL3A	Encodes a cytoplasmic ribosomal protein.; Encodes a cytoplasmic ribosomal protein.; Encodes a cytoplasmic ribosomal protein.; Encodes a cytoplasmic ribosomal protein.	3I	AT1G54270	3L	AT1G54270	FALSE
AT1G43670	AtcFBP; cyfbp; FBP; FINS1	NA	3K	AT3G01485	3N	AT3G01485	FALSE
AT1G43700	AtVIP1; SUE3; VIP1	Encodes a VirE2-interacting protein. VIP1 mediates nuclear translocation of VirE2 via its amino half, and interacts with histone H2A via it carboxyl half.; Encodes a VirE2-interacting protein. VIP1 mediates nuclear translocation of VirE2 via its amino half, and interacts with histone H2A via it carboxyl half.; Encodes a VirE2-interacting protein. VIP1 mediates nuclear translocation of VirE2 via i…	11G	AT1G23310	11J	AT1G23310	FALSE
AT1G43710	ATSDC1; EMB1075; SDC1	NA	3I	AT1G54270	3L	AT1G54270	FALSE
AT1G43850	SEU	Encodes a transcriptional co-regulator of AGAMOUS, that functions with LEUNIG to repress AG in the outer floral whorls.	11AD	ATCG00480	11X	ATCG00480	TRUE
AT1G43860	NA	NA	11S	AT1G63240	11P	AT1G11330	TRUE
AT1G44120	CSI2	NA	11I	AT3G14460	11L	AT3G14460	FALSE
AT1G44125	NA	NA	6G	AT4G28652	6G	AT4G28652	FALSE
AT1G44350	ILL6	encodes a protein similar to IAA amino acid conjugate hydrolase.	11G	AT1G23310	11J	AT1G23310	FALSE
AT1G44414	NA	NA	11G	AT1G23310	11J	AT1G23310	FALSE
AT1G44446	ATCAO; CAO; CH1	Encodes chlorophyllide <i>a</i> oxygenase which converts chlorophyllide <i>a</i> to chlorophyllide <i>b</i> by catalyzing two successive hydroxylations at the 7-methyl group of chlorophyllide <i>a</i> . Mutants are deficient in pigments that associate with thylakoid membrane proteins, lacking chlorophyll <i>b</i> and light-harvesting proteins of photosystem II. The protein was shown through cross…	11G	AT1G23310	11J	AT1G23310	FALSE
AT1G44575	CP22; NPQ4; PSBS	Encoding PSII-S (CP22), a ubiquitous pigment-binding protein associated with photosystem II (PSII) of higher plants. Involved in nonphotochemical quenching rather than in photosynthesis. Mutant has a normal violaxanthin cycle but has a limited capacity of quenching singlet excited chlorophylls and is tolerant to lipid peroxidation.; Encoding PSII-S (CP22), a ubiquitous pigment-binding protein ass…	3J	AT4G02890	3M	AT4G02890	TRUE
AT1G44770	NA	NA	11R	AT3G16785	11P	AT1G11330	FALSE
AT1G44780	NA	NA	3S	AT3G62540	3P	AT5G18705	FALSE
AT1G44790	NA	NA	3N	AT3G46668	3O	AT3G07835	FALSE
AT1G44910	ATPRP40A; PRP40A	Binds the carboxyl-terminal domain (CTD) of the largest subunit of RNA polymerase II and functions as a scaffold for RNA processing machineries.; Binds the carboxyl-terminal domain (CTD) of the largest subunit of RNA polymerase II and functions as a scaffold for RNA processing machineries.	3J	AT4G02890	3M	AT4G02890	FALSE
AT1G44920	NA	NA	3K	AT3G01485	3N	AT3G01485	TRUE
AT1G45163	NA	NA	3K	AT3G01485	3N	AT3G01485	FALSE
AT1G45165	NA	NA	11O(11Oa)	AT1G79700	11O	AT5G01095	TRUE
AT1G45234	NA	NA	11R	AT3G16785	11P	AT1G11330	FALSE
AT1G45474	Lhca5	Encodes a component of the light harvesting complex of photosystem I.	3N	AT3G46668	3O	AT3G07835	TRUE
AT1G45545	NA	NA	3X	AT3G07375	3R	AT1G07993	FALSE
AT1G45688	CC1	NA	11AD	ATCG00480	11X	ATCG00480	FALSE
AT1G46768	RAP2.1	encodes a member of the DREB subfamily A-5 of ERF/AP2 transcription factor family (RAP2.1). The protein contains one AP2 domain. There are 16 members in this subfamily including RAP2.9 and RAP2.10.	11O(11Oa)	AT1G79700	11O	AT5G01095	FALSE
AT1G47128	RD21; RD21A	cysteine proteinase precursor-like protein/ dehydration stress-responsive gene (RD21); cysteine proteinase precursor-like protein/ dehydration stress-responsive gene (RD21)	11AA	AT3G25690	11W	AT1G69850	FALSE
AT1G47250	PAF2	Encodes 20S proteasome subunit PAF2 (PAF2).	3AA	AT5G38720	3T	AT3G63445	FALSE
AT1G47260	APFI; GAMMA	Encodes mitochondrial gamma carbonic anhydrase. Component of the NADH dehydrogenase complex.; Encodes mitochondrial gamma carbonic anhydrase. Component of the NADH dehydrogenase complex.	3D	AT1G09770	3G	AT1G09770	TRUE
AT1G47410	NA	NA	10A	AT5G03280	10B	AT5G03280	FALSE
AT1G47420	SDH5	NA	2F	AT4G06995	2C	AT5G42760	FALSE
AT1G47550	SEC3A	Encodes a member of the exocyst complex gene family. The exocyst is a protein complex involved in tethering vesicles to the plasma membrane during regulated or polarized secretion.	11AD	ATCG00480	11X	ATCG00480	FALSE
AT1G47970	NA	NA	11AD	ATCG00480	11X	ATCG00480	FALSE
AT1G48030	mtLPD1	Encodes a mitochondrial lipoamide dehydrogenase whose expression is induced by light.	3J	AT4G02890	3M	AT4G02890	FALSE
AT1G48100	PGX3	NA	3J	AT4G02890	3M	AT4G02890	FALSE
AT1G48160	NA	NA	11O(11Oa)	AT1G79700	11O	AT5G01095	TRUE
AT1G48170	NA	NA	11D	AT3G62080	11F	AT3G13400	FALSE
AT1G48300	DGAT3	NA	11P(11Ob)	AT5G09285	11O	AT5G01095	TRUE
AT1G48310	CHA18; CHR18	NA	11P(11Ob)	AT5G09285	11O	AT5G01095	FALSE
AT1G48315	NA	NA	3A	AT1G76260	3A	AT1G76260	TRUE
AT1G48320	DHNAT1	NA	12A	AT3G13110	12A	AT3G13110	TRUE
AT1G48350	EMB3105	NA	3E	AT1G62200	3H	AT1G62200	TRUE
AT1G48355	NA	NA	4M	AT5G20630	4I	AT1G07323	TRUE
AT1G48380	HYP7; RHL1	Encodes a novel nuclear protein required for root hair initiation and ploidy-dependent cell growth. Its sequence has similarity to the C-terminal domain of mammalian DNA topo IIalpha. Shows in vitro DNA binding activity and is likely to be part of the topo VI complex by binding to subunit A.; Encodes a novel nuclear protein required for root hair initiation and ploidy-dependent cell growth. Its s…	3K	AT3G01485	3N	AT3G01485	TRUE
AT1G48410	AGO1; AtAGO1; ICU9	Encodes an RNA Slicer that selectively recruits microRNAs and siRNAs. There is currently no evidence that AGO1 Slicer is in a high molecular weight RNA-induced silencing complex (RISC). Mutants are defective in post-transcriptional gene silencing and have pleiotropic developmental and morphological defects. Through its action on the regulation of ARF17 expression, the protein regulates genes invo…	4B	AT3G52070	4B	AT5G16270	FALSE
AT1G48440	NA	NA	3AF	AT4G09715	3Y	AT4G09715	FALSE
AT1G48450	NA	NA	11AD	ATCG00480	11X	ATCG00480	FALSE
AT1G48550	VPS26C	NA	4J	AT2G01630	4H	AT3G10040	FALSE
AT1G48560	NA	NA	3A	AT1G76260	3A	AT1G76260	FALSE
AT1G48570	NA	NA	3K	AT3G01485	3N	AT3G01485	FALSE
AT1G48600	AtPMEAMT; AtPMT2; PMEAMT	Encodes a phosphoethanolamine N-methyltransferase that catalyses the last two methylation steps of the three sequential methylations of phosphoethanolamine (PEA) that are required for the synthesis of phosphocholine (PCho) in plants.; Encodes a phosphoethanolamine N-methyltransferase that catalyses the last two methylation steps of the three sequential methylations of phosphoethanolamine (PEA) th…	3L	AT1G06002	3O	AT3G07835	FALSE
AT1G48610	NA	NA	11G	AT1G23310	11J	AT1G23310	FALSE
AT1G48620	HON5	This gene is predicted to encodes a histone H1/H5 family member. A plant line expressing an RNAi construct targeted against HON5 shows a reduced level of agrobacterium-mediated root transformation.	5A	AT4G19900	5A	AT4G19900	TRUE
AT1G48700	CP5	NA	11K	AT3G01895	11N	AT3G01895	FALSE
AT1G48760	AP-3delta; delta-ADR; PAT4	NA	6D	AT2G39430	6F	AT2G39430	FALSE
AT1G48850	EMB1144	NA	3J	AT4G02890	3M	AT4G02890	TRUE
AT1G48920	ATNUC-L1; NUC-L1; NUC1; PARL1	Encodes ATNUC-L1 (NUCLEOLIN LIKE 1), the predominant form of the two nucleolin proteins found in Arabidopsis. This protein is involved in rRNA processing, ribosome biosynthesis, and vascular pattern formation. PARL1 localizes to the nucleolus and parl1 mutants accumulate elevated levels of the unspliced 35S pre-rRNA. parl1 mutants also have defects in cotyledon, leaf, sepal, and petal vein patter…	3P	AT2G07325	3O	AT3G07835	FALSE
AT1G48930	AtGH9C1; GH9C1	NA	4M	AT5G20630	4I	AT1G07323	TRUE
AT1G48960	NA	NA	11P(11Ob)	AT5G09285	11O	AT5G01095	FALSE
AT1G48970	NA	NA	3K	AT3G01485	3N	AT3G01485	TRUE
AT1G49010	MYBS1	NA	11J	AT2G45685	11M	AT2G45685	FALSE
AT1G49140	NA	NA	3AG	AT5G66120	3Y	AT4G09715	FALSE
AT1G49200	ATL75	NA	11P(11Ob)	AT5G09285	11O	AT5G01095	TRUE
AT1G49205	NA	NA	6F	AT1G04790	6G	AT4G28652	TRUE
AT1G49210	ATL76	NA	3K	AT3G01485	3N	AT3G01485	FALSE
AT1G49230	AtATL78; ATL78	NA	3K	AT3G01485	3N	AT3G01485	FALSE
AT1G49240	ACT8; FIZ1	Member of a subclass of actins composed of ACT2 and ACT8. Its mRNA is strongly expressed in strongly expressed in leaves, roots, stems, flowers, pollen, and siliques. However, protein expression, assayed by a ACT8:GUS fusion reporter, is very low in pollen.; Member of a subclass of actins composed of ACT2 and ACT8. Its mRNA is strongly expressed in strongly expressed in leaves, roots, stems, flow…	11P(11Ob)	AT5G09285	11O	AT5G01095	TRUE
AT1G49245	NA	NA	9A	AT5G51410	9A	AT5G51410	FALSE
AT1G49340	ATPI4K	Encodes a phosphatidylinositol 4-kinase that is expressed in inflorescences and shoots.	4D	AT5G65220	4C	AT5G65220	FALSE
AT1G49350	PUKI	NA	6A	AT5G20540	6C	AT3G48115	FALSE
AT1G49360	NA	NA	3AC	AT3G57700	3X	AT3G57700	TRUE
AT1G49450	NA	NA	3U	AT1G23400	3Q	AT1G23400	FALSE
AT1G49470	NA	NA	11G	AT1G23310	11J	AT1G23310	FALSE
AT1G49490	LRX9	NA	4O	AT4G13510	4J	AT5G01210	FALSE
AT1G49500	NA	NA	11O(11Oa)	AT1G79700	11O	AT5G01095	TRUE
AT1G49530	GFPPS3; GGPPS1; GGPS6	encodes a mitochondria-targeted geranylgeranyl pyrophosphate synthase; encodes a mitochondria-targeted geranylgeranyl pyrophosphate synthase; encodes a mitochondria-targeted geranylgeranyl pyrophosphate synthase	11P(11Ob)	AT5G09285	11O	AT5G01095	FALSE
AT1G49600	ATRBP47A; RBP47A	NA	11P(11Ob)	AT5G09285	11O	AT5G01095	TRUE
AT1G49650	NA	NA	3E	AT1G62200	3H	AT1G62200	FALSE
AT1G49660	AtCXE5; CXE5	Encodes a protein with carboxylesterase whose activity was tested using pNA.; Encodes a protein with carboxylesterase whose activity was tested using pNA.	3K	AT3G01485	3N	AT3G01485	FALSE
AT1G49720	ABF1; AtABF1	Identified as a protein that binds to abscisic acid response elements. May mediate transcriptional regulation of ABA responses.; Identified as a protein that binds to abscisic acid response elements. May mediate transcriptional regulation of ABA responses.	3K	AT3G01485	3N	AT3G01485	FALSE
AT1G49730	NA	NA	3X	AT3G07375	3R	AT1G07993	FALSE
AT1G49750	NA	NA	11X	AT5G08840	11U	AT5G08840	FALSE
AT1G49780	PUB26	NA	11P(11Ob)	AT5G09285	11O	AT5G01095	TRUE
AT1G49840	BDR5	NA	3J	AT4G02890	3M	AT4G02890	FALSE
AT1G49920	NA	NA	11G	AT1G23310	11J	AT1G23310	FALSE
AT1G49960	NA	NA	3D	AT1G09770	3G	AT1G09770	TRUE
AT1G49970	CLPR1; NCLPP5; SVR2	Encodes a ClpP-related sequence. Though similar to ClpP proteins, this does not contains the highly conserved catalytic triad of Ser-type proteases (Ser-His-Asp). The name reflects nomenclature described in Adam et. al (2001).; Encodes a ClpP-related sequence. Though similar to ClpP proteins, this does not contains the highly conserved catalytic triad of Ser-type proteases (Ser-His-Asp). The name…	3D	AT1G09770	3G	AT1G09770	FALSE
AT1G49980	NA	NA	11O(11Oa)	AT1G79700	11O	AT5G01095	FALSE
AT1G50010	TUA2	Encodes alpha-2,4 tubulin. TUA2 and TUA4 encode identical proteins.	3U	AT1G23400	3Q	AT1G23400	FALSE
AT1G50020	NA	NA	3J	AT4G02890	3M	AT4G02890	TRUE
AT1G50040	NA	NA	11O(11Oa)	AT1G79700	11O	AT5G01095	TRUE
AT1G50055	NA	NA	3L	AT1G06002	3O	AT3G07835	FALSE
AT1G50200	ACD; ALATS	NA	11G	AT1G23310	11J	AT1G23310	FALSE
AT1G50240	FU; TIO	The FUSED (FU) gene belongs to Ser/Thr protein kinase family and has a key role in the hedgehog signaling pathway known to control cell proliferation and patterning in fruit flies and humans . Arabidopsis thaliana genome has a single Fu gene. Cytokinesis-defective mutants, which we named two-in-one (tio), result from mutations in Arabidopsis Fu. Phenotypic analysis of tio mutants reveals an essen…	3J	AT4G02890	3M	AT4G02890	FALSE
AT1G50250	FTSH1	encodes an FTSH protease that is localized to the chloroplast. Involved in the D1 repair cycle of Photosystem II. FtsH1 and FtsH5 are interchangeable in thylakoid membranes.	3J	AT4G02890	3M	AT4G02890	FALSE
AT1G50270	NA	NA	3X	AT3G07375	3R	AT1G07993	TRUE
AT1G50280	BPH1	NA	3V	AT1G65960	3R	AT1G07993	FALSE
AT1G50300	TAF15	NA	11H	AT5G32440	11K	AT5G32440	FALSE
AT1G50310	ATSTP9; STP9	NA	3O	AT4G36808	3O	AT3G07835	FALSE
AT1G50440	NA	NA	3D	AT1G09770	3G	AT1G09770	TRUE
AT1G50450	NA	NA	3V	AT1G65960	3R	AT1G07993	FALSE
AT1G50480	THFS	10-formyltetrahydrofolate synthetase (THFS) mRNA, complete	11I	AT3G14460	11L	AT3G14460	FALSE
AT1G50490	UBC20	Encodes one of two ubiquitin-conjugating enzymes belonging to the E2-C gene family (the other being UBC19). Transcript is always found in diving cells, but also in other non-dividing cells.	3D	AT1G09770	3G	AT1G09770	TRUE
AT1G50560	CYP705A25	member of CYP705A	3T	AT5G18705	3P	AT5G18705	FALSE
AT1G50570	NA	NA	11O(11Oa)	AT1G79700	11O	AT5G01095	TRUE
AT1G50630	NA	NA	6J	ATCG00720	6J	ATCG00720	FALSE
AT1G50640	ATERF3; ERF3	encodes a member of the ERF (ethylene response factor) subfamily B-1 of ERF/AP2 transcription factor family (ATERF-3). The protein contains one AP2 domain. There are 15 members in this subfamily including ATERF-3, ATERF-4, ATERF-7, and leafy petiole.; encodes a member of the ERF (ethylene response factor) subfamily B-1 of ERF/AP2 transcription factor family (ATERF-3). The protein contains one AP2…	6C	AT3G24982	6F	AT2G39430	FALSE
AT1G50659	NA	NA	2E	AT4G01070	2C	AT5G42760	FALSE
AT1G50660	NA	NA	6G	AT4G28652	6G	AT4G28652	FALSE
AT1G50745	NA	NA	3AF	AT4G09715	3Y	AT4G09715	FALSE
AT1G50750	NA	NA	3H	AT4G04135	3J	AT1G07187	FALSE
AT1G50890	NA	NA	3K	AT3G01485	3N	AT3G01485	FALSE
AT1G50900	GDC1; LTD	NA	3X	AT3G07375	3R	AT1G07993	TRUE
AT1G50910	NA	NA	3X	AT3G07375	3R	AT1G07993	TRUE
AT1G50920	Nog1-1	NA	11G	AT1G23310	11J	AT1G23310	FALSE
AT1G51060	HTA10	Encodes HTA10, a histone H2A protein.	3L	AT1G06002	3O	AT3G07835	FALSE
AT1G51080	NA	NA	3X	AT3G07375	3R	AT1G07993	TRUE
AT1G51100	CRR41	NA	3J	AT4G02890	3M	AT4G02890	FALSE
AT1G51170	AGC2-3; UCN	NA	3Q	AT4G24413	3O	AT3G07835	FALSE
AT1G51200	NA	NA	11G	AT1G23310	11J	AT1G23310	FALSE
AT1G51390	ATNFU1; NFU5	Encodes a protein containing the NFU domain that may be involved in iron-sulfur cluster assembly. Part of a five member gene family, more closely related to NFU4 than to NFU1,2, and 3. Targeted to the mitochondrion.; Encodes a protein containing the NFU domain that may be involved in iron-sulfur cluster assembly. Part of a five member gene family, more closely related to NFU4 than to NFU1,2, and …	3W	AT1G08380	3R	AT1G07993	FALSE
AT1G51400	NA	NA	3J	AT4G02890	3M	AT4G02890	TRUE
AT1G51402	NA	NA	3J	AT4G02890	3M	AT4G02890	TRUE
AT1G51540	NA	NA	11O(11Oa)	AT1G79700	11O	AT5G01095	TRUE
AT1G51550	NA	NA	11O(11Oa)	AT1G79700	11O	AT5G01095	TRUE
AT1G51570	FTIP4; MCTP4	NA	11H	AT5G32440	11K	AT5G32440	FALSE
AT1G51580	NA	NA	6C	AT3G24982	6F	AT2G39430	FALSE
AT1G51590	MANIB; MNS1	Encodes an alpha-mannosidase I enzyme responsible for N-glycan maturation.; Encodes an alpha-mannosidase I enzyme responsible for N-glycan maturation.	3G	AT1G09247	3I	AT1G70600	TRUE
AT1G51600	GATA28; TIFY2A; ZML2	member of a novel family of plant-specific GATA-type transcription factors.; member of a novel family of plant-specific GATA-type transcription factors.; member of a novel family of plant-specific GATA-type transcription factors.	4Q	AT4G17270	4L	AT4G17270	FALSE
AT1G51640	ATEXO70G2; EXO70G2	A member of EXO70 gene family, putative exocyst subunits, conserved in land plants. Arabidopsis thaliana contains 23 putative EXO70 genes, which can be classified into eight clusters on the phylogenetic tree.; A member of EXO70 gene family, putative exocyst subunits, conserved in land plants. Arabidopsis thaliana contains 23 putative EXO70 genes, which can be classified into eight clusters on the…	11O(11Oa)	AT1G79700	11O	AT5G01095	TRUE
AT1G51645	NA	NA	3D	AT1G09770	3G	AT1G09770	TRUE
AT1G51650	NA	NA	3L	AT1G06002	3O	AT3G07835	FALSE
AT1G51680	4CL.1; 4CL1; AT4CL1	encodes an isoform of 4-coumarate:CoA ligase (4CL), which is involved in the last step of the general phenylpropanoid pathway. In addition to 4-coumarate, it also converts ferulate. The catalytic efficiency was in the following (descending) order: p-coumaric acid, ferulic acid, caffeic acid and 5-OH-ferulic acid. At4CL1 was unable to use sinapic acid as substrate.; encodes an isoform of 4-coumara…	3J	AT4G02890	3M	AT4G02890	TRUE
AT1G51700	ADOF1; DOF1	Encodes dof zinc finger protein (adof1).; Encodes dof zinc finger protein (adof1).	11A	AT1G07480	11A	AT1G07480	FALSE
AT1G51710	ATUBP6; UBP6	Ubiquitin-specific protease 6 (UBP6). Deubiquinating enzyme. Interacts with calmodulin.; Ubiquitin-specific protease 6 (UBP6). Deubiquinating enzyme. Interacts with calmodulin.	3Y	AT3G28730	3R	AT1G07993	FALSE
AT1G51730	NA	NA	11R	AT3G16785	11P	AT1G11330	FALSE
AT1G52230	PSAH-2; PSAH2; PSI-H	NA	3W	AT1G08380	3R	AT1G07993	TRUE
AT1G52240	ATROPGEF11; PIRF1; ROPGEF11	Encodes a member of KPP-like gene family, homolog of KPP (kinase partner protein) gene in tomato. Also a member of the RopGEF (guanine nucleotide exchange factor) family, containing the novel PRONE domain (plant-specific Rop nucleotide exchanger), which is exclusively active towards members of the Rop subfamily .; Encodes a member of KPP-like gene family, homolog of KPP (kinase partner protein) g…	3W	AT1G08380	3R	AT1G07993	TRUE
AT1G52300	NA	NA	11G	AT1G23310	11J	AT1G23310	FALSE
AT1G52320	NA	NA	11Y	AT4G06410	11V	AT4G06410	FALSE
AT1G52330	NA	NA	13A	AT3G07805	13C	AT1G35242	FALSE
AT1G52342	NA	NA	3J	AT4G02890	3M	AT4G02890	FALSE
AT1G52360	NA	NA	3AB	AT5G19590	3X	AT3G57700	FALSE
AT1G52420	NA	NA	3D	AT1G09770	3G	AT1G09770	FALSE
AT1G52500	ATFPG-1; ATFPG-2; ATMMH-1; ATMMH-2; FPG-1; FPG-2; MMH; MMH-1; MMH-2; ATFPG-1; ATFPG-2; ATMMH-1; ATMMH-2; FPG-1; FPG-2; MMH; MMH-1; MMH-2	Encodes one of the splice variants of Arabidopsis thaliana MutM homolog. Has abasic lyase activity and does not exhibit significant cleavage of a double-stranded oligonucleotide that contained 8-oxo-guanine. Sequence similarity to atmmh-1.; Encodes one of the splice variants of Arabidopsis thaliana MutM homolog. Has abasic lyase activity and does not exhibit significant cleavage of a double-stran…	3X	AT3G07375	3R	AT1G07993	TRUE
AT1G52510	NA	NA	3O	AT4G36808	3O	AT3G07835	TRUE
AT1G52580	ATRBL5; RBL5	NA	3K	AT3G01485	3N	AT3G01485	TRUE
AT1G52618	NA	NA	11X	AT5G08840	11U	AT5G08840	FALSE
AT1G52630	NA	NA	4J	AT2G01630	4H	AT3G10040	FALSE
AT1G52790	NA	encodes a putative oxidoreductase, 2OG-Fe(II) oxygenase family protein, similar to GS-AOP loci (GI:16118889, GI:16118887, GI:16118891, GI:16118893); contains PF03171 2OG-Fe(II) oxygenase superfamily domain	3S	AT3G62540	3P	AT5G18705	FALSE
AT1G52820	NA	NA	11P(11Ob)	AT5G09285	11O	AT5G01095	FALSE
AT1G52870	NA	NA	11G	AT1G23310	11J	AT1G23310	FALSE
AT1G53040	NA	NA	11X	AT5G08840	11U	AT5G08840	FALSE
AT1G53060	NA	NA	3J	AT4G02890	3M	AT4G02890	FALSE
AT1G53160	FTM6; SPL4	Encodes a member of the SPL (squamosa-promoter binding protein-like)gene family, a novel gene family encoding DNA binding proteins and putative transcription factors. Contains the SBP-box, which encodes the SBP-domain, required and sufficient for interaction with DNA. It is involved in regulation of flowering and vegetative phase change. Its temporal expression is regulated by the microRNA miR156…	11M	AT4G26288	11O	AT5G01095	TRUE
AT1G53163	NA	NA	11A	AT1G07480	11A	AT1G07480	FALSE
AT1G53170	ATERF-8; ATERF8; ERF8	encodes a member of the ERF (ethylene response factor) subfamily B-1 of ERF/AP2 transcription factor family (ATERF-8). The protein contains one AP2 domain. There are 15 members in this subfamily including ATERF-3, ATERF-4, ATERF-7, and leafy petiole.; encodes a member of the ERF (ethylene response factor) subfamily B-1 of ERF/AP2 transcription factor family (ATERF-8). The protein contains one AP2…	11G	AT1G23310	11J	AT1G23310	FALSE
AT1G53180	NA	NA	11C	AT1G17430	11C	AT1G17430	FALSE
AT1G53210	AtNCL; NCL	NA	11O(11Oa)	AT1G79700	11O	AT5G01095	FALSE
AT1G53230	TCP3	Encodes a member of a recently identified plant transcription factor family that includes Teosinte branched 1, Cycloidea 1, and proliferating cell nuclear antigen (PCNA) factors, PCF1 and 2. Regulated by miR319. Involved in heterchronic regulation of leaf differentiation.	3K	AT3G01485	3N	AT3G01485	TRUE
AT1G53233	NA	NA	3K	AT3G01485	3N	AT3G01485	TRUE
AT1G53240	mMDH1	NA	3AI	AT4G31880	3AA	AT4G31880	FALSE
AT1G53270	ABCG10	NA	3B	AT4G22710	3D	AT2G38170	TRUE
AT1G53310	ATPEPC1; ATPPC1; PEPC1; PPC1	Encodes one of four Arabidopsis phosphoenolpyruvate carboxylase proteins.; Encodes one of four Arabidopsis phosphoenolpyruvate carboxylase proteins.; Encodes one of four Arabidopsis phosphoenolpyruvate carboxylase proteins.; Encodes one of four Arabidopsis phosphoenolpyruvate carboxylase proteins.	3S	AT3G62540	3P	AT5G18705	FALSE
AT1G53380	NA	NA	12A	AT3G13110	12A	AT3G13110	FALSE
AT1G53410	NA	NA	11Q	AT1G31950	11O	AT5G01095	TRUE
AT1G53440	NA	NA	4O	AT4G13510	4J	AT5G01210	TRUE
AT1G53450	NA	NA	4O	AT4G13510	4J	AT5G01210	TRUE
AT1G53480	ATMRD1; MRD1	Encodes MRD1 (mto 1 responding down). Down-regulated in mto1-1 mutant that over-accumulates soluble methionine.; Encodes MRD1 (mto 1 responding down). Down-regulated in mto1-1 mutant that over-accumulates soluble methionine.	11P(11Ob)	AT5G09285	11O	AT5G01095	TRUE
AT1G53490	HEI10	NA	1C	AT1G66140	1C	AT1G66140	FALSE
AT1G53500	ATMUM4; ATRHM2; MUM4; RHM2	encodes a putative NDP-L-rhamnose synthase, an enzyme required for the synthesis of the pectin rhamnogalacturonan I, the major component of Arabidopsis mucilage. Gene is involved in seed coat mucilage cell development. Mutant analyses suggest that MUM4 is required for complete mucilage synthesis, cytoplasmic rearrangement and seed coat development.; encodes a putative NDP-L-rhamnose synthase, an …	3O	AT4G36808	3O	AT3G07835	TRUE
AT1G53541	NA	NA	3P	AT2G07325	3O	AT3G07835	TRUE
AT1G53560	NA	NA	11O(11Oa)	AT1G79700	11O	AT5G01095	FALSE
AT1G53670	ATMSRB1; MSRB1	NA	3AG	AT5G66120	3Y	AT4G09715	FALSE
AT1G53700	PK3AT; WAG1	The WAG1 and its homolog, WAG2 each encodes a protein-serine/threonine kinase that are nearly 70% identical to PsPK3 protein. All three together with CsPK3 belong to PsPK3-type kinases. At the N-terminus, all four possess a serine/threonine-rich domain. They are closely related to Arabidopsis kinases PINOID. wag1/wag2 double mutants exhibit a pronounced wavy root phenotype when grown vertically o…	3B	AT4G22710	3E	AT2G24050	FALSE
AT1G53720	ATCYP59; CYP59	Encodes a cyclophilin, member of a family modular proteins consisting of a peptidyl-prolyl cis trans isomerase (PPIase) domain, followed by an RNA recognition motif (RRM), and a C-terminal domain enriched in charged amino acids. Interacts with with SCL33/SR33 and with a majority of Arabidopsis SR proteins and the largest subunit of RNA polymerase II. Localizes to the nucleus, but it does not sign…	11Y	AT4G06410	11V	AT4G06410	FALSE
AT1G53750	RPT1A	26S proteasome AAA-ATPase subunit RPT1a (RPT1a) mRNA,	4H	ATCG00700	4D	ATMG00400	FALSE
AT1G53780	NA	NA	11S	AT1G63240	11P	AT1G11330	FALSE
AT1G53800	NA	NA	4N	AT2G33830	4J	AT5G01210	FALSE
AT1G53801	NA	NA	4N	AT2G33830	4J	AT5G01210	TRUE
AT1G53840	ATPME1; PME1	encodes a pectin methylesterase; encodes a pectin methylesterase	5A	AT4G19900	5A	AT4G19900	FALSE
AT1G53887	NA	NA	4O	AT4G13510	4J	AT5G01210	FALSE
AT1G53910	ERF74; RAP2.12	encodes a member of the ERF (ethylene response factor) subfamily B-2 of ERF/AP2 transcription factor family (RAP2.12). The protein contains one AP2 domain. There are 5 members in this subfamily including RAP2.2 AND RAP2.12.; encodes a member of the ERF (ethylene response factor) subfamily B-2 of ERF/AP2 transcription factor family (RAP2.12). The protein contains one AP2 domain. There are 5 member…	3K	AT3G01485	3N	AT3G01485	FALSE
AT1G53970	NA	NA	11P(11Ob)	AT5G09285	11O	AT5G01095	FALSE
AT1G53980	NA	NA	11P(11Ob)	AT5G09285	11O	AT5G01095	FALSE
AT1G54040	ESP; ESR; TASTY	Epithiospecifier protein, interacts with WRKY53. Involved in pathogen resistance and leaf senescence.; Epithiospecifier protein, interacts with WRKY53. Involved in pathogen resistance and leaf senescence.; Epithiospecifier protein, interacts with WRKY53. Involved in pathogen resistance and leaf senescence.	3N	AT3G46668	3O	AT3G07835	FALSE
AT1G54060	ASIL1	Member of the trihelix DNA binding protein family. Nuclear localized. Involved in repressing seed maturation genes during seed germination and seedling development.	3A	AT1G76260	3A	AT1G76260	FALSE
AT1G54100	ALDH7B4	Aldehyde dehydrogenase	11O(11Oa)	AT1G79700	11O	AT5G01095	TRUE
AT1G54130	AT-RSH3; ATRSH3; RSH3	NA	3X	AT3G07375	3R	AT1G07993	FALSE
AT1G54140	TAF9; TAFII21	putative TATA binding protein associated factor 21kDa; putative TATA binding protein associated factor 21kDa	3AF	AT4G09715	3Y	AT4G09715	FALSE
AT1G54150	SPL2	NA	4O	AT4G13510	4J	AT5G01210	FALSE
AT1G54160	NF-YA5; NFYA5	Encodes a member of the CCAAT-binding transcription factor (CBF-B/NF-YA) family. Expression is upregulated in response to ABA and drought. This regulation appears to be mediated by MIR169A which is downregulated in response to drought. NFYA5 is a target of MIR169A. Loss of function mutations are hypersensitive to drought.; Encodes a member of the CCAAT-binding transcription factor (CBF-B/NF-YA) f…	3V	AT1G65960	3R	AT1G07993	FALSE
AT1G54200	BG3	NA	11Q	AT1G31950	11O	AT5G01095	FALSE
AT1G54270	EIF4A-2	member of eIF4A - eukaryotic initiation factor 4A	3I	AT1G54270	3L	AT1G54270	FALSE
AT1G54310	NA	NA	3AE	AT4G12485	3Y	AT4G09715	FALSE
AT1G54320	NA	NA	11P(11Ob)	AT5G09285	11O	AT5G01095	TRUE
AT1G54350	ABCD2	NA	3L	AT1G06002	3O	AT3G07835	FALSE
AT1G54355	NA	NA	3K	AT3G01485	3N	AT3G01485	FALSE
AT1G54360	TAF6B; TAF6B1; TAF6B2; TAF6B4	Encodes one of two Arabidopsis proteins with significant similarity to the histone fold TBP-associated factor TAF6.; Encodes one of two Arabidopsis proteins with significant similarity to the histone fold TBP-associated factor TAF6.; Encodes one of two Arabidopsis proteins with significant similarity to the histone fold TBP-associated factor TAF6.; Encodes one of two Arabidopsis proteins with sig…	11P(11Ob)	AT5G09285	11O	AT5G01095	FALSE
AT1G54370	ATNHX5; NHX5	NA	11O(11Oa)	AT1G79700	11O	AT5G01095	TRUE
AT1G54410	AtHIRD11; HIRD11	NA	3K	AT3G01485	3N	AT3G01485	TRUE
AT1G54490	AIN1; ATXRN4; EIN5; XRN4	Involved in the ethylene response. XRN4 does not appear to regulate ethylene signaling via an RNA-INDUCED SILENCING COMPLEX-based RNA silencing mechanism but acts by independent means. Endogenous suppressor of posttranscriptional gene silencing.; Involved in the ethylene response. XRN4 does not appear to regulate ethylene signaling via an RNA-INDUCED SILENCING COMPLEX-based RNA silencing mechanis…	2B	AT4G21515	2B	AT4G21515	FALSE
AT1G54500	NA	NA	11G	AT1G23310	11J	AT1G23310	FALSE
AT1G54610	NA	NA	3A	AT1G76260	3A	AT1G76260	FALSE
AT1G54680	NA	NA	4Q	AT4G17270	4L	AT4G17270	FALSE
AT1G54690	G-H2AX; GAMMA-H2AX; H2AXB; HTA3	Encodes HTA3, a histone H2A protein. H2AX is a meiosis-specific isoform of histone H2A. Upon DSB formation, rapid accumulation of phosphorylated H2AX (&#947;-H2AX) occurs around the break site. _x0001_H2AX foci accumulate in early G2. Immunolocalization studies in spread preparations of wild-type meiocytes at G2/early leptotene revealed the accumulation of numerous rather diffuse &#947;-H2AX foci…	3P	AT2G07325	3O	AT3G07835	TRUE
AT1G54740	NA	NA	11P(11Ob)	AT5G09285	11O	AT5G01095	TRUE
AT1G54780	AtTLP18.3; TLP18.3	Encodes a thylakoid lumen protein regulating photosystem II repair cycle.; Encodes a thylakoid lumen protein regulating photosystem II repair cycle.	3X	AT3G07375	3R	AT1G07993	TRUE
AT1G54790	NA	NA	3V	AT1G65960	3R	AT1G07993	TRUE
AT1G54920	NA	NA	11S	AT1G63240	11P	AT1G11330	FALSE
AT1G55130	AtTMN6; TMN6	Encodes an Arabidopsis Transmembrane nine (TMN) protein. Transmembrane nine (TM9) proteins are localized in the secretory pathway of eukaryotic cells and are involved in cell adhesion and phagocytosis.; Encodes an Arabidopsis Transmembrane nine (TMN) protein. Transmembrane nine (TM9) proteins are localized in the secretory pathway of eukaryotic cells and are involved in cell adhesion and phagocyt…	3X	AT3G07375	3R	AT1G07993	FALSE
AT1G55140	RNC3	NA	3V	AT1G65960	3R	AT1G07993	TRUE
AT1G55160	NA	NA	11P(11Ob)	AT5G09285	11O	AT5G01095	TRUE
AT1G55180	PLDALPHA4; PLDEPSILON	member of C2-PLD. subfamily Represents a phospholipase D (PLD) gene with four exons, hence it is a member of the alpha class. Its amino acid sequence is quite different from other PLDs, therefore it might possess unique structural and/or catalytic properties.; member of C2-PLD. subfamily Represents a phospholipase D (PLD) gene with four exons, hence it is a member of the alpha class. Its amino ac…	4J	AT2G01630	4H	AT3G10040	FALSE
AT1G55210	NA	NA	3J	AT4G02890	3M	AT4G02890	FALSE
AT1G55265	NA	NA	3I	AT1G54270	3L	AT1G54270	FALSE
AT1G55270	SAGL1	NA	11E	AT1G19000	11H	AT1G19000	FALSE
AT1G55280	NA	NA	3T	AT5G18705	3P	AT5G18705	FALSE
AT1G55325	GCT; MAB2; MED13	Encodes the Arabidopsis homolog of the transcriptional regulator MED13, is dynamically expressed during embryogenesis and regulates both developmental timing and the radial pattern formation.; Encodes the Arabidopsis homolog of the transcriptional regulator MED13, is dynamically expressed during embryogenesis and regulates both developmental timing and the radial pattern formation.; Encodes the A…	3J	AT4G02890	3M	AT4G02890	FALSE
AT1G55335	NA	NA	3X	AT3G07375	3R	AT1G07993	TRUE
AT1G55340	NA	NA	4H	ATCG00700	4D	ATMG00400	FALSE
AT1G55360	NA	NA	3AB	AT5G19590	3X	AT3G57700	FALSE
AT1G55370	NDF5	NA	8A	AT5G10750	8A	AT5G10750	FALSE
AT1G55430	NA	NA	11O(11Oa)	AT1G79700	11O	AT5G01095	FALSE
AT1G55450	NA	NA	4D	AT5G65220	4C	AT5G65220	FALSE
AT1G55480	ZKT	Encodes a member of a novel plant protein family containing a PDZ, a K-box, and a TPR motif. mRNA but not protein levels decrease after wounding. ZKT is phosphorylated at Thr and Ser residues after wounding.	3I	AT1G54270	3L	AT1G54270	FALSE
AT1G55490	CPN60B; Cpn60beta1; CPNB1; LEN1	encodes the beta subunit of the chloroplast chaperonin 60, a homologue of bacterial GroEL. Mutants in this gene develops lesions on its leaves, expresses systemic acquired resistance (SAR) and develops accelerated cell death to heat shock stress. The protein has molecular chaperone activity for suppressing protein aggregation in vitro.; encodes the beta subunit of the chloroplast chaperonin 60, a…	4K	AT3G10040	4H	AT3G10040	FALSE
AT1G55580	LAS; SCL18	Encodes a member of the GRAS family of putative transcriptional regulators. It is involved in the initiation of axillary meristems during both the vegetative and reproductive growth phases and functions upstream of REV and AXR1 in the regulation of shoot branching.; Encodes a member of the GRAS family of putative transcriptional regulators. It is involved in the initiation of axillary meristems d…	11W	AT4G08015	11T	AT4G08015	FALSE
AT1G55670	PSAG	Encodes subunit G of photosystem I, an 11-kDa membrane protein that plays an important role in electron transport between plastocyanin and PSI and is involved in the stability of the PSI complex. PSI-G subunit is bound to PSI-B and is in contact with Lhca1. The protein inserts into thylakoids by a direct or spontaneous pathway that does not involve the activities of any known chloroplast protein-…	3X	AT3G07375	3R	AT1G07993	TRUE
AT1G55673	NA	NA	3X	AT3G07375	3R	AT1G07993	TRUE
AT1G55680	NA	NA	11C	AT1G17430	11C	AT1G17430	FALSE
AT1G55755	NA	NA	3X	AT3G07375	3R	AT1G07993	FALSE
AT1G55830	NA	NA	3D	AT1G09770	3G	AT1G09770	FALSE
AT1G55850	ATCSLE1; CSLE1	encodes a protein similar to cellulose synthase; encodes a protein similar to cellulose synthase	4M	AT5G20630	4I	AT1G07323	FALSE
AT1G55860	UPL1	encodes a ubiquitin-protein ligase containing a HECT domain. There are six other HECT-domain UPLs in Arabidopsis.	3K	AT3G01485	3N	AT3G01485	FALSE
AT1G55910	ZIP11	member of Putative zinc transporter ZIP2 - like family	3J	AT4G02890	3M	AT4G02890	FALSE
AT1G55920	AtSAT1; ATSERAT2;1; SAT1; SAT5; SERAT2;1	Encodes a chloroplast/cytosol localized serine O-acetyltransferase involved in sulfur assimilation and cysteine biosynthesis. Expressed in the vascular system.; Encodes a chloroplast/cytosol localized serine O-acetyltransferase involved in sulfur assimilation and cysteine biosynthesis. Expressed in the vascular system.; Encodes a chloroplast/cytosol localized serine O-acetyltransferase involved i…	11G	AT1G23310	11J	AT1G23310	TRUE
AT1G55930	NA	NA	14A	AT3G07805	14A	AT1G05347	FALSE
AT1G55945	NA	NA	6C	AT3G24982	6F	AT2G39430	FALSE
AT1G55960	NA	NA	3J	AT4G02890	3M	AT4G02890	FALSE
AT1G55990	NA	NA	3M	AT4G37409	3O	AT3G07835	TRUE
AT1G56000	NA	NA	11P(11Ob)	AT5G09285	11O	AT5G01095	FALSE
AT1G56010	anac021; ANAC022; NAC1	Encodes a transcription factor involved in shoot apical meristem formation and auxin-mediated lateral root formation. The gene is thought not to be involved in stress responses (NaCl, auxins, ethylene). NAC1 (NAC1); Encodes a transcription factor involved in shoot apical meristem formation and auxin-mediated lateral root formation. The gene is thought not to be involved in stress responses (NaCl,…	11S	AT1G63240	11P	AT1G11330	TRUE
AT1G56020	NA	NA	11T	AT4G36791	11Q	AT4G36791	FALSE
AT1G56045	NA	NA	3G	AT1G09247	3I	AT1G70600	FALSE
AT1G56070	LOS1	encodes a translation elongation factor 2-like protein that is involved in cold-induced translation. Mutations in this gene specifically blocks low temperature-induced transcription of cold-responsive genes but induces the expression of CBF genes and mutants carrying the recessive mutations fail to acclimate to cold and is freezing sensitive.	3F	AT3G62250	3I	AT1G70600	FALSE
AT1G56110	NOP56	NOP56-like protein	3P	AT2G07325	3O	AT3G07835	TRUE
AT1G56145	NA	NA	3AF	AT4G09715	3Y	AT4G09715	FALSE
AT1G56160	ATMYB72; MYB72	Encodes a member of the R2R3 transcription factor gene family that is involved in mediating induced systemic resistance. Genetic analysis of loss of function mutants and overexpressor lines indicates MYB72 is necessary but not sufficient for ISR.Interacts in vivo with EIL3.; Encodes a member of the R2R3 transcription factor gene family that is involved in mediating induced systemic resistance. Ge…	11A	AT1G07480	11A	AT1G07480	FALSE
AT1G56165	NA	NA	3E	AT1G62200	3H	AT1G62200	TRUE
AT1G56170	ATHAP5B; HAP5B; NF-YC2	Encodes a protein with similarity to a subunit of the CCAAT promoter motif binding complex of yeast.One of two members of this class (HAP5B) and expressed in vegetative and reproductive tissues; Encodes a protein with similarity to a subunit of the CCAAT promoter motif binding complex of yeast.One of two members of this class (HAP5B) and expressed in vegetative and reproductive tissues; Encodes a…	3D	AT1G09770	3G	AT1G09770	FALSE
AT1G56180	VIR3	NA	2D	AT1G56180	2C	AT5G42760	TRUE
AT1G56190	cPGK2; PGK2; PGKp2	NA	3E	AT1G62200	3H	AT1G62200	FALSE
AT1G56200	EMB1303	NA	11P(11Ob)	AT5G09285	11O	AT5G01095	TRUE
AT1G56210	AtHMP10	NA	6I	ATCG00010	6I	ATCG00010	FALSE
AT1G56220	NA	NA	11O(11Oa)	AT1G79700	11O	AT5G01095	TRUE
AT1G56230	NA	NA	3K	AT3G01485	3N	AT3G01485	FALSE
AT1G56242	NA	NA	3AF	AT4G09715	3Y	AT4G09715	TRUE
AT1G56280	ATDI19; DI19	Encodes a gene whose transcript level in root and leaves increases to progressive drought stress. The increase in transcript level is independent from abscisic acid level. Sequence is not similar to any protein of known function. It appears to be a member of plant-specific gene family. It's phosphorylated by AtCPK11 in a Ca(2+)-dependent manner at Thr105 and Ser107 within the AtDi19 bipartite nuc…	11G	AT1G23310	11J	AT1G23310	FALSE
AT1G56290	NA	NA	11AB	AT4G16180	11W	AT1G69850	TRUE
AT1G56300	DjC53	NA	11P(11Ob)	AT5G09285	11O	AT5G01095	TRUE
AT1G56310	ATRM2	NA	3X	AT3G07375	3R	AT1G07993	FALSE
AT1G56320	NA	NA	3X	AT3G07375	3R	AT1G07993	FALSE
AT1G56340	AtCRT1a; CRT1; CRT1a	Encodes one of three Arabidopsis calreticulins. In CRT-deficient mouse fibroblasts, this protein restores ER Ca2+ levels.; Encodes one of three Arabidopsis calreticulins. In CRT-deficient mouse fibroblasts, this protein restores ER Ca2+ levels.; Encodes one of three Arabidopsis calreticulins. In CRT-deficient mouse fibroblasts, this protein restores ER Ca2+ levels.	3P	AT2G07325	3O	AT3G07835	FALSE
AT1G56430	ATNAS4; NAS4	Encodes a protein with nicotianamine synthase activity.; Encodes a protein with nicotianamine synthase activity.	3L	AT1G06002	3O	AT3G07835	FALSE
AT1G56460	NA	NA	11K	AT3G01895	11N	AT3G01895	FALSE
AT1G56520	NA	NA	11K	AT3G01895	11N	AT3G01895	FALSE
AT1G56570	PGN	NA	3J	AT4G02890	3M	AT4G02890	TRUE
AT1G56580	SVB	Encodes SMALLER WITH VARIABLE BRANCHES (SVB), a protein with a conserved domain of unknown function (DUF538). The trichomes of the SVB mutants are smaller and exhibit branches of variable length and number.	4Q	AT4G17270	4L	AT4G17270	TRUE
AT1G56610	NA	NA	11O(11Oa)	AT1G79700	11O	AT5G01095	TRUE
AT1G56660	NA	NA	11Z	AT4G28280	11W	AT1G69850	FALSE
AT1G57660	NA	NA	3AB	AT5G19590	3X	AT3G57700	FALSE
AT1G57720	NA	NA	11AC	AT2G46800	11X	ATCG00480	FALSE
AT1G57860	NA	NA	3G	AT1G09247	3I	AT1G70600	FALSE
AT1G57906	AtFDA2	NA	4I	AT5G66520	4F	AT1G75450	FALSE
AT1G58030	AtCAT2; CAT2	Encodes a member of the cationic amino acid transporter (CAT) subfamily of amino acid polyamine choline transporters. Localized to the tonoplast.; Encodes a member of the cationic amino acid transporter (CAT) subfamily of amino acid polyamine choline transporters. Localized to the tonoplast.	11G	AT1G23310	11J	AT1G23310	FALSE
AT1G58080	ATATP-PRT1; ATP-PRT1; HISN1A	ATP phosphoribosyl transferase, catalyses first step of histidine biosynthesis; ATP phosphoribosyl transferase, catalyses first step of histidine biosynthesis; ATP phosphoribosyl transferase, catalyses first step of histidine biosynthesis	3AA	AT5G38720	3T	AT3G63445	FALSE
AT1G58100	AtTCP8; TCP8	NA	11X	AT5G08840	11U	AT5G08840	FALSE
AT1G58180	ATBCA6; BCA6	NA	11O(11Oa)	AT1G79700	11O	AT5G01095	TRUE
AT1G58190	AtRLP9; RLP9	NA	11G	AT1G23310	11J	AT1G23310	FALSE
AT1G58200	MSL3	A member of MscS-like gene family, structurally very similar to MSL2, comprising of an N-terminal chloroplast transit peptide, five trans-membrane helices and a C-terminal cytoplasmic domain. Mutant plants showed abnormalities in the size and shape of plastids. MSL3-GFP was localized to discrete foci on the plastid envelope and co-localize with the plastid division protein AtMinE. MSL3 was capabl…	3B	AT4G22710	3B	AT4G22710	FALSE
AT1G58223	NA	NA	7A	AT5G40570	7A	AT5G40570	TRUE
AT1G58270	ZW9	ZW9 mRNA, complete cds	4D	AT5G65220	4C	AT5G65220	FALSE
AT1G58290	AtHEMA1; GluTR; HEMA1	Encodes a protein with glutamyl-tRNA reductase (GluTR) activity, catalyzing the NADPH-dependent reduction of Glu-tRNA(Glu) to glutamate 1-semialdehyde (GSA) with the release of free tRNA(Glu). It is involved in the early steps of chlorophyll biosynthesis.; Encodes a protein with glutamyl-tRNA reductase (GluTR) activity, catalyzing the NADPH-dependent reduction of Glu-tRNA(Glu) to glutamate 1-semi…	11G	AT1G23310	11J	AT1G23310	FALSE
AT1G58340	ABS4; BCD1; ZF14; ZRZ	NA	11O(11Oa)	AT1G79700	11O	AT5G01095	TRUE
AT1G58380	XW6	NA	3AI	AT4G31880	3AA	AT4G31880	FALSE
AT1G58602	RPP7	NA	11G	AT1G23310	11J	AT1G23310	FALSE
AT1G58684	NA	NA	3G	AT1G09247	3I	AT1G70600	TRUE
AT1G58807	NA	NA	11AD	ATCG00480	11X	ATCG00480	FALSE
AT1G58983	NA	NA	3G	AT1G09247	3I	AT1G70600	TRUE
AT1G59124	NA	NA	11AD	ATCG00480	11X	ATCG00480	FALSE
AT1G59359	NA	NA	3G	AT1G09247	3I	AT1G70600	TRUE
AT1G59590	ZCF37	ZCF37 mRNA, complete cds	11P(11Ob)	AT5G09285	11O	AT5G01095	FALSE
AT1G59610	ADL3; CF1; DL3; DRP2B	A high molecular weight GTPase whose GTP-binding domain shows a low homology to those of other plant dynamin-like proteins.Contains a pleckstrin homologous domain. DRP2B and DRP1A participate together in clathrin-coated vesicle formation during endocytosis.; A high molecular weight GTPase whose GTP-binding domain shows a low homology to those of other plant dynamin-like proteins.Contains a plecks…	3AF	AT4G09715	3Y	AT4G09715	FALSE
AT1G59710	NA	NA	11X	AT5G08840	11U	AT5G08840	FALSE
AT1G59720	CRR28	Pentatricopeptide Repeat Protein containing the DYW motif. Required for editing of multiple plastid transcripts. Endonuclease activity.	3I	AT1G54270	3L	AT1G54270	FALSE
AT1G59840	CCB4	NA	3B	AT4G22710	3C	AT2G01750	FALSE
AT1G59850	NA	NA	4J	AT2G01630	4H	AT3G10040	TRUE
AT1G59870	ABCG36; ATABCG36; ATPDR8; PDR8; PEN3	ATP binding cassette transporter. Localized to the plasma membrane in uninfected cells. In infected leaves, the protein concentrated at infection sites. Contributes to nonhost resistance to inappropriate pathogens that enter by direct penetration in a salicylic aciddependent manner. Required for mlo resistance. Has Cd transporter activity (Cd2+ extrusion pump) and contributes to heavy metal resis…	4O	AT4G13510	4J	AT5G01210	FALSE
AT1G59900	AT-E1; E1; IAR4L	encodes the e1 alpha subunit of the pyruvate dehydrogenase complex (PDC); encodes the e1 alpha subunit of the pyruvate dehydrogenase complex (PDC); encodes the e1 alpha subunit of the pyruvate dehydrogenase complex (PDC)	11O(11Oa)	AT1G79700	11O	AT5G01095	TRUE
AT1G59970	AT5-MMP	NA	2C	AT4G03260	2C	AT5G42760	FALSE
AT1G59980	ARL2; ATDJC39; GPS4	NA	11P(11Ob)	AT5G09285	11O	AT5G01095	FALSE
AT1G60000	NA	NA	6B	AT1G62370	6E	AT1G62370	FALSE
AT1G60010	NA	NA	1D	AT4G03150	1D	AT4G03150	FALSE
AT1G60140	ATTPS10; TPS10	Encodes an enzyme putatively involved in trehalose biosynthesis. The protein has a trehalose synthase (TPS)-like domain that may or may not be active as well as a trehalose phosphatase (TPP)-like domain.; Encodes an enzyme putatively involved in trehalose biosynthesis. The protein has a trehalose synthase (TPS)-like domain that may or may not be active as well as a trehalose phosphatase (TPP)-lik…	11O(11Oa)	AT1G79700	11O	AT5G01095	FALSE
AT1G60200	RBM25	NA	11P(11Ob)	AT5G09285	11O	AT5G01095	FALSE
AT1G60220	OTS1; ULP1D	Encodes a deSUMOylating enzyme. In vitro it has both peptidase activity and isopeptidase activity: it can cleave C-terminal residues from SUMO to activate it for attachment to a target protein and it can also act on the isopeptide bond between SUMO and another protein. sGFP:OTS1 protein accumulates in the nucleus. Double mutant analysis with ULP1C/OTS2 indicates that these genes are involved in s…	4A	AT1G04503	4A	AT1G04503	FALSE
AT1G60420	AtNRX1; NRX1	Reduce transmission through pollen.; Reduce transmission through pollen.	4J	AT2G01630	4H	AT3G10040	TRUE
AT1G60530	DRP4A	NA	3V	AT1G65960	3R	AT1G07993	FALSE
AT1G60545	NA	NA	3J	AT4G02890	3M	AT4G02890	FALSE
AT1G60810	ACLA-2; ACLA2	One of the three genes encoding subunit A of the trimeric enzyme ATP Citrate lyase; One of the three genes encoding subunit A of the trimeric enzyme ATP Citrate lyase	3K	AT3G01485	3N	AT3G01485	FALSE
AT1G60870	MEE9	NA	11O(11Oa)	AT1G79700	11O	AT5G01095	TRUE
AT1G60900	ATU2AF65B; U2AF65b	NA	11D	AT3G62080	11D	AT2G47330	FALSE
AT1G60940	SNRK2-10; SNRK2.10; SRK2B	encodes a member of SNF1-related protein kinases (SnRK2) whose activity is activated by ionic (salt) and non-ionic (mannitol) osmotic stress.; encodes a member of SNF1-related protein kinases (SnRK2) whose activity is activated by ionic (salt) and non-ionic (mannitol) osmotic stress.; encodes a member of SNF1-related protein kinases (SnRK2) whose activity is activated by ionic (salt) and non-ioni…	11AC	AT2G46800	11X	ATCG00480	FALSE
AT1G60950	ATFD2; FD2; FED	encodes a major leaf ferredoxin; encodes a major leaf ferredoxin; encodes a major leaf ferredoxin	6G	AT4G28652	6G	AT4G28652	FALSE
AT1G60989	SCRL7	Encodes a member of a family of small, secreted, cysteine rich proteins with sequence similarity to SCR (S locus cysteine-rich protein).	4J	AT2G01630	4H	AT3G10040	FALSE
AT1G60990	IBA57.2	NA	3K	AT3G01485	3N	AT3G01485	FALSE
AT1G61040	VIP5	Encodes a yeast Paf1C subunit homolog required for the expression of the MADS box gene FLC and other members of the FLC/MAF MADS-box gene family.	2D	AT1G56180	2C	AT5G42760	FALSE
AT1G61100	NA	NA	11U	AT1G14890	11R	AT1G14890	TRUE
AT1G61150	NA	NA	11P(11Ob)	AT5G09285	11O	AT5G01095	FALSE
AT1G61190	NA	NA	3B	AT4G22710	3C	AT2G01750	FALSE
AT1G61415	NA	NA	11P(11Ob)	AT5G09285	11O	AT5G01095	FALSE
AT1G61420	NA	NA	4K	AT3G10040	4H	AT3G10040	FALSE
AT1G61520	LHCA3	PSI type III chlorophyll a/b-binding protein (Lhca3*1)	3W	AT1G08380	3R	AT1G07993	FALSE
AT1G61562	NA	NA	6C	AT3G24982	6F	AT2G39430	FALSE
AT1G61600	NA	NA	2C	AT4G03260	2C	AT5G42760	FALSE
AT1G61620	CSU1	NA	11P(11Ob)	AT5G09285	11O	AT5G01095	FALSE
AT1G61660	AtbHLH112	NA	3A	AT1G76260	3A	AT1G76260	FALSE
AT1G61667	NA	NA	3K	AT3G01485	3N	AT3G01485	FALSE
AT1G61680	ATTPS14; TPS14	NA	3O	AT4G36808	3O	AT3G07835	FALSE
AT1G61740	NA	NA	11O(11Oa)	AT1G79700	11O	AT5G01095	TRUE
AT1G62045	NA	NA	3D	AT1G09770	3G	AT1G09770	FALSE
AT1G62170	NA	NA	2D	AT1G56180	2C	AT5G42760	TRUE
AT1G62180	APR2; APSR; ATAPR2; PRH; PRH43	encodes a adenosine 5'-phosphosulfate reductase, involved in sulfate assimilation. Is a major effect locus for natural variation of shoot sulfate content in Arabidopsis.; encodes a adenosine 5'-phosphosulfate reductase, involved in sulfate assimilation. Is a major effect locus for natural variation of shoot sulfate content in Arabidopsis.; encodes a adenosine 5'-phosphosulfate reductase, involved…	3J	AT4G02890	3M	AT4G02890	TRUE
AT1G62200	AtNPF8.5; AtPTR6; NPF8.5; PTR6	NA	3E	AT1G62200	3H	AT1G62200	TRUE
AT1G62240	NA	NA	3J	AT4G02890	3M	AT4G02890	FALSE
AT1G62370	NA	NA	6B	AT1G62370	6E	AT1G62370	FALSE
AT1G62380	ACO2; ATACO2	Encodes a protein similar to 1-aminocyclopropane-1-carboxylic oxidase (ACC oxidase). Expression of the AtACO2 transcripts is affected by ethylene.; Encodes a protein similar to 1-aminocyclopropane-1-carboxylic oxidase (ACC oxidase). Expression of the AtACO2 transcripts is affected by ethylene.	3J	AT4G02890	3M	AT4G02890	FALSE
AT1G62390	CLMP1; Phox2	NA	11AC	AT2G46800	11X	ATCG00480	FALSE
AT1G62422	NA	NA	3J	AT4G02890	3M	AT4G02890	FALSE
AT1G62440	LRX2	encodes a paralog of LRX1 (LEUCINE-RICH REPEAT/EXTENSIN 1) which acts synergistically with LRX1 in root hair cell morphogenesis.	11V	AT5G28300	11S	AT5G28300	FALSE
AT1G62480	NA	NA	11O(11Oa)	AT1G79700	11O	AT5G01095	TRUE
AT1G62510	NA	NA	3J	AT4G02890	3M	AT4G02890	TRUE
AT1G62515	NA	NA	3J	AT4G02890	3M	AT4G02890	TRUE
AT1G62570	FMO	belongs to the flavin-monooxygenase (FMO) family, encodes a glucosinolate S-oxygenase that catalyzes the conversion of methylthioalkyl glucosinolates to methylsulfinylalkyl glucosinolates	3E	AT1G62200	3H	AT1G62200	FALSE
AT1G62580	NOGC1	NA	3B	AT4G22710	3D	AT2G38170	FALSE
AT1G62590	AtPPR-AC; PPR-AC	NA	3V	AT1G65960	3R	AT1G07993	FALSE
AT1G62600	NA	NA	12A	AT3G13110	12A	AT3G13110	FALSE
AT1G62610	NA	NA	6K	AT5G18380	6K	AT5G18380	FALSE
AT1G62620	NA	NA	1B	AT4G03600	1B	AT4G03600	FALSE
AT1G62660	VI1	NA	5A	AT4G19900	5A	AT4G19900	FALSE
AT1G62700	ANAC026; VND5	Encodes a NAC-domain transcription factor. Expressed in the vascular tissue.; Encodes a NAC-domain transcription factor. Expressed in the vascular tissue.	11G	AT1G23310	11J	AT1G23310	FALSE
AT1G62740	Hop2	NA	3J	AT4G02890	3M	AT4G02890	FALSE
AT1G62750	ATSCO1; ATSCO1/CPEF-G; SCO1	Nuclear encoded protein consists of the five domains conserved in EF-G proteins, with two GTP-binding sites in the first domain, and an additional transit peptide at the N-terminus. Localized in chloroplasts. Point mutation results in a delay in the onset of germination. At early developmental stage embryos still contain undifferentiated proplastids. The greening of cotyledons is severely impaire…	11G	AT1G23310	11J	AT1G23310	FALSE
AT1G62760	AtPMEI10	NA	11P(11Ob)	AT5G09285	11O	AT5G01095	FALSE
AT1G62790	LTPG7	NA	3X	AT3G07375	3R	AT1G07993	FALSE
AT1G62800	ASP4	Encodes aspartate aminotransferase (Asp4).	6G	AT4G28652	6G	AT4G28652	FALSE
AT1G62810	CuAO&#947;1; CuAO1	NA	11O(11Oa)	AT1G79700	11O	AT5G01095	TRUE
AT1G62840	NA	NA	3D	AT1G09770	3G	AT1G09770	FALSE
AT1G62915	NA	NA	11R	AT3G16785	11P	AT1G11330	FALSE
AT1G62970	SDJ3	NA	6G	AT4G28652	6G	AT4G28652	FALSE
AT1G63240	NA	NA	11S	AT1G63240	11P	AT1G11330	TRUE
AT1G63370	NA	NA	3K	AT3G01485	3N	AT3G01485	FALSE
AT1G63380	NA	NA	11P(11Ob)	AT5G09285	11O	AT5G01095	FALSE
AT1G63390	NA	NA	4M	AT5G20630	4I	AT1G07323	FALSE
AT1G63420	NA	NA	3AC	AT3G57700	3X	AT3G57700	FALSE
AT1G63570	NA	NA	3AH	AT5G20610	3Z	AT5G20610	TRUE
AT1G63840	NA	NA	11A	AT1G07480	11A	AT1G07480	FALSE
AT1G63850	NA	NA	11P(11Ob)	AT5G09285	11O	AT5G01095	FALSE
AT1G63880	NA	Encodes a TIR-NBS-LRR class of disease resistance protein effective against Leptosphaeria maculans.	11B	AT1G29050	11B	AT1G29050	FALSE
AT1G63940	MDAR6	NA	3D	AT1G09770	3G	AT1G09770	TRUE
AT1G63980	NA	NA	11P(11Ob)	AT5G09285	11O	AT5G01095	TRUE
AT1G63990	SPO11-2	Encodes AtSPO11-2, one of the three Arabidopsis homologues of the archaeal DNA topoisomerase VIA subunit (topo VIA). Required for meiotic recombination. Plants homozygous for atspo11-2 exhibit a severe sterility phenotype. Both male and female meiosis are severely disrupted in the atspo11-2 mutant, and this is associated with severe defects in synapsis during the first meiotic division and reduce…	11P(11Ob)	AT5G09285	11O	AT5G01095	TRUE
AT1G64065	NA	NA	11G	AT1G23310	11J	AT1G23310	FALSE
AT1G64080	MAKR2	NA	11Q	AT1G31950	11O	AT5G01095	FALSE
AT1G64140	NA	NA	11Z	AT4G28280	11W	AT1G69850	FALSE
AT1G64190	PGD1	NA	11I	AT3G14460	11L	AT3G14460	FALSE
AT1G64230	UBC28	NA	11P(11Ob)	AT5G09285	11O	AT5G01095	FALSE
AT1G64280	ATNPR1; NIM1; NPR1; SAI1	This gene is a key regulator of the salicylic acid (SA)-mediated systemic acquired resistance (SAR) pathway. It is similar to the transcription factor inhibitor I kappa B, and contains ankyrin repeats. It confers resistance to the pathogens Pseudomonas syringae and Peronospora parasitica in a dosage-dependent fashion. Although transgenic Arabidopsis plants overexpressing NPR1 acquire enhanced sen…	11P(11Ob)	AT5G09285	11O	AT5G01095	TRUE
AT1G64330	NA	NA	4Q	AT4G17270	4L	AT4G17270	FALSE
AT1G64370	PARCL	NA	3X	AT3G07375	3R	AT1G07993	TRUE
AT1G64380	NA	encodes a member of the DREB subfamily A-6 of ERF/AP2 transcription factor family. The protein contains one AP2 domain. There are 8 members in this subfamily including RAP2.4.	3AC	AT3G57700	3X	AT3G57700	FALSE
AT1G64450	NA	NA	6A	AT5G20540	6B	AT5G53810	FALSE
AT1G64455	NA	NA	6G	AT4G28652	6G	AT4G28652	TRUE
AT1G64490	NA	NA	11G	AT1G23310	11J	AT1G23310	FALSE
AT1G64500	NA	NA	11G	AT1G23310	11J	AT1G23310	FALSE
AT1G64510	PRPS6	NA	11AD	ATCG00480	11X	ATCG00480	FALSE
AT1G64550	ABCF3; AtABCF3; AtGCN20; ATGCN3; GCN20; GCN3; SCORD5	member of GCN subfamily; member of GCN subfamily; member of GCN subfamily; member of GCN subfamily; member of GCN subfamily; member of GCN subfamily; member of GCN subfamily	2G	AT4G11780	2C	AT5G42760	FALSE
AT1G64620	DOF1.8	NA	11G	AT1G23310	11J	AT1G23310	TRUE
AT1G64640	AtENODL8; ENODL8	NA	11O(11Oa)	AT1G79700	11O	AT5G01095	FALSE
AT1G64660	ATMGL; MGL	Encodes a functional methionine gamma-lyase, a cytosolic enzyme catalyzes the degradation of methionine into methanethiol, alpha-ketobutyrate and ammonia. The catabolism of excess methionine is important to methionine homeostasis.; Encodes a functional methionine gamma-lyase, a cytosolic enzyme catalyzes the degradation of methionine into methanethiol, alpha-ketobutyrate and ammonia. The cataboli…	11O(11Oa)	AT1G79700	11O	AT5G01095	FALSE
AT1G64680	NA	NA	3J	AT4G02890	3M	AT4G02890	FALSE
AT1G64690	BLT	Encodes BRANCHLESS TRICHOME (BLT) involved in trichome development. A large portion of the internal amino acid sequence of BLT is predicted to form a coiled-coil domain. BLT mutants form branchless trichomes with blunt tips.	6G	AT4G28652	6G	AT4G28652	FALSE
AT1G64710	NA	NA	4N	AT2G33830	4J	AT5G01210	TRUE
AT1G64720	CP5	membrane related protein CP5	11G	AT1G23310	11J	AT1G23310	TRUE
AT1G64740	TUA1	alpha-tubulin expressed primarily in stamens and mature pollen	11G	AT1G23310	11J	AT1G23310	FALSE
AT1G64770	NDF2; NDH45; PnsB2	encodes a novel subunit of the chloroplast NAD(P)H dehydrogenase complex, involved in cyclic electron flow around photosystem I to produce ATP.; encodes a novel subunit of the chloroplast NAD(P)H dehydrogenase complex, involved in cyclic electron flow around photosystem I to produce ATP.; encodes a novel subunit of the chloroplast NAD(P)H dehydrogenase complex, involved in cyclic electron flow ar…	3I	AT1G54270	3L	AT1G54270	TRUE
AT1G64780	AMT1;2; ATAMT1;2	encodes an ammonium transporter protein believed to act as a high affinity transporter. It is expressed in the root, primarily in endodermal and cortical cells, and contributes to ammonium uptake in the root.; encodes an ammonium transporter protein believed to act as a high affinity transporter. It is expressed in the root, primarily in endodermal and cortical cells, and contributes to ammonium …	3J	AT4G02890	3M	AT4G02890	FALSE
AT1G64790	ILA; NOXY7	ILITYHIA (ILA) is a HEAT repeat protein involved in plant immunity. The gene is also involved in systemic acquired resistance induced by P. syringae expressing avrRps4. Loss-of-function mutants of ILA caused pleiotropic defects in the mutant plants. The mutant plants are smaller in size and the leaves are serrated and yellow to light green in color.; ILITYHIA (ILA) is a HEAT repeat protein involv…	11F	AT5G45500	11I	AT5G45500	FALSE
AT1G64810	APO1	chloroplast APO1	11O(11Oa)	AT1G79700	11O	AT5G01095	TRUE
AT1G64900	CYP89; CYP89A2	Encodes cytochrome P450 (CYP89A2).; Encodes cytochrome P450 (CYP89A2).	3X	AT3G07375	3R	AT1G07993	FALSE
AT1G64950	CYP89A5	member of CYP89A	3K	AT3G01485	3N	AT3G01485	TRUE
AT1G64960	HEB1	NA	3J	AT4G02890	3M	AT4G02890	FALSE
AT1G64970	G-TMT; TMT1; VTE4	gamma-tocopherol methyltransferase (g-TMT) mRNA, nuclear; mutant has Deficient in alpha and beta tocopherol; Accumulates gamma tocopherol in leaves; gamma-tocopherol methyltransferase (g-TMT) mRNA, nuclear; mutant has Deficient in alpha and beta tocopherol; Accumulates gamma tocopherol in leaves; gamma-tocopherol methyltransferase (g-TMT) mRNA, nuclear; mutant has Deficient in alpha and beta toco…	3J	AT4G02890	3M	AT4G02890	TRUE
AT1G65010	NA	Putative role in flower development. Comparison of SALK_061426C to Columbia wild type in normal lighting and under low light of 33 micromoles per meter-squared per second resulted in a trend toward earlier bolting in the mutant under low light (P=0.055) (Ann Stapleton and Patrick Pridgen, 2009, personal communication).	3AA	AT5G38720	3V	AT4G23740	FALSE
AT1G65190	ZRK13	NA	3I	AT1G54270	3L	AT1G54270	FALSE
AT1G65230	NA	NA	3X	AT3G07375	3R	AT1G07993	TRUE
AT1G65260	IM30; PTAC4; VIPP1	Encodes a protein required for thylakoid membrane formation.; Encodes a protein required for thylakoid membrane formation.; Encodes a protein required for thylakoid membrane formation.	4O	AT4G13510	4J	AT5G01210	FALSE
AT1G65280	NA	NA	11O(11Oa)	AT1G79700	11O	AT5G01095	FALSE
AT1G65420	NPQ7	Chloroplast localized YCF20-like gene involved in nonphotochemical quenching. Has overlapping functions with npq6.	3K	AT3G01485	3N	AT3G01485	TRUE
AT1G65440	GTB1; SPT6L	Related to yeast Spt6 protein, which functions as part of a protein complex in transcription initiation and also plays a role in chromatin structure / assembly.; Related to yeast Spt6 protein, which functions as part of a protein complex in transcription initiation and also plays a role in chromatin structure / assembly.	11AD	ATCG00480	11X	ATCG00480	FALSE
AT1G65520	ATECI1; ECHIC; ECI1; PEC11	encodes a peroxisomal delta3, delta2-enoyl CoA isomerase, involved in unsaturated fatty acid degradation; encodes a peroxisomal delta3, delta2-enoyl CoA isomerase, involved in unsaturated fatty acid degradation; encodes a peroxisomal delta3, delta2-enoyl CoA isomerase, involved in unsaturated fatty acid degradation; encodes a peroxisomal delta3, delta2-enoyl CoA isomerase, involved in unsaturated…	11P(11Ob)	AT5G09285	11O	AT5G01095	FALSE
AT1G65541	NA	NA	4Q	AT4G17270	4L	AT4G17270	FALSE
AT1G65590	ATHEX1; HEXO3	Encodes a protein with beta-hexosaminidase activity. Located on the plasma membrane.; Encodes a protein with beta-hexosaminidase activity. Located on the plasma membrane.	11G	AT1G23310	11J	AT1G23310	FALSE
AT1G65620	AS2; AS2	required for formation of a symmetric flat leaf lamina, encodes a member of a family of proteins characterized by cysteine repeats and a leucine zipper; involved in KNOX gene regulation. Acts together with ASL1 in proximal-distal symmetry determination. Forms a complex with AS1 that binds to the BP promoter and leads to silencing of BP.; Required for formation of a symmetric flat leaf lamina, enc…	11O(11Oa)	AT1G79700	11O	AT5G01095	TRUE
AT1G65720	NA	NA	3AF	AT4G09715	3Y	AT4G09715	FALSE
AT1G65840	ATPAO4; PAO4	encodes a peroxisomal polyamine oxidase, involved in the back-conversion polyamine degradation pathway. Among the five polyamine oxidases in the Arabidopsis genome, PAO4 is the major isoform in root peroxisomes.; encodes a peroxisomal polyamine oxidase, involved in the back-conversion polyamine degradation pathway. Among the five polyamine oxidases in the Arabidopsis genome, PAO4 is the major iso…	12A	AT3G13110	12A	AT3G13110	FALSE
AT1G65870	NA	NA	2D	AT1G56180	2C	AT5G42760	FALSE
AT1G65930	cICDH	Encodes a NADP+-isocitrate dehydrogenase that is believed to function in the cytosol. It appears to contribute to NADPH production under oxidative stress, and thereby to participate in redox signalling linked to defense responses.	11P(11Ob)	AT5G09285	11O	AT5G01095	TRUE
AT1G65960	GAD2	glutamate decarboxylase (GAD2)	3V	AT1G65960	3R	AT1G07993	TRUE
AT1G65970	TPX2	thioredoxin-dependent peroxidase 2	11P(11Ob)	AT5G09285	11O	AT5G01095	TRUE
AT1G65980	TPX1	thioredoxin-dependent peroxidase	3J	AT4G02890	3M	AT4G02890	TRUE
AT1G66100	NA	Predicted to encode a PR (pathogenesis-related) protein. Belongs to the plant thionin (PR-13) family with the following members: At1g66100, At5g36910, At1g72260, At2g15010, At1g12663, At1g12660.	3AD	AT3G18775	3Y	AT4G09715	FALSE
AT1G66130	NA	NA	11U	AT1G14890	11R	AT1G14890	FALSE
AT1G66140	ZFP4	Encodes a zinc finger protein containing only a single zinc finger.	1C	AT1G66140	1C	AT1G66140	FALSE
AT1G66150	TMK1	receptor-like transmembrane kinase I (TMK1)	11AC	AT2G46800	11X	ATCG00480	FALSE
AT1G66160	ATCMPG1; CMPG1	NA	11M	AT4G26288	11O	AT5G01095	TRUE
AT1G66180	NA	NA	3AH	AT5G20610	3Z	AT5G20610	FALSE
AT1G66200	ATGSR2; GLN1;2; GSR2	encodes a cytosolic glutamate synthetase, this enzyme has low affinity with substrate ammonium; encodes a cytosolic glutamate synthetase, this enzyme has low affinity with substrate ammonium; encodes a cytosolic glutamate synthetase, this enzyme has low affinity with substrate ammonium	3D	AT1G09770	3G	AT1G09770	TRUE
AT1G66240	ATATX1; AtHMP14; ATX1	NA	3AB	AT5G19590	3X	AT3G57700	FALSE
AT1G66270	BGLU21	NA	6K	AT5G18380	6K	AT5G18380	FALSE
AT1G66330	NA	NA	11G	AT1G23310	11J	AT1G23310	FALSE
AT1G66410	ACAM-4; CAM4	encodes a calmodulin; encodes a calmodulin	4O	AT4G13510	4J	AT5G01210	FALSE
AT1G66465	NA	NA	6G	AT4G28652	6G	AT4G28652	FALSE
AT1G66510	NA	NA	3AE	AT4G12485	3Y	AT4G09715	FALSE
AT1G66520	pde194	NA	4H	ATCG00700	4D	ATMG00400	TRUE
AT1G66580	RPL10C; SAG24	NA	3B	AT4G22710	3B	AT4G22710	FALSE
AT1G66690	NA	NA	4N	AT2G33830	4J	AT5G01210	FALSE
AT1G66780	NA	NA	3AA	AT5G38720	3V	AT4G23740	FALSE
AT1G66830	NA	NA	4M	AT5G20630	4I	AT1G07323	TRUE
AT1G66880	NA	NA	3AF	AT4G09715	3Y	AT4G09715	FALSE
AT1G66890	NA	NA	4I	AT5G66520	4F	AT1G75450	FALSE
AT1G66900	NA	NA	3K	AT3G01485	3N	AT3G01485	TRUE
AT1G66930	LRK10L2	NA	3R	AT2G25660	3O	AT3G07835	TRUE
AT1G66940	NA	NA	3A	AT1G76260	3A	AT1G76260	FALSE
AT1G66980	GDPDL2; SNC4	Encodes SNC4 (suppressor of npr1-1, constitutive 4), an atypical receptor-like kinase with two predicted extracellular glycerophosphoryl diester phosphodiesterase domains.; Encodes SNC4 (suppressor of npr1-1, constitutive 4), an atypical receptor-like kinase with two predicted extracellular glycerophosphoryl diester phosphodiesterase domains.	11P(11Ob)	AT5G09285	11O	AT5G01095	FALSE
AT1G67090	RBCS1A	NA	11AD	ATCG00480	11X	ATCG00480	TRUE
AT1G67120	AtMDN1; MDN1	NA	3G	AT1G09247	3I	AT1G70600	FALSE
AT1G67230	AtLINC1; CRWN1; KAKU2; LINC1	Encodes a nuclear coiled-coil protein related to the carrot peripheral nuclear protein NMCP1 that is involved in the determination of plant nuclear structure.; Encodes a nuclear coiled-coil protein related to the carrot peripheral nuclear protein NMCP1 that is involved in the determination of plant nuclear structure.; Encodes a nuclear coiled-coil protein related to the carrot peripheral nuclear …	13A	AT3G07805	13B	AT5G21482	FALSE
AT1G67280	AtGLYI6	NA	11AA	AT3G25690	11W	AT1G69850	FALSE
AT1G67328	NA	NA	6G	AT4G28652	6G	AT4G28652	TRUE
AT1G67330	AGM2	NA	11P(11Ob)	AT5G09285	11O	AT5G01095	TRUE
AT1G67360	LDAP1; SRP1	NA	3M	AT4G37409	3O	AT3G07835	FALSE
AT1G67365	NA	NA	6A	AT5G20540	6D	AT5G45470	FALSE
AT1G67430	NA	NA	3G	AT1G09247	3I	AT1G70600	TRUE
AT1G67510	NA	NA	11O(11Oa)	AT1G79700	11O	AT5G01095	TRUE
AT1G67580	CDKG2	NA	11P(11Ob)	AT5G09285	11O	AT5G01095	FALSE
AT1G67590	NA	NA	2C	AT4G03260	2C	AT5G42760	FALSE
AT1G67700	HHL1	NA	4H	ATCG00700	4D	ATMG00400	FALSE
AT1G67740	PSBY; YCF32	PsbY precursor (psbY) mRNA. This single nuclear gene is imported into the chloroplasts where it is processed into two integral membrane proteins with identical topology (PsbY-1 and PsbY-2). The protein appears to bind manganese but its role is not well understood.; PsbY precursor (psbY) mRNA. This single nuclear gene is imported into the chloroplasts where it is processed into two integral membra…	3W	AT1G08380	3R	AT1G07993	TRUE
AT1G67790	NA	NA	11Q	AT1G31950	11O	AT5G01095	TRUE
AT1G67792	NA	NA	11J	AT2G45685	11M	AT2G45685	FALSE
AT1G67810	SUFE2	Encodes a protein capable of stimulating the cysteine desulfurase activity of CpNifS (AT1G08490) in vitro. SufE2:GFP localizes to the chloroplasts where it is likely to play a role in iron-sulfur cluster assembly. Transcript levels for this gene are high in the pollen relative to other organs based on RT-PCR analysis.	11X	AT5G08840	11U	AT5G08840	FALSE
AT1G67820	NA	NA	3E	AT1G62200	3H	AT1G62200	FALSE
AT1G67855	NA	NA	3Q	AT4G24413	3O	AT3G07835	FALSE
AT1G67856	NA	NA	3J	AT4G02890	3M	AT4G02890	FALSE
AT1G67865	NA	NA	6F	AT1G04790	6G	AT4G28652	FALSE
AT1G67870	NA	NA	11AD	ATCG00480	11X	ATCG00480	FALSE
AT1G67900	NA	NA	3J	AT4G02890	3M	AT4G02890	FALSE
AT1G67920	NA	NA	3P	AT2G07325	3O	AT3G07835	FALSE
AT1G67940	ABCI17; ATNAP3; AtSTAR1; NAP3	member of NAP subfamily; member of NAP subfamily; member of NAP subfamily; member of NAP subfamily	3O	AT4G36808	3O	AT3G07835	FALSE
AT1G67950	BPL2	NA	3U	AT1G23400	3Q	AT1G23400	FALSE
AT1G68010	ATHPR1; HPR	Encodes hydroxypyruvate reductase.; Encodes hydroxypyruvate reductase.	11AD	ATCG00480	11X	ATCG00480	FALSE
AT1G68020	ATTPS6; TPS6	Encodes an enzyme putatively involved in trehalose biosynthesis. The protein has a trehalose synthase (TPS)-like domain and a trehalose phosphatase (TPP)-like domain. It can complement a yeast mutant lacking both of these activities suggesting that this is a bifunctional enzyme.; Encodes an enzyme putatively involved in trehalose biosynthesis. The protein has a trehalose synthase (TPS)-like domai…	14A	AT3G07805	14A	AT1G05347	FALSE
AT1G68080	NA	NA	3C	AT1G09427	3F	AT1G09427	FALSE
AT1G68110	ClAP; EAP1; PICALM9b	NA	4M	AT5G20630	4I	AT1G07323	FALSE
AT1G68140	NA	NA	11O(11Oa)	AT1G79700	11O	AT5G01095	FALSE
AT1G68290	AtBFN2; ENDO2	Encodes a putative endonuclease but no demonstrable endonuclease activity, either towards single stranded DNA or mismatches, has been seen in vitro.; Encodes a putative endonuclease but no demonstrable endonuclease activity, either towards single stranded DNA or mismatches, has been seen in vitro.	3N	AT3G46668	3O	AT3G07835	FALSE
AT1G68330	NA	NA	6A	AT5G20540	6A	AT5G56220	FALSE
AT1G68370	ARG1	DnaJ-like protein with homology to coiled coils found in cytoskeleton-interacting proteins.	5A	AT4G19900	5A	AT4G19900	FALSE
AT1G68400	NA	NA	11P(11Ob)	AT5G09285	11O	AT5G01095	TRUE
AT1G68440	NA	NA	11P(11Ob)	AT5G09285	11O	AT5G01095	FALSE
AT1G68460	ATIPT1; IPT1	Encodes a putative adenylate isopentenyltransferase. It catalyzes the formation of isopentenyladenosine 5'-monophosphate (iPMP) from AMP and dimethylallylpyrophosphate (DMAPP), but it has a lower Km for ADP and likely works using ADP or ATP in plants. It is involved in cytokinin biosynthesis.; Encodes a putative adenylate isopentenyltransferase. It catalyzes the formation of isopentenyladenosine …	11O(11Oa)	AT1G79700	11O	AT5G01095	TRUE
AT1G68520	BBX14	NA	11P(11Ob)	AT5G09285	11O	AT5G01095	TRUE
AT1G68530	AtCER6; AtCUT1; CER6; CUT1; G2; KCS6; POP1	Encodes KCS6, a member of the 3-ketoacyl-CoA synthase family involved in the biosynthesis of VLCFA (very long chain fatty acids).; Encodes KCS6, a member of the 3-ketoacyl-CoA synthase family involved in the biosynthesis of VLCFA (very long chain fatty acids).; Encodes KCS6, a member of the 3-ketoacyl-CoA synthase family involved in the biosynthesis of VLCFA (very long chain fatty acids).; Encode…	11G	AT1G23310	11J	AT1G23310	FALSE
AT1G68560	ATXYL1; AXY3; GH31; TRG1; XYL1	Encodes a bifunctional alpha-l-arabinofuranosidase/beta-d-xylosidase that belongs to family 3 of glycoside hydrolases.; Encodes a bifunctional alpha-l-arabinofuranosidase/beta-d-xylosidase that belongs to family 3 of glycoside hydrolases.; Encodes a bifunctional alpha-l-arabinofuranosidase/beta-d-xylosidase that belongs to family 3 of glycoside hydrolases.; Encodes a bifunctional alpha-l-arabinof…	4F	AT1G19740	4D	ATMG00400	FALSE
AT1G68568	NA	NA	2D	AT1G56180	2C	AT5G42760	TRUE
AT1G68570	AtNPF3.1; NPF3.1	NA	3E	AT1G62200	3H	AT1G62200	FALSE
AT1G68585	NA	NA	3K	AT3G01485	3N	AT3G01485	TRUE
AT1G68590	PSRP3/1	NA	3K	AT3G01485	3N	AT3G01485	TRUE
AT1G68620	NA	NA	11R	AT3G16785	11P	AT1G11330	TRUE
AT1G68630	NA	NA	3A	AT1G76260	3A	AT1G76260	FALSE
AT1G68660	AtClpS1; ClpS1	NA	3O	AT4G36808	3O	AT3G07835	TRUE
AT1G68670	HHO2; NIGT1.2	NA	11G	AT1G23310	11J	AT1G23310	FALSE
AT1G68710	ALA9	NA	1B	AT4G03600	1B	AT4G03600	FALSE
AT1G68720	ATTADA; TADA; TADA1	Encodes the chloroplastic A-to-I tRNA editing enzyme.; Encodes the chloroplastic A-to-I tRNA editing enzyme.; Encodes the chloroplastic A-to-I tRNA editing enzyme.	2D	AT1G56180	2C	AT5G42760	FALSE
AT1G68723	NA	NA	3D	AT1G09770	3G	AT1G09770	TRUE
AT1G68725	AGP19; ATAGP19	AGP19 is a lysine-rich arabinogalactan-protein (AGP) and part of a multi-gene family of glycoproteins with approx. 50 members. It falls into one subclass with AGP17 and AGP18, other lysine-rich AGPs. It is expressed in young leaves, shoots, roots and flowers. Non-consensus splice site at the intron:exon boundary (AT:exon); AGP19 is a lysine-rich arabinogalactan-protein (AGP) and part of a multi-g…	2D	AT1G56180	2C	AT5G42760	FALSE
AT1G68760	ATNUDT1; ATNUDX1; NUDX1	Encodes a cytosol-localized nudix hydrolase that hydrolyzes 8-oxo-(d)GTP to its monophosphate form. This protective mechanism prevents the misincorporation of these oxidized nucleotides into DNA and RNA. NUDX1 also has a low level of dihydroneopterin triphosphate pyrophosphatase activity in vitro and may participate in the folate synthesis pathway.; Encodes a cytosol-localized nudix hydrolase tha…	11P(11Ob)	AT5G09285	11O	AT5G01095	FALSE
AT1G68790	CRWN3; LINC3	NA	11X	AT5G08840	11U	AT5G08840	FALSE
AT1G68795	CLE12	Member of a large family of putative ligands homologous to the Clavata3 gene. Consists of a single exon.	3M	AT4G37409	3O	AT3G07835	TRUE
AT1G68800	BRC2; TCP12	Encodes a TCP transcription factor, closely related to teosinte branched1, arrests axillary bud development and prevents axillary bud outgrowth. Transcription level and mutant phenotype are weaker than its homolog BRC1 (At3G18550).; Encodes a TCP transcription factor, closely related to teosinte branched1, arrests axillary bud development and prevents axillary bud outgrowth. Transcription level a…	11G	AT1G23310	11J	AT1G23310	FALSE
AT1G68830	STN7	STN7 protein kinase; required for state transitions, phosphorylation of the major antenna complex (LHCII) between PSII and PSI, and light adaptation	11E	AT1G19000	11H	AT1G19000	FALSE
AT1G68840	AtRAV2; EDF2; RAP2.8; RAV2; TEM2	Rav2 is part of a complex that has been named `regulator of the (H+)-ATPase of the vacuolar and endosomal membranes' (RAVE); Rav2 is part of a complex that has been named `regulator of the (H+)-ATPase of the vacuolar and endosomal membranes' (RAVE); Rav2 is part of a complex that has been named `regulator of the (H+)-ATPase of the vacuolar and endosomal membranes' (RAVE); Rav2 is part of a comple…	11O(11Oa)	AT1G79700	11O	AT5G01095	TRUE
AT1G68845	NA	NA	11G	AT1G23310	11J	AT1G23310	FALSE
AT1G68862	NA	NA	11D	AT3G62080	11F	AT3G13400	FALSE
AT1G68870	ATSOFL2; SOFL2	AtSOFL1 acts redundantly with AtSOFL2 as positive regulator of cytokinin levels and cytokinin-mediated development.; AtSOFL1 acts redundantly with AtSOFL2 as positive regulator of cytokinin levels and cytokinin-mediated development.	10A	AT5G03280	10D	AT3G20640	FALSE
AT1G68872	NA	NA	11U	AT1G14890	11R	AT1G14890	FALSE
AT1G68940	NA	NA	11I	AT3G14460	11L	AT3G14460	TRUE
AT1G68945	NA	NA	11P(11Ob)	AT5G09285	11O	AT5G01095	FALSE
AT1G69010	BIM2	NA	11Y	AT4G06410	11V	AT4G06410	FALSE
AT1G69050	NA	NA	11A	AT1G07480	11A	AT1G07480	FALSE
AT1G69060	NA	NA	3G	AT1G09247	3I	AT1G70600	FALSE
AT1G69070	NA	NA	3P	AT2G07325	3O	AT3G07835	TRUE
AT1G69160	BGL1	NA	3J	AT4G02890	3M	AT4G02890	FALSE
AT1G69200	FLN2	Encodes a fructokinase-like protein (AT3G54090/FLN1, AT1G69200/FLN2), a member of the pfkB-carbohydrate kinase family. FLN1 and FLN2 are potential plastidial thioredoxin z (TRX z) targets.	3L	AT1G06002	3O	AT3G07835	TRUE
AT1G69220	SIK1	Encodes a putative serine/threonine kinase (SIK1).	11P(11Ob)	AT5G09285	11O	AT5G01095	FALSE
AT1G69260	AFP1	NA	11P(11Ob)	AT5G09285	11O	AT5G01095	TRUE
AT1G69270	AtRPK1; RPK1	RPK1 is a leucine-rich receptor-like kinase located in the plasma membrane which is upregulated by abscisic acid, dehydration, high salt, low temperature, but not by other plant hormones. RPK1 knock-out and antisense plants show an ABA-insensitive phenotype. RPK1 plays a role in ABA-controlled cell proliferation and is a regulator of the ABA signal transduction pathway. Overexpression of the LRR …	3E	AT1G62200	3H	AT1G62200	FALSE
AT1G69295	PDCB4	Encodes a member of the X8-GPI family of proteins. It localizes to the plasmodesmata and is predicted to bind callose.	2G	AT4G11780	2C	AT5G42760	FALSE
AT1G69330	NA	NA	6G	AT4G28652	6G	AT4G28652	FALSE
AT1G69360	NA	NA	3AF	AT4G09715	3Y	AT4G09715	FALSE
AT1G69370	AtCM3; cm-3; CM3	Encodes chorismate mutase 3 (CM3).; Encodes chorismate mutase 3 (CM3).; Encodes chorismate mutase 3 (CM3).	3V	AT1G65960	3R	AT1G07993	FALSE
AT1G69380	RRG	NA	3V	AT1G65960	3R	AT1G07993	FALSE
AT1G69520	NA	NA	3N	AT3G46668	3O	AT3G07835	FALSE
AT1G69530	AT-EXP1; ATEXP1; ATEXPA1; ATHEXP; EXP1; EXPA1	Member of Alpha-Expansin Gene Family. Naming convention from the Expansin Working Group (Kende et al, Plant Mol Bio). Involved in the formation of nematode-induced syncytia in roots of Arabidopsis thaliana.; Member of Alpha-Expansin Gene Family. Naming convention from the Expansin Working Group (Kende et al, Plant Mol Bio). Involved in the formation of nematode-induced syncytia in roots of Arabid…	3J	AT4G02890	3M	AT4G02890	FALSE
AT1G69570	CDF5	NA	11K	AT3G01895	11N	AT3G01895	TRUE
AT1G69572	NA	NA	11G	AT1G23310	11J	AT1G23310	TRUE
AT1G69587	NA	NA	6G	AT4G28652	6G	AT4G28652	FALSE
AT1G69620	RPL34	putative 60S ribosomal protein L34	3F	AT3G62250	3I	AT1G70600	FALSE
AT1G69690	AtTCP15; TCP15	NA	4H	ATCG00700	4D	ATMG00400	FALSE
AT1G69730	NA	NA	2D	AT1G56180	2C	AT5G42760	FALSE
AT1G69760	NA	NA	3Q	AT4G24413	3O	AT3G07835	FALSE
AT1G69830	AMY3; ATAMY3	Encodes a plastid-localized &#945;-amylase. Expression is reduced in the SEX4 mutant. Loss of function mutations show normal diurnal pattern of starch accumulation/degradation. Expression follows circadian rhythms.; Encodes a plastid-localized &#945;-amylase. Expression is reduced in the SEX4 mutant. Loss of function mutations show normal diurnal pattern of starch accumulation/degradation. Expres…	3K	AT3G01485	3N	AT3G01485	FALSE
AT1G69850	AIT1; AtNPF4.6; ATNRT1:2; NPF4.6; NRT1.2; NRT1:2; NTL1	Encodes an inducible component of low-affinity nitrate uptake. mRNA found primarily in root hairs and the epidermis of roots.; Encodes an inducible component of low-affinity nitrate uptake. mRNA found primarily in root hairs and the epidermis of roots.; Encodes an inducible component of low-affinity nitrate uptake. mRNA found primarily in root hairs and the epidermis of roots.; Encodes an inducib…	11AA	AT3G25690	11W	AT1G69850	FALSE
AT1G69870	AtNPF2.13; NPF2.13; NRT1.7	Encodes a low affinity nitrate transporter NRT1.7. Expressed in phloem. Responsible for source-to-sink remobilization of nitrate.; Encodes a low affinity nitrate transporter NRT1.7. Expressed in phloem. Responsible for source-to-sink remobilization of nitrate.; Encodes a low affinity nitrate transporter NRT1.7. Expressed in phloem. Responsible for source-to-sink remobilization of nitrate.	3L	AT1G06002	3O	AT3G07835	FALSE
AT1G69890	NA	NA	3K	AT3G01485	3N	AT3G01485	FALSE
AT1G69910	NA	NA	11P(11Ob)	AT5G09285	11O	AT5G01095	TRUE
AT1G70000	MYBD	NA	11P(11Ob)	AT5G09285	11O	AT5G01095	TRUE
AT1G70070	115J-4A; EMB25; ISE2; PDE317	Allelic to ISE2(increased size exclusion limit of plasmodesmata 2). Mutants maintain dilated plasmodesmata at the embryonic torpedo stage.; Allelic to ISE2(increased size exclusion limit of plasmodesmata 2). Mutants maintain dilated plasmodesmata at the embryonic torpedo stage.; Allelic to ISE2(increased size exclusion limit of plasmodesmata 2). Mutants maintain dilated plasmodesmata at the embry…	3AE	AT4G12485	3Y	AT4G09715	FALSE
AT1G70090	GATL9; LGT8	Encodes a protein with putative galacturonosyltransferase activity.; Encodes a protein with putative galacturonosyltransferase activity.	11O(11Oa)	AT1G79700	11O	AT5G01095	FALSE
AT1G70100	NA	NA	11O(11Oa)	AT1G79700	11O	AT5G01095	TRUE
AT1G70175	NA	NA	6D	AT2G39430	6F	AT2G39430	FALSE
AT1G70200	HPE1; RBD1	NA	3K	AT3G01485	3N	AT3G01485	TRUE
AT1G70230	AXY4; TBL27	Encodes a member of the TBL (TRICHOME BIREFRINGENCE-LIKE) gene family containing a plant-specific DUF231 (domain of unknown function) domain. TBL gene family has 46 members, two of which (TBR/AT5G06700 and TBL3/AT5G01360) have been shown to be involved in the synthesis and deposition of secondary wall cellulose, presumably by influencing the esterification state of pectic polymers. A nomenclature…	11B	AT1G29050	11B	AT1G29050	FALSE
AT1G70290	ATTPS8; ATTPSC; TPS8	Encodes an enzyme putatively involved in trehalose biosynthesis. Though the protein has both trehalose-6-phosphate synthase (TPS)-like and trehalose-6-phosphate phosphatase (TPP)-like domains, neither activity has been detected in enzymatic assays nor has the protein been able to complement yeast TPS or TPP mutants.; Encodes an enzyme putatively involved in trehalose biosynthesis. Though the prot…	11P(11Ob)	AT5G09285	11O	AT5G01095	TRUE
AT1G70310	SPDS2	Spermidine synthase.	3AG	AT5G66120	3Y	AT4G09715	FALSE
AT1G70320	UPL2	encodes a ubiquitin-protein ligase-like protein containing a HECT domain. There are six other HECT-domain UPLs in Arabidopsis.	3D	AT1G09770	3G	AT1G09770	FALSE
AT1G70330	ENT1; ENT1,AT	encodes an adenosine transporter that catalyze a proton-dependent adenosine transport.; encodes an adenosine transporter that catalyze a proton-dependent adenosine transport.	3T	AT5G18705	3P	AT5G18705	TRUE
AT1G70335	NA	NA	3N	AT3G46668	3O	AT3G07835	TRUE
AT1G70340	CORD5	NA	3T	AT5G18705	3P	AT5G18705	TRUE
AT1G70370	PG2	NA	11E	AT1G19000	11H	AT1G19000	FALSE
AT1G70410	ATBCA4; BCA4; CA4	Encodes a putative beta-carbonic anhydrase betaCA4. Together with betaCA1 (At3g01500) regulates CO2-controlled stomatal movements in guard cells.; Encodes a putative beta-carbonic anhydrase betaCA4. Together with betaCA1 (At3g01500) regulates CO2-controlled stomatal movements in guard cells.; Encodes a putative beta-carbonic anhydrase betaCA4. Together with betaCA1 (At3g01500) regulates CO2-contr…	6F	AT1G04790	6G	AT4G28652	FALSE
AT1G70470	NA	NA	3T	AT5G18705	3P	AT5G18705	FALSE
AT1G70475	NA	NA	3T	AT5G18705	3P	AT5G18705	TRUE
AT1G70480	JASSY	NA	3Z	AT5G26790	3S	AT5G26790	FALSE
AT1G70490	ARFA1D; ATARFA1D	A member of ARF GTPase family. A thaliana has 21 members of this family, known to be essential for vesicle coating and uncoating and functions in GTP-binding. Gene encoding ADP-ribosylation factor and similar to other ARFs and ARF-like proteins. The gene is shown to play a role in cell division, cell expansion and cellulose production using antisense construct.; A member of ARF GTPase family. A t…	3O	AT4G36808	3O	AT3G07835	FALSE
AT1G70600	NA	NA	3G	AT1G09247	3I	AT1G70600	TRUE
AT1G70620	NA	NA	11U	AT1G14890	11R	AT1G14890	TRUE
AT1G70660	MMZ2; UEV1B	MMZ2/UEV1B encodes a protein that may play a role in DNA damage responses and error-free post-replicative DNA repair by participating in lysine-63-based polyubiquitination reactions. UEV1A can form diubiquitin and triubiquitin chains in combination with UBC13A/UBC35 in vitro. It can also functionally complement an mms2 mutation in budding yeast, both by increasing mms2 mutant viability in the pre…	11G	AT1G23310	11J	AT1G23310	FALSE
AT1G70730	PGM2	Encodes a cytosolic phosphoglucomutase (PGM). Two Arabidopsis PGM proteins (AT1G70730/PGM2 and AT1G23190/PGM3) have high sequence similarities and redundant functions. Mature plants possessing a single cPGM allele had a major reduction in cPGM activity. Whereas pgm2 and pgm3 single mutants are undistinguishable from the wild type, loss of both PGM2 and PGM3 severely impairs male and female gameto…	3AG	AT5G66120	3Y	AT4G09715	FALSE
AT1G70760	CRR23; NdhL	a subunit of the chloroplast NAD(P)H dehydrogenase complex, involved in PSI cyclic electron transport. Located on the thylakoid membrane. Mutant has impaired NAD(P)H dehydrogenase activity.; a subunit of the chloroplast NAD(P)H dehydrogenase complex, involved in PSI cyclic electron transport. Located on the thylakoid membrane. Mutant has impaired NAD(P)H dehydrogenase activity.	3K	AT3G01485	3N	AT3G01485	FALSE
AT1G70770	NA	NA	3K	AT3G01485	3N	AT3G01485	FALSE
AT1G70810	CAR7	NA	3K	AT3G01485	3N	AT3G01485	TRUE
AT1G70820	NA	NA	3X	AT3G07375	3R	AT1G07993	TRUE
AT1G70850	MLP34	NA	4D	AT5G65220	4C	AT5G65220	FALSE
AT1G70880	NA	NA	3K	AT3G01485	3N	AT3G01485	FALSE
AT1G70890	MLP43	NA	3V	AT1G65960	3R	AT1G07993	FALSE
AT1G70895	CLE17	Member of a large family of putative ligands homologous to the Clavata3 gene. Consists of a single exon.	12B	AT5G44200	12B	AT5G44200	FALSE
AT1G70940	ATPIN3; PIN3	A regulator of auxin efflux and involved in differential growth. PIN3 is expressed in gravity-sensing tissues, with PIN3 protein accumulating predominantly at the lateral cell surface. PIN3 localizes to the plasma membrane and to vesicles. In roots, PIN3 is expressed without pronounced polarity in tiers two and three of the columella cells, at the basal side of vascular cells, and to the lateral …	11O(11Oa)	AT1G79700	11O	AT5G01095	TRUE
AT1G71010	FAB1C	Encodes a protein that is predicted to act as a phosphatidylinositol-3P 5-kinase, but, because it lacks a FYVE domain, it is unlikely to be efficiently targeted to membranes containing the proposed phosphatidylinositol-3P substrate. Therefore, its molecular function remains unknown.	11E	AT1G19000	11H	AT1G19000	TRUE
AT1G71015	NA	NA	1C	AT1G66140	1C	AT1G66140	FALSE
AT1G71040	LPR2	Encodes LPR2. Function together with LPR1 (AT1G23010) and a P5-type ATPase (At5g23630/PDR2) in a common pathway that adjusts root meristem activity to Pi (inorganic phosphate) availability.	11C	AT1G17430	11C	AT1G17430	FALSE
AT1G71080	NA	NA	11P(11Ob)	AT5G09285	11O	AT5G01095	FALSE
AT1G71090	PILS2	NA	6F	AT1G04790	6G	AT4G28652	FALSE
AT1G71100	RSW10	Encodes a ribose 5-phosphate isomerase involved in the formation of uridine used for the synthesis of UDP-sugars. Mutants of this gene are affected in cellulose biosynthesis.	5A	AT4G19900	5A	AT4G19900	FALSE
AT1G71130	AtERF070; CRF8; ERF070	encodes a member of the ERF (ethylene response factor) subfamily B-5 of ERF/AP2 transcription factor family. The protein contains one AP2 domain. There are 7 members in this subfamily.; encodes a member of the ERF (ethylene response factor) subfamily B-5 of ERF/AP2 transcription factor family. The protein contains one AP2 domain. There are 7 members in this subfamily.; encodes a member of the ERF…	3K	AT3G01485	3N	AT3G01485	TRUE
AT1G71170	NA	NA	11B	AT1G29050	11B	AT1G29050	FALSE
AT1G71180	NA	NA	4Q	AT4G17270	4L	AT4G17270	FALSE
AT1G71190	SAG18	Senescence associated gene (SAG). Expression induced by ozone. Encodes a plant-specific protein of unknown function. Based on a personal communication from David Meinke (08/21/2007), this gene is not allelic to TTN4, even though this has been stated previously in a publication.	11P(11Ob)	AT5G09285	11O	AT5G01095	FALSE
AT1G71410	SCYL2B	NA	11J	AT2G45685	11M	AT2G45685	FALSE
AT1G71430	NA	NA	3G	AT1G09247	3I	AT1G70600	FALSE
AT1G71440	PFI; TFC	Encodes tubulin-folding cofactor E. Mutant embryos consist of one or a few grossly enlarged cells, surrounded by an endosperm that fails to cellularize and contains a few big nuclei.; Encodes tubulin-folding cofactor E. Mutant embryos consist of one or a few grossly enlarged cells, surrounded by an endosperm that fails to cellularize and contains a few big nuclei.	11Z	AT4G28280	11W	AT1G69850	FALSE
AT1G71480	NA	NA	11E	AT1G19000	11H	AT1G19000	FALSE
AT1G71490	NA	NA	3J	AT4G02890	3M	AT4G02890	TRUE
AT1G71500	LIL8; PSB33	NA	3F	AT3G62250	3I	AT1G70600	FALSE
AT1G71528	NA	NA	6C	AT3G24982	6F	AT2G39430	FALSE
AT1G71530	NA	NA	11I	AT3G14460	11L	AT3G14460	FALSE
AT1G71695	NA	NA	4E	AT1G22690	4C	AT5G65220	FALSE
AT1G71830	ATSERK1; SERK1	Plasma membrane LRR receptor-like serine threonine kinase expressed during embryogenesis in locules until stage 6 anthers, with higher expression in the tapetal cell layer. SERK1 and SERK2 receptor kinases function redundantly as an important control point for sporophytic development controlling male gametophyte production. later; Plasma membrane LRR receptor-like serine threonine kinase expresse…	11G	AT1G23310	11J	AT1G23310	FALSE
AT1G71866	EPFL7	NA	11C	AT1G17430	11C	AT1G17430	FALSE
AT1G71880	ATSUC1; SUC1	Sucrose transporter gene induced in response to nematodes; member of Sucrose-proton symporter family.; Sucrose transporter gene induced in response to nematodes; member of Sucrose-proton symporter family.	3I	AT1G54270	3L	AT1G54270	FALSE
AT1G71900	ENOR3L4	NA	12B	AT5G44200	12B	AT5G44200	FALSE
AT1G71910	NA	NA	11AD	ATCG00480	11X	ATCG00480	FALSE
AT1G71970	NA	NA	3AD	AT3G18775	3Y	AT4G09715	FALSE
AT1G72030	NA	NA	3I	AT1G54270	3L	AT1G54270	FALSE
AT1G72060	NA	NA	11N	AT5G06595	11O	AT5G01095	TRUE
AT1G72070	NA	NA	11O(11Oa)	AT1G79700	11O	AT5G01095	TRUE
AT1G72150	PATL1	novel cell-plate-associated protein that is related in sequence to proteins involved in membrane trafficking in other eukaryotes	11O(11Oa)	AT1G79700	11O	AT5G01095	TRUE
AT1G72160	PATL3	NA	3J	AT4G02890	3M	AT4G02890	FALSE
AT1G72180	CEPR2	NA	4O	AT4G13510	4J	AT5G01210	FALSE
AT1G72190	NA	NA	3K	AT3G01485	3N	AT3G01485	TRUE
AT1G72200	ATL11	NA	11X	AT5G08840	11U	AT5G08840	FALSE
AT1G72275	NA	NA	3E	AT1G62200	3H	AT1G62200	FALSE
AT1G72280	AERO1; ERO1	endoplasmic reticulum oxidoreductin; endoplasmic reticulum oxidoreductin	3E	AT1G62200	3H	AT1G62200	FALSE
AT1G72300	PSY1R	Encodes a leucine-rich repeat receptor kinase (LRR-RK) involved in the perception of PSY1. PSY1 is an 18-aa tyrosine-sulfated glycopeptide encoded by AT5G58650 that promotes cellular proliferation and expansion.	4M	AT5G20630	4I	AT1G07323	FALSE
AT1G72360	AtERF73; ERF73; HRE1	encodes a member of the ERF (ethylene response factor) subfamily B-2 of ERF/AP2 transcription factor family. The protein contains one AP2 domain. There are 5 members in this subfamily including RAP2.2 AND RAP2.12.; encodes a member of the ERF (ethylene response factor) subfamily B-2 of ERF/AP2 transcription factor family. The protein contains one AP2 domain. There are 5 members in this subfamily …	4N	AT2G33830	4J	AT5G01210	FALSE
AT1G72370	AP40; P40; RP40; RPSAA	acidic protein associated to 40S ribosomal subunit of ribosomes. Involved in polysome formation during active protein synthesis. Expressed in actively growing tissue.; acidic protein associated to 40S ribosomal subunit of ribosomes. Involved in polysome formation during active protein synthesis. Expressed in actively growing tissue.; acidic protein associated to 40S ribosomal subunit of ribosomes…	3G	AT1G09247	3I	AT1G70600	FALSE
AT1G72390	PHL	NA	11AD	ATCG00480	11X	ATCG00480	FALSE
AT1G72410	NA	NA	11U	AT1G14890	11R	AT1G14890	TRUE
AT1G72440	EDA25; SWA2	Encodes SLOW WALKER2 (SWA2), a NOC1/Mak21 homologue. Essential for coordinated cell cycle progression during female gametophyte development.; Encodes SLOW WALKER2 (SWA2), a NOC1/Mak21 homologue. Essential for coordinated cell cycle progression during female gametophyte development.	3A	AT1G76260	3A	AT1G76260	FALSE
AT1G72540	PBL33	NA	10A	AT5G03280	10C	AT2G42360	FALSE
AT1G72600	NA	NA	11O(11Oa)	AT1G79700	11O	AT5G01095	TRUE
AT1G72610	ATGER1; GER1; GLP1	germin-like protein (GLP1); germin-like protein (GLP1); germin-like protein (GLP1)	11O(11Oa)	AT1G79700	11O	AT5G01095	TRUE
AT1G72660	Drg1-3	NA	3J	AT4G02890	3M	AT4G02890	FALSE
AT1G72740	NA	NA	11S	AT1G63240	11P	AT1G11330	TRUE
AT1G72750	ATTIM23-2; TIM23-2	NA	11P(11Ob)	AT5G09285	11O	AT5G01095	TRUE
AT1G72755	NA	NA	11P(11Ob)	AT5G09285	11O	AT5G01095	TRUE
AT1G72760	NA	NA	3J	AT4G02890	3M	AT4G02890	TRUE
AT1G72770	AtHAB1; HAB1	mutant has ABA hypersensitive inhibition of seed germination; Protein Phosphatase 2C; regulates the activation of the Snf1-related kinase OST1 by abscisic acid.; mutant has ABA hypersensitive inhibition of seed germination; Protein Phosphatase 2C; regulates the activation of the Snf1-related kinase OST1 by abscisic acid.	11G	AT1G23310	11J	AT1G23310	FALSE
AT1G72790	NA	NA	11P(11Ob)	AT5G09285	11O	AT5G01095	TRUE
AT1G72810	NA	NA	11X	AT5G08840	11U	AT5G08840	TRUE
AT1G72840	NA	NA	11Q	AT1G31950	11O	AT5G01095	TRUE
AT1G72850	NA	NA	11P(11Ob)	AT5G09285	11O	AT5G01095	FALSE
AT1G72852	NA	NA	4A	AT1G04503	4A	AT1G04503	FALSE
AT1G72855	NA	NA	6D	AT2G39430	6F	AT2G39430	FALSE
AT1G72860	NA	NA	11O(11Oa)	AT1G79700	11O	AT5G01095	TRUE
AT1G72870	NA	NA	3J	AT4G02890	3M	AT4G02890	FALSE
AT1G72930	AtTN10; TIR; TN10	Toll/interleukin-1 receptor-like protein (TIR) mRNA,; Toll/interleukin-1 receptor-like protein (TIR) mRNA,; Toll/interleukin-1 receptor-like protein (TIR) mRNA,	3P	AT2G07325	3O	AT3G07835	TRUE
AT1G73030	CHMP1A; VPS46.2	Encodes an ESCRT-related protein: CHMP1A/AT1G73030; CHMP1B/AT1G17730. CHMP1A and B mediate multivesicular body sorting of auxin carriers and are required for plant development. ESCRT: Endosomal Sorting Complexes Required For Transport machinery; CHMP: Charged Multivesicular Body Protein/Chromatin Modifying Protein.; Encodes an ESCRT-related protein: CHMP1A/AT1G73030; CHMP1B/AT1G17730. CHMP1A and …	4N	AT2G33830	4J	AT5G01210	TRUE
AT1G73065	NA	NA	11P(11Ob)	AT5G09285	11O	AT5G01095	FALSE
AT1G73100	SDG19; SUVH3	Encodes a SU(VAR)3-9 homolog, a SET domain protein. Known SET domain proteins are involved in epigenetic control of gene expression and act as histone methyltransferases. There are 10 SUVH genes in Arabidopsis and members of this subfamily of the SET proteins have an additional conserved SRA domain.; Encodes a SU(VAR)3-9 homolog, a SET domain protein. Known SET domain proteins are involved in epi…	2D	AT1G56180	2C	AT5G42760	TRUE
AT1G73110	NA	NA	6D	AT2G39430	6F	AT2G39430	FALSE
AT1G73230	NA	NA	4K	AT3G10040	4H	AT3G10040	FALSE
AT1G73260	ATKTI1; AtKTI4; KTI1	Encodes a trypsin inhibitor involved in modulating programmed cell death in plant-pathogen interactions.; Encodes a trypsin inhibitor involved in modulating programmed cell death in plant-pathogen interactions.; Encodes a trypsin inhibitor involved in modulating programmed cell death in plant-pathogen interactions.	11P(11Ob)	AT5G09285	11O	AT5G01095	TRUE
AT1G73330	ATDR4; DR4	encodes a plant-specific protease inhibitor-like protein whose transcript level in root disappears in response to progressive drought stress. The decrease in transcript level is independent from abscisic acid level.; encodes a plant-specific protease inhibitor-like protein whose transcript level in root disappears in response to progressive drought stress. The decrease in transcript level is inde…	11AD	ATCG00480	11X	ATCG00480	TRUE
AT1G73360	AtEDT1; ATHDG11; EDT1; HDG11	Encodes a homeobox-leucine zipper family protein belonging to the HD-ZIP IV family. It is involved in trichome branching.; Encodes a homeobox-leucine zipper family protein belonging to the HD-ZIP IV family. It is involved in trichome branching.; Encodes a homeobox-leucine zipper family protein belonging to the HD-ZIP IV family. It is involved in trichome branching.; Encodes a homeobox-leucine zip…	3N	AT3G46668	3O	AT3G07835	FALSE
AT1G73380	NA	NA	11C	AT1G17430	11C	AT1G17430	FALSE
AT1G73440	NA	NA	4Q	AT4G17270	4L	AT4G17270	FALSE
AT1G73480	MAGL4	NA	3W	AT1G08380	3R	AT1G07993	FALSE
AT1G73500	ATMKK9; MKK9	member of MAP Kinase Kinase family. Autophosphorylates and also phosphorylates MPK3 and MPK6. Independently involved in ethylene and calmalexin biosynthesis. Induces transcription of ACS2, ACS6, ERF1, ERF2, ERF5, ERF6, CYP79B2, CYP79B3, CYP71A13 and PAD3.; member of MAP Kinase Kinase family. Autophosphorylates and also phosphorylates MPK3 and MPK6. Independently involved in ethylene and calmalexi…	3K	AT3G01485	3N	AT3G01485	FALSE
AT1G73600	AtPMT3; DEG26; NMT; NMT3	NA	3O	AT4G36808	3O	AT3G07835	TRUE
AT1G73655	NA	NA	4E	AT1G22690	4C	AT5G65220	FALSE
AT1G73660	M3K&#948;6; SIS8	Encodes a protein with similarity to MAPKKKs. May function as a negative regulator of salt tolerance.; Encodes a protein with similarity to MAPKKKs. May function as a negative regulator of salt tolerance.	11G	AT1G23310	11J	AT1G23310	FALSE
AT1G73740	NA	NA	2G	AT4G11780	2C	AT5G42760	FALSE
AT1G73790	AtGIP2; GIP1b; GIP2	NA	9A	AT5G51410	9A	AT5G51410	FALSE
AT1G73805	SARD1	NA	3K	AT3G01485	3N	AT3G01485	FALSE
AT1G73870	BBX16; COL7	NA	3J	AT4G02890	3M	AT4G02890	FALSE
AT1G73880	UGT89B1	NA	11O(11Oa)	AT1G79700	11O	AT5G01095	TRUE
AT1G73885	NA	NA	11G	AT1G23310	11J	AT1G23310	FALSE
AT1G73890	LPTG10	NA	3N	AT3G46668	3O	AT3G07835	FALSE
AT1G74020	SS2	Encodes AtSS-2 strictosidine synthase.	2A	AT1G12150	2A	AT1G12150	FALSE
AT1G74030	ENO1	Encodes the plastid-localized phosphoenolpyruvate enolase. Mutant plants have abnormal trichomes.	3A	AT1G76260	3A	AT1G76260	TRUE
AT1G74035	NA	NA	3D	AT1G09770	3G	AT1G09770	TRUE
AT1G74050	NA	NA	11G	AT1G23310	11J	AT1G23310	FALSE
AT1G74060	NA	NA	3S	AT3G62540	3P	AT5G18705	FALSE
AT1G74070	NA	NA	3P	AT2G07325	3O	AT3G07835	TRUE
AT1G74090	ATSOT18; ATST5B; SOT18	encodes a desulfoglucosinolate sulfotransferase, involved in the final step of glucosinolate core structure biosynthesis. Has a broad-substrate specificity with preference with methionine-derived desulfoglucosinolates.; encodes a desulfoglucosinolate sulfotransferase, involved in the final step of glucosinolate core structure biosynthesis. Has a broad-substrate specificity with preference with me…	3P	AT2G07325	3O	AT3G07835	FALSE
AT1G74100	ATSOT16; ATST5A; CORI-7; SOT16	encodes a desulfoglucosinolate sulfotransferase, involved in the final step of glucosinolate core structure biosynthesis. Has a broad-substrate specificity with different desulfoglucosinolates, the best substrate is indole-3-methyl-dsGS, followed by benzyl-dsGS. Expression was induced by wounding, jasmonate and ethylene stimulates.; encodes a desulfoglucosinolate sulfotransferase, involved in the…	3V	AT1G65960	3R	AT1G07993	FALSE
AT1G74250	NA	NA	11AD	ATCG00480	11X	ATCG00480	FALSE
AT1G74270	NA	NA	6K	AT5G18380	6K	AT5G18380	FALSE
AT1G74300	NA	NA	3R	AT2G25660	3O	AT3G07835	FALSE
AT1G74310	ATHSP101; HOT1; HSP101	Encodes ClpB1, which belongs to the Casein lytic proteinase/heat shock protein 100 (Clp/Hsp100) family. Involved in refolding of proteins which form aggregates under heat stress. Also known as AtHsp101. AtHsp101 is a cytosolic heat shock protein required for acclimation to high temperature.; Encodes ClpB1, which belongs to the Casein lytic proteinase/heat shock protein 100 (Clp/Hsp100) family. In…	2D	AT1G56180	2C	AT5G42760	TRUE
AT1G74360	GRACE; NILR1	NA	14A	AT3G07805	14A	AT1G05347	FALSE
AT1G74370	NA	NA	13A	AT3G07805	13B	AT5G21482	FALSE
AT1G74380	XXT5	NA	3J	AT4G02890	3M	AT4G02890	FALSE
AT1G74385	NA	NA	3J	AT4G02890	3M	AT4G02890	FALSE
AT1G74410	ATL24	NA	3AB	AT5G19590	3X	AT3G57700	TRUE
AT1G74420	ATFUT3; FUT3	Predicted fucosyltransferase, based on similarity to FUT1, but not functionally redundantwith FUT1.; Predicted fucosyltransferase, based on similarity to FUT1, but not functionally redundantwith FUT1.	6D	AT2G39430	6F	AT2G39430	FALSE
AT1G74430	ATMYB95; ATMYBCP66; MYB95	Encodes a putative transcription factor (MYB95).; Encodes a putative transcription factor (MYB95).; Encodes a putative transcription factor (MYB95).	3X	AT3G07375	3R	AT1G07993	FALSE
AT1G74440	NA	NA	3X	AT3G07375	3R	AT1G07993	TRUE
AT1G74470	NA	Encodes for a multifunctional protein with geranylgeranyl reductase activity shown to catalyze the reduction of prenylated geranylgeranyl-chlorophyll a to phytyl-chlorophyll a (chlorophyll a) and free geranylgeranyl pyrophosphate to phytyl pyrophosphate.	11G	AT1G23310	11J	AT1G23310	FALSE
AT1G74540	CYP98A8	member of CYP98A	3K	AT3G01485	3N	AT3G01485	FALSE
AT1G74550	CYP98A9	member of CYP98A	3P	AT2G07325	3O	AT3G07835	FALSE
AT1G74560	NRP1	Double nrp1-1 nrp2-1 mutants show arrest of cell cycle progression at G2/M and disordered cellular organization occurred in root tips. Localize in the nucleus and can form homomeric and heteromeric protein complexes with NRP2. Bind histones Histone2A and Histone2B and associate with chromatin in vivo.	3H	AT4G04135	3K	AT4G04135	TRUE
AT1G74580	NA	NA	3A	AT1G76260	3A	AT1G76260	FALSE
AT1G74590	ATGSTU10; GSTU10	Encodes glutathione transferase belonging to the tau class of GSTs. Naming convention according to Wagner et al. (2002).; Encodes glutathione transferase belonging to the tau class of GSTs. Naming convention according to Wagner et al. (2002).	4J	AT2G01630	4H	AT3G10040	FALSE
AT1G74670	GASA6	NA	3W	AT1G08380	3R	AT1G07993	TRUE
AT1G74675	NA	NA	3W	AT1G08380	3R	AT1G07993	TRUE
AT1G74690	IQD31	NA	3B	AT4G22710	3C	AT2G01750	FALSE
AT1G74720	MCTP15; QKY	Encodes a putative transmembrane protein carrying four C(2) domains, suggesting that QKY may function in membrane trafficking in a Ca(2+)-dependent fashion. Mutant analysis shows that this gene is involved in organ development.; Encodes a putative transmembrane protein carrying four C(2) domains, suggesting that QKY may function in membrane trafficking in a Ca(2+)-dependent fashion. Mutant analys…	4G	AT1G22770	4D	ATMG00400	FALSE
AT1G74730	RIQ2	NA	3X	AT3G07375	3R	AT1G07993	TRUE
AT1G74740	ATCPK30; CDPK1A; CPK30	member of Calcium Dependent Protein Kinase; member of Calcium Dependent Protein Kinase; member of Calcium Dependent Protein Kinase	3J	AT4G02890	3M	AT4G02890	FALSE
AT1G74750	NA	NA	3B	AT4G22710	3B	AT4G22710	FALSE
AT1G74770	BTSL1	NA	3K	AT3G01485	3N	AT3G01485	FALSE
AT1G74800	GALT5	NA	3J	AT4G02890	3M	AT4G02890	FALSE
AT1G74840	NA	NA	11M	AT4G26288	11O	AT5G01095	TRUE
AT1G74880	NDH-O; NdhO	Encodes subunit NDH-O of NAD(P)H:plastoquinone dehydrogenase complex (Ndh complex) present in the thylakoid membrane of chloroplasts. This subunit is thought to be required for Ndh complex assembly.; Encodes subunit NDH-O of NAD(P)H:plastoquinone dehydrogenase complex (Ndh complex) present in the thylakoid membrane of chloroplasts. This subunit is thought to be required for Ndh complex assembly.	11G	AT1G23310	11J	AT1G23310	FALSE
AT1G74900	OTP43	NA	11O(11Oa)	AT1G79700	11O	AT5G01095	TRUE
AT1G74910	KJC1	NA	11O(11Oa)	AT1G79700	11O	AT5G01095	TRUE
AT1G74930	ORA47	encodes a member of the DREB subfamily A-5 of ERF/AP2 transcription factor family. The protein contains one AP2 domain. There are 15 members in this subfamily including RAP2.1, RAP2.9 and RAP2.10.	4O	AT4G13510	4J	AT5G01210	FALSE
AT1G74970	PRPS9; RPS9; SOT8; TWN3	ribosomal protein S9, nuclear encoded component of the chloroplast ribosome; ribosomal protein S9, nuclear encoded component of the chloroplast ribosome; ribosomal protein S9, nuclear encoded component of the chloroplast ribosome; ribosomal protein S9, nuclear encoded component of the chloroplast ribosome	4D	AT5G65220	4C	AT5G65220	FALSE
AT1G75000	ELO3	NA	11O(11Oa)	AT1G79700	11O	AT5G01095	FALSE
AT1G75080	BZR1	Encodes a positive regulator of the brassinosteroid (BR) signalling pathway that mediates both downstream BR responses and negative feedback regulation of BR biosynthesis. There is evidence for phosphorylation-dependent nucleocytoplasmic shuttling of BZR1. GSK3-like kinases (including BIN2), 14-3-3 proteins, and the phosphatase BSU1 seem to participate in this process. Phosphorylation also appear…	11O(11Oa)	AT1G79700	11O	AT5G01095	TRUE
AT1G75090	NA	NA	3K	AT3G01485	3N	AT3G01485	TRUE
AT1G75110	RRA2	NA	11G	AT1G23310	11J	AT1G23310	FALSE
AT1G75180	NA	NA	11G	AT1G23310	11J	AT1G23310	TRUE
AT1G75230	NA	NA	4K	AT3G10040	4H	AT3G10040	FALSE
[truncated: 6,294 more rows]

## Sheet: Daily_expression_integral
ID	NCBI.ID	symbol	name	description	details	EQ_DEI	LD_DEI	SD_DEI
AT1G01010	839580	ANAC001; NAC001; NTL10	NAC domain containing protein 1; NAC domain containing protein 1	NAC domain containing protein 1;(source:Araport11)	NA	4.38042	3.51247	6.14898
AT1G01020	839569	ARV1	NA	ARV1 family protein;(source:Araport11)	NA	0	3.14649	3.4493
AT1G01030	839321	NGA3	NGATHA3	AP2/B3-like transcriptional factor family protein;(source:Araport11)	NA	5.17143	6.06596	4.87593
AT1G01040	839574	ASU1; ATDCL1; CAF; DCL1; EMB60; EMB76; SIN1; SUS1	ABNORMAL SUSPENSOR 1; DICER-LIKE 1; CARPEL FACTORY; dicer-like 1; EMBRYO DEFECTIVE 60; EMBRYO DEFECTIVE 76; SHORT INTEGUMENTS 1; SUSPENSOR 1	dicer-like 1;(source:Araport11)	Encodes a Dicer homolog. Dicer is a RNA helicase involved in microRNA processing. Mutations in this locus can result in embryo lethality. Embryo shape at seed maturity is globular-elongate. Other mutants convert the floral meristems to an indeterminate state, others yet show defects in ovule development. mRNA is expressed in all shoot tissues. DCL1 is able to produce miRNAs and siRNAs. The mRNA i…	932.827	918.739	905.518
AT1G01050	839579	AtPPa1; PPa1	pyrophosphorylase 1; pyrophosphorylase 1	pyrophosphorylase 1;(source:Araport11)	Encodes a soluble protein with inorganic pyrophosphatase activity that is highly specific for Mg-inorganic pyrophosphate.	205.615	244.422	186.142
AT1G01060	839341	LHY; LHY1	LATE ELONGATED HYPOCOTYL; LATE ELONGATED HYPOCOTYL 1	Homeodomain-like superfamily protein;(source:Araport11)	LHY encodes a myb-related putative transcription factor involved in circadian rhythm along with another myb transcription factor CCA1	451.884	310.83	376.1
AT1G01070	839550	UMAMIT28	Usually multiple acids move in and out Transporters 28	nodulin MtN21 /EamA-like transporter family protein;(source:Araport11)	Encodes a plasma membrane-localized amino acid transporter likely involved in amino acid export in the developing seed.	2.98842	9.9	10.0367
AT1G01080	839463	NA	NA	RNA-binding (RRM/RBD/RNP motifs) family protein;(source:Araport11)	NA	172.983	211.638	161.139
AT1G01090	839429	PDH-E1 ALPHA	pyruvate dehydrogenase E1 alpha	pyruvate dehydrogenase E1 alpha;(source:Araport11)	pyruvate dehydrogenase E1 alpha subunit	160.568	132.652	127.022
AT1G01100	839410	RPP1.1; RPP1A	RPP1 co-orthologous gene 1; 60S acidic ribosomal protein P1-1	60S acidic ribosomal protein family;(source:Araport11)	Co-orthologous gene of large ribosomal subunit protein RPP1.	37.1558	41.1863	25.9608
AT1G01110	839394	IQD18	IQ-domain 18	IQ-domain 18;(source:Araport11)	Member of IQ67 (CaM binding) domain containing family.	9.14606	21.7862	12.5066
AT1G01120	839395	KCS1	3-ketoacyl-CoA synthase 1	3-ketoacyl-CoA synthase 1;(source:Araport11)	Encodes a condensing enzyme KCS1 (3-ketoacyl-CoA synthase 1) which is involved in the critical fatty acid elongation process in wax biosynthesis.	79.1443	64.9051	69.5902
AT1G01130	839359	NA	NA	CBL-interacting Serine/Threonine-kinase;(source:Araport11)	NA	263.655	250.679	234.51
AT1G01140	839349	CIPK9; PKS6; SnRK3.12	CBL-interacting protein kinase 9; PROTEIN KINASE 6; SNF1-RELATED PROTEIN KINASE 3.12	CBL-interacting protein kinase 9;(source:Araport11)	Encodes a CBL-interacting protein kinase with similarity to SOS2	34.8328	35.8145	42.4323
AT1G01150	839294	NA	NA	Homeodomain-like protein with RING/FYVE/PHD-type zinc finger domain-containing protein;(source:Araport11)	NA	4.92338	2.45873	8.77873
AT1G01160	839278	GIF2	GRF1-interacting factor 2	GRF1-interacting factor 2;(source:Araport11)	Arabidopsis thaliana GRF1-interacting factor 2 (GIF2) mRNA.	7429.72	7284.79	8362.81
AT1G01170	839263	NA	NA	ozone-responsive stress-like protein (DUF1138);(source:Araport11)	NA	11359.2	12227.8	12630.5
AT1G01180	839239	NA	NA	S-adenosyl-L-methionine-dependent methyltransferases superfamily protein;(source:Araport11)	NA	455.881	366.202	518.758
AT1G01183	3766638	MIR165; MIR165A	MICRORNA 165; microRNA165A	microRNA ath-MIR165a precursor;(source:Araport11)	Encodes a microRNA that targets several HD-ZIPIII family members including PHV, PHB, REV, ATHB-8, and ATHB-15. MicroRNAs are regulatory RNAs with a mature length of ~21-nucleotides that are processed from hairpin precursors by Dicer-like enzymes. MicroRNAs can negatively regulate gene expression by attenuating translation or by directing mRNA cleavage.Mature sequence: UCGGACCAGGCUUCAUCCCC. Accumu…	1.2284	3.51868	0.342481
AT1G01190	839233	CYP78A8	cytochrome P450, family 78, subfamily A, polypeptide 8	cytochrome P450, family 78, subfamily A, polypeptide 8;(source:Araport11)	NA	78.581	89.0412	102.064
AT1G01200	839493	ATRAB-A3; ATRABA3; RABA3	ARABIDOPSIS RAB GTPASE HOMOLOG A3; RAB GTPase homolog A3; RAB GTPase homolog A3	RAB GTPase homolog A3;(source:Araport11)	NA	15.0729	16.997	22.753
AT1G01210	839481	NA	NA	DNA-directed RNA polymerase, subunit M, archaeal;(source:Araport11)	NA	18.3929	12.061	38.2939
AT1G01220	839420	AtFKGP; FKGP	Arabidopsis thaliana L-fucokinase/GDP-L-fucose pyrophosphorylase; L-fucokinase/GDP-L-fucose pyrophosphorylase	L-fucokinase/GDP-L-fucose pyrophosphorylase;(source:Araport11)	Encodes a bifunctional enzyme that has both L-fucokinase and GDP-L-fucose pyrophosphorylase activities. It catalyzes the two steps of the L-fucose salvage pathway for the generation of activated GDP-L-fucose. This pathway seems to be of minor importance for cell wall polysaccharide biosynthesis compared to the de novo GDP-L-fucose biosynthesis pathway in Arabidopsis.	57.8236	54.2927	90.009
AT1G01225	839358	NA	NA	NC domain-containing protein-like protein;(source:Araport11)	NA	1.59499	0	0
AT1G01230	839331	AtORM1	NA	ORMDL family protein;(source:Araport11)	ORM1 is an ER localized orosomucoid-like protein involved in sphingolipid homeostasis.	0	4.16906	0
AT1G01240	839274	NA	NA	transmembrane protein;(source:Araport11)	NA	29.0725	21.7804	20.4012
AT1G01250	839322	NA	NA	Integrase-type DNA-binding superfamily protein;(source:Araport11)	encodes a member of the DREB subfamily A-4 of ERF/AP2 transcription factor family. The protein contains one AP2 domain. There are 17 members in this subfamily including TINY.	8.30816	13.6302	10.2697
AT1G01260	839545	bHLH013; bHLH13; JAM2	Jasmonate Associated MYC2 LIKE 2	basic helix-loop-helix (bHLH) DNA-binding superfamily protein;(source:Araport11)	bHLH13 interacts with JAZ proteins, and functions redundantly with bHLH3, bHLH14 and bHLH17 to negatively regulate jasmonate responses.	30.3039	10.1033	25.6739
AT1G01280	NA	NA	NA	NA	NA	NA	NA	NA
AT1G01290	839445	CNX3	cofactor of nitrate reductase and xanthine dehydrogenase 3	cofactor of nitrate reductase and xanthine dehydrogenase 3;(source:Araport11)	COFACTOR OF NITRATE REDUCTASE AND XANTHINE DEHYDROGENASE 3. Encodes a protein involved in molybdenum cofactor biosynthesis. Homologous to E.coli MoaC. Expression is low in all tissues examined, except in roots. Appears to have targeting signals for chloroplast or mitochondria	4.79	0	0
AT1G01300	839375	NA	NA	Eukaryotic aspartyl protease family protein;(source:Araport11)	NA	763.649	496	1483.28
AT1G01305	6240609	NA	NA	hypothetical protein;(source:Araport11)	NA	1.52303	0	1.22911
AT1G01310	839333	NA	NA	CAP (Cysteine-rich secretory proteins, Antigen 5, and Pathogenesis-related 1 protein) superfamily protein;(source:Araport11)	NA	49.3796	33.325	29.107
AT1G01320	839293	REC1	REDUCED CHLOROPLAST COVERAGE	Tetratricopeptide repeat (TPR)-like superfamily protein;(source:Araport11)	Encodes REDUCED CHLOROPLAST COVERAGE 1 (REC1). Located in the nucleus and cytosol. Contributes to establishing the size of the chloroplast compartment.	978.192	957.856	790.611
AT1G01340	838832	ACBK1; ATCNGC10; CNGC10	cyclic nucleotide gated channel 10; cyclic nucleotide gated channel 10	cyclic nucleotide gated channel 10;(source:Araport11)	member of Cyclic nucleotide gated channel family	10.8187	4.28175	21.2515
AT1G01350	838964	NA	NA	Zinc finger (CCCH-type/C3HC4-type RING finger) family protein;(source:Araport11)	NA	11.5056	6.51268	11.3829
AT1G01360	838452	PYL9; RCAR1	PYRABACTIN RESISTANCE 1-LIKE 9; regulatory component of ABA receptor 1	regulatory component of ABA receptor 1;(source:Araport11)	Encodes RCAR1 (regulatory components of ABA receptor). Interacts with and regulates the type 2C protein phosphatases (PP2Cs) ABI1 and ABI2. Functions as abscisic acid sensor. The mRNA is cell-to-cell mobile.	2.25331	4.39049	3.93076
AT1G01370	NA	NA	NA	NA	NA	NA	NA	NA
AT1G01380	838096	ETC1	ENHANCER OF TRY AND CPC 1	Homeodomain-like superfamily protein;(source:Araport11)	ETC1 is involved in trichome and root hair patterning in Arabidopsis.	0	1.62558	5.50052
AT1G01390	837790	NA	NA	UDP-Glycosyltransferase superfamily protein;(source:Araport11)	NA	19.7997	17.6541	9.28954
AT1G01410	837547	APUM22; PUM22	pumilio 22; pumilio 22	pumilio 22;(source:Araport11)	Encodes a member of the Arabidopsis Pumilio (APUM) proteins containing PUF domain (eight repeats of approximately 36 amino acids each). PUF proteins regulate both mRNA stability and translation through sequence-specific binding to the 3 UTR of target mRNA transcripts.	0	0.765711	0
AT1G01420	837503	UGT72B3	UDP-glucosyl transferase 72B3	UDP-glucosyl transferase 72B3;(source:Araport11)	NA	132.642	144.858	126.433
AT1G01430	837247	MOAT3; TBL25	mannan O-acetyltransferase 3; TRICHOME BIREFRINGENCE-LIKE 25	TRICHOME BIREFRINGENCE-LIKE 25;(source:Araport11)	Encodes a member of the TBL (TRICHOME BIREFRINGENCE-LIKE) gene family containing a plant-specific DUF231 (domain of unknown function) domain. TBL gene family has 46 members, two of which (TBR/AT5G06700 and TBL3/AT5G01360) have been shown to be involved in the synthesis and deposition of secondary wall cellulose, presumably by influencing the esterification state of pectic polymers.Functions as a …	280.245	300.326	287.324
AT1G01440	837155	NA	NA	hypothetical protein (DUF3133);(source:Araport11)	NA	20.2495	21.1848	18.1525
AT1G01448	5007657	NA	NA	Natural antisense transcript overlaps with AT1G01450;(source:Araport11)	NA	430.791	75.9993	432.254
AT1G01450	837060	NA	NA	Protein kinase superfamily protein;(source:Araport11)	NA	7051.98	5536.95	8813.28
AT1G01453	6240388	NA	NA	late embryogenesis abundant hydroxyproline-rich glycoprotein family protein;(source:Araport11)	NA	4.42446	2.11786	1.24862
AT1G01460	839469	ATPIPK11; PIPK11	NA	Phosphatidylinositol-4-phosphate 5-kinase, core;(source:Araport11)	Type I phosphatidylinositol-4-phosphate 5-kinase, subfamily A.	0	0	1.09849
AT1G01470	837071	AtLEA14; LEA1; LEA14; LSR3	Arabidopsis thaliana Late Embryogenesis abundant 14; LATE EMBRYOGENESIS ABUNDANT 14; LIGHT STRESS-REGULATED 3	Late embryogenesis abundant protein;(source:Araport11)	Encodes late-embryogenesis abundant protein whose mRNA levels are induced in response to wounding and light stress. Might be involved in protection against desiccation.	109.066	115.008	153.944
AT1G01480	837082	ACS2; AT-ACC2	1-amino-cyclopropane-1-carboxylate synthase 2	1-amino-cyclopropane-1-carboxylate synthase 2;(source:Araport11)	a member of the 1-aminocyclopropane-1-carboxylate (ACC) synthase (S-adenosyl-L-methionine methylthioadenosine-lyase, EC 4.4.1.14) gene family, isolated from a flower-specific cDNA library.	0	3.12679	0.892781
AT1G01490	839440	NA	NA	Heavy metal transport/detoxification superfamily protein;(source:Araport11)	NA	1976.35	1951.99	1916.09
AT1G01500	839430	NA	NA	Erythronate-4-phosphate dehydrogenase family protein;(source:Araport11)	NA	20.7824	28.9046	18.3999
AT1G01510	839401	AN; DOQ	ANGUSTIFOLIA; DETORQUEO	NAD(P)-binding Rossmann-fold superfamily protein;(source:Araport11)	Encodes a homolog of human CtBP. Mutant has longer and thicker leaves than wild type. Involved in controlling polar cell expansion in the leaf width direction. It has been shown to localize to cytosolic stress granules and is involved in their formation.	86.1799	50.1033	65.5813
AT1G01520	NA	NA	NA	NA	NA	NA	NA	NA
AT1G01530	NA	NA	NA	NA	NA	NA	NA	NA
AT1G01540	839533	NA	NA	Protein kinase superfamily protein;(source:Araport11)	NA	136.22	111.856	132.2
AT1G01550	839536	BPS1	BYPASS 1	BPS1-like protein (DUF793);(source:Araport11)	Encodes a protein with no functionally characterized domains that to prevent the synthesis of a novel substance that moves from the root to the shoot, where it modifies shoot growth by interfering with auxin signaling. Synthesis and delivery of this substance requires neither phloem nor endodermis.	99.7477	67.7794	97.781
AT1G01560	NA	NA	NA	NA	NA	NA	NA	NA
AT1G01570	837183	NA	NA	transferring glycosyl group transferase (DUF604);(source:Araport11)	NA	0.938662	10.071	0
AT1G01580	839411	ATFRO2; FRD1; FRO2	FERRIC REDUCTION OXIDASE 2; FERRIC CHELATE REDUCTASE DEFECTIVE 1; ferric reduction oxidase 2	ferric reduction oxidase 2;(source:Araport11)	Encodes the low-iron-inducible ferric chelate reductase responsible for reduction of iron at the root surface. It is likely to be the major Fe(III) chelate reductase in Arabidopsis iron metabolism. Coordinately regulated with IRT1, the major transporter responsible for high-affinity iron uptake from the soil, at both transcriptional and posttranscriptional levels. Steady state mRNA levels are reg…	0	0	5.07381
AT1G01600	839347	CYP86A4	cytochrome P450, family 86, subfamily A, polypeptide 4	cytochrome P450, family 86, subfamily A, polypeptide 4;(source:Araport11)	Encodes a member of the CYP86A subfamily of cytochrome p450 genes. Expressed significantly at highest level in mature stems and flowers.	36.9105	55.4468	37.6206
AT1G01610	839297	ATGPAT4; GPAT4	GLYCEROL-3-PHOSPHATE sn-2-ACYLTRANSFERASE 4; GLYCEROL-3-PHOSPHATE sn-2-ACYLTRANSFERASE 4	glycerol-3-phosphate acyltransferase 4;(source:Araport11)	bifunctional sn-glycerol-3-phosphate 2-O-acyltransferase/phosphatase. Involved in cutin assembly and is functionally redundant with GPAT8.	23.2913	63.8681	52.4615
AT1G01620	839235	PIP1;3; PIP1C; TMP-B	PLASMA MEMBRANE INTRINSIC PROTEIN 1;3; plasma membrane intrinsic protein 1C	plasma membrane intrinsic protein 1C;(source:Araport11)	a member of the plasma membrane intrinsic protein subfamily PIP1. localizes to the plasma membrane and exhibits water transport activity in Xenopus oocyte. expressed ubiquitously and protein level decreases slightly during leaf development.	612.325	605.835	540.727
AT1G01630	839231	NA	NA	Sec14p-like phosphatidylinositol transfer family protein;(source:Araport11)	NA	52.3294	55.6656	54.0642
AT1G01640	839534	NA	NA	BTB/POZ domain-containing protein;(source:Araport11)	Putative role in flower development. Comparison of SALK_011721C to Columbia wild type resulted in a trend toward earlier flowering in the mutant (P=0.1) (Stapleton and Woodruff 2009, personal communication).	62.9046	70.772	53.6029
AT1G01650	839499	ATSPPL4; SPPL4	ARABIDOPSIS THALIANA SIGNAL PEPTIDE PEPTIDASE-LIKE 4; SIGNAL PEPTIDE PEPTIDASE-LIKE 4	SIGNAL PEPTIDE PEPTIDASE-LIKE 4;(source:Araport11)	NA	13.1346	7.00107	7.17389
AT1G01660	839461	NA	NA	RING/U-box superfamily protein;(source:Araport11)	NA	0	0	2.44826
AT1G01670	NA	NA	NA	NA	NA	NA	NA	NA
AT1G01680	839251	ATPUB54; PUB54	PLANT U-BOX 54; plant U-box 54	plant U-box 54;(source:Araport11)	NA	0	1.2586	0
AT1G01690	839243	ATPRD3; PRD3	ARABIDOPSIS THALIANA PUTATIVE RECOMBINATION INITIATION DEFECTS 3; putative recombination initiation defects 3	putative recombination initiation defects 3;(source:Araport11)	Encodes a novel plant-specific protein that is involved in meiotic double strand break formation.	0	1.94827	0
AT1G01700	839250	ATROPGEF2; ROPGEF2	ROP (rho of plants) guanine nucleotide exchange factor 2	RHO guanyl-nucleotide exchange factor 2;(source:Araport11)	Encodes a member of KPP-like gene family, homolog of KPP (kinase partner protein) gene in tomato. Also a member of the RopGEF (guanine nucleotide exchange factor) family, containing the novel PRONE domain (plant-specific Rop nucleotide exchanger), which is exclusively active towards members of the Rop subfamily.	322.599	272.752	386.884
AT1G01710	839254	NA	NA	acyl-CoA thioesterase II;(source:Araport11)	NA	2.51766	3.63003	6.16051
AT1G01720	839265	ANAC002; ANAC2; ATAF1	Arabidopsis NAC domain containing protein 2	NAC (No Apical Meristem) domain transcriptional regulator superfamily protein;(source:Araport11)	Belongs to a large family of putative transcriptional activators with NAC domain. Transcript level increases in response to wounding and abscisic acid. ATAF1 attentuates ABA signaling and sythesis. Mutants are hyposensitive to ABA. The mRNA is cell-to-cell mobile.	291.947	204.66	307.308
AT1G01725	839271	NA	NA	adenylosuccinate synthetase;(source:Araport11)	NA	1954	1994.78	2690.31
AT1G01730	839260	NA	NA	hypothetical protein;(source:Araport11)	NA	382.318	386.197	353.729
AT1G01740	839253	BSK4	brassinosteroid-signaling kinase 4	kinase with tetratricopeptide repeat domain-containing protein;(source:Araport11)	NA	15.8731	17.8814	16.7978
AT1G01750	839281	ADF11	actin depolymerizing factor 11	actin depolymerizing factor 11;(source:Araport11)	NA	1516.73	1806.61	1530.16
AT1G01760	839252	AtTAD1; TAD1	ortholog of yeast Tad1	denosine deaminases acting on tRNA;(source:Araport11)	NA	484.085	453.727	563.888
AT1G01770	837323	NA	NA	propionyl-CoA carboxylase;(source:Araport11)	NA	58.6858	94.3831	29.1606
AT1G01780	839267	PLIM2b	PLIM2b	GATA type zinc finger transcription factor family protein;(source:Araport11)	Encodes a member of the Arabidopsis LIM proteins: a family of actin bundlers with distinct expression patterns. WLIM1, WLIM2a, and WLIM2b are widely expressed, whereas PLIM2a, PLIM2b, and PLIM2c are predominantly expressed in pollen. Regulates actin cytoskeleton organization. The mRNA is cell-to-cell mobile.	0	5.86468	2.42784
AT1G01790	837332	ATKEA1; KEA1	K+ EFFLUX ANTIPORTER 1; K+ efflux antiporter 1	K+ efflux antiporter 1;(source:Araport11)	Encodes a member of the cation/proton antiporters-2 antiporter superfamily, the K efflux antiporter KEA1 that is localized to the chloroplast envelope.	97.0329	74.2577	58.8606
AT1G01800	839259	NA	NA	NAD(P)-binding Rossmann-fold superfamily protein;(source:Araport11)	NA	28.5109	32.4045	23.8472
AT1G01810	839247	NA	NA	hypothetical protein;(source:Araport11)	NA	1.35198	3.74925	0
AT1G01820	839257	PEX11C	peroxin 11c	peroxin 11c;(source:Araport11)	member of the peroxin11 (PEX11) gene family, integral to peroxisome membrane, controls peroxisome proliferation.	43.5855	16.8259	47.5776
AT1G01830	839264	NA	NA	ARM repeat superfamily protein;(source:Araport11)	NA	984.504	879.227	1000.91
AT1G01840	839291	NA	NA	AP2-like ethylene-responsive transcription factor SNZ;(source:Araport11)	NA	1166.7	1194.34	1221.7
AT1G01860	839283	PFC1	PALEFACE 1	Ribosomal RNA adenine dimethylase family protein;(source:Araport11)	dimethyladenosine transferase	190.378	62.602	673.061
AT1G01870	3766640	NA	NA	pre-tRNA tRNA-Val (anticodon: TAC);(source:Araport11, TAIR10)	NA	0	0.487068	0.416207
AT1G01880	837373	AtGEN1; GEN1	ortholog of HsGEN1	5-3 exonuclease family protein;(source:Araport11)	Encodes one of two GEN1 homologs in Arabidopsis. It is a member of the class IV Rad2/XPG family of nucleases that processes Holliday junctions in a manner analogous to the HJ resolvases of phages, archaea, and bacteria.	2.26758	5.2879	0
AT1G01900	839318	ATSBT1.1; SBTI1.1	NA	subtilase family protein;(source:Araport11)	Encodes AtSBT1.1, a subtilisin-like serine protease. Cleaves the phytosulfokine AtPSK4, a growth promoting peptide.	175.772	180.922	55.5553
AT1G01910	839305	AtGET3a; GET3a	Guided Entry of Tail-anchored protein 3a; Guided Entry of Tail-anchored protein 3a	P-loop containing nucleoside triphosphate hydrolases superfamily protein;(source:Araport11)	NA	2189.61	2015.21	1981.53
AT1G01920	839313	NA	NA	SET domain-containing protein;(source:Araport11)	NA	37.8692	19.1973	30.8827
AT1G01930	839310	NA	NA	zinc finger protein-like protein;(source:Araport11)	NA	21.7213	10.3024	26.4148
AT1G01940	839309	NA	NA	Cyclophilin-like peptidyl-prolyl cis-trans isomerase family protein;(source:Araport11)	NA	0	2.20255	8.8443
AT1G01950	839306	ARK2; AtKINUb	armadillo repeat kinesin 2; Arabidopsis thaliana KINESIN Ungrouped clade, gene B	armadillo repeat kinesin 2;(source:Araport11)	Encodes a member of the armadillo/beta-catenin repeat kinesin motor family. Mutants have twisted roots due to abnormal cell file rotation; the phenotype is dependent on microtubules.	22.6716	27.938	21.2765
AT1G01960	839301	BIG3; EDA10	BIG3; embryo sac development arrest 10	SEC7-like guanine nucleotide exchange family protein;(source:Araport11)	Encodes one of the functionally redundant ARF guanine-nucleotide exchange factors (ARF-GEFs). Functions as regulators of post-Golgi trafficking.	213.738	147.976	95.3703
AT1G01970	839299	NA	NA	Tetratricopeptide repeat (TPR)-like superfamily protein;(source:Araport11)	NA	1.91766	0	1.74875
AT1G01980	839296	AtBBE1; OGOX4	oligogalacturonide oxidase 4	FAD-binding Berberine family protein;(source:Araport11)	Encodes an oligogalacturonide oxidase that inactivates the elicitor-active oligogalacturonides (OGs).	2.93176	7.23039	4.79576
AT1G01990	837456	NA	NA	hypothetical protein;(source:Araport11)	NA	12.9718	26.4463	26.8864
AT1G02000	839289	GAE2	UDP-D-glucuronate 4-epimerase 2	UDP-D-glucuronate 4-epimerase 2;(source:Araport11)	UDP-D-glucuronate 4-epimerase The mRNA is cell-to-cell mobile.	47.071	39.7197	35.3415
AT1G02010	839288	SEC1A	secretory 1A	secretory 1A;(source:Araport11)	member of KEULE Gene Family	69.9559	28.7739	83.0162
AT1G02020	837477	NA	NA	nitroreductase family protein;(source:Araport11)	NA	297.867	293.009	220.117
AT1G02030	839285	NA	NA	C2H2-like zinc finger protein;(source:Araport11)	NA	24.2479	23.9281	12.5602
AT1G02040	839284	NA	NA	C2H2-type zinc finger family protein;(source:Araport11)	NA	11.5177	5.58245	2.28942
AT1G02050	839280	LAP6; PKSA	LESS ADHESIVE POLLEN 6; polyketide synthase A	Chalcone and stilbene synthase family protein;(source:Araport11)	NA	23.4951	28.2702	41.9614
AT1G02060	839279	NA	NA	Tetratricopeptide repeat (TPR)-like superfamily protein;(source:Araport11)	NA	13.6619	8.54899	14.2994
AT1G02065	839275	SPL8	squamosa promoter binding protein-like 8	squamosa promoter binding protein-like 8;(source:Araport11)	Encodes an SBP-box gene, a member of the SPL gene family. Mutants are affected in micro- and megasporogenesis, trichome formation on sepals, and stamen filament elongation.	58.1358	6.92229	15.5875
AT1G02067	28716022	NA	NA	hypothetical protein;(source:Araport11)		101.178	103.941	87.4189
AT1G02070	839270	NA	NA	zinc ion-binding protein;(source:Araport11)	NA	11.478	13.0981	19.8235
AT1G02080	839244	NOT1	NA	transcription regulator;(source:Araport11)	Acts as scaffold protein in the CCR4-NOT complex, by interacting with various NOT proteins and CAF1. Essential protein for proper pollen development and germination capacity.	25.6975	35.5969	36.2537
AT1G02090	839241	ATCSN7; COP15; CSN7; FUS5	ARABIDOPSIS THALIANA COP9 SIGNALOSOME SUBUNIT 7; CONSTITUTIVE PHOTOMORPHOGENIC 15; COP9 SIGNALOSOME SUBUNIT 7; FUSCA 5	Proteasome component (PCI) domain protein;(source:Araport11)	encodes a phosphoprotein that is a subunit of the COP9 signalosome. Mutants exhibit constitutive photomorphogenic phenotype.	71.5187	92.6458	74.5774
AT1G02100	837541	LCMT1; SBI1	leucine carboxyl methyl transferase 1; SUPPRESSOR OF BRI1	Leucine carboxyl methyltransferase;(source:Araport11)	NA	13.0115	3.73611	23.6121
AT1G02110	839234	NA	NA	bZIP domain class transcription factor (DUF630 and DUF632);(source:Araport11)	NA	1190.62	1243.64	1123.05
AT1G02120	839232	VAD1	VASCULAR ASSOCIATED DEATH1	GRAM domain family protein;(source:Araport11)	Encodes VAD1 (Vascular Associated Death1), a regulator of cell death and defense responses in vascular tissues. VAD1 is a putative membrane associated protein and contains a GRAM domain. vad1 is a lesion mimic mutant that exhibits light conditional appearance of propagative HR (hypersensitive response)-like lesions along the vascular system. The mRNA is cell-to-cell mobile.	145.803	127.869	137.984
AT1G02130	837023	ARA-5; ARA5; ATRAB1B; ATRABD2A; RA-5; RABD2A	RAS 5; ARABIDOPSIS RAS 5; ARABIDOPSIS THALIANA RESPONSIVE TO ABSCISIC ACID 1B; ARABIDOPSIS THALIANA RAB D2A; RAS 5; RAB D2A	RAS 5;(source:Araport11)	Belongs to the Rab1 GTPase subfamily. This small GTP-binding protein is required in ER to Golgi transportation.	33.9169	15.3728	22.2434
AT1G02140	837560	HAP1; MAGO; MEE63	HAPLESS 1; MAGO NASHI; MATERNAL EFFECT EMBRYO ARREST 63	mago nashi family protein;(source:Araport11)	Encodes a homologue of the exon junction complex (EJC) component MAGO that participates in intron-mediated enhancement of gene expression.	55.7292	45.7742	31.5633
AT1G02145	5007658	ALG12; EBS4	homolog of asparagine-linked glycosylation 12; EMS-MUTAGENIZED BRI1(BRASSINOSTEROID INSENSITIVE 1) SUPPRESSOR 4	homolog of asparagine-linked glycosylation 12;(source:Araport11)	NA	0.896085	11.4398	3.83798
AT1G02150	839577	NA	NA	Tetratricopeptide repeat (TPR)-like superfamily protein;(source:Araport11)	NA	167.952	139.457	152.541
AT1G02160	839554	NA	NA	Cox19 family protein (CHCH motif);(source:Araport11)	NA	14.0097	5.7105	7.98499
AT1G02170	839561	ATMC1; AtMCP1b; ATMCPB1; LOL3; MC1; MCP1b	ARABIDOPSIS THALIANA METACASPASE 1; metacaspase 1b; ARABIDOPSIS THALIANA METACASPASE 1B; LSD ONE LIKE 3; metacaspase 1; metacaspase 1b	metacaspase 1;(source:Araport11)	Encodes a type I metacaspase. Two Arabidopsis metacaspases, AT1G02170 (MC1) and AT4G25110 (MC2) antagonistically control programmed cell death in Arabidopsis. MC1 is a positive regulator of cell death and requires conserved caspase-like putative catalytic residues for its function. MC2 negatively regulates cell death. This function is independent of the putative catalytic residues. A third type I…	49.3463	72.9884	85.9135
AT1G02180	839543	NA	NA	ferredoxin-like protein;(source:Araport11)	NA	41.4881	50.1914	46.806
AT1G02190	839541	CER1-L1	ECERIFERUM1-like1	Fatty acid hydroxylase superfamily;(source:Araport11)	NA	0	1.36024	0
AT1G02205	837602	CER1; CER22	ECERIFERUM 1; ECERIFERUM 22	Fatty acid hydroxylase superfamily;(source:Araport11)	Expression of the CER1 gene associated with production of stem epicuticular wax and pollen fertility. Biochemical studies showed that cer1 mutants are blocked in the conversion of stem wax C30 aldehydes to C29 alkanes, and they also lack the secondary alcohols and ketones. These suggested the CER1 protein is an aldehyde decarbonylase, but the exact molecular function of this protein remains to be…	14.2596	42.9818	16.3797
AT1G02220	839476	ANAC003; NAC003; XVP	NAC domain containing protein 3; NAC domain containing protein 3	NAC domain containing protein 3;(source:Araport11)	NAC domain transcription factor which functions as a negative regulator of the TDIF-PXY module and fine-tunes TDIF signaling in vascular development. Controls the balance of xylem formation and cambial cell divisions.	2.68826	0	0
AT1G02228	NA	NA	NA	NA	NA	NA	NA	NA
AT1G02250	NA	NA	NA	NA	NA	NA	NA	NA
AT1G02260	839344	NA	NA	Divalent ion symporter;(source:Araport11)	NA	5.50524	0	0
AT1G02270	839381	NA	NA	Calcium-binding endonuclease/exonuclease/phosphatase family;(source:Araport11)	NA	29.6085	32.9451	21.4375
AT1G02280	839248	ATTOC33; PPI1; TOC33	PLASTID PROTEIN IMPORT 1; translocon at the outer envelope membrane of chloroplasts 33	translocon at the outer envelope membrane of chloroplasts 33;(source:Araport11)	Encodes a GTP-binding GTP-ase. Component of the chloroplast protein import machinery. Required for import of POR B into plastids. Toc33 phosphorylation may not play an important role in vivo.	37.4547	14.1274	34.6249
AT1G02290	839255	NA	NA	hypothetical protein;(source:Araport11)	NA	0	4.62923	1.399
AT1G02300	839576	AtcathB1	NA	Cysteine proteinases superfamily protein;(source:Araport11)	Encodes a capase involved in stress induced cell death.	0	0	1.52979
AT1G02305	839538	AtcathB2	NA	Cysteine proteinases superfamily protein;(source:Araport11)	Encodes a capase involved in stress induced cell death.	3445.62	3360.92	4363.08
AT1G02310	839444	MAN1	endo-beta-mannanase 1	Glycosyl hydrolase superfamily protein;(source:Araport11)	NA	397.385	446.417	394.734
AT1G02320	839425	NA	NA	hypothetical protein;(source:Araport11)	NA	0.901323	1.76344	0.36183
AT1G02330	839367	CSU2	COP1 SUPPRESSOR 2	integrator complex subunit-like protein;(source:Araport11)	Encodes a nuclear coiled-coil domain-containing protein that interacts with and negatively regulates COP1s E3 ubiquitin ligase activity, and represses COP1 mediated HY5 degradation in cell-free extracts.	0.625775	25.5465	2.43462
AT1G02335	3766642	GL22; PDGLP2	germin-like protein subfamily 2 member 2 precursor; PLASMODESMAL GERMIN-LIKE PROTEIN 2	germin-like protein subfamily 2 member 2 precursor;(source:Araport11)	Encodes a plasodesmata-located protein involved in regulating primary root growth by controlling phloem-mediated allocation of resources between the primary and lateral root meristems.	5.96001	0.943948	3.88278
AT1G02340	839300	FBI1; HFR1; REP1; RSF1	LONG HYPOCOTYL IN FAR-RED; REDUCED PHYTOCHROME SIGNALING 1; REDUCED SENSITIVITY TO FAR-RED LIGHT 1	basic helix-loop-helix (bHLH) DNA-binding superfamily protein;(source:Araport11)	Encodes a light-inducible, nuclear bHLH protein involved in phytochrome signaling. Mutants exhibit a long-hypocotyl phenotype only under far-red light but not under red light and are defective in other phytochrome A-related responses. Mutants also show blue light response defects. HFR1 interacts with COP1, co-localizes to the nuclear specks and is ubiquinated by COP1.	0	0	1.63168
AT1G02360	837724	NA	NA	Chitinase family protein;(source:Araport11)	NA	13.7905	12.604	17.2912
AT1G02370	837735	NA	NA	Tetratricopeptide repeat (TPR)-like superfamily protein;(source:Araport11)	NA	6.61055	8.78981	1.30394
AT1G02380	837745	NA	NA	transmembrane protein;(source:Araport11)	NA	2.58292	0	0
AT1G02390	839558	ATGPAT2; GPAT2	GLYCEROL-3-PHOSPHATE sn-2-ACYLTRANSFERASE 2; GLYCEROL-3-PHOSPHATE sn-2-ACYLTRANSFERASE 2	glycerol-3-phosphate acyltransferase 2;(source:Araport11)	putative sn-glycerol-3-phosphate 2-O-acyltransferase	22.247	8.40556	4.8784
AT1G02400	839508	ATGA2OX4; ATGA2OX6; DTA1; GA2OX6	Arabidopsis thaliana gibberellin 2-oxidase 4; ARABIDOPSIS THALIANA GIBBERELLIN 2-OXIDASE 6; DOWNSTREAM TARGET OF AGL15 1; gibberellin 2-oxidase 6	gibberellin 2-oxidase 6;(source:Araport11)	Encodes a gibberellin 2-oxidase that acts on C19 gibberellins but not C20 gibberellins.	0	1.85169	0
AT1G02405	837769	NA	NA	proline-rich family protein;(source:Araport11)	NA	6.00806	3.65357	0
AT1G02410	839364	COX11	cytochrome c oxidase 11	cytochrome c oxidase assembly protein CtaG / Cox11 family;(source:Araport11)	Encodes a member of the cytochrome c oxidase 11 protein family. It is an integral mitochondrial protein and likely plays an important role as a mitochondrial chaperone in COX complex assembly, affecting plant growth and pollen germination.	1.9055	3.25029	5.72336
AT1G02420	837779	NA	NA	Pentatricopeptide repeat (PPR) superfamily protein;(source:Araport11)	NA	92.1239	30.2426	36.9553
AT1G02430	839242	ARFD1B; ATARFD1B	ADP-ribosylation factor D1B; ADP-ribosylation factor D1B	ADP-ribosylation factor D1B;(source:Araport11)	A member of ARF GTPase family. A thaliana has 21 members of this family, known to be essential for vesicle coating and uncoating and functions in GTP-binding. Gene encoding ADP-ribosylation factor and similar to other ARFs and ARF-like proteins.	321.084	253.971	332
AT1G02440	839230	ARFD1A; ATARFD1A	ADP-ribosylation factor D1A; ADP-ribosylation factor D1A	ADP-ribosylation factor D1A;(source:Araport11)	A member of ARF GTPase family. A thaliana has 21 members of this family, known to be essential for vesicle coating and uncoating and functions in GTP-binding. Gene encoding ADP-ribosylation factor and similar to other ARFs and ARF-like proteins.	22.7042	14.5596	10.3788
AT1G02450	837800	NIMIN-1; NIMIN1	NIM1-interacting 1	NIM1-interacting 1;(source:Araport11)	NIMIN1 modulates PR gene expression according the following model: NPR1 forms a ternary complex with NIMIN1 and TGA factors upon SAR induction that binds to a positive regulatory cis-element of the PR-1 promoter, termed LS7. This leads to PR-1 gene induction. NIMIN1 decreases transcriptional activation, possibly through its EAR motif, which results in fine-tuning of PR-1 gene expression.	0	0.487068	0.862839
AT1G02460	839443	NA	NA	Pectin lyase-like superfamily protein;(source:Araport11)	NA	0	1.75623	5.76185
AT1G02470	NA	NA	NA	NA	NA	NA	NA	NA
AT1G02475	839236	NA	NA	Polyketide cyclase/dehydrase and lipid transport superfamily protein;(source:Araport11)	NA	3.56546	2.44251	0
AT1G02480	3766643	NA	NA	pre-tRNA tRNA-Phe (anticodon: GAA);(source:Araport11, TAIR10)	NA	0.312887	0	0
AT1G02490	NA	NA	NA	NA	NA	NA	NA	NA
AT1G02500	839501	AtSAM1; MAT1; METK1; SAM-1; SAM1	S-ADENOSYLMETHIONINE SYNTHETASE-1; S-adenosylmethionine synthetase 1	S-adenosylmethionine synthetase 1;(source:Araport11)	encodes a S-adenosylmethionine synthetase. SAM1 is regulated by protein S-nitrosylation. The covalent binding of nitric oxide (NO) to the Cys114 residue inhibits the enzyme activity.	599.184	573.096	557.847
AT1G02520	839353	ABCB11; MDR8; PGP11	ATP-binding cassette B11; multi-drug resistance 8; P-glycoprotein 11	P-glycoprotein 11;(source:Araport11)	Encodes an ATP-binding cassette (ABC) transporter. Expressed in the vascular tissue of primary stem. The mRNA is cell-to-cell mobile.	2.6653	5.38829	4.72361
AT1G02530	NA	NA	NA	NA	NA	NA	NA	NA
AT1G02540	NA	NA	NA	NA	NA	NA	NA	NA
AT1G02550	837879	NA	NA	Plant invertase/pectin methylesterase inhibitor superfamily protein;(source:Araport11)	NA	3.15534	0	0
AT1G02560	839433	CLPP5; NCLPP1; NCLPP5	nuclear encoded CLP protease 5; NUCLEAR-ENCODED CLPP 1; NUCLEAR CLPP 5	nuclear encoded CLP protease 5;(source:Araport11)	One of several nuclear-encoded ClpPs (caseinolytic protease). Contains a highly conserved catalytic triad of Ser-type proteases (Ser-His-Asp). The name reflects nomenclature described in Adam et. al (2001). The mRNA is cell-to-cell mobile.	161.851	139.626	101.672
AT1G02570	839485	NA	NA	transmembrane protein;(source:Araport11)	NA	2.30765	2.54913	1.29426
AT1G02575	10723100	NA	NA	transmembrane protein;(source:Araport11)	NA	34.5839	36.2778	59.3651
AT1G02580	839422	EMB173; FIS1; MEA; SDG5	EMBRYO DEFECTIVE 173; FERTILIZATION INDEPENDENT SEED 1; MEDEA; SET DOMAIN-CONTAINING PROTEIN 5	SET domain-containing protein;(source:Araport11)	Encodes the imprinted gene MEA that belongs to Polycomb Repressive Complex 2 (PRC2) and has a SET domain for methyltransferase activity and is involved in the stable transcriptional silencing of target genes. It negatively regulates seed development in the absence of fertilization. Mutations in this locus result in embryo lethality. MEA is imprinted in the endosperm. The maternal allele is expres…	0	5.40892	0.786153
AT1G02610	837915	NA	NA	RING/FYVE/PHD zinc finger superfamily protein;(source:Araport11)	NA	1.51172	2.69817	0
AT1G02620	839269	NA	NA	Ras-related small GTP-binding family protein;(source:Araport11)	NA	1498.82	909.798	3856.86
AT1G02630	839240	NA	NA	Nucleoside transporter family protein;(source:Araport11)	NA	31.3614	17.4779	31.2321
AT1G02640	837940	ATBXL2; BXL2	BETA-XYLOSIDASE 2; beta-xylosidase 2	beta-xylosidase 2;(source:Araport11)	encodes a protein similar to a beta-xylosidase located in the extracellular matrix. This is a member of glycosyl hydrolase family 3 and has six other closely related members.	143.324	120.267	108.939
AT1G02650	837951	NA	NA	Tetratricopeptide repeat (TPR)-like superfamily protein;(source:Araport11)	NA	103.902	69.0708	182.971
AT1G02660	839544	PLIP2	PLASTID LIPASE2	alpha/beta-Hydrolases superfamily protein;(source:Araport11)	PLIP2 is a glycerolipid A1 lipase with substrate preference for monogalactosyldiacylglycerol. Expression is induced by ABA.	5.33539	4.53178	29.0504
AT1G02670	NA	NA	NA	NA	NA	NA	NA	NA
AT1G02680	NA	NA	NA	NA	NA	NA	NA	NA
AT1G02690	839517	IMPA-6	importin alpha isoform 6	importin alpha isoform 6;(source:Araport11)	Putative importin alpha isoform. When overexpressed can rescue the impa-4 decreased transformation susceptibility phenotype.	0	0	2.17098
AT1G02700	839492	NA	NA	GATA transcription factor-like protein;(source:Araport11)	NA	456.145	353.557	443.068
AT1G02710	839483	NA	NA	glycine-rich protein;(source:Araport11)	NA	804.979	725.569	572.853
AT1G02720	839475	AtGATL5; GATL5	galacturonosyltransferase-like 5	galacturonosyltransferase 5;(source:Araport11)	Encodes a protein with putative galacturonosyltransferase activity.	566.644	540.249	456.164
AT1G02730	839467	ATCSLD5; CSLD5; CSLD5; SOS6	cellulose synthase-like D5; CELLULOSE SYNTHASE LIKE D5; cellulose synthase-like D5; SALT OVERLY SENSITIVE 6	cellulose synthase-like D5;(source:Araport11)	Encodes a gene similar to cellulose synthase. Knock-out mutant has reduced growth, reduced xylan level and reduced xylan synthase activity in stems.Its expression is cell cycle dependent and it appears to function in cell plate formation.	23.9163	35.1282	4.5534
AT1G02740	839455	MRG2	MORF related gene 2	MRG family protein;(source:Araport11)	NA	0	1.80802	2.19699
AT1G02750	839432	NA	NA	Drought-responsive family protein;(source:Araport11)	NA	0	1.04226	2.54348
AT1G02780	839407	emb2386	embryo defective 2386	Ribosomal protein L19e family protein;(source:Araport11)	NA	882.731	829.837	779.165
AT1G02790	NA	NA	NA	NA	NA	NA	NA	NA
AT1G02800	NA	NA	NA	NA	NA	NA	NA	NA
AT1G02810	838078	NA	NA	Plant invertase/pectin methylesterase inhibitor superfamily;(source:Araport11)	NA	155.144	168.285	151.102
AT1G02813	839360	NA	NA	pectinesterase (Protein of unknown function, DUF538);(source:Araport11)	NA	0	0	1.63881
AT1G02816	839308	NA	NA	pectinesterase (Protein of unknown function, DUF538);(source:Araport11)	NA	22.3416	17.8168	18.0221
AT1G02820	839304	AtLEA3; LEA2; LEA3	late embryogenesis abundant 38; late embryogenesis abundant 3	Late embryogenesis abundant 3 (LEA3) family protein;(source:Araport11)	NA	37.9297	69.5293	22.8602
AT1G02830	838098	NA	NA	Ribosomal L22e protein family;(source:Araport11)	NA	1.42547	0	0
AT1G02840	839262	At-SR34; ATSRP34; SR1; SR34; SRP34	Serine/Arginine-Rich Protein Splicing Factor 34; Serine/Arginine-Rich Protein Splicing Factor 34	RNA-binding (RRM/RBD/RNP motifs) family protein;(source:Araport11)	SR34/SR1 is a plant homologue of the human general/alternative splicing factor SF2/ASF. Barta et al (2010) have proposed a nomenclature for Serine/Arginine-Rich Protein Splicing Factors (SR proteins): Plant Cell. 2010, 22:2926.	236.915	143.226	213.892
AT1G02850	839435	BGLU11	beta glucosidase 11	beta glucosidase 11;(source:Araport11)	NA	10.1021	42.6257	38.4246
AT1G02860	839559	BAH1; NLA; SYG1	BENZOIC ACID HYPERSENSITIVE 1; nitrogen limitation adaptation	SPX (SYG1/Pho81/XPR1) domain-containing protein;(source:Araport11)	Encodes a ubiquitin E3 ligase with RING and SPX domains that is involved in mediating immune responses and mediates degradation of PHT1s at plasma membranes. Targeted by MIR827. Ubiquitinates PHT1;3, PHT1;2, PHT1;1/AtPT1 and PHT1;4/AtPT2.	267.126	152.691	415.587
AT1G02870	839496	NA	NA	nucleolar-like protein;(source:Araport11)	NA	33.8884	30.6263	41.7123
AT1G02880	839303	TPK1	thiamin pyrophosphokinase1	thiamin pyrophosphokinase1;(source:Araport11)	Encodes a thiamine pyrophosphokinase capable of producing thiamine pyrophosphate from free thiamine.	1.34413	11.0428	0
AT1G02890	839507	NA	NA	AAA-type ATPase family protein;(source:Araport11)	NA	12.7719	44.8569	77.1949
AT1G02900	839389	ATRALF1; RALF1; RALFL1	RAPID ALKALINIZATION FACTOR 1; rapid alkalinization factor 1; RALF-LIKE 1	rapid alkalinization factor 1;(source:Araport11)	Member of a diversely expressed predicted peptide family showing sequence similarity to tobacco Rapid Alkalinization Factor (RALF), and is believed to play an essential role in the physiology of Arabidopsis. Consists of a single exon and is characterized by a conserved C-terminal motif and N-terminal signal peptide. Mediates Ca2+-dependent signaling. Regulates the splicing of flowering genes and …	58.6937	69.7681	55.4898
AT1G02910	839350	LPA1	LOW PSII ACCUMULATION1	tetratricopeptide repeat (TPR)-containing protein;(source:Araport11)	Mutants defective in this gene were shown to have a reduced PSII content (overall reduction in the levels of several PSII subunits) and a disrupted grana stack structure. The N-terminal half of the protein contains two tetratricopeptide repeat (TPR) motifs that are arranged tandemly, each consisting of a 34-residue degenerate consensus sequence. The N-terminal sequence is rich in positive and hyd…	21.7057	51.5118	14.5948
AT1G02920	839295	ATGST11; ATGSTF7; ATGSTF8; GST11; GSTF7	ARABIDOPSIS GLUTATHIONE S-TRANSFERASE 11; GLUTATHIONE S-TRANSFERASE 11; glutathione S-transferase 7	glutathione S-transferase 7;(source:Araport11)	Encodes glutathione transferase belonging to the phi class of GSTs. Naming convention according to Wagner et al. (2002).	30.9454	32.8134	73.7173
AT1G02930	839515	ATGST1; ATGSTF3; ATGSTF6; ERD11; GST1; GSTF6	ARABIDOPSIS GLUTATHIONE S-TRANSFERASE 1; ARABIDOPSIS THALIANA GLUATIONE S-TRANSFERASE F3; GLUTATHIONE S-TRANSFERASE; EARLY RESPONSIVE TO DEHYDRATION 11; GLUTATHIONE S-TRANSFERASE 1; glutathione S-transferase 6	glutathione S-transferase 6;(source:Araport11)	Encodes glutathione transferase belonging to the phi class of GSTs. Naming convention according to Wagner et al. (2002).	34.7329	32.1915	100.036
AT1G02940	NA	NA	NA	NA	NA	NA	NA	NA
AT1G02950	838240	ATGSTF4; GST31; GSTF4	glutathione S-transferase F4; GLUTATHIONE S-TRANSFERASE 31; glutathione S-transferase F4	glutathione S-transferase F4;(source:Araport11)	Encodes glutathione transferase belonging to the phi class of GSTs. Naming convention according to Wagner et al. (2002).	0	243.578	101.573
AT1G02952	5007660	NA	NA	Natural antisense transcript overlaps with AT1G02950;(source:Araport11)	NA	1044.76	1255.2	815.393
AT1G02960	839363	NA	NA	kinetochore protein;(source:Araport11)	NA	12.1552	9.35076	25.3522
AT1G02970	NA	NA	NA	NA	NA	NA	NA	NA
AT1G02980	839415	ATCUL2; CUL2	cullin 2	cullin 2;(source:Araport11)	encodes an Arabidopsis cullin	0.938662	0	0
AT1G02990	839380	NA	NA	hypothetical protein;(source:Araport11)	NA	6.09417	7.00636	9.18696
AT1G03000	839315	PEX6	peroxin 6	peroxin 6;(source:Araport11)	Encodes an apparent ATPase similar to yeast and human protein required for peroxisomal biogenesis. May facilitate recycling of PEX5, the peroxisomal matrix protein receptor, and thereby promote peroxisomal matrix protein import.	1.75654	0	2.17098
AT1G03010	839556	NA	NA	Phototropic-responsive NPH3 family protein;(source:Araport11)	NA	24.8569	26.6182	13.4491
AT1G03020	NA	NA	NA	NA	NA	NA	NA	NA
AT1G03030	839473	NA	NA	P-loop containing nucleoside triphosphate hydrolases superfamily protein;(source:Araport11)	NA	7.87288	7.59356	3.9825
AT1G03040	839446	NA	NA	basic helix-loop-helix (bHLH) DNA-binding superfamily protein;(source:Araport11)	NA	45.463	66.9211	32.34
AT1G03050	839416	PICALM5A	Phosphatidylinositol binding clathrin assembly protein 5a	ENTH/ANTH/VHS superfamily protein;(source:Araport11)	Phosphatidylinositol binding clathrin assembly protein 5A/B are recent paralogs with overlapping functions in recycling ANXUR proteins to the pollen tube membrane.	7.88062	8.20801	0
AT1G03055	838334	AtD27; D27	A. thaliana homolog of rice D27; DWARF27	beta-carotene isomerase D27-like protein;(source:Araport11)	Encodes the ortholog of rice D27. It is plastid-localized and is required for the inhibition of secondary bud outgrowth and operates on a nonmobile precursor upstream of MAX1 in the SL biosynthesis pathway.	4.75793	10.0079	6.17703
AT1G03060	839323	BCHA1; SPI	Beach-Domain Homolog A1; SPIRRIG	BEACH-DOMAIN HOMOLOG A1;(source:Araport11)	Encodes a WD/BEACH domain protein involved in cell morphogenesis and ribonucleoprotein particle formation. It interacts with the P-body core component DCP2, associates to mRNA processing bodies (P-bodies), and regulates their assembly upon salt stress.	110.441	118.429	118.082
AT1G03070	839581	AtLFG4; LFG4	LIFEGUARD 4	Bax inhibitor-1 family protein;(source:Araport11)	NA	0.398749	0	1.399
AT1G03080	838350	NET1D	Networked 1D	kinase interacting (KIP1-like) family protein;(source:Araport11)	NA	124.422	135.582	141.351
AT1G03090	838362	MCCA	NA	methylcrotonyl-CoA carboxylase alpha chain;(source:Araport11)	MCCA is the biotinylated subunit of the dimer MCCase, which is involved in leucine degradation. Both subunits are nuclear coded and the active enzyme is located in the mitochondrion.	8293.9	5452.03	15765
AT1G03100	839573	NA	NA	Pentatricopeptide repeat (PPR) superfamily protein;(source:Araport11)	NA	760.599	656.017	1098.08
AT1G03110	839572	AtTRM82; TRM82	tRNA modification 82	Transducin/WD40 repeat-like superfamily protein;(source:Araport11)	Encodes a gene involved in the modification of nucleosides in tRNA. Mutants have no 7-methylguanosine.	0	1.62471	0
AT1G03120	839571	RAB28	responsive to abscisic acid 28	responsive to abscisic acid 28;(source:Araport11)	NA	3.01341	12.9838	12.1413
AT1G03130	838400	PSAD-2	photosystem I subunit D-2	photosystem I subunit D-2;(source:Araport11)	Encodes a protein predicted by sequence similarity with spinach PsaD to be photosystem I reaction center subunit II (PsaD2)	848.537	753.34	767.581
AT1G03140	839567	PRP18a	pre-mRNA processing factor 18a	splicing factor Prp18 family protein;(source:Araport11)	PRP18a is one of two paralogs (the other being PRP18b) which are highly similar to the step II splicing factors in yeast. Loss of function mutations show defects in alternative splicing, mostly intron retention events.	954.382	971.637	1008.45
AT1G03150	839562	NAA20	NatB catalytic subunit	Acyl-CoA N-acyltransferases (NAT) superfamily protein;(source:Araport11)	NA	0	2.51783	1.52979
AT1G03160	839566	FZL	FZO-like	FZO-like protein;(source:Araport11)	A new plant-specific member of the dynamin superfamily; defines a new protein class within the dynamin superfamily of membrane remodeling GTPases that regulates organization of the thylakoid network in plants. Targeted to chloroplasts and associated with thylakoid and envelope membranes as punctate structures. Knockout mutants have abnormalities in chloroplast and thylakoid morphology, including …	4.06753	16.3284	5.93171
AT1G03170	839563	FAF2; FTM5	FANTASTIC FOUR 2; FLORAL TRANSITION AT THE MERISTEM5	FANTASTIC four-like protein (DUF3049);(source:Araport11)	A member of the FAF family proteins encoded by the FANTASTIC FOUR (FAF) genes: AT4G02810 (FAF1), AT1G03170 (FAF2), AT5G19260 (FAF3) and AT3G06020 (FAF4). FAFs have the potential to regulate shoot meristem size in Arabidopsis thaliana. FAFs can repress WUS, which ultimately leads to an arrest of meristem activity in FAF overexpressing lines.	0	0.916158	0
AT1G03180	NA	NA	NA	NA	NA	NA	NA	NA
AT1G03190	839557	ATXPD; UVH6	ARABIDOPSIS THALIANA XERODERMA PIGMENTOSUM GROUP D; ULTRAVIOLET HYPERSENSITIVE 6	RAD3-like DNA-binding helicase protein;(source:Araport11)	UV damage and heat induce a common stress response in plants that leads to tissue death and reduced chloroplast function. The UVH6 product is suggested to be a negative regulator of this response.	0	2.03198	0
AT1G03200	839553	NA	NA	hypothetical protein;(source:Araport11)	NA	0	0	1.24407
AT1G03210	838493	NA	NA	Phenazine biosynthesis PhzC/PhzF protein;(source:Araport11)	NA	7.72487	8.93446	4.2385
AT1G03220	838517	SAP2	secreted aspartic protease 2	Eukaryotic aspartyl protease family protein;(source:Araport11)	NA	658.728	584.467	517.362
AT1G03230	838532	SAP1	secreted aspartic protease 1	Eukaryotic aspartyl protease family protein;(source:Araport11)	NA	456.174	374.71	391.124
AT1G03240	NA	NA	NA	NA	NA	NA	NA	NA
AT1G03250	838557	NA	NA	R3H domain protein;(source:Araport11)	NA	0	7.03797	8.83581
AT1G03260	NA	NA	NA	NA	NA	NA	NA	NA
AT1G03270	NA	NA	NA	NA	NA	NA	NA	NA
AT1G03280	838581	NA	NA	Transcription factor TFIIE, alpha subunit;(source:Araport11)	NA	48.9152	33.7182	40.2391
AT1G03290	838603	NA	NA	ELKS/Rab6-interacting/CAST family protein;(source:Araport11)	NA	4115.22	3661.73	4267.13
AT1G03300	838627	ATDUF1; DUF1	DOMAIN OF UNKNOWN FUNCTION 724 1; DOMAIN OF UNKNOWN FUNCTION 724 1	agenet domain protein (DOMAIN OF UNKNOWN FUNCTION 724 1);(source:Araport11)	Member of the plant-specific DUF724 protein family. Arabidopsis has 10 DUF724 proteins. Loss of function mutant has a WT phenotype	145.624	157.249	177.284
AT1G03310	839531	AtBE2; ATISA2; BE2; DBE1; ISA2	ARABIDOPSIS THALIANA ISOAMYLASE 2; BRANCHING ENZYME 2; debranching enzyme 1	debranching enzyme 1;(source:Araport11)	Encodes a protein with strong similarity to isoamylase (EC:3.2.1.68) however lacks critical residues known to be important for activity. Appears to co localize with ISA1 in the chloroplast isoamylase complex. Mutations in this gene cause the loss of detectable isoamylase activity and the disruption of normal starch structure. It has been postulated that AtISA2 interacts with AtISA1 to form the Is…	11.5069	12.8649	11.522
AT1G03320	NA	NA	NA	NA	NA	NA	NA	NA
AT1G03325	28716026	NA	NA	hypothetical protein;(source:Araport11)		6.93624	7.81221	7.87416
AT1G03330	839526	LSM2	SM-like 2	Small nuclear ribonucleoprotein family protein;(source:Araport11)	NA	1.1506	0	1.74875
AT1G03350	838679	NA	NA	BSD domain-containing protein;(source:Araport11)	NA	95.3452	144.65	81.2396
AT1G03360	839521	ATRRP4; RRP4; SOP2	ribosomal RNA processing 4; ribosomal RNA processing 4; SUPPRESSOR OF PAS2 2	ribosomal RNA processing 4;(source:Araport11)	Encodes a core subunit of the RNA exosome required for the processing of rRNA, several snoRNA and the degradation of aberrant transcripts.	0	0	1.72568
AT1G03365	10723112	NA	NA	RING/U-box superfamily protein;(source:Araport11)	NA	25.8913	26.0389	20.8172
AT1G03370	839519	NA	NA	C2 calcium/lipid-binding and GRAM domain containing protein;(source:Araport11)	NA	7.50058	25.5057	23.5618
AT1G03380	838702	ATATG18G; ATG18G	homolog of yeast autophagy 18 (ATG18) G; homolog of yeast autophagy 18 (ATG18) G	yeast autophagy 18 G-like protein;(source:Araport11)	NA	26.9264	37.2284	54.5153
AT1G03390	838725	NA	NA	HXXXD-type acyl-transferase family protein;(source:Araport11)	NA	78.2064	66.0991	41.3608
AT1G03395	28716027	NA	NA	hypothetical protein;(source:Araport11)		0	0.406177	0
AT1G03400	838751	NA	NA	2-oxoglutarate (2OG) and Fe(II)-dependent oxygenase superfamily protein;(source:Araport11)	A single copy gene that encodes a protein with sequence similarity to tomato E8 (ACC oxidase, the last step in ethylene biosynthesis) involved in ethylene synthesis and fruit ripening in tomato. This gene is not induced by ethylene in siliques. The transcript is found in siliques, etiolated seedlings, leaves, stems and flowers.	13.9889	13.6667	30.9032
AT1G03410	838763	2A6	NA	2-oxoglutarate (2OG) and Fe(II)-dependent oxygenase superfamily protein;(source:Araport11)	NA	6902.73	5488.49	5109.77
AT1G03420	NA	NA	NA	NA	NA	NA	NA	NA
AT1G03430	NA	NA	NA	NA	NA	NA	NA	NA
AT1G03440	839504	NA	NA	Leucine-rich repeat (LRR) family protein;(source:Araport11)	NA	2265.74	2225.18	2873.57
AT1G03445	838804	BSU1	BRI1 SUPPRESSOR 1	Serine/threonine protein phosphatase family protein;(source:Araport11)	encodes a serine‚Äö√Ñ√¨threonine protein phosphatase with an N-terminal Kelch-repeat domain, which is nuclear localized and expressed preferentially in elongating cells. Genetic evidence suggest that this gene plays a redundant role (along with other members of the same gene family) in modulating growth in response to brassinosteroid.	26.6389	18.7474	23.5498
AT1G03457	839497	AtBRN2; BRN2	Bruno-like 2	RNA-binding (RRM/RBD/RNP motifs) family protein;(source:Araport11)	NA	2.26758	0	3.12473
AT1G03470	839494	NET3A	Networked 3A	Kinase interacting (KIP1-like) family protein;(source:Araport11)	Encodes a member of the NET superfamily of proteins that potentially couples different membranes to the actin cytoskeleton in plant cells. It colocalizes with filamentous actin and is localized to the nuclear membrane and the vacuolar membrane.	15.1406	4.01592	5.51071
AT1G03475	839489	ATCPO-I; HEMF1; LIN2	LESION INITIATION 2	Coproporphyrinogen III oxidase;(source:Araport11)	Encodes coproporphyrinogen III oxidase, a key enzyme in the biosynthetic pathway of chlorophyll and heme, a tetrapyrrole pathway. Mutants express cytological and molecular markers associated with the defense responses, usually activated by pathogen infection.	104.61	89.7812	93.1432
AT1G03490	839487	ANAC006; NAC006	NAC domain containing protein 6; NAC domain containing protein 6	NAC domain containing protein 6;(source:Araport11)	NA	2.84044	2.81275	2.97252
AT1G03495	3766646	NA	NA	HXXXD-type acyl-transferase family protein;(source:Araport11)	NA	3393.16	4140.11	3959.07
AT1G03510	839478	NA	NA	Tetratricopeptide repeat (TPR)-like superfamily protein;(source:Araport11)	NA	3.88783	0	0
AT1G03520	839471	NA	NA	Core-2/I-branching beta-1,6-N-acetylglucosaminyltransferase family protein;(source:Araport11)	NA	0	0	1.02744
AT1G03530	839468	ATNAF1; NAF1	nuclear assembly factor 1	nuclear assembly factor 1;(source:Araport11)	NA	36.5558	59.2337	47.081
AT1G03540	839466	NA	NA	Pentatricopeptide repeat (PPR-like) superfamily protein;(source:Araport11)	NA	120.545	112.721	121.95
AT1G03545	10723130	NA	NA	Natural antisense transcript overlaps with AT1G03550;(source:Araport11)	Potential natural antisense gene, locus overlaps with AT1G03550	2339.49	1933.36	2253.5
AT1G03550	839464	AtSCAMP4; SCAMP4	Secretory carrier membrane protein 4	Secretory carrier membrane protein (SCAMP) family protein;(source:Araport11)	NA	4543.87	4456.72	5242.68
AT1G03560	839458	NA	NA	Pentatricopeptide repeat (PPR-like) superfamily protein;(source:Araport11)	NA	12.9073	18.7874	22.7989
AT1G03570	3766650	NA	NA	pre-tRNA tRNA-Gln (anticodon: CTG);(source:Araport11, TAIR10)	NA	0	0	1.69222
AT1G03590	839447	NA	NA	Protein phosphatase 2C family protein;(source:Araport11)	NA	62.6572	29.1627	74.8998
AT1G03600	839449	PSB27	NA	photosystem II family protein;(source:Araport11)	PSB27 is a chloroplast lumen localized protein that is involved in adaptation to changes in light intensity.	500.094	495.806	511.112
AT1G03610	838961	NA	NA	plant/protein (DUF789);(source:Araport11)	NA	34.0139	17.7392	45.4637
AT1G03620	839448	NA	NA	ELMO/CED-12 family protein;(source:Araport11)	NA	14.1875	13.5716	25.7737
AT1G03630	839009	POR C; PORC	protochlorophyllide oxidoreductase C	protochlorophyllide oxidoreductase C;(source:Araport11)	Encodes for a protein with protochlorophyllide oxidoreductase activity. The enzyme is NADPH- and light-dependent.	460.518	518.116	539.232
AT1G03650	839021	NA	NA	Acyl-CoA N-acyltransferases (NAT) superfamily protein;(source:Araport11)	NA	0	0	3.03697
AT1G03660	28716028	NA	NA	Ankyrin-repeat containing protein;(source:Araport11)	NA	9.24384	0	9.83196
AT1G03680	839436	ATHM1; ATM1; THM1; TRX-M1	thioredoxin M-type 1; ARABIDOPSIS THIOREDOXIN M-TYPE 1; thioredoxin M-type 1; THIOREDOXIN M-TYPE 1	thioredoxin M-type 1;(source:Araport11)	encodes a chloroplast thioredoxin similar to prokaryotic thioredoxins.	83.3616	87.5525	103.712
AT1G03687	839052	NA	NA	DTW domain-containing protein;(source:Araport11)	NA	4.49334	0.629299	5.18406
AT1G03700	NA	NA	NA	NA	NA	NA	NA	NA
AT1G03710	NA	NA	NA	NA	NA	NA	NA	NA
AT1G03720	NA	NA	NA	NA	NA	NA	NA	NA
AT1G03730	839106	NA	NA	pyrroline-5-carboxylate reductase;(source:Araport11)	NA	1491.75	1746.99	1638.67
AT1G03740	839423	NA	NA	Protein kinase superfamily protein;(source:Araport11)	NA	63.5348	62.5923	76.2933
AT1G03750	839417	CHR9	CHROMATIN REMODELING 9	switch 2;(source:Araport11)	NA	42.3971	13.5238	110.267
AT1G03760	839119	NA	NA	Prefoldin chaperone subunit family protein;(source:Araport11)	NA	280.374	321.537	406.104
AT1G03770	839413	ATRING1B; RING1B	ARABIDOPSIS THALIANA RING 1B; RING 1B	RING 1B;(source:Araport11)	Encodes a nuclear localized protein with similarity to animal polycomb repressive core complex1 (PRC1) core component RING.Appears to function redundantly with ATRING1a, a close paralog. Both interact physically with CLF and LHP1 and appear to function together to repress class I KNOX gene expression.	52.4669	47.3544	28.9933
AT1G03780	839140	AtTPX2; TPX2	targeting protein for XKLP2	targeting protein for XKLP2;(source:Araport11)	Homolog of vertebrate TPX2. Protein has three domains involved in nuclear targeting, one in nuclear export and two in microtubule binding. Involved in mitotic spindle assembly during late prophase and early prometaphase.	96.9496	94.6053	59.6123
AT1G03790	839408	AtTZF4; SOM; TZF4	SOMNUS; Tandem CCCH Zinc Finger protein 4	Zinc finger C-x8-C-x5-C-x3-H type family protein;(source:Araport11)	Encodes SOMNUS (SOM), a nucleus-localized CCCH-type zinc finger protein. SOM negatively regulates light-dependent seed germination downstream of PIL5 (AT2G20180).	0.816971	1.21232	3.83407
AT1G03800	839173	ATERF10; ERF10	ARABIDOPSIS THALIANA RF DOMAIN PROTEIN 10; ERF domain protein 10	ERF domain protein 10;(source:Araport11)	encodes a member of the ERF (ethylene response factor) subfamily B-1 of ERF/AP2 transcription factor family (ATERF-10). The protein contains one AP2 domain. There are 15 members in this subfamily including ATERF-3, ATERF-4, ATERF-7, and leafy petiole.	568.018	533.125	673.932
AT1G03820	839400	NA	NA	E6-like protein;(source:Araport11)	NA	34.2948	39.0403	10.733
AT1G03830	839398	GBPL1	GUANYLATE-BINDING PROTEIN-LIKE 1	guanylate-binding family protein;(source:Araport11)	NA	17.7616	16.6893	18.4734
AT1G03840	839396	IDD3; MGP	INDETERMINATE DOMAIN 3; Magpie	C2H2 and C2HC zinc fingers superfamily protein;(source:Araport11)	MGP is a nuclear-localized putative transcription factor with three zinc finger domains. MGP can interact with three proteins implicated in root patterning: SCR, SHR, and JKD in Y2H assays, and these interactions depend on the first zinc finger in MGP. MGP appears to be a direct transcriptional target of SHR and SCR, based on promoter binding assays, though it is not expressed in the QC, based on…	7.63835	2.90208	14.9837
AT1G03850	839392	ATGRXS13; GRXS13; ROXY18	glutaredoxin 13; glutaredoxin 13	Glutaredoxin family protein;(source:Araport11)	Encodes glutaredoxin ATGRXS13, required to facilitate Botrytis cinerea infection of Arabidopsis thaliana plants. Sylvain La Camera et al (2011, PMID:21756272) reported a third splice variant in addition to the two annotated in TAIR10. It is a member of the CC-type glutaredoxin (ROXY) family that has been shown to interact with the transcription factor TGA2 and suppress ORA59 promoter activity.	120.666	131.578	182.546
AT1G03860	839228	ATPHB2; PHB2	prohibitin 2; prohibitin 2	prohibitin 2;(source:Araport11)	prohibitin 2	52.3757	76.9993	50.4454
AT1G03870	839384	FLA9	FASCICLIN-like arabinoogalactan 9	FASCICLIN-like arabinoogalactan 9;(source:Araport11)	fasciclin-like arabinogalactan-protein 9 (Fla9). Possibly involved in embryogenesis and seed development.	1156.1	907.186	1607.65
AT1G03880	NA	NA	NA	NA	NA	NA	NA	NA
AT1G03890	NA	NA	NA	NA	NA	NA	NA	NA
AT1G03900	839378	ABCI18; ATNAP4; NAP4	ATP-binding cassette I18; non-intrinsic ABC protein 4; non-intrinsic ABC protein 4	non-intrinsic ABC protein 4;(source:Araport11)	member of NAP family, an heterogeneous subfamily of the ATP-binding Cassette (ABC) superfamily of membrane transporters. The NAPs proteins are characterized by having only one nucleotide-binding folds (NBFs) domain.	196.088	211.375	256.152
AT1G03905	NA	NA	NA	NA	NA	NA	NA	NA
AT1G03910	839371	CTN	CACTIN	cactus-binding carboxy-terminal, cactin;(source:Araport11)	Encodes the Arabidopsis homolog of a conserved eukaryotic protein without known functional domains. The protein that localizes to nuclear speckles and colocalizes with known splicing proteins.	88.3643	54.5788	82.5975
AT1G03920	NA	NA	NA	NA	NA	NA	NA	NA
AT1G03930	839368	ADK1; CKL9ALPHA; CKL9BETA	dual specificity kinase 1; CASEIN KINASE I-LIKE 9 ALPHA; CASEIN KINASE I-LIKE 9 BETA	dual specificity kinase 1;(source:Araport11)	Phosphorylates serine, threonine, and tyrosine	12.0294	3.97765	30.7139
AT1G03935	3766655	NA	NA	snoRNA;(source:Araport11)	NA	0.816971	0	0
AT1G03940	839366	NA	NA	HXXXD-type acyl-transferase family protein;(source:Araport11)	NA	3103.2	3888.17	3689.75
AT1G03950	839362	VPS2.3	vacuolar protein sorting-associated protein 2.3	vacuolar protein sorting-associated protein 2.3;(source:Araport11)	NA	21.5064	24.5077	19.1574
AT1G03960	839361	NA	NA	Calcium-binding EF hand family protein;(source:Araport11)	NA	0	4.10216	2.6708
AT1G03970	839356	GBF4	G-box binding factor 4	G-box binding factor 4;(source:Araport11)	encodes a basic leucine zipper G-box binding factor that can bind to G-box motifs only as heterodimers with GBF2 or GBF3. A single amino acid change can confer G-box binding as homodimers.	1062.18	1073.63	1104.12
AT1G03980	839354	ATPCS2; PCS2	phytochelatin synthase 2; phytochelatin synthase 2	phytochelatin synthase 2;(source:Araport11)	Encodes a protein with phytochelatin synthase activity which binds Cd2+ and Cd-glutathione complexes with high affinity. The protein has been postulated to be involved in Cd2+ tolerance. AtPCS2 expression appears to be less than that of AtPCS1, explaining the inability of endogenous AtPCS2 to substitute for AtPCS1 in the cad1-3 mutant (AtPCS1 null).	5.81106	10.3653	8.50161
AT1G03987	28716029	NA	NA	None;(source:Araport11)		79.9503	79.6786	75.0539
AT1G03990	839342	NA	NA	Long-chain fatty alcohol dehydrogenase family protein;(source:Araport11)	NA	2177.89	2003.18	2331.73
AT1G03993	28716030	NA	NA	Natural antisense transcript overlaps with AT1G01040;(source:Araport11)		3251.18	3221.41	3279.67
AT1G03997	28716031	NA	NA	Natural antisense transcript overlaps with AT1G01050;(source:Araport11)		7.06148	3.77176	5.81278
AT1G04000	839339	NA	NA	hypothetical protein;(source:Araport11)	NA	92.1996	88.7533	86.7147
AT1G04007	28716033	NA	NA	Natural antisense transcript overlaps with AT1G01160;(source:Araport11)		1223.08	1132.28	1195.1
AT1G04010	839335	ATPSAT1; ERP1; PSAT1	enhanced response to Phytophthora 1; phospholipid sterol acyl transferase 1	phospholipid sterol acyl transferase 1;(source:Araport11)	NA	0	1.18717	2.09851
AT1G04013	28716034	NA	NA	Natural antisense transcript overlaps with AT1G01170;(source:Araport11)		2564.83	2830.1	2840.81
AT1G04017	28716035	NA	NA	None;(source:Araport11)		554.693	550.206	601.193
AT1G04020	839329	ATBARD1; BARD1; ROW1	breast cancer associated RING 1; REPRESSOR OF WUSCHEL1	breast cancer associated RING 1;(source:Araport11)	Encodes a protein containing two tandem BRCA1 C-Terminal (BRCT) domains, which function in phosphorylation-dependent protein-protein interactions. Loss of function mutations cause defects in meristem organization due to failure to repress WUS. BARD1 binds to WUS promoter and over expression of BARD reduces the extent of WUS expression.	1.384	0	0
AT1G04023	28716036	NA	NA	None;(source:Araport11)		278.626	360.425	249.798
AT1G04027	28716037	ath-MIR2112	NA	microRNA ath-MIR2112 precursor;(source:Araport11)		1.22546	0	0
AT1G04030	839326	NA	NA	eisosome protein;(source:Araport11)	NA	10064.4	10192	8926.62
AT1G04037	28716039	NA	NA	None;(source:Araport11)		86.4287	79.7073	90.0731
AT1G04040	839325	NA	NA	HAD superfamily, subfamily IIIB acid phosphatase;(source:Araport11)	NA	18765.3	18610	16597.8
AT1G04043	28716040	NA	NA	Natural antisense transcript overlaps with AT1G01720;(source:Araport11)		0.417474	2.9175	0.40464
AT1G04047	28716041	NA	NA	Natural antisense transcript overlaps with AT1G01725;(source:Araport11)		228.407	191.587	275.937
AT1G04050	NA	NA	NA	NA	NA	NA	NA	NA
AT1G04053	28716042	NA	NA	Natural antisense transcript overlaps with AT1G01750;(source:Araport11)		1922.69	2475.51	1711.65
AT1G04057	28716043	NA	NA	Natural antisense transcript overlaps with AT1G01760;(source:Araport11)		125.786	95.6859	124.832
AT1G04067	28716045	NA	NA	Natural antisense transcript overlaps with AT1G01840;(source:Araport11)		78.4939	112.095	49.3037
AT1G04070	839317	ATTOM22-I; TOM22-I	translocase of outer membrane 22-I	translocase of outer membrane 22-I;(source:Araport11)	Subunit of the TOM complex, a translocase in the outer mitochondrial membrane that selectively allows proteins with a mitochondrial targeting sequence to enter the mitochondrion.	37.9194	33.0233	17.2871
AT1G04073	28716046	NA	NA	Natural antisense transcript overlaps with AT1G01860;(source:Araport11)		600.384	547.676	649.413
AT1G04077	28716047	NA	NA	Natural antisense transcript overlaps with AT1G01900;(source:Araport11)		1818.2	2247.89	1296.84
AT1G04080	839314	PRP39; PRP39a	NA	Tetratricopeptide repeat (TPR)-like superfamily protein;(source:Araport11)	Encodes a U1 small nuclear ribonucleoprotein (snRNP) factor involved in alternative splicing.	31.9904	21.8186	25.7543
AT1G04083	28716048	NA	NA	Natural antisense transcript overlaps with AT1G01910;(source:Araport11)		1252.92	1332.53	1288.37
AT1G04090	839298	NA	NA	vacuolar sorting-associated protein (DUF946);(source:Araport11)	NA	38.5973	30.955	25.1661
AT1G04093	28716050	NA	NA	None;(source:Araport11)		9.00389	18.4588	13.4824
AT1G04097	28716051	NA	NA	Natural antisense transcript overlaps with AT1G02305;(source:Araport11)		1786.34	1949.75	2340.12
AT1G04100	839290	IAA10	indoleacetic acid-induced protein 10	indoleacetic acid-induced protein 10;(source:Araport11)	Auxin induced gene, IAA10 (IAA10).	0	19.8229	20.2856
AT1G04103	28716052	NA	NA	Natural antisense transcript overlaps with AT1G02310;(source:Araport11)		200.826	274.681	223.04
AT1G04105	28716053	NA	NA	hypothetical protein;(source:Araport11)		706.103	794.005	707.584
AT1G04110	839287	AtSDD1; SDD1	STOMATAL DENSITY AND DISTRIBUTION 1	Subtilase family protein;(source:Araport11)	Initially identified as a mutation affecting stomatal development and distribution. Encodes a protein similar to serine proteases.	17.2054	15.6945	8.50462
AT1G04117	28716055	NA	NA	Natural antisense transcript overlaps with AT1G02420;(source:Araport11)		2905.32	3194.23	3118.89
AT1G04120	839277	ABCC5; ATABCC5; ATMRP5; MRP5; MRP5	ATP-binding cassette C5; Arabidopsis thaliana ATP-binding cassette C5; multidrug resistance-associated protein 5; MULTIDRUG RESISTANCE PROTEIN 5; multidrug resistance-associated protein 5	multidrug resistance-associated protein 5;(source:Araport11)	encodes a high-affinity inositol hexakisphosphate transporter that plays a role in guard cell signaling and phytate storage. It is a member of MRP subfamily / ABC transporter subfamily C.	9.56415	16.2721	6.03988
AT1G04123	28716056	NA	NA	Natural antisense transcript overlaps with AT1G02430;(source:Araport11)		33.9249	53.3048	41.3715
AT1G04127	28716057	NA	NA	None;(source:Araport11)		0.450662	0	4.76472
AT1G04130	839276	AtTPR2; TPR2	tetratricopeptide repeat 2	Tetratricopeptide repeat (TPR)-like superfamily protein;(source:Araport11)	Encodes one of the 36 carboxylate clamp (CC)-tetratricopeptide repeat (TPR) proteins (Prasad 2010, Pubmed ID: 20856808). Interacts with Hsp90/Hsp70 as co-chaperone.	36.3949	11.1376	13.0608
AT1G04133	28716058	NA	NA	None;(source:Araport11)		295.683	224.403	624.998
AT1G04140	839272	NA	NA	Transducin family protein / WD-40 repeat family protein;(source:Araport11)	NA	62.8134	92.0153	102.279
AT1G04143	28716060	NA	NA	None;(source:Araport11)		0	0	0.43142
AT1G04147	28716061	NA	NA	Natural antisense transcript overlaps with AT1G02860;(source:Araport11)		569.629	514.187	708.716
AT1G04150	839249	MCTP10	multiple C2 domain and transmembrane region protein 10	C2 calcium/lipid-binding plant phosphoribosyltransferase family protein;(source:Araport11)	NA	2.55851	5.3232	0
AT1G04153	28716062	NA	NA	Natural antisense transcript overlaps with AT1G02870;(source:Araport11)		19.5485	17.1211	17.3866
AT1G04157	28716063	NA	NA	Natural antisense transcript overlaps with AT1G03090;(source:Araport11)		1045.03	743.254	1843.94
AT1G04160	839246	ATXIB; XI-8; XI-B; XIB	ARABIDOPSIS THALIANA MYOSIN XI B; MYOSIN XI-8; MYOSIN XI B; myosin XI B	myosin XI B;(source:Araport11)	Encodes a member of the type XI myosin protein family involved in root hair elongation.	20.9442	7.59033	5.03628
AT1G04163	28716064	NA	NA	Natural antisense transcript overlaps with AT1G03100;(source:Araport11)		1054.09	1156.29	705.754
AT1G04167	28716065	NA	NA	None;(source:Araport11)		0.797497	5.91452	1.35147
AT1G04170	839238	EIF2 GAMMA	eukaryotic translation initiation factor 2 gamma subunit	eukaryotic translation initiation factor 2 gamma subunit;(source:Araport11)	protein synthesis initiation factor eIF2 gamma The mRNA is cell-to-cell mobile.	29.626	34.5787	34.4718
AT1G04173	28716066	NA	NA	None;(source:Araport11)		64.1116	68.1903	63.8007
AT1G04180	837024	YUC9	YUCCA 9	YUCCA 9;(source:Araport11)	NA	23.2882	10.0011	8.41737
AT1G04183	28716068	NA	NA	Natural antisense transcript overlaps with AT1G03410;(source:Araport11)		10353.2	11388.3	12596.2
AT1G04187	28716069	NA	NA	None;(source:Araport11)		2.97305	1.05374	2.60349
AT1G04190	839442	TPR3	tetratricopeptide repeat 3	Tetratricopeptide repeat (TPR)-like superfamily protein;(source:Araport11)	Encodes one of the 36 carboxylate clamp (CC)-tetratricopeptide repeat (TPR) proteins (Prasad 2010, Pubmed ID: 20856808) with potential to interact with Hsp90/Hsp70 as co-chaperones.	0	3.40066	0
AT1G04193	28716070	NA	NA	None;(source:Araport11)		0	0	0.43142
AT1G04200	839439	NA	NA	dyggve-melchior-clausen syndrome protein;(source:Araport11)	NA	6.80594	0.90683	6.18824
AT1G04203	28716072	NA	NA	None;(source:Araport11)		78.2707	68.0066	92.1293
AT1G04210	839441	NA	NA	Leucine-rich repeat protein kinase family protein;(source:Araport11)	Encodes a putative Raf-related kinase.	30.5937	53.8339	38.5228
AT1G04213	28716074	NA	NA	None;(source:Araport11)		7.53233	8.55733	7.31723
AT1G04217	28716075	NA	NA	None;(source:Araport11)		0.3811	0	0
AT1G04220	839578	DAISY; KCS2	DAISY; 3-ketoacyl-CoA synthase 2	3-ketoacyl-CoA synthase 2;(source:Araport11)	Encodes KCS2, a member of the 3-ketoacyl-CoA synthase family involved in the biosynthesis of VLCFA (very long chain fatty acids).	555.192	715.913	446.934
AT1G04227	28716077	NA	NA	None;(source:Araport11)		0.846791	1.18884	0.50993
AT1G04230	839575	NA	NA	rRNA-processing EFG1-like protein (DUF2361);(source:Araport11)	NA	3878.5	3675.33	4593.91
AT1G04233	28716078	NA	NA	Natural antisense transcript overlaps with AT1G03970;(source:Araport11)		4492.83	4652.02	5414.16
AT1G04237	28716079	NA	NA	Natural antisense transcript overlaps with AT1G04040;(source:Araport11)		3995.63	3911.95	3583.17
AT1G04240	839570	IAA3; SHY2	indole-3-acetic acid inducible 3; SHORT HYPOCOTYL 2	AUX/IAA transcriptional regulator family protein;(source:Araport11)	SHY2/IAA3 regulates multiple auxin responses in roots. It is induced rapidly by IAA, and has been shown to be phosphorylated by oat phytochrome A in vitro.	3744.28	3167.88	3708.44
AT1G04243	28716080	NA	NA	None;(source:Araport11)		0.865078	0	0
AT1G04247	28716081	NA	NA	Natural antisense transcript overlaps with AT1G04220;(source:Araport11)		6580.65	8676.37	4951.92
AT1G04250	839568	AtIAA17; AXR3; IAA17	AUXIN RESISTANT 3; indole-3-acetic acid inducible 17	AUX/IAA transcriptional regulator family protein;(source:Araport11)	Transcription regulator acting as repressor of auxin-inducible gene expression. Auxin-inducible AUX/IAA gene. Short-lived nuclear protein with four conserved domains. Domain III has homology to beta alpha alpha dimerization and DNA binding domains. Involved in auxin signaling and is a positive modulator of natural leaf senescence. Auxin induces the degradation of the protein in a dosage-dependent…	75.0023	41.9145	47.9737
AT1G04253	28716082	NA	NA	None;(source:Araport11)		0.432539	0	0
AT1G04257	28716083	NA	NA	None;(source:Araport11)		1.1506	0.943948	0.40464
AT1G04260	839565	MPI7; MPIP7; PRA1.D	CAMV movement protein interacting protein 7; CAMV MOVEMENT PROTEIN INTERACTING PROTEIN 7; PRENYLATED RAB ACCEPTOR 1.D	CAMV movement protein interacting protein 7;(source:Araport11)	Encodes protein that interacts with CaMV movement protein. Colocalizes in the cytoplasm with the movement protein. Has similarity to mammalian proteins (such as the rat PRA1) which have been described as rab acceptors.	125.907	104.565	138.995
AT1G04267	28716085	NA	NA	None;(source:Araport11)		0	0.347421	0
AT1G04270	839564	RPS15	cytosolic ribosomal protein S15	cytosolic ribosomal protein S15;(source:Araport11)	Encodes cytosolic ribosomal protein S15.	219.052	275.423	232.413
AT1G04277	28716087	NA	NA	None;(source:Araport11)		0	0	1.57231
AT1G04280	839555	NADKc	NAD kinase-CaM dependent	P-loop containing nucleoside triphosphate hydrolases superfamily protein;(source:Araport11)	NA	336.069	304.122	384.7
AT1G04283	28716088	NA	NA	None;(source:Araport11)		0.878272	0	0.684962
AT1G04287	28716089	NA	NA	None;(source:Araport11)		0	0.90683	0
AT1G04290	839552	NA	NA	Thioesterase superfamily protein;(source:Araport11)	NA	2534.28	2574.65	2333.5
AT1G04295	5007661	NA	NA	Natural antisense transcript overlaps with AT1G04290;(source:Araport11)	NA	6007.97	7515.06	5662.76
AT1G04297	28716091	NA	NA	Natural antisense transcript overlaps with AT1G04900;(source:Araport11)		629.143	640.863	612.416
AT1G04300	839551	MUSE13; TRAF1b	Tumor necrosis factor Receptor-Associated Factor 1b	TRAF-like superfamily protein;(source:Araport11)	Encodes MUSE13, a TRAF domain protein. Regulates the turnover of nucleotide-binding domain and leucine-rich repeat-containing (NLR) immune receptors SNC1 and RPS2. Loss of both MUSE13 and MUSE14 leads to enhanced pathogen resistance, NLR accumulation, and autoimmunity.In addition, MUSE13/14 physically interact with ATG6 and appear to regulate ATG6 ubiquitination and thus formation of autophagosom…	454.268	391.852	458.952
AT1G04303	28716092	NA	NA	Natural antisense transcript overlaps with AT1G04910;(source:Araport11)		496.718	485.058	461.295
AT1G04307	28716093	NA	NA	None;(source:Araport11)		0	0	1.63168
AT1G04310	839549	ERS2	ethylene response sensor 2	ethylene response sensor 2;(source:Araport11)	encodes an ethylene receptor related to bacterial two-component histidine kinases.	4.74331	2.61076	4.96217
AT1G04313	28716094	NA	NA	None;(source:Araport11)		0	2.43706	0
AT1G04323	28716096	NA	NA	None;(source:Araport11)		242.713	257.575	199.519
AT1G04330	839548	PH2	NA	hypothetical protein;(source:Araport11)	A proline/serine rich protein of unknown function. It interacts with defense related MAP kinase MPK6 and others. May be involved in signaling during defense or stress response.	1.53413	4.81501	7.41341
AT1G04337	28716099	NA	NA	None;(source:Araport11)		0	0	0.40464
AT1G04340	NA	NA	NA	NA	NA	NA	NA	NA
AT1G04343	28716100	NA	NA	Natural antisense transcript overlaps with AT1G05200;(source:Araport11)		4378.22	4626.81	4084.32
AT1G04347	28716101	NA	NA	Natural antisense transcript overlaps with AT1G05205;(source:Araport11)		983.05	1018.75	850.675
AT1G04350	839542	NA	NA	2-oxoglutarate (2OG) and Fe(II)-dependent oxygenase superfamily protein;(source:Araport11)	encodes a protein whose sequence is similar to 2-oxoglutarate-dependent dioxygenase	369.443	363.885	468.454
AT1G04353	28716102	NA	NA	Natural antisense transcript overlaps with AT1G05230;(source:Araport11)		4602.45	5088.99	4250.74
AT1G04357	28716103	NA	NA	None;(source:Araport11)		380.967	430.411	344.053
AT1G04360	839540	ATL1	ARABIDOPSIS TOXICOS EN LEVADURA 1	RING/U-box superfamily protein;(source:Araport11)	NA	26.1105	30.1249	20.2679
AT1G04363	28716104	NA	NA	None;(source:Araport11)		45.7865	42.2156	29.3631
AT1G04367	28716105	NA	NA	None;(source:Araport11)		41.7808	34.6196	53.6464
AT1G04380	839535	NA	NA	2-oxoglutarate (2OG) and Fe(II)-dependent oxygenase superfamily protein;(source:Araport11)	encodes a protein similar to a 2-oxoglutarate-dependent dioxygenase	58.9248	83.1397	61.4089
AT1G04387	28716109	NA	NA	None;(source:Araport11)		0.417844	0	0
AT1G04390	NA	NA	NA	NA	NA	NA	NA	NA
AT1G04397	28716111	NA	NA	None;(source:Araport11)		0.90047	3.90838	1.53599
AT1G04400	839529	AT-PHH1; ATCRY2; CRY2; FHA; PHH1	cryptochrome 2	cryptochrome 2;(source:Araport11)	Blue light receptor mediating blue-light regulated cotyledon expansion and flowering time. Positive regulator of the flowering-time gene CONSTANS. This gene possesses a light-induced CNT2 N-terminal homodimerisation domain.Involved in blue-light induced stomatal opening. Involved in triggering chromatin decondensation. An 80-residue motif (NC80) is sufficient to confer CRY2s physiological functio…	68.9715	82.597	96.4388
AT1G04407	28716113	NA	NA	None;(source:Araport11)		0.856256	0	0
AT1G04410	839527	c-NAD-MDH1	cytosolic-NAD-dependent malate dehydrogenase 1	Lactate/malate dehydrogenase family protein;(source:Araport11)	predicted to encode a cytosolic malate dehydrogenase.	306.778	374.498	298.345
AT1G04413	28716114	NA	NA	Natural antisense transcript overlaps with AT1G05720;(source:Araport11)		382.582	398.595	412.644
AT1G04417	28716115	NA	NA	Natural antisense transcript overlaps with AT1G05730;(source:Araport11)		4.17239	4.36031	7.46648
AT1G04420	839524	NA	NA	NAD(P)-linked oxidoreductase superfamily protein;(source:Araport11)	NA	28.7723	15.6715	28.8725
AT1G04423	28716116	ath-MIR5656	NA	microRNA ath-MIR5656 precursor;(source:Araport11)		0.417844	0	0.325984
AT1G04427	28716117	NA	NA	None;(source:Araport11)		200.246	161.618	232.002
AT1G04430	839522	NA	NA	S-adenosyl-L-methionine-dependent methyltransferases superfamily protein;(source:Araport11)	NA	86.2002	56.9162	76.0457
AT1G04433	28716118	NA	NA	Natural antisense transcript overlaps with AT1G05835;(source:Araport11)		2113.44	2028.98	1652.26
AT1G04437	28716119	NA	NA	Natural antisense transcript overlaps with AT1G05840;(source:Araport11)		368.546	339.14	418.131
AT1G04440	839520	CKL13	casein kinase like 13	casein kinase like 13;(source:Araport11)	Member of CKL gene family (CKL-C group).	30.8846	2.45873	26.645
AT1G04445	28716121	NA	NA	C2H2-like zinc finger protein;(source:Araport11)	NA	0.797497	3.97604	0
AT1G04447	28716122	NA	NA	None;(source:Araport11)		0	0	1.33917
AT1G04450	839513	RIC3	ROP-interactive CRIB motif-containing protein 3	ROP-interactive CRIB motif-containing protein 3;(source:Araport11)	Encodes a member of a novel protein family that contains contain a CRIB (for Cdc42/Rac-interactive binding) motif required for their specific interaction with GTP-bound Rop1 (plant-specific Rho GTPase). It interacts with Rop1 and is involved in pollen tube growth and function, and exocytosis in the pollen tube tip. The protein most similar to RIC1 (family subgroup III). Gene is expressed predomin…	0	0	3.25647
AT1G04455	28716124	NA	NA	hypothetical protein;(source:Araport11)		1.58404	2.86929	0.675735
AT1G04463	28716125	NA	NA	Natural antisense transcript overlaps with AT1G06450;(source:Araport11)		1366.65	1247.28	1300.7
AT1G04467	28716126	NA	NA	Natural antisense transcript overlaps with AT1G06460;(source:Araport11)		4150.96	4759.91	4051.98
AT1G04470	NA	NA	NA	NA	NA	NA	NA	NA
AT1G04473	28716127	NA	NA	Natural antisense transcript overlaps with AT1G06500;(source:Araport11)		359.139	389.81	373.459
AT1G04477	28716128	NA	NA	Natural antisense transcript overlaps with AT1G06515;(source:Araport11)		1794.09	1625.3	1981.85
AT1G04480	839511	NA	NA	Ribosomal protein L14p/L23e family protein;(source:Araport11)	NA	143.149	115.317	118.635
AT1G04483	28716129	NA	NA	Natural antisense transcript overlaps with AT1G06560;(source:Araport11)		14.7576	12.5345	21.5529
AT1G04487	28716130	NA	NA	Natural antisense transcript overlaps with AT1G06650;(source:Araport11)		9984.15	11356.8	11611.1
AT1G04490	839509	NA	NA	hypothetical protein (DUF3527);(source:Araport11)	NA	0	3.68324	1.95591
AT1G04493	28716131	NA	NA	None;(source:Araport11)		370.451	329.616	406.595
AT1G04497	28716132	NA	NA	None;(source:Araport11)		239.657	250.298	271.605
AT1G04500	839510	NA	NA	CCT motif family protein;(source:Araport11)	NA	0	0	0.446391
AT1G04503	28716133	NA	NA	Natural antisense transcript overlaps with AT1G06760;(source:Araport11)		27435.6	30672.2	24218.6
AT1G04507	28716134	NA	NA	Natural antisense transcript overlaps with AT1G06790;(source:Araport11)		26.9297	29.5762	14.5254
AT1G04510	839503	MAC3A; PUB59	MOS4-associated complex 3A; Plant U-box 59	MOS4-associated complex 3A;(source:Araport11)	Encodes MAC3A, a U-box proteins with homology to the yeast and human E3 ubiquitin ligase Prp19. Associated with the MOS4-Associated Complex (MAC). Involved in plant innate immunity.	3.7606	2.77754	2.75944
AT1G04513	28716135	NA	NA	Natural antisense transcript overlaps with AT1G06800;(source:Araport11)		470.193	505.676	597.753
AT1G04517	28716136	NA	NA	None;(source:Araport11)		0	0.395723	0
AT1G04520	839502	PDLP2	plasmodesmata-located protein 2	plasmodesmata-located protein 2;(source:Araport11)	Encodes a plasmodesmal protein that may be involved in the intercellular movement of molecules through the plasmodesmata.	61.2823	39.1747	41.1693
AT1G04527	28716138	NA	NA	None;(source:Araport11)		0	0	0.36183
AT1G04530	839500	TPR4	tetratricopeptide repeat 4	Tetratricopeptide repeat (TPR)-like superfamily protein;(source:Araport11)	Encodes one of the 36 carboxylate clamp (CC)-tetratricopeptide repeat (TPR) proteins (Prasad 2010, Pubmed ID: 20856808) with potential to interact with Hsp90/Hsp70 as co-chaperones.	17.7821	50.6754	55.5952
AT1G04533	28716139	NA	NA	Natural antisense transcript overlaps with AT1G06923;(source:Araport11)		33.6239	55.9661	40.3284
AT1G04537	28716140	NA	NA	Natural antisense transcript overlaps with AT1G07020;(source:Araport11)		2681.12	2482.55	3117.48
AT1G04540	839498	NA	NA	Calcium-dependent lipid-binding (CaLB domain) family protein;(source:Araport11)	NA	1397.28	1417.14	1153.56
AT1G04547	28716142	NA	NA	None;(source:Araport11)		8.18825	5.91009	5.74535
AT1G04550	839495	BDL; IAA12	BODENLOS; indole-3-acetic acid inducible 12	AUX/IAA transcriptional regulator family protein;(source:Araport11)	IAA12/BDL plays a role in auxin-mediated processes of apical-basal patterning in the embryo. bdl mutants lack a primary root meristem	31.1486	24.5527	9.11819
AT1G04555	5007662	NA	NA	transmembrane protein;(source:Araport11)	NA	24.8662	21.9964	8.62841
AT1G04557	28716143	NA	NA	None;(source:Araport11)		5.62002	4.7065	9.43227
AT1G04560	839491	NA	NA	AWPM-19-like family protein;(source:Araport11)	NA	0	1.21232	0
AT1G04563	28716144	NA	NA	None;(source:Araport11)		3.0264	1.20739	2.12895
AT1G04567	28716145	NA	NA	Natural antisense transcript overlaps with AT1G07220;(source:Araport11)		190.175	248.698	218.559
AT1G04570	839486	NA	NA	Major facilitator superfamily protein;(source:Araport11)	Similar to plastid solute transporters.	3.98473	9.81585	12.6596
AT1G04577	28716147	NA	NA	Natural antisense transcript overlaps with AT1G07470;(source:Araport11)		23.7263	13.6918	31.8984
AT1G04580	839488	AAO4; AO4; ATAO-4; ATAO2	aldehyde oxidase 4; aldehyde oxidase 4; arabdopsis thaliana aldehyde oxidase 4; ALDEHYDE OXIDASE 2	aldehyde oxidase 4;(source:Araport11)	Encodes aldehyde oxidase AAO4 preferentially expressed in developing seeds.	1.42566	2.19643	0
AT1G04583	28716148	NA	NA	Natural antisense transcript overlaps with AT1G07473;(source:Araport11)		9.63325	19.528	1.87573
AT1G04587	28716149	NA	NA	Natural antisense transcript overlaps with AT1G07480;(source:Araport11)		970.323	970.556	1147.04
AT1G04590	839484	NA	NA	PPR containing-like protein;(source:Araport11)	NA	2.81599	14.3537	5.24501
AT1G04600	NA	NA	NA	NA	NA	NA	NA	NA
AT1G04607	28716153	NA	NA	None;(source:Araport11)		0	0	1.30394
AT1G04610	839474	YUC3	YUCCA 3	YUCCA 3;(source:Araport11)	Encodes a member of the YUC family that is expressed in the root apex and is ethylene inducible in the root.	0	1.52994	0
AT1G04620	839472	HCAR	7-hydroxymethyl chlorophyll a (HMChl) reductase	coenzyme F420 hydrogenase family / dehydrogenase, beta subunit family;(source:Araport11)	Encodes a 7-hydroxymethyl chlorophyll a reductase, an enzyme of the chlorophyll cycle that converts 7-hydroxymethyl chlorophyll a to chlorophyll a.	0	2.03198	0
AT1G04625	NA	NA	NA	NA	NA	NA	NA	NA
AT1G04630	839465	MEE4	maternal effect embryo arrest 4	GRIM-19 protein;(source:Araport11)	NA	22.9991	24.7412	21.2751
AT1G04635	839460	AtPOP5; EMB1687; POP5	EMBRYO DEFECTIVE 1687; A. thaliana homolog of yeast POP5	ribonuclease P family protein / Rpp14 family protein;(source:Araport11)	NA	9.70626	5.02343	9.3815
AT1G04640	839462	LIP2	lipoyltransferase 2	lipoyltransferase 2;(source:Araport11)	Lipoyltransferase, located in mitochondria but not found in chloroplasts	24.9367	36.6635	23.0101
AT1G04643	28716156	NA	NA	Natural antisense transcript overlaps with AT1G08120;(source:Araport11)		20.0718	18.2872	34.4843
AT1G04645	NA	NA	NA	NA	NA	NA	NA	NA
AT1G04647	28716157	NA	NA	Natural antisense transcript overlaps with AT1G08315;(source:Araport11)		5043.71	4901.47	6168.64
AT1G04650	839457	FLIP	FIDGETIN-LIKE-1 INTERACTING PROTEIN	holliday junction resolvase;(source:Araport11)	FLIP is a member of a conserved gene family with wide distribution across taxa. In Arabidopsis, it forms a complex with FIGL1 regulates meiotic crossover formation via RAD51 and DMC1.	12.2702	13.2971	9.23398
AT1G04657	28716159	NA	NA	None;(source:Araport11)		150.659	166.009	103.553
AT1G04660	839454	NA	NA	glycine-rich protein;(source:Araport11)	NA	0	1.08487	0
AT1G04670	NA	NA	NA	NA	NA	NA	NA	NA
AT1G04673	28716161	NA	NA	None;(source:Araport11)		0	2.43706	0
AT1G04680	839452	NA	NA	Pectin lyase-like superfamily protein;(source:Araport11)	NA	61.9405	69.1278	32.2931
AT1G04690	839450	KAB1; KV-BETA1	potassium channel beta subunit 1	potassium channel beta subunit 1;(source:Araport11)	NA	19.4365	30.2096	10.621
AT1G04693	28716165	NA	NA	None;(source:Araport11)		0	1.08487	0
AT1G04697	28716166	NA	NA	Natural antisense transcript overlaps with AT1G09390;(source:Araport11)		347.62	345.798	375.164
AT1G04700	839437	NA	NA	PB1 domain-containing protein tyrosine kinase;(source:Araport11)	NA	0	1.04226	0
AT1G04707	28716168	NA	NA	Natural antisense transcript overlaps with AT1G09610;(source:Araport11)		377.095	448.724	347.661
AT1G04710	839434	KAT1; PKT4	3-KETO-ACYL-COA THIOLASE 1; peroxisomal 3-ketoacyl-CoA thiolase 4	peroxisomal 3-ketoacyl-CoA thiolase 4;(source:Araport11)	EC2.3.1.16 thiolase. Its transcript levels change after inducing MUTE expression in a mute background.	4.75221	1.8879	0
AT1G04713	28716169	NA	NA	None;(source:Araport11)		36.4939	48.73	34.1839
AT1G04723	28716171	NA	NA	Natural antisense transcript overlaps with AT1G09795;(source:Araport11)		467.485	359.923	362.57
AT1G04730	NA	NA	NA	NA	NA	NA	NA	NA
AT1G04733	28716172	U2-11	NA	U2;(source:Araport11)		1.13379	0.361623	0
AT1G04737	28716173	NA	NA	Natural antisense transcript overlaps with AT1G09850;(source:Araport11)		851.665	877.053	890.478
AT1G04743	28716174	NA	NA	Natural antisense transcript overlaps with AT1G09860;(source:Araport11)		25.7793	38.9322	38.5794
AT1G04747	28716175	NA	NA	None;(source:Araport11)		0.430487	0.361604	0
AT1G04750	839419	AT VAMP7B; ATVAMP721; VAMP721; VAMP7B	vesicle-associated membrane protein 721; VESICLE-ASSOCIATED MEMBRANE PROTEIN 7B	vesicle-associated membrane protein 721;(source:Araport11)	Encodes vesicle-associated membrane protein 7B (VAMP7B, or VAMP721). Required for cell plate formation.VAMP721 interacts with KAT1 and KC1 K+ channels, affects channel gating and suppresses the K+ current within the physiological voltage range. Post-transcriptionally regulated by CRT1/2 under ER stress.	12.4909	5.78883	7.00104
AT1G04760	839424	ATVAMP726; VAMP726	vesicle-associated membrane protein 726; vesicle-associated membrane protein 726	vesicle-associated membrane protein 726;(source:Araport11)	member of Synaptobrevin -like protein family	2028.79	2412.3	1552.83
AT1G04763	28716177	NA	NA	None;(source:Araport11)		0	0	1.81677
AT1G04767	28716178	NA	NA	Natural antisense transcript overlaps with AT1G10110;(source:Araport11)		428.609	428.143	347.774
AT1G04770	839418	SDI2	Sulfur Deficiency Induced 2	Tetratricopeptide repeat (TPR)-like superfamily protein;(source:Araport11)	SDI2 is a member of a small family of TPR proteins in Arabidopsis. Like SDI1 it is induced by low sulfer and appears to play a role in negative regulation of glucosinolate biosynthesis.	856.227	1242.02	150.565
AT1G04773	28716179	NA	NA	Natural antisense transcript overlaps with AT1G10120;(source:Araport11)		1045.04	957.603	1009.2
AT1G04778	5007663	NA	NA	hypothetical protein;(source:Araport11)	NA	0.835689	7.22098	2.17098
AT1G04780	839414	NA	NA	Ankyrin repeat family protein;(source:Araport11)	NA	104.452	93.2371	71.6822
AT1G04783	28716180	NA	NA	None;(source:Araport11)		1.90089	0	0
AT1G04787	28716181	NA	NA	None;(source:Araport11)		0	0.943948	0
AT1G04790	839412	NA	NA	RING/U-box superfamily protein;(source:Araport11)	NA	16490.3	16985.6	12065.9
AT1G04793	28716182	NA	NA	None;(source:Araport11)		4.79917	1.18717	3.76754
AT1G04797	28716183	NA	NA	Natural antisense transcript overlaps with AT1G10522;(source:Araport11)		44.1176	54.6736	53.2137
AT1G04800	839406	NA	NA	glycine-rich protein;(source:Araport11)	NA	3631.4	3782.66	2630.72
AT1G04803	28716184	NA	NA	Natural antisense transcript overlaps with AT1G10530;(source:Araport11)		259.658	241.449	230.693
AT1G04807	28716185	NA	NA	None;(source:Araport11)		2.87618	5.26989	3.84468
AT1G04810	839409	NA	NA	26S proteasome regulatory complex, non-ATPase subcomplex, Rpn2/Psmd1 subunit;(source:Araport11)	NA	29.9579	15.5972	63.8476
AT1G04813	28716186	NA	NA	None;(source:Araport11)		1.25353	0	1.34977
AT1G04817	28716187	NA	NA	Natural antisense transcript overlaps with AT1G10747;(source:Araport11)		10.182	4.6877	3.34424
AT1G04820	839405	TOR2; TUA4	TORTIFOLIA 2; tubulin alpha-4 chain	tubulin alpha-4 chain;(source:Araport11)	Encodes an alpha tubulin isoform that is expressed in roots, leaves and flowers.	242.755	236.524	180.009
AT1G04823	28716188	NA	NA	Natural antisense transcript overlaps with AT1G10850;(source:Araport11)		1299.77	1427.32	820.435
AT1G04827	28716189	NA	NA	Natural antisense transcript overlaps with AT1G10865;(source:Araport11)		691.127	632.319	721.85
AT1G04830	839404	NA	NA	Ypt/Rab-GAP domain of gyp1p superfamily protein;(source:Araport11)	NA	1.84534	0	1.46466
AT1G04833	28716190	NA	NA	Natural antisense transcript overlaps with AT1G11050;(source:Araport11)		10351.5	12219.3	12203.6
AT1G04837	28716191	NA	NA	Natural antisense transcript overlaps with AT1G11090;(source:Araport11)		5482.63	6325.48	5215.42
AT1G04840	839402	NA	NA	Tetratricopeptide repeat (TPR)-like superfamily protein;(source:Araport11)	NA	0	0	4.31299
AT1G04847	28716192	NA	NA	None;(source:Araport11)		13.9613	19.588	31.8867
AT1G04850	839399	NA	NA	ubiquitin-associated (UBA)/TS-N domain-containing protein;(source:Araport11)	NA	141.978	120.715	179.727
AT1G04853	28716193	NA	NA	Natural antisense transcript overlaps with AT1G11530;(source:Araport11)		2685.86	3222.9	3105.85
AT1G04860	839397	ATUBP2; UBP2	ubiquitin-specific protease 2	ubiquitin-specific protease 2;(source:Araport11)	Encodes a ubiquitin-specific protease.	40.9606	22.177	27.4246
AT1G04870	839393	ATPRMT10; PRMT10	protein arginine methyltransferase 10	protein arginine methyltransferase 10;(source:Araport11)	Encodes a type I protein arginine methyltransferase based on the At1g04870.2 gene model. PRMT10 can catalyze the asymmetric dimethylation of arginine 3 on histone 4 and can also methylate myelin basic protein in vitro. Mutants lacking PRMT10 flower late due to defects in the autonomous pathway and they have elevated levels of FLC transcripts.	9.46746	7.745	13.4624
AT1G04873	28716197	NA	NA	None;(source:Araport11)		2387.57	2447.61	2313.05
AT1G04877	28716198	NA	NA	None;(source:Araport11)		145.464	134.2	211.115
AT1G04880	839388	AtHMGB15; HMGBD15	ARID-HMG DNA-binding protein 15; ARID-HMG DNA-binding protein 15	HMG (high mobility group) box protein with ARID/BRIGHT DNA-binding domain-containing protein;(source:Araport11)	Encodes a ARID-HMG DNA-binding protein that functions in pollen tube growth through the regulation of gene expression by interacting with the transcription factors AGL66 and AGL104.	6.133	13.2662	11.3709
AT1G04883	28716199	NA	NA	Natural antisense transcript overlaps with AT1G11750;(source:Araport11)		3420.42	3628.55	3274.59
AT1G04890	839387	MyoB15	NA	zein-binding protein (Protein of unknown function, DUF593);(source:Araport11)	NA	4.39136	0	0
AT1G04893	28716201	NA	NA	Natural antisense transcript overlaps with AT1G11820;(source:Araport11)		1071.47	983.054	1148.79
AT1G04897	28716203	U4-6	NA	U4;(source:Araport11)		0.797497	1.62471	9.25466
AT1G04900	839386	NA	NA	NADH dehydrogenase ubiquinone complex I, assembly factor-like protein (DUF185);(source:Araport11)	NA	236.507	219.217	310.86
AT1G04907	28716205	U1-10	NA	U1;(source:Araport11)		0	0.509981	0
AT1G04910	839373	NA	NA	O-fucosyltransferase family protein;(source:Araport11)	NA	846.878	933.872	949.39
AT1G04913	28716206	NA	NA	Natural antisense transcript overlaps with AT1G11890;(source:Araport11)		242.658	257.321	233.123
AT1G04917	28716207	NA	NA	Natural antisense transcript overlaps with AT1G11900;(source:Araport11)		1151.08	1204.12	1136.56
AT1G04920	NA	NA	NA	NA	NA	NA	NA	NA
AT1G04927	28716209	NA	NA	Natural antisense transcript overlaps with AT1G12140;(source:Araport11)		387.665	465.06	419.452
AT1G04930	839377	NA	NA	hydroxyproline-rich glycoprotein family protein;(source:Araport11)	NA	0	5.85361	1.65876
AT1G04933	28716210	NA	NA	Natural antisense transcript overlaps with AT1G12150;(source:Araport11)		47.1688	52.2566	64.1622
AT1G04940	839374	atTIC20; AtTic20-I; TIC20; Tic20-I	translocon at the inner envelope membrane of chloroplasts 20; translocon at the inner envelope membrane of chloroplasts 20-I; translocon at the inner envelope membrane of chloroplasts 20; translocon at the inner envelope membrane of chloroplasts 20-I	translocon at the inner envelope membrane of chloroplasts 20;(source:Araport11)	Tic20 is believed to function as a component of the protein-conducting channel at the inner envelope membrane. Genes AT1G04940 and AT1G04945 were switched for the TAIR7 genome release to give consistency with MIPs annotation. The Arabidopsis genome encodes four Tic20 homologous proteins, AT1G04940(Tic20-I), AT2G47840(Tic20-II), AT4G03320(Tic20-IV) and AT5G55710(Tic20-V).	0	10.7813	7.63154
AT1G04945	5007664	NA	NA	HIT-type Zinc finger family protein;(source:Araport11)	NA	12.7724	12.8011	2.54965
AT1G04947	28716213	NA	NA	None;(source:Araport11)		0	0	1.34977
AT1G04950	839370	ATTAF6; EMB2781; TAF6; TAFII59	EMBRYO DEFECTIVE 2781; TBP-associated factor 6; TATA BOX ASSOCIATED FACTOR II 59	TATA BOX ASSOCIATED FACTOR II 59;(source:Araport11)	Encodes one of two Arabidopsis proteins with significant similarity to the histone fold TBP-associated factor TAF6. Mutants are embryo lethal and transmission of the mutant allele through the male gametophyte is significantly reduced. This is due to reduced pollen tube growth of the mutant.	26.0864	34.8488	8.32012
AT1G04953	28716214	NA	NA	Natural antisense transcript overlaps with AT1G12480;(source:Araport11)		891.926	745.562	686.934
AT1G04960	NA	NA	NA	NA	NA	NA	NA	NA
AT1G04970	839357	LBR-1	NA	lipid-binding serum glycoprotein family protein;(source:Araport11)	Encodes one of the two LBP/BPI related proteins (AT1G04970/LBR-1, AT3G20270/LBR-2) that bind to LPS directly and regulate PR1 expression.	8.98068	2.17563	1.65876
AT1G04973	28716218	NA	NA	Natural antisense transcript overlaps with AT1G12810;(source:Araport11)		325.709	438.312	456.416
AT1G04977	28716219	NA	NA	Natural antisense transcript overlaps with AT1G12820;(source:Araport11)		10786.9	10465.8	10800.8
AT1G04980	NA	NA	NA	NA	NA	NA	NA	NA
AT1G04985	839352	NA	NA	triacylglycerol lipase-like protein;(source:Araport11)	NA	49.9808	30.8543	75.6616
AT1G04990	839351	NA	NA	Zinc finger C-x8-C-x5-C-x3-H type family protein;(source:Araport11)	NA	0	10.0655	15.0686
AT1G04997	28716223	NA	NA	None;(source:Araport11)		0	0	0.892781
AT1G05000	839348	AtPFA-DSP1; PFA-DSP1	plant and fungi atypical dual-speci&#64257;city phosphatase 1	Phosphotyrosine protein phosphatases superfamily protein;(source:Araport11)	Encodes an atypical dual-speci&#64257;city phosphatase.	6.25329	5.66669	3.37195
AT1G05010	839345	ACO4; EAT1; EFE	ethylene forming enzyme; ethylene-forming enzyme	ethylene-forming enzyme;(source:Araport11)	Encodes 1-aminocyclopropane-1-carboxylate oxidase	308.901	309.837	351.247
AT1G05013	28716227	NA	NA	None;(source:Araport11)		0	0.791447	0
AT1G05017	28716228	NA	NA	Natural antisense transcript overlaps with AT1G13690;(source:Araport11)		203.499	190.014	207.428
AT1G05020	839343	AP180; PICALM6	ANTH protein 180	ENTH/ANTH/VHS superfamily protein;(source:Araport11)	NA	971.439	795.831	1382.13
AT1G05023	28716229	NA	NA	Natural antisense transcript overlaps with AT1G13700;(source:Araport11)		575.32	480.557	858.063
AT1G05027	28716230	NA	NA	None;(source:Araport11)		1.79217	4.99629	3.40953
AT1G05030	839340	NA	NA	Major facilitator superfamily protein;(source:Araport11)	NA	1.14227	3.6645	3.63355
AT1G05033	28716231	NA	NA	Natural antisense transcript overlaps with AT1G13740;(source:Araport11)		1959.85	2179.87	1735.99
AT1G05035	28716232	NA	NA	hypothetical protein;(source:Araport11)		321.403	292.365	265.333
AT1G05040	839338	NA	NA	UBA-like domain protein;(source:Araport11)	NA	1.1433	0	0
AT1G05043	28716234	NA	NA	Natural antisense transcript overlaps with AT1G14010;(source:Araport11)		313.33	275.33	301.839
AT1G05047	28716235	NA	NA	Natural antisense transcript overlaps with AT1G14030;(source:Araport11)		5378.55	5735.27	4890.14
AT1G05055	NA	NA	NA	NA	NA	NA	NA	NA
AT1G05057	28716237	U2-14	NA	U2;(source:Araport11)		0	1.36024	0
AT1G05060	839336	NA	NA	coiled-coil protein;(source:Araport11)	NA	20.5918	6.35451	3.73221
AT1G05065	28716239	CLE20	CLAVATA3/ESR-RELATED 20	CLAVATA3/ESR-RELATED 20;(source:Araport11)	Member of a large family of putative ligands homologous to the Clavata3 gene. Consists of a single exon.	3.55919	1.80802	0
AT1G05067	28716240	NA	NA	None;(source:Araport11)		0.417844	0	0
AT1G05070	839330	NA	NA	transmembrane protein, putative (DUF1068);(source:Araport11)	NA	9.85911	6.46881	5.12839
AT1G05073	28716241	NA	NA	None;(source:Araport11)		0	1.67855	4.13916
AT1G05077	28716242	NA	NA	Natural antisense transcript overlaps with AT1G14370;(source:Araport11)		198.965	204.516	319.081
AT1G05083	28716243	NA	NA	Natural antisense transcript overlaps with AT1G14380;(source:Araport11)		277.836	318.918	266.267
AT1G05087	28716244	NA	NA	dentin sialophosphoprotein;(source:Araport11)		5.555	4.27972	4.71544
AT1G05090	839327	NA	NA	dentin sialophosphoprotein-like protein;(source:Araport11)	NA	0.835689	1.78323	1.04925
AT1G05093	28716245	NA	NA	None;(source:Araport11)		54.3226	60.1502	43.0301
AT1G05100	839324	MAPKKK18	mitogen-activated protein kinase kinase kinase 18	mitogen-activated protein kinase kinase kinase 18;(source:Araport11)	member of MEKK subfamily	111.778	101.285	119.416
AT1G05103	28716247	NA	NA	None;(source:Araport11)		43.0297	39.0422	32.0957
AT1G05107	28716248	NA	NA	None;(source:Araport11)		14.194	11.5019	8.44921
AT1G05113	28716249	NA	NA	None;(source:Araport11)		0	1.67031	1.33917
AT1G05117	28716250	NA	NA	None;(source:Araport11)		3.35859	0	0.73233
AT1G05120	839319	NA	NA	Helicase protein with RING/U-box domain-containing protein;(source:Araport11)	NA	3.1363	0	0
AT1G05123	28716251	NA	NA	Natural antisense transcript overlaps with AT1G14810;(source:Araport11)		867.435	867.718	921.432
AT1G05133	28716253	NA	NA	None;(source:Araport11)		2.60856	14.3181	4.23159
AT1G05135	NA	NA	NA	NA	NA	NA	NA	NA
AT1G05136	6240520	NA	NA	hypothetical protein;(source:Araport11)	NA	14.1472	15.6766	13.6646
AT1G05140	839307	NA	NA	Peptidase M50 family protein;(source:Araport11)	NA	51.3936	56.7762	40.8039
AT1G05143	28716255	NA	NA	Natural antisense transcript overlaps with AT1G15030;(source:Araport11)		263.15	284.708	216.305
AT1G05147	28716256	NA	NA	Natural antisense transcript overlaps with AT1G15040;(source:Araport11)		8497.08	4309.31	28129.5
AT1G05150	839312	NA	NA	Calcium-binding tetratricopeptide family protein;(source:Araport11)	NA	24.8478	34.3465	19.1803
AT1G05160	839311	ATKAO1; CYP88A3; KAO1	cytochrome P450, family 88, subfamily A, polypeptide 3; ENT-KAURENOIC ACID OXYDASE 1	cytochrome P450, family 88, subfamily A, polypeptide 3;(source:Araport11)	Encodes an ent-kaurenoic acid hydroxylase, a member of the CYP88A cytochrome p450 family.	4.48309	0	6.54038
AT1G05163	28716259	NA	NA	Natural antisense transcript overlaps with AT1G15410;(source:Araport11)		28.0137	30.3282	10.3673
AT1G05170	839292	NA	NA	Galactosyltransferase family protein;(source:Araport11)	NA	18.9637	23.6401	10.6013
AT1G05173	28716261	NA	NA	None;(source:Araport11)		0	0.791447	0
AT1G05180	839286	AXR1	AUXIN RESISTANT 1	NAD(P)-binding Rossmann-fold superfamily protein;(source:Araport11)	Encodes a subunit of the RUB1 activating enzyme that regulates the protein degradation activity of Skp1-Cullin-Fbox complexes, primarily, but not exclusively, affecting auxin responses. Acts alongside AS1 to exclude BP expression from leaves. Promotes degradation of the cytokinin response repressor ARR5.	0	1.21919	0
AT1G05183	28716263	NA	NA	Natural antisense transcript overlaps with AT1G15700;(source:Araport11)		5183.14	4453.37	5480.31
AT1G05187	28716264	NA	NA	Natural antisense transcript overlaps with AT1G15720;(source:Araport11)		1643.05	1564.06	1527.52
AT1G05190	839273	EMB2394; RPL6	embryo defective 2394	Ribosomal protein L6 family;(source:Araport11)	Encodes the plastid 50S ribosomal protein L6.	832.67	810.364	768.251
AT1G05193	28716265	NA	NA	None;(source:Araport11)		0.905643	0.395723	0.769751
AT1G05197	28716266	NA	NA	None;(source:Araport11)		0	1.81366	0
AT1G05200	839268	ATGLR3.4; GLR3.4; GLUR3	glutamate receptor 3.4; glutamate receptor 3.4	glutamate receptor 3.4;(source:Araport11)	Encodes a putative glutamate receptor GLR3 with dual localization in plastid and plasma membrane.	987.635	1009.08	717.418
AT1G05203	28716267	NA	NA	Natural antisense transcript overlaps with AT1G15810;(source:Araport11)		421.838	375.019	490.734
AT1G05205	839266	NA	NA	hexokinase-1 protein;(source:Araport11)	NA	3797.94	4223.86	3158.97
AT1G05207	28716268	NA	NA	Natural antisense transcript overlaps with AT1G15820;(source:Araport11)		90947.1	101689	75269
AT1G05210	839261	NA	NA	Transmembrane protein 97, Putative;(source:Araport11)	NA	13.1526	3.11518	6.69952
AT1G05213	28716269	NA	NA	Natural antisense transcript overlaps with AT1G15950;(source:Araport11)		36213.3	37670.9	33196
AT1G05220	839258	NA	NA	Transmembrane protein 97, Putative;(source:Araport11)	NA	0	3.16122	6.42661
AT1G05223	28716271	NA	NA	None;(source:Araport11)		0	0.723208	0.40131
AT1G05227	28716272	NA	NA	None;(source:Araport11)		43.1185	51.0877	39.2686
AT1G05230	839256	HDG2	homeodomain GLABROUS 2	homeodomain GLABROUS 2;(source:Araport11)	Encodes a homeobox-leucine zipper family protein belonging to the HD-ZIP IV family. Mutants have trichomes that appear glass-like under a dissecting microscope as compared to the wild-type trichomes. The mutations do not affect trichome growth or branch number.	1357.83	1284.03	1222.42
AT1G05240	839237	PR9	Pathogenesis related 9	Peroxidase superfamily protein;(source:Araport11)	NA	153.698	145.679	136.053
AT1G05243	28716275	NA	NA	Natural antisense transcript overlaps with AT1G16560;(source:Araport11)		622.81	643.263	570.01
AT1G05247	28716276	NA	NA	None;(source:Araport11)		0.439136	0	0
AT1G05250	838206	AtPRX1; PRX2	peroxidase 2	Peroxidase superfamily protein;(source:Araport11)	Encodes a cationic cell-wall-bound peroxidase homolog that is involved in the lignification of cell walls. Regulated by COG1, involved in seed longevity.	94.0109	89.6671	73.7374
AT1G05253	28716277	NA	NA	Natural antisense transcript overlaps with AT1G16720;(source:Araport11)		37618.8	37818	35359.6
AT1G05257	28716278	NA	NA	Natural antisense transcript overlaps with AT1G16730;(source:Araport11)		210.086	276.8	208.515
AT1G05260	837028	RCI3; RCI3A	RARE COLD INDUCIBLE GENE 3	Peroxidase superfamily protein;(source:Araport11)	Encodes a cold-inducible cationic peroxidase that is involved in the stress response. In response to low temperature, RCI3 transcripts accumulate in the aerial part and in roots of etiolated seedlings but only in roots of light-grown seedlings. The mRNA is cell-to-cell mobile.	24.1549	22.6061	8.22757
AT1G05267	28716280	NA	NA	Natural antisense transcript overlaps with AT1G16820;(source:Araport11)		423.023	452.352	481.545
AT1G05270	837027	NA	NA	TraB family protein;(source:Araport11)	NA	22.8749	9.10499	15.0958
AT1G05273	28716281	U2-1	NA	U2;(source:Araport11)		0	2.65224	44.506
AT1G05277	28716282	NA	NA	Natural antisense transcript overlaps with AT1G16890;(source:Araport11)		3011.92	3153.2	3397.24
AT1G05280	837026	NA	NA	ERV-F (C)1 provirus ancestral Env polyprotein, putative (DUF604);(source:Araport11)	NA	3.02344	0	0
AT1G05283	28716283	NA	NA	None;(source:Araport11)		193.915	183.434	207.235
AT1G05287	28716284	NA	NA	Natural antisense transcript overlaps with AT1G17070;(source:Araport11)		1088.94	1120.81	1134.9
AT1G05290	NA	NA	NA	NA	NA	NA	NA	NA
AT1G05293	28716285	NA	NA	Natural antisense transcript overlaps with AT1G17130;(source:Araport11)		375.864	397.206	325.192
AT1G05297	28716286	NA	NA	Natural antisense transcript overlaps with AT1G17140;(source:Araport11)		197.984	236.372	189.152
AT1G05300	837029	ZIP5	zinc transporter 5 precursor	zinc transporter 5 precursor;(source:Araport11)	member of Fe(II) transporter isolog family	45.4493	19.677	26.1221
AT1G05303	28716287	NA	NA	None;(source:Araport11)		274.545	299.794	253.587
AT1G05307	28716288	NA	NA	None;(source:Araport11)		0	0	0.363355
AT1G05310	837030	NA	NA	Pectin lyase-like superfamily protein;(source:Araport11)	NA	0	2.9445	0
AT1G05317	28716290	NA	NA	Natural antisense transcript overlaps with AT1G17745;(source:Araport11)		296.957	432.228	239.414
AT1G05320	837031	PICL	PICC-LIKE	myosin heavy chain, embryonic smooth protein;(source:Araport11)	NA	13.6809	11.3482	16.585
AT1G05323	28716291	NA	NA	None;(source:Araport11)		19.6158	13.2809	6.52715
AT1G05327	28716292	NA	NA	Natural antisense transcript overlaps with AT1G17750;(source:Araport11)		260.515	337.063	217.299
AT1G05330	837032	NA	NA	hypothetical protein;(source:Araport11)	NA	9.11666	2.86846	3.91805
AT1G05333	28716293	NA	NA	Natural antisense transcript overlaps with AT1G17810;(source:Araport11)		77.7979	28.126	126.994
AT1G05337	28716294	NA	NA	Natural antisense transcript overlaps with AT1G17840;(source:Araport11)		473.986	660.766	756.199
AT1G05340	837033	AthCYSTM1	Cysteine-Rich Transmembrane Module 1	cysteine-rich TM module stress tolerance protein;(source:Araport11)	NA	8.85065	1.24375	4.00348
AT1G05343	28716295	NA	NA	Natural antisense transcript overlaps with AT1G17850;(source:Araport11)		28.055	26.4375	38.2595
AT1G05347	28716296	NA	NA	Natural antisense transcript overlaps with AT1G17860;(source:Araport11)		61590.4	67780.3	68078.7
AT1G05350	837034	NA	NA	NAD(P)-binding Rossmann-fold superfamily protein;(source:Araport11)	NA	3.02344	0	4.41441
AT1G05353	28716297	NA	NA	Natural antisense transcript overlaps with AT1G17870;(source:Araport11)		254.545	246.563	222.868
AT1G05357	28716298	NA	NA	None;(source:Araport11)		81.8137	77.5583	58.9493
AT1G05360	837035	KMS2	Killing Me Slowly 2	vacuole membrane-like protein;(source:Araport11)	KMS2 encode a endoplasmic reticulum protein involved in the early secretory pathway.	0	0	1.7997
AT1G05363	28716299	NA	NA	Natural antisense transcript overlaps with AT1G18030;(source:Araport11)		222.434	208.722	234.681
AT1G05367	28716300	NA	NA	Natural antisense transcript overlaps with AT1G18040;(source:Araport11)		0	1.08481	3.63648
AT1G05370	837038	NA	NA	Sec14p-like phosphatidylinositol transfer family protein;(source:Araport11)	NA	13.8297	1.19741	5.78022
AT1G05380	837039	NA	NA	Acyl-CoA N-acyltransferase with RING/FYVE/PHD-type zinc finger protein;(source:Araport11)	NA	128.237	100.266	112.22
AT1G05383	28716303	NA	NA	Natural antisense transcript overlaps with AT1G18100;(source:Araport11)		11.5342	13.6323	5.97679
AT1G05385	837040	LPA19; Psb27-H1	LOW PSII ACCUMULATION 19	photosystem II 11 kDa protein-like protein;(source:Araport11)	Encodes a Psb27 homolog involved in photosystem II biogenesis.	0	17.0843	17.4208
AT1G05397	28716305	NA	NA	None;(source:Araport11)		1.90379	0	0.449924
AT1G05400	837041	NA	NA	hypothetical protein;(source:Araport11)	NA	0	0.702494	6.01114
AT1G05410	837042	NA	NA	CDPK adapter, putative (DUF1423);(source:Araport11)	NA	28.4222	5.55874	22.7713
AT1G05417	28716308	NA	NA	None;(source:Araport11)		0	0	1.08549
AT1G05420	837043	ATOFP12; OFP12	ARABIDOPSIS THALIANA OVATE FAMILY PROTEIN 12; ovate family protein 12	ovate family protein 12;(source:Araport11)	NA	0.938662	4.84928	1.74875
AT1G05427	28716310	NA	NA	None;(source:Araport11)		0	0	0.839467
AT1G05430	837044	NA	NA	hypothetical protein;(source:Araport11)	Hypothetical protein, expression induced by Al.	0.878272	3.21971	0
AT1G05433	28716311	NA	NA	None;(source:Araport11)		0	0	0.956321
AT1G05440	NA	NA	NA	NA	NA	NA	NA	NA
AT1G05443	28716312	NA	NA	None;(source:Araport11)		10.0308	13.7627	2.06344
AT1G05447	28716313	NA	NA	None;(source:Araport11)		124.787	133.144	154.856
AT1G05450	837046	NA	NA	Bifunctional inhibitor/lipid-transfer protein/seed storage 2S albumin superfamily protein;(source:Araport11)	Encodes a Protease inhibitor/seed storage/LTP family protein	0	0	2.67858
AT1G05453	28716314	NA	NA	Natural antisense transcript overlaps with AT1G18890;(source:Araport11)		2931.19	2882.18	3520.2
AT1G05460	837047	SDE3	SILENCING DEFECTIVE	P-loop containing nucleoside triphosphate hydrolases superfamily protein;(source:Araport11)	Encodes a protein with similarity to RNA helicases. Mutants are defective in post-transcriptional gene silencing.	52.8403	91.1814	36.332
AT1G05463	28716315	NA	NA	Natural antisense transcript overlaps with AT1G19120;(source:Araport11)		661.648	714.134	741.241
AT1G05467	28716316	NA	NA	Natural antisense transcript overlaps with AT1G19130;(source:Araport11)		1608.27	1671.24	1809.45
AT1G05470	837048	CVP2	COTYLEDON VASCULAR PATTERN 2	DNAse I-like superfamily protein;(source:Araport11)	Encodes an inositol polyphosphate 5 phosphatase (5PTase) that is required for the proper recruitment of cells into developing vascular tissue in leaves and cotyledons. It is most similar to Type I 5PTases that are known to cleave a phosphate from IP3 or IP4. cvp2 mutants have elevated levels of IP3 and are hypersensitive to ABA in seed germination assays.	2.50707	3.36703	1.45342
AT1G05483	28716319	NA	NA	None;(source:Araport11)		6.27484	4.14832	0.79325
AT1G05487	28716320	NA	NA	None;(source:Araport11)		0	1.05374	1.21392
AT1G05490	837051	chr31; CLSY3	chromatin remodeling 31; CLASSY3	chromatin remodeling 31;(source:Araport11)	Involved in gene silencing. Locus-specific regulator of 24nt-siRNA expression, works together with CLSY1-4 as the master regulators of essentially all Pol-IV-dependent 24nt-siRNAs.	1.35198	6.62895	6.42118
AT1G05493	28716321	NA	NA	None;(source:Araport11)		104.111	123.037	140.614
AT1G05500	837052	ATSYTE; NTMC2T2.1; NTMC2TYPE2.1; SYT5; SYTE	ARABIDOPSIS THALIANA SYNAPTOTAGMIN HOMOLOG E; synaptotagmin 5; SYNAPTOTAGMIN HOMOLOG E	Calcium-dependent lipid-binding (CaLB domain) family protein;(source:Araport11)	Encodes a endomembrane-localized synaptotagmin. Synaptotagmin family proteins are calcium sensors that regulate exocytosis in mammalian cells.	1.32297	8.27166	4.1469
AT1G05510	837053	OBAP1a	Oil Body-Associated Protein 1a	naphthalene 1,2-dioxygenase subunit alpha (DUF1264);(source:Araport11)	Protein is tyrosine-phosphorylated and its phosphorylation state is modulated in response to ABA in Arabidopsis thaliana seeds.	4.88971	1.38969	4.78657
AT1G05517	28716325	NA	NA	None;(source:Araport11)		30.3793	34.2133	31.4448
AT1G05520	837054	AtSEC23B	NA	Sec23/Sec24 protein transport family protein;(source:Araport11)	NA	89.9721	79.7177	80.4594
AT1G05523	28716326	NA	NA	Natural antisense transcript overlaps with AT1G20070;(source:Araport11)		2619.51	3040.93	1710.24
AT1G05527	28716327	NA	NA	None;(source:Araport11)		7.24903	4.87103	3.67765
AT1G05530	837055	UGT2; UGT75B2	UDP-GLUCOSYL TRANSFERASE 2; UDP-glucosyl transferase 75B2	UDP-glucosyl transferase 75B2;(source:Araport11)	Encodes a protein with glucosyltransferase activity with high sequence homology to UGT1 (AT1G05560). It belongs to an UGT subfamily that binds UDP-glucose but not UDP-glucuronate, UDP-galactose, or UDP-rhamnose as the glycosyl donor. UGT2 was shown to be able to use abscisic acid as glycosylation substrate in the presence of UDP-glucose.	22.7375	25.9793	15.9852
AT1G05540	NA	NA	NA	NA	NA	NA	NA	NA
AT1G05550	NA	NA	NA	NA	NA	NA	NA	NA
AT1G05553	28716332	NA	NA	None;(source:Araport11)		1222.07	1145.07	1456.69
AT1G05557	28716333	NA	NA	Natural antisense transcript overlaps with AT1G20470;(source:Araport11)		1933.96	2113.23	1408.96
AT1G05560	837058	UGT1; UGT75B1	UDP-GLUCOSE TRANSFERASE 1; UDP-glucosyltransferase 75B1	UDP-glucosyltransferase 75B1;(source:Araport11)	A UDP-glucose transferase localized in the phragmoplast. It has been co-purified with the callose synthase complex and may transfer UDP-glucose from sucrose synthase to the callose synthase and thus help form a substrate channel for the synthesis of callose at the forming cell plate. Induced by salicylic acid. Independent of NPR1 for their induction by salicylic acid. UGT1 encodes a protein with …	16591.6	15215.3	16708.5
AT1G05562	10723102	NA	NA	Natural antisense transcript overlaps with AT1G05560;(source:Araport11)	NA	43102.5	102208	35795.7
AT1G05563	28716334	NA	NA	None;(source:Araport11)		0.883642	0.721045	0.409702
AT1G05570	837059	ATGSL06; ATGSL6; CALS1; GSL06; GSL6	callose synthase 1; GLUCAN SYNTHASE-LIKE 6	callose synthase 1;(source:Araport11)	Encodes a callose synthase 1 catalytic subunit . Member of Glycosyltransferase Family- 48.	36.1294	56.1006	48.3159
AT1G05575	837061	NA	NA	transmembrane protein;(source:Araport11)	NA	110.527	95.1228	126.056
AT1G05577	837062	SOK1	SOSEKI1	UPSTREAM OF FLC protein (DUF966);(source:Araport11)	SOK1 is a DUF966 domain containing protein. It is expressed during embryogenesis in the apical-lateral plasma membrane. SOK1 can form homodimers and its polar localization of SOK1 depends on N terminal domains within the protein. Misexpression of SOK1 or delocalization alters cell division planes.	0.475221	1.51666	0
AT1G05583	28716336	NA	NA	None;(source:Araport11)		0.398749	0	0
AT1G05590	837064	ATHEX3; HEXO2	BETA-HEXOSAMINIDASE 3; beta-hexosaminidase 2	beta-hexosaminidase 2;(source:Araport11)	Encodes a protein with &#946;-hexosaminidase activity (the enzyme is active with p-nitrophenyl-&#946;-N-acetylglucosaminide as substrate but displayed only a minor activity toward p-nitrophenyl-&#946;-N-acetylgalactosaminide). Chitotriose-PA was digested almost completely overnight by a 50% ammonium sulfate fraction of a supernatant yeast expressing AtHEX3.	8.58652	14.7979	12.8225
AT1G05600	837065	EMB3101	EMBRYO DEFECTIVE 3101	Tetratricopeptide repeat (TPR)-like superfamily protein;(source:Araport11)	NA	6.73823	6.44307	14.0426
AT1G05607	28716341	NA	NA	None;(source:Araport11)		731.809	676.007	988.277
AT1G05610	837066	APS2	ADP-glucose pyrophosphorylase small subunit 2	ADP-glucose pyrophosphorylase small subunit 2;(source:Araport11)	Encodes the small subunit of ADP-glucose pyrophosphorylase. The small subunit is the catalytic isoform responsible for ADP-glucose pyrophosphorylase activity. The presence of the small subunit is required for large subunit stability. Two isoforms of the small subunit (ApS1 and ApS2) have been described. ApS2 is a minor small subunit isoform present in all plant tissues tested.	1.99374	2.45873	0
AT1G05615	837067	NA	NA	B3 domain protein (DUF313);(source:Araport11)	NA	0	0.629299	0.832415
AT1G05620	837068	NSH2; URH2	nucleoside hydrolase 2; uridine-ribohydrolase 2	uridine-ribohydrolase 2;(source:Araport11)	Encodes a cytosolic inosine nucleoside hydrolase. It forms a heterocomplex with NSH1 with almost two orders of magnitude higher catalytic efficiency for xanthosine hydrolysis than observed for NSH1 alone. Transcript levels for this gene are elevated in older leaves suggesting that it may play a role in purine catabolism during senescence.	8.68444	5.37349	1.09849
AT1G05630	837069	5PTASE13; AT5PTASE13	inositol-polyphosphate 5-phosphatase 13; Arabidopsis thaliana inositol-polyphosphate 5-phosphatase 13	Endonuclease/exonuclease/phosphatase family protein;(source:Araport11)	Encodes an inositol polyphosphate 5-phosphatase with phosphatase activity toward only Ins(1,4,5)P3. Induced in response to ABA and wounding treatments. Expressed in young seedlings and flowers, while no transcripts were detectable in maturated roots, stems, and rosette leaves Modulates the development of cotyledon veins through its regulation of auxin homeostasis. Involved in blue light light‚Äö√…	397.486	365.791	307.128
AT1G05637	28716347	ath-MIR781b	NA	microRNA ath-MIR781b precursor;(source:Araport11)		8.54866	9.86994	6.75454
AT1G05640	837070	NA	NA	Ankyrin repeat family protein;(source:Araport11)	NA	148.644	137.441	187.822
AT1G05643	28716348	NA	NA	None;(source:Araport11)		0	0.694843	0
AT1G05647	28716349	NA	NA	None;(source:Araport11)		0	0	0.40131
AT1G05650	837072	NA	NA	Pectin lyase-like superfamily protein;(source:Araport11)	NA	6.16954	0	3.52143
AT1G05660	837073	NA	NA	Pectin lyase-like superfamily protein;(source:Araport11)	NA	5.52883	8.32125	1.17923
AT1G05663	28716352	NA	NA	None;(source:Araport11)		0	0.487068	0
AT1G05670	837074	NA	NA	Pentatricopeptide repeat (PPR-like) superfamily protein;(source:Araport11)	NA	1.59499	1.80802	0
AT1G05675	10723139	NA	NA	UDP-Glycosyltransferase superfamily protein;(source:Araport11)	NA	0	0	7.09524
AT1G05680	837075	UGT74E2	Uridine diphosphate glycosyltransferase 74E2	Uridine diphosphate glycosyltransferase 74E2;(source:Araport11)	Encodes a UDP-glucosyltransferase, UGT74E2, that acts on IBA (indole-3-butyric acid) and affects auxin homeostasis. The transcript and protein levels of this enzyme are strongly induced by H2O2 and may allow integration of ROS (reactive oxygen species) and auxin signaling. This enzyme can also transfer glycosyl groups to several compounds related to the explosive TNT when this synthetic compound …	28.7465	28.4153	12.8251
AT1G05683	28716355	NA	NA	None;(source:Araport11)		0.475221	1.30538	0
AT1G05687	28716356	NA	NA	Natural antisense transcript overlaps with AT1G21880;(source:Araport11)		5423.33	5505.99	3936.59
AT1G05690	837076	BT3	BTB and TAZ domain protein 3	BTB and TAZ domain protein 3;(source:Araport11)	BTB and TAZ domain protein. Acts redunantly with BT1 and BT2 during female gametophyte development. Acts with BT2 during male gametophyte development.	7.20437	0	2.35846
AT1G05693	28716357	NA	NA	None;(source:Araport11)		0	1.84783	1.7124
AT1G05700	837077	NA	NA	Leucine-rich repeat transmembrane protein kinase protein;(source:Araport11)	NA	4.48737	7.52793	1.22911
AT1G05703	28716359	NA	NA	Natural antisense transcript overlaps with AT1G22050;(source:Araport11)		572.585	620.111	552.176
AT1G05707	28716360	NA	NA	None;(source:Araport11)		356.479	361.417	348.611
AT1G05710	837078	NA	NA	basic helix-loop-helix (bHLH) DNA-binding superfamily protein;(source:Araport11)	NA	3.62733	0	4.8167
AT1G05717	28716362	NA	NA	None;(source:Araport11)		3.37608	3.91058	2.00263
AT1G05720	837079	NA	NA	selenoprotein family protein;(source:Araport11)	NA	710.35	549.385	853.573
AT1G05723	28716363	NA	NA	Natural antisense transcript overlaps with AT1G22170;(source:Araport11)		128.196	136.432	95.0535
AT1G05727	28716364	NA	NA	Natural antisense transcript overlaps with AT1G22180;(source:Araport11)		80.2338	85.7478	91.8796
AT1G05730	837080	NA	NA	FAM136A-like protein (DUF842);(source:Araport11)	NA	2519.6	2764.74	2866.96
AT1G05733	28716365	NA	NA	Natural antisense transcript overlaps with AT1G22250;(source:Araport11)		1633.45	1765.3	1834.14
AT1G05737	28716366	NA	NA	None;(source:Araport11)		0	0	1.34977
AT1G05740	NA	NA	NA	NA	NA	NA	NA	NA
AT1G05747	28716367	NA	NA	None;(source:Araport11)		0	0	0.40131
AT1G05750	837083	CLB19; PDE247	CHLOROPLAST BIOGENESIS 19; pigment defective 247	Tetratricopeptide repeat (TPR)-like superfamily protein;(source:Araport11)	Encodes a pentatricopeptide repeat protein required for editing of rpoA and clpP chloroplast transcripts.	1105.02	1327.35	941.953
AT1G05753	28716368	NA	NA	Natural antisense transcript overlaps with AT1G22500;(source:Araport11)		6508.37	8060.76	7329.29
AT1G05757	28716369	NA	NA	Natural antisense transcript overlaps with AT1G22510;(source:Araport11)		49.9255	42.0385	64.5174
AT1G05760	837084	RTM1	restricted tev movement 1	Mannose-binding lectin superfamily protein;(source:Araport11)	Specifically restrict the long-distance movement of tobacco etch potyvirus (TEV) without involving either hypersensitive cell death or systemic acquired resistance	109.314	125.888	150.017
AT1G05763	28716370	NA	NA	Natural antisense transcript overlaps with AT1G22700;(source:Araport11)		2083.08	2226.42	2045.26
AT1G05767	28716371	NA	NA	Natural antisense transcript overlaps with AT1G22810;(source:Araport11)		17.1518	24.6329	26.969
AT1G05770	NA	NA	NA	NA	NA	NA	NA	NA
AT1G05773	28716372	NA	NA	Natural antisense transcript overlaps with AT1G22840;(source:Araport11)		969.042	1241.67	1002.63
AT1G05777	28716373	NA	NA	Natural antisense transcript overlaps with AT1G22850;(source:Araport11)		1961.06	1706.86	1954.56
AT1G05780	837086	NA	NA	Vacuolar ATPase assembly integral membrane protein VMA21-like domain-containing protein;(source:Araport11)	NA	123.189	121.459	160.992
AT1G05783	28716374	NA	NA	hypothetical protein;(source:Araport11)		10.1494	0	31.419
AT1G05787	28716375	NA	NA	Natural antisense transcript overlaps with AT1G23110;(source:Araport11)		42.8392	52.5663	13.9487
AT1G05790	837088	NA	NA	lipase class 3 family protein;(source:Araport11)	NA	5.51863	15.3639	11.7819
AT1G05800	837089	DGL	DONGLE	alpha/beta-Hydrolases superfamily protein;(source:Araport11)	Encodes a galactolipase. Located in the chloroplast. Involved in the initial step of jasmonic acid biosynthesis. Expressed in vegetative tissues and is necessary for the biosynthesis of basal-level JAs in vegetative tissues.	0	0.414583	0
AT1G05805	837090	AKS2	ABA-responsive kinase substrate 2	basic helix-loop-helix (bHLH) DNA-binding superfamily protein;(source:Araport11)	NA	443.097	466.13	575.198
AT1G05807	28716379	NA	NA	None;(source:Araport11)		0	3.3823	1.29426
AT1G05810	837091	ARA; ARA-1; ATRAB11D; ATRABA5E; RABA5E	ARABIDOPSIS THALIANA RAB GTPASE HOMOLOG A5E; RAB GTPase homolog A5E	Rab GTPase-like A5A protein;(source:Araport11)	NA	0	4.51851	22.5914
AT1G05820	837092	ATSPPL5; SPPL5	ARABIDOPSIS THALIANA SIGNAL PEPTIDE PEPTIDASE-LIKE 5; SIGNAL PEPTIDE PEPTIDASE-LIKE 5	SIGNAL PEPTIDE PEPTIDASE-LIKE 5;(source:Araport11)	NA	0	1.21232	0
AT1G05830	837093	ATX2; SDG30	trithorax-like protein 2; SET DOMAIN PROTEIN 30	trithorax-like protein 2;(source:Araport11)	Encodes a homolog of trithorax, a histone-lysine N-methyltransferase. Paralog of ATX1. Unlike ATX1 which is involved in trimethylating of histone H3-mysine 4, ATX2 is involved in dimethylating of histone H3-lysine 4. ATX1 and ATX2 influence the expression of largely nonoverlapping gene sets. The expression pattern of ATX2 is also different from that of ATX1.	11.1595	12.0352	17.5729
AT1G05833	28716384	NA	NA	Natural antisense transcript overlaps with AT1G23820;(source:Araport11)		1705.86	1853.3	1857.62
AT1G05835	5007665	NA	NA	PHD finger protein;(source:Araport11)	PhD finger protein.	740.708	736.058	673.055
AT1G05837	28716385	NA	NA	Natural antisense transcript overlaps with AT1G23830;(source:Araport11)		2902.66	3367.89	3385.16
AT1G05840	837094	NA	NA	Eukaryotic aspartyl protease family protein;(source:Araport11)	NA	2513.14	2600.03	2637.76
AT1G05843	28716386	NA	NA	None;(source:Araport11)		59.143	78.7882	65.1241
AT1G05847	28716387	NA	NA	None;(source:Araport11)		1.3544	1.63241	5.73888
AT1G05850	837095	ATCTL1; CTL1; ELP; ELP1; ERH2; HOT2; POM1	CHITINASE-LIKE PROTEIN 1; ECTOPIC DEPOSITION OF LIGNIN IN PITH; ECTOPIC DEPOSITION OF LIGNIN IN PITH 1; ECTOPIC ROOT HAIR 2; SENSITIVE TO HOT TEMPERATURES 2; POM-POM1	Chitinase family protein;(source:Araport11)	Encodes an endo chitinase-like protein AtCTL1. Essential for tolerance to heat, salt and drought stresses. Also involved in root hair development, cell expansion and response to cytokinin. Allelic to erh2. 11 alleles described in Hauser (1995). Mutant is defective in acquired thermotolerance, appears semidwarf throughout its life cycle and has extra lateral branches. There are two EMS alleles. Ex…	311.913	282.943	272.629
AT1G05857	28716389	NA	NA	None;(source:Araport11)		5.59381	0.462923	0
AT1G05860	837096	NA	NA	INO80 complex subunit D-like protein;(source:Araport11)	NA	6.77311	4.00722	0
AT1G05867	28716391	NA	NA	Natural antisense transcript overlaps with AT1G24280;(source:Araport11)		232.196	307.219	167.912
AT1G05870	837097	NA	NA	hypothetical protein (DUF1685);(source:Araport11)	NA	54.702	20.8735	13.0721
AT1G05873	28716392	NA	NA	Natural antisense transcript overlaps with AT1G24290;(source:Araport11)		1748.93	1559.63	1659
AT1G05880	NA	NA	NA	NA	NA	NA	NA	NA
AT1G05890	837099	ARI5; ATARI5	ARIADNE 5; ARABIDOPSIS ARIADNE 5	RING/U-box superfamily protein;(source:Araport11)	NA	39.2883	47.491	49.2131
AT1G05893	28716394	NA	NA	None;(source:Araport11)		0	1.65833	1.22376
AT1G05894	3766662	NA	NA	hypothetical protein;(source:Araport11)	NA	29.1191	30.5304	19.5429
AT1G05897	28716395	NA	NA	None;(source:Araport11)		3.02062	3.82852	3.42273
AT1G05900	837100	ATNTH2; NTH2	endonuclease III 2	endonuclease III 2;(source:Araport11)	NA	0	7.67065	9.54146
AT1G05910	837101	BRAT1	Bromodomain and ATPase domain-containing protein 1	cell division cycle protein 48-related / CDC48-like protein;(source:Araport11)	Encodes an acetylated histone-binding protein BRAT1. BRAT1 forms a complex with BRP1 to prevent transcriptional silencing.	26.1019	52.7784	31.7791
AT1G05920	NA	NA	NA	NA	NA	NA	NA	NA
AT1G05927	28716400	NA	NA	Natural antisense transcript overlaps with AT1G25211;(source:Araport11)		8127.59	8571.36	8820.51
AT1G05933	28716401	NA	NA	Natural antisense transcript overlaps with AT1G25220;(source:Araport11)		837.442	929.706	1028.23
AT1G05937	28716402	NA	NA	None;(source:Araport11)		1.29146	5.78734	0
AT1G05940	837104	CAT9	cationic amino acid transporter 9	cationic amino acid transporter 9;(source:Araport11)	Encodes a member of the cationic amino acid transporter (CAT) subfamily of amino acid polyamine choline transporters.	1.19625	2.5499	0
AT1G05943	28716403	NA	NA	None;(source:Araport11)		62.4587	95.0515	53.227
AT1G05947	28716404	NA	NA	None;(source:Araport11)		0.856528	0.406395	1.1792
AT1G05950	837105	NA	NA	hypothetical protein;(source:Araport11)	NA	1.67138	2.03198	0
AT1G05953	28716405	NA	NA	None;(source:Araport11)		0.821749	4.10926	1.22376
AT1G05957	28716406	NA	NA	None;(source:Araport11)		0	0	1.01986
AT1G05960	837106	NA	NA	ARM repeat superfamily protein;(source:Araport11)	NA	12.2932	17.1828	35.8325
AT1G05963	28716407	NA	NA	None;(source:Araport11)		10.2689	15.7234	5.15635
AT1G05967	28716408	NA	NA	None;(source:Araport11)		1.75654	1.73711	4.31796
AT1G05970	837107	AIPP1; EDM3	ASI1-Immunoprecipitated Protein 1; enhanced downy mildew 3	RNA-binding (RRM/RBD/RNP motifs) family protein;(source:Araport11)	Anti-silencing factor. Forms a complex with ASI1-EDM2 that is required for expression of some nonintronic HC-TRE genes	1.72195	0	0
AT1G05973	28716409	NA	NA	Natural antisense transcript overlaps with AT1G26090;(source:Araport11)		397.171	468.805	353.206
AT1G05977	28716410	NA	NA	Natural antisense transcript overlaps with AT1G26100;(source:Araport11)		96.2368	88.2606	75.7829
AT1G05983	28716411	NA	NA	None;(source:Araport11)		1.30007	0	0.407921
AT1G05987	28716412	NA	NA	None;(source:Araport11)		69.6073	49.6444	58.9076
AT1G05990	837108	CML7; RHS1	CALMODULIN LIKE 7; ROOT HAIR SPECIFIC 1	EF hand calcium-binding protein family;(source:Araport11)	NA	0	2.52326	3.07945
AT1G05993	28716413	NA	NA	None;(source:Araport11)		0	0	0.409702
AT1G06000	837109	UGT89C1	NA	UDP-Glycosyltransferase superfamily protein;(source:Araport11)	encodes a flavonol-7-O-rhamnosyltransferase involved in the formation of rhamnosylated flavonols	3470.07	3532.75	3924.97
AT1G06002	10723079	NA	NA	Natural antisense transcript overlaps with AT1G06000;(source:Araport11)	NA	19077.7	24530.2	10082.1
AT1G06003	28716415	NA	NA	Natural antisense transcript overlaps with AT1G26500;(source:Araport11)		642.631	758.577	561.169
AT1G06007	28716416	NA	NA	None;(source:Araport11)		10.9682	6.94649	8.29565
AT1G06010	837110	NA	NA	basic leucine zipper/W2 domain protein;(source:Araport11)	NA	9.08482	3.01348	5.12631
AT1G06017	28716418	NA	NA	Natural antisense transcript overlaps with AT1G26750;(source:Araport11)		642.63	638.413	635.251
AT1G06020	NA	NA	NA	NA	NA	NA	NA	NA
AT1G06023	28716419	NA	NA	None;(source:Araport11)		3.53981	3.68522	1.77059
AT1G06027	28716420	NA	NA	None;(source:Araport11)		2.57352	2.41971	0
AT1G06030	837112	FRK2; FRK6	Fructokinase 2; Fructokinase 6	pfkB-like carbohydrate kinase family protein;(source:Araport11)	Encodes a member of the fructokinase gene family. Nomenclature according to Riggs 2017 has been adopted for the family by the community (personal communication, Boernke, Callis, Granot, Boernke, and Smeekens).	3.62766	0	1.29426
AT1G06037	28716422	NA	NA	None;(source:Araport11)		5.44916	4.20559	0
AT1G06040	837113	BBX24; STO	B-box domain protein 24; SALT TOLERANCE	B-box zinc finger family protein;(source:Araport11)	Encodes salt tolerance protein (STO) which confers salt tolerance to yeast cells. Fully complements calcineurin deficient yeast but does not encode a phosphoprotein phosphatase. Sequence has similarities to CONSTANS. STO co-localizes with COP1 and plays a role in light signaling.STO transcript levels are regulated by photoperiod and phtyohormones. STO competes with FLC in the regulation of floral…	11829.3	10343.2	16946.1
AT1G06045	28716424	NA	NA	hypothetical protein;(source:Araport11)		16395.2	16226.6	19160.3
AT1G06047	28716425	NA	NA	None;(source:Araport11)		0	1.18717	0
AT1G06050	837114	NA	NA	ENHANCED DISEASE RESISTANCE-like protein (DUF1336);(source:Araport11)	NA	0	2.03198	0
AT1G06053	28716426	NA	NA	None;(source:Araport11)		1.29762	0	0
AT1G06060	837115	NA	NA	LisH and RanBPM domains containing protein;(source:Araport11)	NA	21.0475	28.9991	21.6138
AT1G06070	837116	bZIP69	basic leucine-zipper 69	Basic-leucine zipper (bZIP) transcription factor family protein;(source:Araport11)	NA	12.3238	8.82232	29.7367
AT1G06080	NA	NA	NA	NA	NA	NA	NA	NA
AT1G06083	28716431	NA	NA	Natural antisense transcript overlaps with AT1G27300;(source:Araport11)		743.201	741.999	893.864
AT1G06100	837119	NA	NA	Fatty acid desaturase family protein;(source:Araport11)	NA	10.8274	7.57743	5.05389
AT1G06103	28716435	NA	NA	None;(source:Araport11)		0	0.399135	0
AT1G06110	837120	SKIP16	SKP1/ASK-interacting protein 16	SKP1/ASK-interacting protein 16;(source:Araport11)	NA	43.6164	50.0465	37.7618
AT1G06120	NA	NA	NA	NA	NA	NA	NA	NA
AT1G06123	28716438	NA	NA	None;(source:Araport11)		2.37611	1.21232	4.42299
AT1G06127	28716439	NA	NA	None;(source:Araport11)		0	0	0.36183
AT1G06130	NA	NA	NA	NA	NA	NA	NA	NA
AT1G06135	2745743	NA	NA	transmembrane protein;(source:Araport11)	NA	0	0.361604	0
AT1G06140	837123	MEF3	mitochondrial editing factor 3	Pentatricopeptide repeat (PPR) superfamily protein;(source:Araport11)	Encodes MEF3 (mitochondrial editing factor 3), a PPR (pentatricopeptide repeat) protein of the E domain subclass. Functions in mitochondrial RNA editing.	1.53135	1.97862	2.55076
AT1G06143	28716441	NA	NA	basic helix loop helix DNA-binding superfamily protein;(source:Araport11)		10.0172	14.8784	7.67626
AT1G06147	28716442	NA	NA	None;(source:Araport11)		1.74288	0.940483	0.34493
AT1G06148	5007666	NA	NA	hypothetical protein;(source:Araport11)	NA	6.31208	8.55271	16.4645
AT1G06150	6241227	EMB1444; LHL1	EMBRYO DEFECTIVE 1444; LONESOME HIGHWAY LIKE 1	basic helix loop helix (bHLH) DNA-binding superfamily protein;(source:Araport11)	Encodes a LHW-like protein with 79% amino acid identity to LHW.	21.8137	30.931	7.74154
AT1G06153	28716443	NA	NA	Natural antisense transcript overlaps with AT1G28390;(source:Araport11)		364.689	361.388	221.441
AT1G06160	837125	ERF59; ORA59	ethylene responsive factor 59; octadecanoid-responsive Arabidopsis AP2/ERF 59	octadecanoid-responsive AP2/ERF 59;(source:Araport11)	encodes a member of the ERF (ethylene response factor) subfamily B-3 of ERF/AP2 transcription factor family. The protein contains one AP2 domain. There are 18 members in this subfamily including ATERF-1, ATERF-2, AND ATERF-5.	103.554	166.225	120.619
AT1G06163	28716445	NA	NA	None;(source:Araport11)		3.5655	0	3.30902
AT1G06170	NA	NA	NA	NA	NA	NA	NA	NA
AT1G06173	28716446	NA	NA	None;(source:Araport11)		354.045	394.217	315.514
AT1G06180	837127	ATMYB13; ATMYBLFGN; MYB13	myb domain protein 13; myb domain protein 13	myb domain protein 13;(source:Araport11)	member of MYB3R- and R2R3- type MYB- encoding genes	15.2092	17.8364	12.1028
AT1G06190	837128	RHON1	Rho-N 1	Rho termination factor;(source:Araport11)	Encodes a novel ribonucleic acid-binding protein that interacts with the endonuclease RNase E and supports its function in processing plastid ribonucleic acids.	82.2164	94.7221	92.3039
AT1G06200	837129	NA	NA	Peptidase S24/S26A/S26B/S26C family protein;(source:Araport11)	NA	23.0892	19.2273	67.616
AT1G06203	28716450	NA	NA	None;(source:Araport11)		11.7293	14.2178	11.1376
AT1G06207	28716451	NA	NA	Natural antisense transcript overlaps with AT1G29040;(source:Araport11)		1037.77	1132.18	1182.47
AT1G06210	837130	NA	NA	ENTH/VHS/GAT family protein;(source:Araport11)	NA	21.1409	37.382	34.5874
AT1G06213	28716452	NA	NA	Natural antisense transcript overlaps with AT1G29041;(source:Araport11)		399.307	387.475	335.766
AT1G06217	28716453	NA	NA	Natural antisense transcript overlaps with AT1G29050;(source:Araport11)		7.81117	7.25461	6.55036
AT1G06220	837131	CLO; GFA1; MEE5	CLOTHO; GAMETOPHYTE FACTOR 1; MATERNAL EFFECT EMBRYO ARREST 5	Ribosomal protein S5/Elongation factor G/III/V family protein;(source:Araport11)	Encodes a protein with similarity to splicing factor Snu114. Snu114 is thought to be involved in activation of the splicosome. Loss of GFA1 function results in reduced female fertility. Approximately 50% of ovules abort due to defects in the female gametophyte. In mutant gametophytes antipodal cells express egg cell markers suggesting a defect in specification of cell fate.GFA1 is also required t…	44.6424	32.525	25.5656
AT1G06225	837132	CLE3	CLAVATA3/ESR-RELATED 3	CLAVATA3/ESR-RELATED 3;(source:Araport11)	Member of a large family of putative ligands homologous to the Clavata3 gene. Consists of a single exon.	0.878272	0	0
AT1G06227	28716454	NA	NA	Natural antisense transcript overlaps with AT1G29418;(source:Araport11)		2244.52	2082.84	2412.07
AT1G06230	837133	GTE4	global transcription factor group E4	global transcription factor group E4;(source:Araport11)	This gene is predicted to encode a bromodomain-containing protein. Plant lines expressing RNAi constructs targeted against GTE4 show some resistance to agrobacterium-mediated root transformation.	150.853	111.236	168.309
AT1G06237	28716456	NA	NA	None;(source:Araport11)		0	0.462923	0.774086
AT1G06240	837134	NA	NA	diiron containing four-helix bundle family ferritin protein, putative (Protein of unknown function DUF455);(source:Araport11)	NA	0.475156	1.21232	4.04931
AT1G06243	28716457	NA	NA	None;(source:Araport11)		0	0.462923	0.407921
AT1G06247	28716458	NA	NA	None;(source:Araport11)		0	0	0.407921
AT1G06250	837135	NA	NA	alpha/beta-Hydrolases superfamily protein;(source:Araport11)	NA	1215.51	1193.76	1043.35
AT1G06257	28716460	NA	NA	Natural antisense transcript overlaps with AT1G29420;(source:Araport11)		380.76	580.438	387.819
AT1G06260	837137	NA	NA	Cysteine proteinases superfamily protein;(source:Araport11)	Cysteine peptidase,activity detected in leaf and flower.	1210.18	1016.33	1702.97
AT1G06263	28716461	NA	NA	None;(source:Araport11)		0.37793	0	0
AT1G06265	5007667	NA	NA	Natural antisense transcript overlaps with AT1G06260;(source:Araport11)	NA	59.723	16.8457	61.7312
AT1G06270	837138	NA	NA	Pentatricopeptide repeat (PPR) superfamily protein;(source:Araport11)	NA	1.29146	3.65756	0
AT1G06280	837139	LBD2	LOB domain-containing protein 2	LOB domain-containing protein 2;(source:Araport11)	NA	0	0	0.342481
AT1G06287	28716466	NA	NA	None;(source:Araport11)		92.678	115.166	98.8116
AT1G06290	837140	ACX3; ATACX3	acyl-CoA oxidase 3	acyl-CoA oxidase 3;(source:Araport11)	Encodes an acyl-CoA oxidase with specificity for medium chain fatty acids. The mRNA is cell-to-cell mobile.	21.8196	37.142	18.6573
AT1G06293	28716467	NA	NA	None;(source:Araport11)		0.896085	3.23828	0.892781
AT1G06297	28716468	NA	NA	None;(source:Araport11)		0.75586	0	0
AT1G06307	28716470	NA	NA	None;(source:Araport11)		0.417474	0.709044	0.40464
AT1G06310	837141	ACX6	acyl-CoA oxidase 6	acyl-CoA oxidase 6;(source:Araport11)	Encodes a putative acyl-CoA oxidase. However, no transcripts have been detected for this gene and no altered phenotypes have been detected in plants mutant for this gene. This suggests that ACX6 does not significantly contribute to seedling beta-oxidation of fatty acids or indole-3-butyric acid in vivo.	1.5244	0	2.46842
AT1G06313	28716471	NA	NA	None;(source:Araport11)		0	0	2.24962
AT1G06317	28716472	NA	NA	None;(source:Araport11)		0.439136	0	0.342481
AT1G06320	NA	NA	NA	NA	NA	NA	NA	NA
AT1G06330	837144	NA	NA	Heavy metal transport/detoxification superfamily protein;(source:Araport11)	NA	47.4711	49.1006	22.0419
AT1G06333	28716475	NA	NA	None;(source:Araport11)		0.938662	0	2.0232
AT1G06337	28716476	NA	NA	Natural antisense transcript overlaps with AT1G30475;(source:Araport11)		105.587	128.584	76.182
AT1G06340	NA	NA	NA	NA	NA	NA	NA	NA
AT1G06343	28716477	NA	NA	None;(source:Araport11)		3.51309	0	0
AT1G06350	NA	NA	NA	NA	NA	NA	NA	NA
AT1G06360	837147	NA	NA	Fatty acid desaturase family protein;(source:Araport11)	NA	7.63212	3.65756	0
AT1G06377	28716483	NA	NA	None;(source:Araport11)		0	2.41971	0
AT1G06380	837149	NA	NA	Ribosomal protein L1p/L10e family;(source:Araport11)	NA	51.5936	52.8087	59.5622
AT1G06390	837150	ATGSK1; ATSK2-3; ATSK22; BIL2; GSK1; SK22	A. THALIANA SHAGGY-LIKE KINASE GROUP 2 3; SHAGGY-LIKE PROTEIN KINASE 22; BIN2-LIKE 2; GSK3/SHAGGY-like protein kinase 1; SHAGGY-LIKE PROTEIN KINASE 22	GSK3/SHAGGY-like protein kinase 1;(source:Araport11)	encodes a GSK3/shaggy-like protein kinase. Gene expression is induced by NaCl and ABA but not KCl, suggesting that this gene may be involved in response to osmotic stress. This protein can interact with the BZR1 protein involved in brassinosteroid-mediated signaling in a Y2H assay and promotes BZR1 phosphorylation in protoplasts.	603.26	784.129	850.267
AT1G06397	28716487	NA	NA	None;(source:Araport11)		2.89126	2.116	2.74865
AT1G06400	837151	ARA-2; ARA2; ATRAB11E; ATRABA1A	ARABIDOPSIS THALIANA RAB GTPASE HOMOLOG A1A	Ras-related small GTP-binding family protein;(source:Araport11)	small GTP-binding protein (ara-2).RabGTPase functioning in anterograde trafficking from trans-Golgi network/early endosomal compartments to the plasma membrane as well as in responses to salinity stress.	732.079	737.855	846.187
[truncated: 28,462 more rows]

## Sheet: Cluster_size
Cluster	Gene Number at FDR < 0.05 (Benjamini-Hochberg Correction)	Gene number at p-value < 0.2
[truncated: 101 more rows]
