# Supplementary material for: Systematic characterization of photoperiodic gene expression patterns reveals diverse seasonal transcriptional systems in Arabidopsis
Source: PLoS Biol. 2023 Sep 12;21(9):e3002283. doi: 10.1371/journal.pbio.3002283 (PMC10497145; doi:10.1371/journal.pbio.3002283)
Supplement: S6 Data — (XLSX) [file pbio.3002283.s018.xlsx]

## Sheet: Table_of_content
S6 Data. GSEA and GO enrichment data of the gene subgroups
SHEET	Content
GSEA_GO_SDLD	ClusterProfiler output of Gene Set Enrichment Analysis of all GO terms with rDEI(SD versus LD) as metric up till adjusted-p < 0.5 (Benjamini-Hochberg)
GSEA_GO_EQLD	ClusterProfiler output of Gene Set Enrichment Analysis of all GO terms with rDEI(EQ versus LD) as metric up till adjusted-p < 0.5 (Benjamini-Hochberg)
GSEA_GO_EQSD	ClusterProfiler output of Gene Set Enrichment Analysis of all GO terms with rDEI(EQ versus SD) as metric up till adjusted-p < 0.5 (Benjamini-Hochberg)
GSEA_KEGG_SDLD	ClusterProfiler output of Gene Set Enrichment Analysis of all KEGG terms with rDEI(SD versus LD) as metric up till adjusted-p < 0.5 (Benjamini-Hochberg)
GSEA_KEGG_EQLD	ClusterProfiler output of Gene Set Enrichment Analysis of all KEGG terms with rDEI(EQ versus LD) as metric up till adjusted-p < 0.5 (Benjamini-Hochberg)
GSEA_KEGG_EQSD	ClusterProfiler output of Gene Set Enrichment Analysis of all KEGG terms with rDEI(EQ versus SD) as metric up till adjusted-p < 0.5 (Benjamini-Hochberg)
GO_KEGG_term_enrichment	ClusterProfiler output of all GO term and KEGG term enrichment for the 19 major subgroups up till adjusted-p < 0.5 (Benjamini-Hochberg)

## Sheet: GSEA_GO_SDLD
ID	Description	setSize	enrichmentScore	NES	pvalue	p.adjust	qvalue	rank	leading_edge	core_enrichment
GO:0036294	cellular response to decreased oxygen levels	195	0.416147	1.79518	1.11942e-06	0.000383403	0.000367348	4719	tags=45%, list=24%, signal=35%	AT5G59820/AT1G19530/AT5G20230/AT5G20150/AT3G46230/AT4G30280/AT5G25250/AT5G64905/AT4G23570/AT1G33055/AT4G32480/AT3G30775/AT1G30720/AT1G53620/AT1G68690/AT4G01250/AT2G41100/AT1G59860/AT1G17290/AT5G66650/AT4G24570/AT1G03610/AT3G60520/AT5G41080/AT1G35140/AT4G17230/AT4G24230/AT5G57560/AT4G34150/AT4G24110/AT2G46400/AT2G26560/AT3G08720/AT1G74940/AT4G38470/AT5G19230/AT3G25250/AT5G57220/AT3G49780/AT3G02040…
GO:0071453	cellular response to oxygen levels	195	0.416147	1.79518	1.11942e-06	0.000383403	0.000367348	4719	tags=45%, list=24%, signal=35%	AT5G59820/AT1G19530/AT5G20230/AT5G20150/AT3G46230/AT4G30280/AT5G25250/AT5G64905/AT4G23570/AT1G33055/AT4G32480/AT3G30775/AT1G30720/AT1G53620/AT1G68690/AT4G01250/AT2G41100/AT1G59860/AT1G17290/AT5G66650/AT4G24570/AT1G03610/AT3G60520/AT5G41080/AT1G35140/AT4G17230/AT4G24230/AT5G57560/AT4G34150/AT4G24110/AT2G46400/AT2G26560/AT3G08720/AT1G74940/AT4G38470/AT5G19230/AT3G25250/AT5G57220/AT3G49780/AT3G02040…
GO:0071456	cellular response to hypoxia	193	0.416982	1.79515	5.18135e-07	0.000383403	0.000367348	4719	tags=46%, list=24%, signal=35%	AT5G59820/AT1G19530/AT5G20230/AT5G20150/AT3G46230/AT4G30280/AT5G25250/AT5G64905/AT4G23570/AT1G33055/AT4G32480/AT3G30775/AT1G30720/AT1G53620/AT1G68690/AT4G01250/AT2G41100/AT1G59860/AT1G17290/AT5G66650/AT4G24570/AT1G03610/AT3G60520/AT5G41080/AT1G35140/AT4G17230/AT4G24230/AT5G57560/AT4G34150/AT4G24110/AT2G46400/AT2G26560/AT3G08720/AT1G74940/AT4G38470/AT5G19230/AT3G25250/AT5G57220/AT3G49780/AT3G02040…
GO:0001666	response to hypoxia	263	0.378703	1.6846	9.79229e-07	0.000383403	0.000367348	4614	tags=40%, list=23%, signal=31%	AT5G59820/AT1G19530/AT5G49690/AT5G20230/AT5G20150/AT3G46230/AT4G30280/AT5G25250/AT5G64905/AT4G23570/AT1G33055/AT4G32480/AT3G30775/AT1G30720/AT1G26420/AT1G53620/AT5G44260/AT1G68690/AT4G01250/AT2G41100/AT1G59860/AT1G17290/AT5G66650/AT4G24570/AT1G03610/AT3G60520/AT3G19760/AT2G31810/AT5G41080/AT1G35140/AT4G17230/AT4G24230/AT5G57560/AT4G34150/AT4G24110/AT2G46400/AT2G26560/AT3G08720/AT1G74940/AT4G38470…
GO:0070482	response to oxygen levels	270	0.376672	1.68592	1.78267e-06	0.000488453	0.000467999	4614	tags=39%, list=23%, signal=31%	AT5G59820/AT1G19530/AT5G49690/AT5G20230/AT5G20150/AT3G46230/AT4G30280/AT5G25250/AT5G64905/AT4G23570/AT1G33055/AT4G32480/AT3G30775/AT1G30720/AT1G26420/AT1G53620/AT5G44260/AT1G68690/AT4G01250/AT2G41100/AT1G59860/AT1G17290/AT5G66650/AT4G24570/AT1G03610/AT3G60520/AT3G19760/AT2G31810/AT5G41080/AT1G35140/AT4G17230/AT4G24230/AT5G57560/AT4G34150/AT4G24110/AT2G46400/AT2G26560/AT3G08720/AT1G74940/AT4G38470…
GO:0036293	response to decreased oxygen levels	269	0.376837	1.68761	2.7908e-06	0.000637233	0.000610549	4614	tags=39%, list=23%, signal=31%	AT5G59820/AT1G19530/AT5G49690/AT5G20230/AT5G20150/AT3G46230/AT4G30280/AT5G25250/AT5G64905/AT4G23570/AT1G33055/AT4G32480/AT3G30775/AT1G30720/AT1G26420/AT1G53620/AT5G44260/AT1G68690/AT4G01250/AT2G41100/AT1G59860/AT1G17290/AT5G66650/AT4G24570/AT1G03610/AT3G60520/AT3G19760/AT2G31810/AT5G41080/AT1G35140/AT4G17230/AT4G24230/AT5G57560/AT4G34150/AT4G24110/AT2G46400/AT2G26560/AT3G08720/AT1G74940/AT4G38470…
GO:0009812	flavonoid metabolic process	124	-0.491446	-1.84323	5.2562e-06	0.00102871	0.000985637	3894	tags=33%, list=20%, signal=27%	AT1G25425/AT4G27560/AT2G32950/AT4G00040/AT5G07990/AT5G13930/AT3G23530/AT3G23810/AT4G34135/AT3G52370/AT2G36970/AT3G51240/AT5G61820/AT5G47740/AT3G45070/AT5G47990/AT2G16890/AT2G47460/AT5G63590/AT2G33620/AT5G17220/AT5G08640/AT2G30760/AT3G06035/AT1G80120/AT4G23740/AT5G63595/AT3G55120/AT5G54060/AT1G15210/AT4G27570/AT1G61720/AT1G64390/AT1G09530/AT1G30530/AT1G28610/AT3G62610/AT5G05270/AT4G01080/AT5G08260…
GO:0009642	response to light intensity	338	0.313966	1.44443	0.000172012	0.028107	0.0269301	3958	tags=25%, list=20%, signal=20%	AT5G59820/AT3G13450/AT5G54190/AT5G20230/AT3G47340/AT5G57050/AT5G42900/AT1G76590/AT1G21400/AT5G05870/AT2G44790/AT1G08830/AT2G39570/AT3G45730/AT3G48390/AT3G47860/AT4G15400/AT1G13650/AT2G36835/AT1G07350/AT1G58180/AT2G41100/AT2G02710/AT2G26300/AT4G17490/AT3G06850/AT1G03610/AT1G17420/AT1G22730/AT5G57655/AT3G29670/AT1G76410/AT4G24230/AT2G15960/AT3G03630/AT5G48790/AT5G58090/AT1G18660/AT5G18080/AT2G32090…
GO:0002376	immune system process	469	0.295026	1.3885	0.000184645	0.028107	0.0269301	4074	tags=28%, list=21%, signal=23%	AT5G13340/AT2G13800/AT1G61440/AT5G21960/AT1G08030/AT1G18570/AT1G61360/AT5G64900/AT1G64460/AT5G61560/AT1G20580/AT3G46690/AT4G20010/AT1G51940/AT2G29720/AT5G64905/AT3G12830/AT1G61490/AT4G12470/AT1G26420/AT1G05340/AT3G28850/AT3G03300/AT5G66480/AT3G07195/AT3G45290/AT1G68690/AT1G36640/AT4G01740/AT3G26220/AT1G02860/AT4G03460/AT5G05680/AT3G20600/AT1G21880/AT1G17980/AT3G62570/AT5G47850/AT4G24180/AT3G25240…
GO:0009723	response to ethylene	210	0.344277	1.50561	0.000571557	0.0783034	0.0750244	4369	tags=34%, list=22%, signal=27%	AT1G77110/AT5G54190/AT3G60260/AT3G16350/AT2G41640/AT5G64900/AT1G64460/AT3G50480/AT3G45410/AT5G06100/AT2G01930/AT3G01015/AT3G51430/AT1G73066/AT1G58180/AT3G51440/AT4G17490/AT5G24520/AT1G13960/AT1G58440/AT4G24180/AT2G07180/AT1G76410/AT4G16110/AT5G22310/AT3G51770/AT4G15260/AT4G20380/AT1G66350/AT5G64430/AT3G16770/AT1G04310/AT5G10200/AT2G33710/AT3G51040/AT5G65280/AT1G25490/AT1G25560/AT5G18630/AT5G35220…
GO:0006857	oligopeptide transport	23	0.649542	1.91084	0.00115172	0.121373	0.116291	937	tags=26%, list=5%, signal=25%	AT5G46050/AT2G02040/AT3G45680/AT4G27730/AT4G39650/AT5G64410
GO:0015833	peptide transport	23	0.649542	1.91084	0.00115172	0.121373	0.116291	937	tags=26%, list=5%, signal=25%	AT5G46050/AT2G02040/AT3G45680/AT4G27730/AT4G39650/AT5G64410
GO:0007018	microtubule-based movement	44	-0.558201	-1.7585	0.00100161	0.121373	0.116291	3709	tags=48%, list=19%, signal=39%	AT3G16060/AT3G63480/AT3G54870/AT5G27950/AT1G09170/AT2G22610/AT5G10470/AT5G23910/AT3G10180/AT1G12430/AT2G47500/AT3G19050/AT1G18550/AT3G43210/AT3G44730/AT5G06670/AT4G38950/AT1G55550/AT1G20060/AT2G37420/AT4G27180
GO:0009646	response to absence of light	46	0.500069	1.71592	0.00227337	0.183207	0.175535	1453	tags=26%, list=7%, signal=24%	AT3G13450/AT5G54190/AT5G20230/AT3G47340/AT5G42900/AT1G21400/AT3G48390/AT4G15400/AT2G41100/AT3G06850/AT1G22730/AT4G24230
GO:0072524	pyridine-containing compound metabolic process	54	-0.519548	-1.68291	0.00193276	0.183207	0.175535	1646	tags=22%, list=8%, signal=20%	AT4G28220/AT5G13420/AT1G12230/AT1G24280/AT1G54340/AT5G13110/AT3G16050/AT3G27300/AT2G01220/AT2G23420/AT3G21070/AT5G24420
GO:0045491	xylan metabolic process	55	-0.516141	-1.67743	0.00219434	0.183207	0.175535	2795	tags=31%, list=14%, signal=27%	AT3G03210/AT5G54690/AT1G29500/AT5G01360/AT5G67210/AT2G37720/AT5G61840/AT5G09730/AT3G42960/AT3G46890/AT2G38320/AT2G37090/AT3G45010/AT4G09990/AT1G77130/AT5G46340/AT2G28760
GO:0044282	small molecule catabolic process	185	0.34265	1.47112	0.00201513	0.183207	0.175535	1298	tags=16%, list=7%, signal=15%	AT3G13450/AT3G10370/AT1G08630/AT3G47340/AT4G33150/AT1G36060/AT1G21400/AT3G17940/AT4G16210/AT5G58220/AT5G09290/AT1G17160/AT1G64660/AT1G13460/AT3G30775/AT5G28050/AT4G32520/AT2G31350/AT3G47680/AT1G03090/AT1G17290/AT1G21540/AT1G65580/AT1G48430/AT2G19800/AT1G36580/AT3G45300/AT4G34030/AT5G57655
GO:0045492	xylan biosynthetic process	34	-0.571167	-1.68892	0.00270152	0.19826	0.189958	2795	tags=35%, list=14%, signal=30%	AT3G03210/AT5G54690/AT5G01360/AT5G67210/AT2G37720/AT5G61840/AT2G38320/AT2G37090/AT4G09990/AT1G77130/AT5G46340/AT2G28760
GO:0009813	flavonoid biosynthetic process	84	-0.449862	-1.5806	0.00274959	0.19826	0.189958	3834	tags=30%, list=19%, signal=24%	AT4G00040/AT5G07990/AT5G13930/AT3G23530/AT3G23810/AT4G34135/AT3G52370/AT3G51240/AT5G47740/AT2G16890/AT2G47460/AT5G63590/AT5G17220/AT5G08640/AT2G30760/AT3G06035/AT5G63595/AT3G55120/AT5G54060/AT1G15210/AT1G61720/AT1G64390/AT1G30530/AT3G62610/AT5G05270
GO:0032880	regulation of protein localization	20	0.641541	1.82259	0.00349393	0.225994	0.216531	3390	tags=60%, list=17%, signal=50%	AT2G18840/AT5G08120/AT4G16515/AT3G62560/AT4G30260/AT5G24520/AT5G23040/AT4G18710/AT1G56330/AT5G61010/AT4G02080/AT3G30350
GO:0061025	membrane fusion	54	0.471528	1.67087	0.00408089	0.225994	0.216531	4085	tags=44%, list=21%, signal=35%	AT1G48240/AT2G36900/AT1G16240/AT1G11250/AT4G22150/AT4G17730/AT5G61210/AT2G45200/AT1G26670/AT3G17440/AT1G15880/AT1G11890/AT4G32150/AT5G08080/AT3G09740/AT2G35190/AT5G16830/AT1G79590/AT5G45160/AT5G05760/AT3G11820/AT1G08350/AT3G61450/AT5G48030
GO:0019362	pyridine nucleotide metabolic process	47	-0.521219	-1.66942	0.00447773	0.225994	0.216531	1646	tags=23%, list=8%, signal=22%	AT4G28220/AT5G13420/AT1G12230/AT1G24280/AT1G54340/AT5G13110/AT3G27300/AT2G01220/AT2G23420/AT3G21070/AT5G24420
GO:0046496	nicotinamide nucleotide metabolic process	47	-0.521219	-1.66942	0.00447773	0.225994	0.216531	1646	tags=23%, list=8%, signal=22%	AT4G28220/AT5G13420/AT1G12230/AT1G24280/AT1G54340/AT5G13110/AT3G27300/AT2G01220/AT2G23420/AT3G21070/AT5G24420
GO:0070918	small regulatory ncRNA processing	50	0.462909	1.61242	0.00390181	0.225994	0.216531	1836	tags=26%, list=9%, signal=24%	AT2G28380/AT2G13540/AT4G20920/AT1G54440/AT4G11130/AT1G09700/AT2G05370/AT3G03300/AT5G53060/AT5G44200/AT1G09060/AT3G23780/AT5G42920
GO:0009742	brassinosteroid mediated signaling pathway	60	0.435385	1.54761	0.00461886	0.225994	0.216531	3136	tags=30%, list=16%, signal=25%	AT1G02100/AT5G58220/AT1G13460/AT4G15400/AT4G18710/AT2G46400/AT4G35230/AT4G39070/AT4G00710/AT3G20810/AT5G02800/AT3G21650/AT4G18890/AT2G42580/AT5G10450/AT1G50030/AT2G13790/AT3G57180
GO:0043401	steroid hormone mediated signaling pathway	60	0.435385	1.54761	0.00461886	0.225994	0.216531	3136	tags=30%, list=16%, signal=25%	AT1G02100/AT5G58220/AT1G13460/AT4G15400/AT4G18710/AT2G46400/AT4G35230/AT4G39070/AT4G00710/AT3G20810/AT5G02800/AT3G21650/AT4G18890/AT2G42580/AT5G10450/AT1G50030/AT2G13790/AT3G57180
GO:0071383	cellular response to steroid hormone stimulus	60	0.435385	1.54761	0.00461886	0.225994	0.216531	3136	tags=30%, list=16%, signal=25%	AT1G02100/AT5G58220/AT1G13460/AT4G15400/AT4G18710/AT2G46400/AT4G35230/AT4G39070/AT4G00710/AT3G20810/AT5G02800/AT3G21650/AT4G18890/AT2G42580/AT5G10450/AT1G50030/AT2G13790/AT3G57180
GO:0016192	vesicle-mediated transport	408	0.275466	1.29154	0.00401375	0.225994	0.216531	4209	tags=29%, list=21%, signal=24%	AT1G04440/AT3G11730/AT1G48240/AT2G13800/AT2G36900/AT1G03930/AT3G15380/AT2G18840/AT3G19770/AT1G10630/AT1G16240/AT5G06140/AT3G62560/AT5G52210/AT5G16280/AT2G24765/AT1G50120/AT4G28880/AT5G51430/AT5G25250/AT3G51890/AT4G01810/AT4G15780/AT5G04920/AT4G29658/AT5G46750/AT1G02010/AT5G54310/AT1G16920/AT1G20760/AT5G46330/AT1G48440/AT1G11250/AT1G63110/AT5G11490/AT4G30260/AT1G59610/AT4G17730/AT3G60190/AT5G22360…
GO:0006829	zinc ion transport	21	-0.634171	-1.74978	0.0059764	0.262132	0.251155	2064	tags=43%, list=10%, signal=38%	AT2G30080/AT3G58810/AT2G48020/AT1G51610/AT4G19690/AT3G08650/AT5G62160/AT1G10970/AT4G33020
GO:0009063	cellular amino acid catabolic process	73	0.413067	1.51413	0.00578678	0.262132	0.251155	2476	tags=26%, list=12%, signal=23%	AT3G13450/AT1G08630/AT3G47340/AT4G33150/AT1G21400/AT1G64660/AT3G30775/AT4G32520/AT3G47680/AT1G03090/AT1G17290/AT1G21540/AT3G45300/AT4G34030/AT5G07440/AT2G43400/AT4G08900/AT5G54080/AT1G70580
GO:0048284	organelle fusion	69	0.404861	1.46683	0.00612278	0.262132	0.251155	3629	tags=35%, list=18%, signal=29%	AT1G48240/AT2G36900/AT1G16240/AT1G19520/AT1G11250/AT4G17730/AT4G33050/AT3G10000/AT2G45200/AT1G26670/AT3G17440/AT1G15880/AT1G11890/AT5G08080/AT3G09740/AT2G35190/AT3G52140/AT5G16830/AT1G79590/AT5G45160/AT1G76110/AT4G30930/AT5G05760/AT3G11820
GO:0071669	plant-type cell wall organization or biogenesis	428	-0.310573	-1.31697	0.00556404	0.262132	0.251155	4245	tags=28%, list=21%, signal=23%	AT2G41290/AT5G60720/AT5G47820/AT3G54590/AT4G02270/AT3G03680/AT4G14760/AT1G55210/AT1G31420/AT1G14390/AT4G30460/AT1G49200/AT3G47380/AT4G37800/AT3G54580/AT1G05870/AT4G39010/AT1G10460/AT5G49800/AT2G41610/AT3G23300/AT3G16870/AT4G02100/AT2G38650/AT3G28550/AT1G48330/AT5G06640/AT5G02620/AT2G39700/AT3G23810/AT5G19390/AT2G41770/AT4G24700/AT1G28470/AT5G47530/AT4G13390/AT1G08200/AT1G08340/AT5G65590/AT5G65810…
GO:0045834	positive regulation of lipid metabolic process	28	0.549968	1.70577	0.00741637	0.307892	0.294999	3493	tags=39%, list=18%, signal=32%	AT1G36060/AT5G10280/AT1G13460/AT5G06130/AT1G79700/AT3G47600/AT2G47710/AT1G50030/AT1G65690/AT3G57180/AT4G34100
GO:0042886	amide transport	37	0.489221	1.62491	0.00848526	0.317191	0.303909	937	tags=22%, list=5%, signal=21%	AT5G46050/AT2G02040/AT2G34690/AT3G45680/AT4G27730/AT4G39650/AT1G21360/AT5G64410
GO:0090174	organelle membrane fusion	44	0.470077	1.6023	0.00982665	0.317191	0.303909	4085	tags=45%, list=21%, signal=36%	AT1G48240/AT2G36900/AT1G16240/AT1G11250/AT4G17730/AT2G45200/AT1G26670/AT3G17440/AT1G15880/AT1G11890/AT5G08080/AT3G09740/AT2G35190/AT5G16830/AT1G79590/AT5G45160/AT5G05760/AT3G11820/AT3G61450/AT5G48030
GO:0010311	lateral root formation	42	-0.50741	-1.5891	0.00999976	0.317191	0.303909	1385	tags=17%, list=7%, signal=16%	AT3G05090/AT3G20860/AT4G37070/AT1G49430/AT1G26960/AT3G53180/AT5G57390
GO:0006403	RNA localization	46	0.45599	1.56467	0.0101872	0.317191	0.303909	2509	tags=28%, list=13%, signal=25%	AT5G16790/AT3G10650/AT3G20430/AT4G10970/AT1G54440/AT1G63540/AT5G37720/AT2G45000/AT5G05680/AT3G27100/AT5G42920/AT1G14850/AT5G59950
GO:0009694	jasmonic acid metabolic process	45	-0.488967	-1.54708	0.00977863	0.317191	0.303909	3896	tags=33%, list=20%, signal=27%	AT4G29010/AT1G55020/AT4G09900/AT5G58310/AT3G25770/AT1G76690/AT3G25780/AT2G35690/AT2G46370/AT5G63980/AT3G45140/AT2G06050/AT1G67560/AT1G72520/AT3G10870
GO:0048545	response to steroid hormone	61	0.41876	1.50065	0.00807425	0.317191	0.303909	3136	tags=30%, list=16%, signal=25%	AT1G02100/AT5G58220/AT1G13460/AT4G15400/AT4G18710/AT2G46400/AT4G35230/AT4G39070/AT4G00710/AT3G20810/AT5G02800/AT3G21650/AT4G18890/AT2G42580/AT5G10450/AT1G50030/AT2G13790/AT3G57180
GO:0009636	response to toxic substance	135	-0.380825	-1.44235	0.00945306	0.317191	0.303909	4459	tags=36%, list=23%, signal=28%	AT2G29450/AT3G43800/AT2G40610/AT3G48170/AT1G80460/AT3G49580/AT2G41530/AT2G29490/AT1G27130/AT1G78380/AT2G30870/AT5G35750/AT1G19570/AT2G29440/AT3G49570/AT5G44070/AT1G78370/AT1G59670/AT1G17170/AT3G01090/AT1G20630/AT3G23560/AT1G59700/AT3G23550/AT3G29200/AT5G24660/AT4G21903/AT2G46370/AT3G58810/AT1G02950/AT1G53680/AT2G29420/AT1G22440/AT5G38030/AT5G17450/AT1G27140/AT5G41370/AT1G32780/AT5G17220/AT1G71870…
GO:0010565	regulation of cellular ketone metabolic process	94	0.373334	1.42787	0.00991621	0.317191	0.303909	2048	tags=20%, list=10%, signal=18%	AT1G69040/AT1G36060/AT2G24130/AT1G68320/AT2G41640/AT5G10280/AT1G13460/AT3G47860/AT2G04650/AT4G13040/AT1G02860/AT5G62570/AT1G30010/AT4G25800/AT1G79700/AT4G20380/AT3G47450/AT5G15190/AT3G09830
GO:0016050	vesicle organization	90	0.368678	1.41293	0.00896358	0.317191	0.303909	3629	tags=39%, list=18%, signal=32%	AT1G48240/AT2G36900/AT1G16240/AT3G62560/AT4G01810/AT5G46750/AT1G11250/AT4G17730/AT4G25940/AT2G45200/AT1G26670/AT3G10640/AT3G17440/AT1G15880/AT1G56330/AT1G11890/AT5G08080/AT2G27460/AT1G05020/AT5G10410/AT3G09740/AT2G35190/AT2G25430/AT2G30050/AT4G40080/AT5G16830/AT1G79590/AT3G62080/AT4G32285/AT5G61010/AT4G02080/AT1G15130/AT5G05760/AT3G07100/AT3G11820
GO:0007005	mitochondrion organization	133	-0.373061	-1.41162	0.00954723	0.317191	0.303909	3793	tags=29%, list=19%, signal=24%	AT5G05520/AT5G62270/AT5G22350/AT1G52620/AT3G10140/AT3G62810/AT1G14450/AT2G18330/AT3G18770/AT3G11070/AT3G44370/AT5G51040/AT3G57090/AT1G04070/AT1G14830/AT3G27280/AT2G01440/AT3G61960/AT3G03060/AT2G39725/AT5G19620/AT2G40810/AT2G35790/AT1G79010/AT1G11870/AT2G31260/AT5G64400/AT1G17350/AT2G29020/AT4G33650/AT4G01400/AT1G61570/AT1G68730/AT5G62050/AT1G52825/AT2G46455/AT1G13900/AT5G27540/AT2G46090
GO:0031047	gene silencing by RNA	90	0.366637	1.40511	0.00950032	0.317191	0.303909	3194	tags=28%, list=16%, signal=23%	AT2G28380/AT2G13540/AT2G35160/AT4G20920/AT1G08830/AT1G54440/AT4G11130/AT1G09700/AT2G05370/AT1G71800/AT3G03300/AT3G61590/AT5G53060/AT5G44200/AT1G09060/AT3G23780/AT5G42920/AT4G16280/AT1G31290/AT1G17760/AT4G25500/AT2G28190/AT5G13010/AT2G45620/AT2G43410
GO:0006906	vesicle fusion	40	0.475395	1.59005	0.0111461	0.322174	0.308683	3629	tags=42%, list=18%, signal=35%	AT1G48240/AT2G36900/AT1G16240/AT1G11250/AT4G17730/AT2G45200/AT1G26670/AT3G17440/AT1G15880/AT1G11890/AT5G08080/AT3G09740/AT2G35190/AT5G16830/AT1G79590/AT5G05760/AT3G11820
GO:0006486	protein glycosylation	106	-0.380393	-1.39203	0.0117582	0.322174	0.308683	3936	tags=33%, list=20%, signal=27%	AT1G61790/AT2G25300/AT5G38460/AT3G26445/AT2G45790/AT5G37000/AT2G35710/AT2G35520/AT4G38240/AT3G14960/AT2G05320/AT1G08660/AT3G45040/AT1G80290/AT3G48820/AT1G05170/AT5G61840/AT4G13990/AT3G03650/AT4G21150/AT1G32930/AT3G42180/AT2G44660/AT4G32120/AT2G01480/AT1G02145/AT1G17270/AT5G07630/AT2G26100/AT2G35610/AT1G34270/AT4G26940/AT1G14080/AT2G32430/AT2G32750
GO:0043413	macromolecule glycosylation	106	-0.380393	-1.39203	0.0117582	0.322174	0.308683	3936	tags=33%, list=20%, signal=27%	AT1G61790/AT2G25300/AT5G38460/AT3G26445/AT2G45790/AT5G37000/AT2G35710/AT2G35520/AT4G38240/AT3G14960/AT2G05320/AT1G08660/AT3G45040/AT1G80290/AT3G48820/AT1G05170/AT5G61840/AT4G13990/AT3G03650/AT4G21150/AT1G32930/AT3G42180/AT2G44660/AT4G32120/AT2G01480/AT1G02145/AT1G17270/AT5G07630/AT2G26100/AT2G35610/AT1G34270/AT4G26940/AT1G14080/AT2G32430/AT2G32750
GO:0044550	secondary metabolite biosynthetic process	155	-0.356999	-1.38358	0.0116619	0.322174	0.308683	4697	tags=35%, list=24%, signal=27%	AT5G23010/AT1G76790/AT3G19450/AT1G64670/AT3G11670/AT3G13432/AT2G05440/AT5G60720/AT1G62570/AT4G34050/AT4G00040/AT1G04220/AT5G13930/AT3G49680/AT1G24100/AT1G07890/AT2G43100/AT3G53260/AT3G32980/AT4G30530/AT2G37040/AT5G66390/AT5G13580/AT1G08340/AT5G44070/AT3G10340/AT1G16400/AT1G66230/AT4G15415/AT5G07690/AT2G30770/AT1G62540/AT1G51840/AT3G16340/AT1G65860/AT4G23690/AT1G04680/AT4G37980/AT4G39940/AT2G39220…
GO:0007017	microtubule-based process	177	-0.347497	-1.36989	0.0111789	0.322174	0.308683	3891	tags=29%, list=20%, signal=23%	AT1G03780/AT3G05330/AT3G16060/AT3G63480/AT3G08680/AT3G54870/AT5G62500/AT5G27950/AT1G09170/AT3G23090/AT1G08780/AT4G32830/AT1G61210/AT4G26760/AT3G17840/AT5G42080/AT2G22610/AT5G01840/AT4G01370/AT2G01910/AT5G10470/AT2G29550/AT5G23910/AT5G26910/AT1G53510/AT3G10180/AT1G12430/AT3G25580/AT2G47500/AT3G20860/AT3G55005/AT5G28290/AT2G07340/AT5G67270/AT4G23740/AT4G28540/AT3G19050/AT1G18550/AT5G14790/AT3G43210…
GO:0042180	cellular ketone metabolic process	141	0.330768	1.36818	0.0108119	0.322174	0.308683	2048	tags=17%, list=10%, signal=15%	AT3G10370/AT1G69040/AT1G36060/AT2G24130/AT1G68320/AT2G41640/AT5G10280/AT1G13460/AT3G47860/AT1G19140/AT2G31350/AT2G04650/AT4G13040/AT5G08740/AT1G02860/AT5G62570/AT1G30010/ATCG01070/AT4G25800/AT1G79700/AT4G20380/AT3G47450/AT5G15190/AT3G09830
GO:0090151	establishment of protein localization to mitochondrial membrane	21	-0.602387	-1.66208	0.0136349	0.327001	0.313308	1524	tags=38%, list=8%, signal=35%	AT3G11070/AT3G44370/AT5G19620/AT1G61570/AT5G62050/AT2G46455/AT1G13900/AT2G46090
GO:0051205	protein insertion into membrane	25	-0.569607	-1.61915	0.0140733	0.327001	0.313308	482	tags=32%, list=2%, signal=31%	AT3G11070/AT3G44370/AT5G19620/AT1G61570/AT5G62050/AT2G46455/AT1G13900/AT2G46090
GO:0010187	negative regulation of seed germination	22	0.560764	1.61606	0.0131194	0.327001	0.313308	2590	tags=27%, list=13%, signal=24%	AT1G36060/AT1G03790/AT5G47610/AT1G66350/AT4G26150/AT2G23070
GO:0060341	regulation of cellular localization	30	0.50405	1.59955	0.0131412	0.327001	0.313308	1423	tags=30%, list=7%, signal=28%	AT2G18840/AT5G08120/AT4G16515/AT3G62560/AT4G30260/AT5G24520/AT5G23040/AT3G47700/AT4G18710
GO:0006405	RNA export from nucleus	39	0.463176	1.55077	0.0162354	0.327001	0.313308	2902	tags=33%, list=15%, signal=29%	AT5G16790/AT3G10650/AT3G20430/AT4G10970/AT1G63540/AT5G37720/AT2G45000/AT5G05680/AT3G27100/AT5G42920/AT1G14850/AT5G59950/AT3G06290
GO:0070585	protein localization to mitochondrion	44	-0.478812	-1.5084	0.0158675	0.327001	0.313308	482	tags=23%, list=2%, signal=22%	AT3G11070/AT3G44370/AT1G04070/AT5G19620/AT1G61570/AT1G68730/AT5G62050/AT2G46455/AT1G13900/AT2G46090
GO:0072655	establishment of protein localization to mitochondrion	44	-0.478812	-1.5084	0.0158675	0.327001	0.313308	482	tags=23%, list=2%, signal=22%	AT3G11070/AT3G44370/AT1G04070/AT5G19620/AT1G61570/AT1G68730/AT5G62050/AT2G46455/AT1G13900/AT2G46090
GO:0072527	pyrimidine-containing compound metabolic process	40	-0.482769	-1.48899	0.0151303	0.327001	0.313308	624	tags=15%, list=3%, signal=15%	AT3G17810/AT4G09320/AT3G20330/AT4G20320/AT3G07800/AT5G64370
GO:0006839	mitochondrial transport	50	-0.462216	-1.48751	0.0158782	0.327001	0.313308	745	tags=22%, list=4%, signal=21%	AT3G11070/AT3G44370/AT1G04070/AT5G19620/AT5G46800/AT1G61570/AT1G68730/AT5G62050/AT2G46455/AT1G13900/AT2G46090
GO:0010102	lateral root morphogenesis	56	-0.44722	-1.45226	0.0140935	0.327001	0.313308	1995	tags=16%, list=10%, signal=14%	AT4G12550/AT3G05090/AT3G20860/AT4G37070/AT1G49430/AT3G18485/AT1G26960/AT3G53180/AT5G57390
GO:0071367	cellular response to brassinosteroid stimulus	63	0.397823	1.43597	0.0154106	0.327001	0.313308	3136	tags=29%, list=16%, signal=24%	AT1G02100/AT5G58220/AT1G13460/AT4G15400/AT4G18710/AT2G46400/AT4G35230/AT4G39070/AT4G00710/AT3G20810/AT5G02800/AT3G21650/AT4G18890/AT2G42580/AT5G10450/AT1G50030/AT2G13790/AT3G57180
GO:0010410	hemicellulose metabolic process	90	-0.402577	-1.43344	0.0142321	0.327001	0.313308	2458	tags=23%, list=12%, signal=21%	AT5G54690/AT3G23730/AT1G29500/AT5G01360/AT5G67210/AT2G37720/AT4G30290/AT5G61840/AT5G09730/AT3G42960/AT3G46890/AT2G38320/AT2G37090/AT1G32170/AT3G45010/AT1G14080/AT4G09990/AT1G77130/AT5G46340/AT4G25820/AT2G28760
GO:0090697	post-embryonic plant organ morphogenesis	90	-0.401763	-1.43054	0.0146875	0.327001	0.313308	1995	tags=17%, list=10%, signal=15%	AT4G12550/AT5G07280/AT3G05090/AT3G44600/AT3G20860/AT2G45190/AT4G37070/AT4G20910/AT5G09750/AT1G49430/AT3G11440/AT3G18485/AT1G26960/AT3G53180/AT5G57390
GO:0015931	nucleobase-containing compound transport	69	0.37532	1.3598	0.0167081	0.327001	0.313308	2509	tags=23%, list=13%, signal=20%	AT3G59360/AT5G16790/AT3G10650/AT3G20430/AT4G10970/AT5G13490/AT1G63540/AT5G37720/AT2G45000/AT5G05680/AT1G76340/AT3G27100/AT5G42920/AT1G02630/AT1G14850/AT5G59950
GO:0006913	nucleocytoplasmic transport	96	0.350164	1.35205	0.0166728	0.327001	0.313308	2902	tags=27%, list=15%, signal=23%	AT5G16790/AT3G10650/AT3G20430/AT4G10970/AT1G05410/AT1G63540/AT5G37720/AT4G13350/AT2G45000/AT3G59020/AT4G27640/AT5G05680/AT4G18710/AT3G27100/AT5G42920/AT1G12930/AT4G31520/AT4G19210/AT1G26170/AT1G14850/AT5G59950/AT3G08943/AT2G31660/AT2G30060/AT2G30050/AT3G06290
GO:0051169	nuclear transport	96	0.350164	1.35205	0.0166728	0.327001	0.313308	2902	tags=27%, list=15%, signal=23%	AT5G16790/AT3G10650/AT3G20430/AT4G10970/AT1G05410/AT1G63540/AT5G37720/AT4G13350/AT2G45000/AT3G59020/AT4G27640/AT5G05680/AT4G18710/AT3G27100/AT5G42920/AT1G12930/AT4G31520/AT4G19210/AT1G26170/AT1G14850/AT5G59950/AT3G08943/AT2G31660/AT2G30060/AT2G30050/AT3G06290
GO:0016054	organic acid catabolic process	131	0.327128	1.32625	0.0131714	0.327001	0.313308	1162	tags=14%, list=6%, signal=13%	AT3G13450/AT1G08630/AT3G47340/AT4G33150/AT1G36060/AT1G21400/AT4G16210/AT1G64660/AT1G13460/AT3G30775/AT4G32520/AT3G47680/AT1G03090/AT1G17290/AT1G21540/AT1G36580/AT3G45300/AT4G34030
GO:0016570	histone modification	163	0.314848	1.31569	0.0144289	0.327001	0.313308	2413	tags=19%, list=12%, signal=17%	AT5G66240/AT2G22475/AT4G17410/AT1G14680/AT5G42400/AT2G35160/AT5G22330/AT1G54440/AT4G27910/AT4G33470/AT5G61060/AT2G30120/AT5G13960/AT5G58575/AT4G34340/AT5G66750/AT4G23770/AT5G49020/AT3G49660/AT3G19040/AT1G18450/AT3G27100/AT1G09060/AT4G21430/AT3G20810/AT5G62540/AT2G31870/AT2G33290/AT3G01460/AT3G06930/AT1G21280
GO:0006790	sulfur compound metabolic process	446	-0.29868	-1.26961	0.012313	0.327001	0.313308	4230	tags=29%, list=21%, signal=23%	AT5G60720/AT3G16410/AT4G21990/AT1G55210/AT5G65500/AT1G62570/AT1G24180/AT1G24330/AT3G16400/AT3G21220/AT3G16430/AT2G29490/AT1G27130/AT2G22200/AT1G78380/AT1G19920/AT1G60810/AT4G27560/AT1G04640/AT1G16460/AT1G66270/AT1G76880/AT3G49680/AT4G37400/AT1G62180/AT5G02950/AT5G26600/AT1G54040/AT3G45080/AT1G24100/AT1G10670/AT1G61730/AT1G19570/AT2G43100/AT2G29440/AT3G53470/AT3G23810/AT5G26000/AT3G49570/AT3G32980…
GO:0009751	response to salicylic acid	356	0.268959	1.23797	0.0132752	0.327001	0.313308	4590	tags=31%, list=23%, signal=24%	AT5G46050/AT2G34690/AT2G41640/AT3G46690/AT1G21250/AT3G50480/AT2G29720/AT1G18350/AT5G13170/AT3G12830/AT4G36090/AT1G06070/AT5G56140/AT1G26420/AT1G05340/AT3G28850/AT3G51430/AT3G07195/AT4G16500/AT3G49060/AT1G12160/AT4G01740/AT3G26220/AT3G51440/AT1G02860/AT5G03350/AT3G51330/AT5G22570/AT1G13960/AT5G47850/AT5G26690/AT1G15380/AT3G25240/AT1G62305/AT1G03400/AT1G56240/AT3G45860/AT2G46400/AT5G19230/AT3G49780…
GO:0006897	endocytosis	78	0.358776	1.34675	0.0174019	0.335784	0.321723	2958	tags=26%, list=15%, signal=22%	AT1G04440/AT1G03930/AT3G15380/AT4G28880/AT5G25250/AT3G51890/AT1G20760/AT5G46330/AT1G59610/AT4G25940/AT3G20290/AT5G22770/AT1G72710/AT1G05020/AT5G10410/AT2G25430/AT4G14340/AT1G56590/AT2G19470/AT4G40080
GO:0016571	histone methylation	84	0.359865	1.3678	0.018609	0.354088	0.339261	2413	tags=20%, list=12%, signal=18%	AT5G66240/AT2G22475/AT4G17410/AT5G42400/AT2G35160/AT1G54440/AT4G27910/AT5G13960/AT5G66750/AT5G49020/AT3G49660/AT1G09060/AT4G21430/AT3G20810/AT2G33290/AT3G06930/AT1G21280
GO:0009060	aerobic respiration	104	-0.375609	-1.37202	0.0190349	0.35723	0.342271	6994	tags=55%, list=35%, signal=36%	AT5G40810/AT5G08530/ATCG00480/AT1G12830/ATCG00130/AT1G04410/AT1G16700/AT1G22840/AT1G51650/AT5G65750/AT3G10860/ATMG01360/AT3G58750/AT2G47510/AT1G65290/AT5G37510/ATCG01050/AT3G09810/ATCG01100/AT3G55410/AT2G44350/ATMG00510/ATCG00890/ATCG01250/AT5G13440/AT3G52730/AT3G22370/ATCG00430/AT1G80230/AT3G03070/AT1G15120/AT1G53310/AT5G05370/AT4G01100/AT3G16890/AT5G03290/AT5G66760/AT4G32470/AT2G05710/AT2G20420…
GO:0010101	post-embryonic root morphogenesis	57	-0.435214	-1.41725	0.0197618	0.360981	0.345865	1385	tags=16%, list=7%, signal=15%	AT4G12550/AT3G05090/AT3G20860/AT4G37070/AT1G49430/AT3G18485/AT1G26960/AT3G53180/AT5G57390
GO:0098754	detoxification	115	-0.372639	-1.37991	0.0196556	0.360981	0.345865	4459	tags=36%, list=23%, signal=28%	AT2G29450/AT3G43800/AT3G48170/AT3G49580/AT2G41530/AT2G29490/AT1G27130/AT1G78380/AT2G30870/AT1G19570/AT2G29440/AT3G49570/AT5G44070/AT1G78370/AT1G59670/AT1G17170/AT1G20630/AT3G23560/AT1G59700/AT3G23550/AT3G29200/AT5G24660/AT4G21903/AT3G58810/AT1G02950/AT1G53680/AT2G29420/AT1G22440/AT5G38030/AT5G17450/AT1G27140/AT1G32780/AT5G17220/AT1G71870/AT5G51890/AT2G29480/AT3G10920/AT1G75270/AT1G17180/AT3G03190…
GO:0000041	transition metal ion transport	59	-0.447822	-1.46839	0.0210423	0.371451	0.355896	3484	tags=34%, list=18%, signal=28%	AT5G35750/AT3G46900/AT1G55910/AT2G30160/AT1G10130/AT1G47400/AT5G67330/AT2G30080/AT1G07025/AT3G58810/AT2G30766/AT1G15960/AT2G48020/AT1G51610/AT4G19690/AT3G08650/AT1G68650/AT5G62160/AT1G10970/AT4G33020
GO:0010941	regulation of cell death	83	0.364807	1.37944	0.0208044	0.371451	0.355896	1859	tags=20%, list=9%, signal=19%	AT5G64530/AT2G34770/AT5G10530/AT5G10380/AT1G64460/AT5G45360/AT2G29720/AT3G06610/AT5G06100/AT3G20600/AT1G29030/AT3G50260/AT3G25250/AT5G04870/AT4G20380/AT3G48090/AT5G61910
GO:0009741	response to brassinosteroid	88	0.345892	1.32183	0.0211611	0.371451	0.355896	3136	tags=27%, list=16%, signal=23%	AT1G02100/AT5G58220/AT1G13460/AT4G15400/AT4G18710/AT5G57560/AT4G08950/AT2G46400/AT4G35230/AT4G39070/AT1G75750/AT4G00710/AT3G20810/AT4G30270/AT5G02800/AT3G21650/AT4G18890/AT2G42580/AT5G10450/AT3G16570/AT1G50030/AT2G13790/AT4G00720/AT3G57180
GO:0018193	peptidyl-amino acid modification	262	0.272789	1.21268	0.0214194	0.371451	0.355896	3235	tags=23%, list=16%, signal=19%	AT4G31790/AT1G04440/AT5G66240/AT1G03930/AT2G22475/AT4G17410/AT5G42400/AT2G35160/AT5G22330/AT3G57530/AT4G28880/AT1G54440/AT4G27910/AT1G35670/AT3G49370/AT5G13960/AT4G24630/AT3G06440/AT3G44150/AT4G35310/AT5G66750/AT3G51850/AT5G49020/AT5G14260/AT3G49660/AT1G50700/AT1G47578/AT1G12680/AT3G19040/AT1G18450/AT1G09060/AT3G08720/AT4G04740/AT5G04870/AT4G21430/AT5G62620/AT3G20810/AT2G33290/AT1G66680/AT4G04700…
GO:2000060	positive regulation of ubiquitin-dependent protein catabolic process	20	-0.586291	-1.58982	0.0217541	0.372227	0.35664	3390	tags=50%, list=17%, signal=41%	AT2G19610/AT3G27720/AT5G63750/AT3G27710/AT4G33260/AT5G63520/AT5G13840/AT2G31510/AT5G63760/AT5G07640
GO:0007006	mitochondrial membrane organization	24	-0.552163	-1.56209	0.0222793	0.372227	0.35664	482	tags=42%, list=2%, signal=41%	AT5G05520/AT5G62270/AT3G11070/AT3G44370/AT5G19620/AT1G61570/AT5G62050/AT2G46455/AT1G13900/AT2G46090
GO:0022402	cell cycle process	431	-0.29	-1.23065	0.0220434	0.372227	0.35664	4243	tags=27%, list=21%, signal=22%	AT5G49160/AT5G47820/AT1G77620/AT4G32620/AT2G42120/AT5G03470/AT4G03270/AT5G47400/AT1G23000/AT1G33240/AT5G10950/AT1G03780/AT3G05330/AT3G51800/AT5G59360/AT1G06660/AT5G67100/AT5G15220/AT3G09660/AT3G63480/AT5G51560/AT4G28230/AT5G62500/AT5G67470/AT5G19390/AT1G53140/AT1G71760/AT1G48360/AT4G15890/AT1G77720/AT1G62050/AT1G01110/AT3G24660/AT4G32830/AT1G29630/AT4G16141/AT3G50630/AT4G26760/AT1G30510/AT2G27960…
GO:0046889	positive regulation of lipid biosynthetic process	25	0.511885	1.55929	0.0274159	0.402659	0.385798	3493	tags=36%, list=18%, signal=30%	AT1G36060/AT5G10280/AT5G06130/AT1G79700/AT3G47600/AT1G50030/AT1G65690/AT3G57180/AT4G34100
GO:0006739	NADP metabolic process	39	-0.484535	-1.48134	0.0246484	0.402659	0.385798	1646	tags=26%, list=8%, signal=24%	AT3G01850/AT4G28220/AT5G13420/AT1G12230/AT1G24280/AT1G54340/AT5G13110/AT3G27300/AT3G21070/AT5G24420
GO:0050657	nucleic acid transport	44	0.433845	1.4788	0.0273284	0.402659	0.385798	2509	tags=27%, list=13%, signal=24%	AT5G16790/AT3G10650/AT3G20430/AT4G10970/AT1G63540/AT5G37720/AT2G45000/AT5G05680/AT3G27100/AT5G42920/AT1G14850/AT5G59950
GO:0050658	RNA transport	44	0.433845	1.4788	0.0273284	0.402659	0.385798	2509	tags=27%, list=13%, signal=24%	AT5G16790/AT3G10650/AT3G20430/AT4G10970/AT1G63540/AT5G37720/AT2G45000/AT5G05680/AT3G27100/AT5G42920/AT1G14850/AT5G59950
GO:0051236	establishment of RNA localization	44	0.433845	1.4788	0.0273284	0.402659	0.385798	2509	tags=27%, list=13%, signal=24%	AT5G16790/AT3G10650/AT3G20430/AT4G10970/AT1G63540/AT5G37720/AT2G45000/AT5G05680/AT3G27100/AT5G42920/AT1G14850/AT5G59950
GO:0010043	response to zinc ion	43	-0.469478	-1.47114	0.0272263	0.402659	0.385798	2620	tags=23%, list=13%, signal=20%	AT3G07720/AT4G38220/AT3G02530/AT3G58810/AT4G31300/AT2G38380/AT5G24380/AT3G10920/AT2G16770/AT4G33020
GO:0009744	response to sucrose	56	0.394544	1.4057	0.0261127	0.402659	0.385798	3604	tags=25%, list=18%, signal=21%	AT3G13450/AT3G47340/AT1G21400/AT1G08830/AT3G06850/AT1G28330/AT2G01830/AT2G39990/AT1G20840/AT1G50030/AT2G28190/AT5G20830/AT1G31930/AT5G03730
GO:0140013	meiotic nuclear division	69	-0.412071	-1.39925	0.0279216	0.402659	0.385798	4928	tags=38%, list=25%, signal=28%	AT5G04320/AT4G32200/AT1G04650/AT4G32190/AT1G65010/AT2G01990/AT5G03470/AT1G06660/AT3G09660/AT3G63480/AT1G48360/AT1G77720/AT3G23890/AT1G15660/AT3G14190/AT4G01370/AT5G48390/AT5G07290/AT4G17380/AT3G43210/AT3G10730/AT1G60460/AT4G26720/AT1G14630/AT5G63540/AT3G02680
GO:0034285	response to disaccharide	57	0.389911	1.3951	0.0270071	0.402659	0.385798	3604	tags=25%, list=18%, signal=20%	AT3G13450/AT3G47340/AT1G21400/AT1G08830/AT3G06850/AT1G28330/AT2G01830/AT2G39990/AT1G20840/AT1G50030/AT2G28190/AT5G20830/AT1G31930/AT5G03730
GO:0019216	regulation of lipid metabolic process	73	0.376844	1.38135	0.026222	0.402659	0.385798	2355	tags=25%, list=12%, signal=22%	AT1G36060/AT1G68320/AT4G38350/AT5G10280/AT1G60995/AT1G13460/AT3G47860/AT4G15400/AT5G06130/AT1G11660/AT3G58150/AT1G30010/AT1G79700/AT3G47600/AT3G47450/AT5G05700/AT2G47710/AT3G26840
GO:1901657	glycosyl compound metabolic process	216	-0.327008	-1.31728	0.0254927	0.402659	0.385798	4229	tags=31%, list=21%, signal=25%	AT3G16410/AT1G55210/AT5G65500/AT1G62570/AT3G16400/AT3G16430/AT4G15490/AT1G27130/AT1G75200/AT4G27560/AT1G66270/AT1G76880/AT3G49680/AT4G37400/AT5G02950/AT5G26600/AT1G54040/AT1G24100/AT1G61730/AT2G43100/AT3G53470/AT3G09820/AT5G26000/AT4G30530/AT5G44070/AT5G05350/AT4G29700/AT1G24625/AT5G44720/AT1G66140/AT1G16400/AT4G15415/AT5G47740/AT5G07690/AT1G62540/AT3G17120/AT3G18080/AT1G65860/AT3G13275/AT1G04680…
GO:0006397	mRNA processing	274	0.269885	1.20815	0.0251636	0.402659	0.385798	3559	tags=25%, list=18%, signal=21%	AT1G12300/AT4G17410/AT1G07170/AT2G43370/AT1G66500/AT3G20650/AT1G20580/AT1G01940/AT5G23290/AT1G31870/AT1G13030/AT2G16650/AT2G38770/AT5G56140/AT5G25230/AT1G71800/AT3G09160/AT1G07350/AT1G76300/AT3G48840/AT3G19760/AT5G44200/AT1G17980/AT3G01150/AT5G20160/AT4G33370/AT2G42890/AT2G02570/AT1G30010/AT2G30260/AT3G66652/AT3G11960/AT4G25550/AT1G29990/AT5G01290/AT5G55100/AT5G56900/AT2G41500/AT1G14650/AT3G06560…
GO:0016071	mRNA metabolic process	405	0.258281	1.2061	0.0276931	0.402659	0.385798	3570	tags=23%, list=18%, signal=20%	AT1G01860/AT1G12300/AT2G13540/AT4G17410/AT1G07170/AT3G60500/AT2G43370/AT1G66500/AT3G20650/AT1G20580/AT1G01940/AT1G54440/AT4G36090/AT4G11130/AT3G13290/AT5G23290/AT1G31870/AT1G13030/AT2G16650/AT2G38770/AT1G09700/AT5G56140/AT5G25230/AT1G71800/AT3G20930/AT3G09160/AT4G27650/AT1G07350/AT1G76300/AT3G48840/AT3G19760/AT5G44200/AT1G16910/AT1G17980/AT3G01150/AT5G20160/AT4G33370/AT2G42890/AT2G02570/AT3G05680…
GO:0051259	protein complex oligomerization	41	0.43162	1.44788	0.0298031	0.408302	0.391205	3323	tags=37%, list=17%, signal=31%	AT1G53540/AT3G46230/AT1G64660/AT5G66510/AT1G59860/AT5G41330/AT5G06410/AT3G20290/AT4G08900/AT1G01710/AT1G35580/AT3G48740/AT3G17880/AT3G18520/AT5G23660
GO:0009615	response to virus	82	0.345974	1.30372	0.028689	0.408302	0.391205	2080	tags=21%, list=10%, signal=19%	AT3G45240/AT2G13540/AT5G42900/AT5G08120/AT1G21250/AT2G19810/AT3G03300/AT3G51430/AT4G13350/AT3G51440/AT4G17730/AT5G44200/AT3G11410/AT2G26560/AT3G61260/AT3G61890/AT4G31800
GO:1901606	alpha-amino acid catabolic process	69	0.357966	1.29692	0.0295596	0.408302	0.391205	2476	tags=22%, list=12%, signal=19%	AT1G08630/AT4G33150/AT1G64660/AT3G30775/AT4G32520/AT3G47680/AT1G03090/AT1G17290/AT3G45300/AT4G34030/AT5G07440/AT2G43400/AT4G08900/AT5G54080/AT1G70580
GO:0042440	pigment metabolic process	247	-0.318128	-1.29569	0.0295536	0.408302	0.391205	5942	tags=34%, list=30%, signal=24%	AT1G06690/AT2G35260/AT4G14690/AT3G27160/AT2G23390/AT4G13250/AT3G22690/AT5G45930/AT1G75040/AT1G78570/AT5G67030/AT1G64520/AT1G18460/AT3G03890/AT3G50280/AT4G27700/AT3G53130/AT5G52570/AT1G53500/AT5G18660/AT5G40950/AT3G61870/AT1G14345/AT1G74420/AT3G29760/AT5G43860/AT1G16730/AT5G63570/AT2G41290/AT1G55210/AT2G26540/AT1G25425/AT4G27560/AT5G46720/AT2G20570/AT2G32950/AT4G18630/AT5G13930/AT1G10670/AT5G35750…
GO:0071407	cellular response to organic cyclic compound	239	0.27501	1.22102	0.0292742	0.408302	0.391205	5342	tags=36%, list=27%, signal=27%	AT1G02100/AT2G41640/AT5G58220/AT1G18350/AT5G13170/AT1G13460/AT4G15400/AT4G16500/AT5G03350/AT5G22570/AT2G03350/AT1G15380/AT4G18710/AT1G03400/AT2G46400/AT4G35230/AT4G39070/AT4G34800/AT4G20380/AT3G48090/AT1G66350/AT4G00710/AT3G20810/AT5G46780/AT1G25400/AT5G02800/AT3G14395/AT3G21650/AT1G70090/AT4G18890/AT2G42580/AT5G10450/AT1G50030/AT5G08240/AT3G28100/AT2G13790/AT2G28940/AT2G27500/AT5G05140/AT3G57180…
GO:0009407	toxin catabolic process	33	-0.491677	-1.45299	0.03012	0.408559	0.39145	4459	tags=58%, list=23%, signal=45%	AT2G29450/AT3G43800/AT2G29490/AT1G27130/AT1G78380/AT2G30870/AT2G29440/AT1G78370/AT1G59670/AT1G17170/AT1G59700/AT1G02950/AT1G53680/AT2G29420/AT1G27140/AT5G17220/AT2G29480/AT1G17180/AT3G03190
GO:0006354	DNA-templated transcription elongation	38	-0.485459	-1.47879	0.030961	0.415849	0.398436	3566	tags=26%, list=18%, signal=22%	AT3G13940/AT4G12610/AT1G53050/ATCG00170/ATCG00740/AT1G45233/AT3G05050/AT2G38560/AT5G09860/AT5G10270
GO:0035196	miRNA processing	22	0.523653	1.50911	0.0319786	0.425346	0.407535	4992	tags=55%, list=25%, signal=41%	AT2G28380/AT2G13540/AT1G09700/AT5G53060/AT5G44200/AT4G25500/AT5G13010/AT3G20550/AT5G19820/AT2G27100/AT1G21700/AT5G52040
GO:0016032	viral process	31	0.475511	1.51559	0.0325787	0.427089	0.409205	2038	tags=26%, list=10%, signal=23%	AT2G02180/AT1G32370/AT3G22310/AT5G06780/AT4G17730/AT5G48160/AT3G07780/AT1G32400
GO:0070085	glycosylation	109	-0.373176	-1.37155	0.0327331	0.427089	0.409205	3936	tags=33%, list=20%, signal=27%	AT1G61790/AT2G25300/AT5G38460/AT3G26445/AT2G45790/AT5G37000/AT2G35710/AT2G35520/AT4G38240/AT3G14960/AT2G05320/AT1G08660/AT3G45040/AT1G80290/AT3G48820/AT1G05170/AT5G61840/AT4G13990/AT3G03650/AT4G21150/AT1G32930/AT3G42180/AT2G44660/AT4G32120/AT2G01480/AT1G02145/AT1G17270/AT5G07630/AT2G26100/AT2G35610/AT1G34270/AT4G26940/AT1G14080/AT3G07020/AT2G32430/AT2G32750
GO:0009267	cellular response to starvation	133	0.303139	1.23818	0.0338056	0.436921	0.418625	4469	tags=35%, list=23%, signal=28%	AT3G13450/AT3G47340/AT1G68320/AT1G21400/AT1G15330/AT5G20150/AT3G06420/AT1G64660/AT5G01220/AT3G23430/AT2G16430/AT5G28770/AT5G26880/AT3G06850/AT1G62040/AT2G35612/AT5G61420/AT3G51770/AT1G29290/AT2G01830/AT3G44320/AT3G08850/AT3G26840/AT1G70460/AT2G02470/AT3G55880/AT2G27190/AT4G27460/AT1G20620/AT1G78000/AT2G45170/AT3G62420/AT3G24120/AT1G65320/AT1G43700/AT1G23010/AT3G15580/AT1G73730/AT3G09560/AT3G07525…
GO:0090501	RNA phosphodiester bond hydrolysis	33	0.448815	1.44659	0.0346517	0.443163	0.424606	1174	tags=18%, list=6%, signal=17%	AT3G60500/AT1G66500/AT1G54440/AT1G01210/AT1G71800/AT5G59980
GO:0034968	histone lysine methylation	66	0.374738	1.36565	0.035259	0.443163	0.424606	2413	tags=21%, list=12%, signal=19%	AT5G66240/AT2G22475/AT5G42400/AT2G35160/AT1G54440/AT4G27910/AT5G13960/AT5G66750/AT3G49660/AT1G09060/AT4G21430/AT3G20810/AT2G33290/AT1G21280
GO:1901137	carbohydrate derivative biosynthetic process	344	-0.300089	-1.24996	0.0350195	0.443163	0.424606	4393	tags=29%, list=22%, signal=23%	AT3G53900/AT3G11670/AT1G70570/AT5G36880/AT1G80460/AT3G52300/AT1G62570/AT3G60961/AT1G24180/AT5G24300/AT1G75200/AT1G61790/AT1G60810/AT1G12640/AT2G25300/AT3G49680/AT5G38460/AT5G18070/AT3G08840/AT3G26445/AT1G48605/AT1G24100/AT2G45790/AT1G10670/AT2G35390/AT2G43100/AT5G37000/AT2G35710/AT5G28900/AT3G09820/AT2G38280/AT2G35520/AT4G38240/AT3G14960/AT3G57610/AT2G05320/AT2G17340/AT1G08660/AT1G63000/AT1G80050…
GO:0009658	chloroplast organization	226	-0.318769	-1.28473	0.036193	0.450768	0.431892	2487	tags=16%, list=13%, signal=14%	AT1G61970/AT5G59220/AT5G14100/AT5G58140/AT5G10470/AT2G36650/AT5G24660/AT1G62085/AT5G64950/AT1G32080/AT4G28590/AT5G19620/AT4G00630/AT5G07900/AT1G69200/AT5G48470/AT1G28530/AT1G11870/AT1G43160/AT2G31270/AT2G16800/AT3G53890/AT4G23940/AT4G33390/AT5G06810/AT3G19180/AT3G62910/AT5G53080/AT3G56270/AT4G33650/AT5G55580/AT4G04850/AT3G47520/AT4G14605/AT2G48120/AT4G01150/AT1G04770
GO:0046395	carboxylic acid catabolic process	123	0.32045	1.28708	0.0383428	0.47324	0.453423	1162	tags=14%, list=6%, signal=13%	AT3G13450/AT1G08630/AT3G47340/AT4G33150/AT1G21400/AT4G16210/AT1G64660/AT1G13460/AT3G30775/AT4G32520/AT3G47680/AT1G03090/AT1G17290/AT1G21540/AT1G36580/AT3G45300/AT4G34030

## Sheet: GSEA_GO_EQLD
ID	Description	setSize	enrichmentScore	NES	pvalue	p.adjust	qvalue	rank	leading_edge	core_enrichment
GO:0045490	pectin catabolic process	54	0.566655	1.85352	0.000238189	0.324267	0.321956	4765	tags=46%, list=24%, signal=35%	AT4G13210/AT3G01270/AT5G04970/AT3G55140/AT3G53190/AT1G11580/AT5G48900/AT3G59010/AT3G07010/AT5G51500/AT5G04310/AT3G24670/AT5G09280/AT3G10720/AT5G19730/AT4G02330/AT1G53840/AT3G10710/AT4G13710/AT3G27980/AT2G43050/AT4G03930/AT5G51490/AT3G14300/AT3G29090
GO:0006906	vesicle fusion	39	0.600909	1.83897	0.000472004	0.324267	0.321956	2747	tags=41%, list=14%, signal=35%	AT2G36900/AT1G48240/AT1G16240/AT5G08080/AT1G28490/AT5G16830/AT1G11250/AT2G45200/AT5G26980/AT1G26670/AT1G24460/AT4G17730/AT3G09740/AT1G11890/AT3G05710/AT3G11820
GO:1990748	cellular detoxification	41	-0.58843	-1.73368	0.00182561	0.371142	0.368498	3010	tags=39%, list=15%, signal=33%	AT1G20630/AT5G24655/AT3G49580/AT5G24660/AT1G22440/AT1G19570/AT5G42250/AT1G03980/AT5G23310/AT3G49570/AT1G75270/AT4G35460/AT5G44070/AT5G24760/AT5G51890/AT4G11600
GO:0097237	cellular response to toxic substance	42	-0.580004	-1.71005	0.00190799	0.371142	0.368498	3010	tags=38%, list=15%, signal=32%	AT1G20630/AT5G24655/AT3G49580/AT5G24660/AT1G22440/AT1G19570/AT5G42250/AT1G03980/AT5G23310/AT3G49570/AT1G75270/AT4G35460/AT5G44070/AT5G24760/AT5G51890/AT4G11600
GO:0035967	cellular response to topologically incorrect protein	50	-0.54196	-1.65047	0.00216095	0.371142	0.368498	3910	tags=42%, list=20%, signal=34%	AT2G42030/AT4G34460/AT3G12580/AT1G71220/AT1G16030/AT1G42990/AT5G02490/AT2G23780/AT1G19310/AT4G28270/AT2G17520/AT4G29330/AT3G10800/AT3G58460/AT1G14360/AT3G07370/AT4G27470/AT1G33930/AT2G32120/AT4G04860/AT1G09080
GO:0000272	polysaccharide catabolic process	87	0.453197	1.61291	0.00178642	0.371142	0.368498	5407	tags=41%, list=27%, signal=30%	AT4G13210/AT3G01270/AT5G04970/AT3G55140/AT3G53190/AT1G11580/AT5G48900/AT4G15210/AT3G59010/AT3G07010/AT5G51500/AT5G04310/AT3G24670/AT5G09280/AT3G10720/AT5G19730/AT2G40840/AT4G02330/AT5G20950/AT1G53840/AT3G10710/AT4G13710/AT3G27980/AT2G43050/AT4G03930/AT5G51490/AT3G01510/AT1G58370/AT3G14300/AT3G29090/AT3G09540/AT3G10740/AT5G64640/AT5G64570/AT3G54920/AT1G02640
GO:0098754	detoxification	115	-0.45294	-1.56439	0.000942441	0.371142	0.368498	3010	tags=28%, list=15%, signal=24%	AT5G24655/AT3G49580/AT5G24660/AT2G29460/AT1G22440/AT1G19570/AT1G17180/AT5G17700/AT1G71870/AT5G42250/AT1G59670/AT1G03980/AT2G29420/AT4G23030/AT2G02390/AT1G66760/AT3G03190/AT5G23310/AT3G49570/AT1G75270/AT4G35460/AT1G15150/AT1G17190/AT5G44070/AT5G24760/AT3G23560/AT5G51890/AT2G29480/AT4G11600/AT1G27140/AT1G53680/AT3G23550
GO:0009636	response to toxic substance	136	-0.428029	-1.51642	0.00209794	0.371142	0.368498	3010	tags=26%, list=15%, signal=22%	AT5G24655/AT3G49580/AT5G24660/AT2G29460/AT1G22440/AT1G19570/AT1G17180/AT5G17700/AT1G71870/AT5G42250/AT1G59670/AT1G03980/AT2G29420/AT5G35750/AT4G23030/AT2G02390/AT1G66760/AT3G03190/AT5G23310/AT2G03800/AT3G49570/AT3G01090/AT1G75270/AT4G35460/AT1G15150/AT1G17190/AT5G44070/AT5G24760/AT3G23560/AT5G51890/AT2G29480/AT4G11600/AT1G27140/AT1G53680/AT3G23550
GO:0045595	regulation of cell differentiation	43	0.549517	1.71954	0.00311022	0.442323	0.439171	2377	tags=37%, list=12%, signal=33%	AT4G13195/AT5G23150/AT5G52870/AT1G11130/AT3G24770/AT5G46880/AT4G32880/AT1G62310/AT1G69588/AT2G46410/AT1G05065/AT3G56390/AT4G04890/AT1G01510/AT5G64390/AT1G70895
GO:1901657	glycosyl compound metabolic process	225	-0.371683	-1.39238	0.00321923	0.442323	0.439171	4127	tags=36%, list=21%, signal=29%	AT3G16400/AT4G15490/AT5G66360/AT1G17230/AT5G01050/AT3G62580/AT1G12630/AT1G76880/AT5G02950/AT1G09310/AT4G33700/AT4G37400/AT1G52565/AT4G29700/AT2G43920/AT3G13310/AT1G66280/AT5G10770/AT4G30550/AT1G54040/AT1G32640/AT1G55210/AT1G18140/AT2G32150/AT1G65860/AT1G62520/AT1G24100/AT1G04770/AT5G48657/AT3G49680/AT4G20470/AT1G66190/AT5G44210/AT5G63790/AT3G09010/AT1G17147/AT3G26410/AT1G49350/AT1G04580/AT1G68880…
GO:0035966	response to topologically incorrect protein	52	-0.538252	-1.63614	0.00386784	0.483128	0.479686	3910	tags=40%, list=20%, signal=33%	AT2G42030/AT4G34460/AT3G12580/AT1G71220/AT1G16030/AT1G42990/AT5G02490/AT2G23780/AT1G19310/AT4G28270/AT2G17520/AT4G29330/AT3G10800/AT3G58460/AT1G14360/AT3G07370/AT4G27470/AT1G33930/AT2G32120/AT4G04860/AT1G09080

## Sheet: GSEA_GO_EQSD
ID	Description	setSize	enrichmentScore	NES	pvalue	p.adjust	qvalue	rank	leading_edge	core_enrichment
GO:0009642	response to light intensity	330	0.358245	1.55308	3.2659e-05	0.0445469	0.0444507	4931	tags=34%, list=25%, signal=26%	AT3G02790/AT3G13450/AT2G36835/AT4G12005/AT1G13650/AT5G65890/AT1G02330/AT1G07350/AT1G08830/AT5G20230/AT5G61230/AT2G38820/AT1G76590/AT2G44790/AT1G10150/AT2G02710/AT2G44870/AT3G59770/AT3G47340/AT3G54880/AT5G54190/AT5G42900/AT2G41100/AT3G45730/AT3G15480/AT4G34380/AT1G17420/AT4G14690/AT3G29760/AT5G18050/AT5G64180/AT5G66580/AT1G15060/AT3G48390/AT2G42975/AT1G09570/AT1G58180/AT2G15960/AT4G24230/AT2G36320…
GO:0002213	defense response to insect	34	0.626279	1.93412	0.000366821	0.240842	0.240322	4014	tags=47%, list=20%, signal=38%	AT5G14180/AT1G02660/AT5G44568/AT5G44585/AT2G35690/AT2G29460/AT5G44572/AT1G32640/AT4G16760/AT4G39830/AT5G60890/AT4G31870/AT5G57220/AT5G05600/AT3G28740/AT2G38240
GO:0006829	zinc ion transport	20	-0.680036	-1.80229	0.00220532	0.240842	0.240322	1244	tags=40%, list=6%, signal=38%	AT4G19690/AT1G05300/AT3G58810/AT2G30080/AT2G48020/AT1G10970/AT5G62160/AT4G33020
GO:0009646	response to absence of light	43	0.543823	1.74469	0.00269931	0.240842	0.240322	4928	tags=53%, list=25%, signal=40%	AT3G13450/AT5G20230/AT3G47340/AT5G54190/AT5G42900/AT2G41100/AT4G34380/AT3G48390/AT4G24230/AT1G21400/AT2G32950/AT3G57180/AT4G33950/AT4G06634/AT1G22730/AT5G18170/AT1G58340/AT1G04400/AT4G33980/AT1G31812/AT5G63190/AT5G37770/AT5G53980
GO:0007018	microtubule-based movement	46	-0.550197	-1.7229	0.00209394	0.240842	0.240322	3501	tags=46%, list=18%, signal=38%	AT5G47820/AT3G63480/AT2G47500/AT1G12430/AT2G21380/AT3G10180/AT1G61030/AT2G21300/AT5G06670/AT4G38950/AT5G23910/AT5G10470/AT1G18550/AT2G37420/AT3G19050/AT1G18370/AT2G22610/AT1G20060/AT3G44730/AT1G55550/AT4G27180
GO:0045490	pectin catabolic process	52	-0.521109	-1.66282	0.00269546	0.240842	0.240322	4044	tags=38%, list=21%, signal=31%	AT5G55590/AT3G29090/AT4G02330/AT4G02320/AT4G33220/AT5G04970/AT1G04680/AT3G10710/AT1G67750/AT5G04960/AT3G05610/AT5G51490/AT3G27400/AT3G07010/AT3G53190/AT5G51500/AT3G55140/AT4G13210/AT3G24670/AT5G19730
GO:0009812	flavonoid metabolic process	123	-0.43989	-1.6197	0.000811023	0.240842	0.240322	4077	tags=33%, list=21%, signal=27%	AT4G25640/AT5G07990/AT3G51240/AT4G36360/AT4G27560/AT2G33620/AT5G48930/AT1G69935/AT1G28610/AT3G23810/AT4G31390/AT2G28350/AT5G13680/AT2G16890/AT5G17220/AT3G47080/AT1G45201/AT4G23740/AT5G54060/AT4G01900/AT4G00040/AT5G63595/AT3G14790/AT1G09530/AT5G08640/AT2G30760/AT5G63590/AT3G62610/AT3G45070/AT1G30530/AT3G06035/AT4G27830/AT1G15210/AT1G64390/AT5G47740/AT2G47460/AT4G27570/AT1G74210/AT5G05270/AT5G08260…
GO:0010393	galacturonan metabolic process	113	-0.427256	-1.55071	0.0022288	0.240842	0.240322	2252	tags=21%, list=11%, signal=19%	AT3G28340/AT1G04680/AT3G10710/AT2G18230/AT1G67750/AT5G04960/AT4G00740/AT3G05610/AT5G51490/AT5G47780/AT2G03280/AT3G27400/AT3G07010/AT3G53190/AT2G35610/AT5G51500/AT5G54690/AT3G55140/AT4G13210/AT2G41800/AT3G24670/AT4G01770/AT5G19730/AT2G30575
GO:0045488	pectin metabolic process	112	-0.427826	-1.5468	0.00298954	0.240842	0.240322	2252	tags=21%, list=11%, signal=19%	AT3G28340/AT1G04680/AT3G10710/AT2G18230/AT1G67750/AT5G04960/AT4G00740/AT3G05610/AT5G51490/AT5G47780/AT2G03280/AT3G27400/AT3G07010/AT3G53190/AT2G35610/AT5G51500/AT5G54690/AT3G55140/AT4G13210/AT2G41800/AT3G24670/AT4G01770/AT5G19730/AT2G30575
GO:1901617	organic hydroxy compound biosynthetic process	181	-0.395877	-1.52793	0.0018874	0.240842	0.240322	2925	tags=24%, list=15%, signal=20%	AT1G64670/AT4G23690/AT1G50030/AT5G24150/AT4G31910/AT2G43980/AT4G39800/AT5G17220/AT5G26920/AT2G27150/AT3G27770/AT1G64160/AT5G48000/AT5G63595/AT1G16540/AT3G14790/AT5G10170/AT3G26744/AT5G47780/AT5G63590/AT5G02580/AT3G62610/AT1G65690/AT3G16050/AT1G78620/AT3G17430/AT5G63560/AT1G30530/AT5G41900/AT5G60760/AT5G40390/AT5G15070/AT1G12740/AT5G61970/AT5G37850/AT3G09690/AT2G47460/AT2G29390/AT1G05870/AT1G08050…
GO:0036294	cellular response to decreased oxygen levels	197	0.34641	1.41889	0.00326306	0.240842	0.240322	4977	tags=43%, list=25%, signal=33%	AT1G19530/AT3G60520/AT4G27470/AT1G76650/AT1G72940/AT5G64905/AT5G20230/AT2G26560/AT2G36580/AT3G46230/AT4G23570/AT5G25250/AT1G17290/AT2G13790/AT1G30720/AT1G33055/AT4G27460/AT2G41100/AT5G24590/AT5G20830/AT1G26410/AT1G59860/AT3G02040/AT3G30775/AT1G66090/AT5G12020/AT4G24230/AT4G24570/AT5G66650/AT4G33070/AT2G23270/AT5G57560/AT1G63090/AT4G24110/AT5G41080/AT1G68670/AT4G24160/AT1G32928/AT4G01250/AT1G23710…
GO:0071453	cellular response to oxygen levels	197	0.34641	1.41889	0.00326306	0.240842	0.240322	4977	tags=43%, list=25%, signal=33%	AT1G19530/AT3G60520/AT4G27470/AT1G76650/AT1G72940/AT5G64905/AT5G20230/AT2G26560/AT2G36580/AT3G46230/AT4G23570/AT5G25250/AT1G17290/AT2G13790/AT1G30720/AT1G33055/AT4G27460/AT2G41100/AT5G24590/AT5G20830/AT1G26410/AT1G59860/AT3G02040/AT3G30775/AT1G66090/AT5G12020/AT4G24230/AT4G24570/AT5G66650/AT4G33070/AT2G23270/AT5G57560/AT1G63090/AT4G24110/AT5G41080/AT1G68670/AT4G24160/AT1G32928/AT4G01250/AT1G23710…
GO:0071456	cellular response to hypoxia	195	0.346993	1.41882	0.00276692	0.240842	0.240322	4977	tags=44%, list=25%, signal=33%	AT1G19530/AT3G60520/AT4G27470/AT1G76650/AT1G72940/AT5G64905/AT5G20230/AT2G26560/AT2G36580/AT3G46230/AT4G23570/AT5G25250/AT1G17290/AT2G13790/AT1G30720/AT1G33055/AT4G27460/AT2G41100/AT5G24590/AT5G20830/AT1G26410/AT1G59860/AT3G02040/AT3G30775/AT1G66090/AT5G12020/AT4G24230/AT4G24570/AT5G66650/AT4G33070/AT2G23270/AT5G57560/AT1G63090/AT4G24110/AT5G41080/AT1G68670/AT4G24160/AT1G32928/AT4G01250/AT1G23710…
GO:0042546	cell wall biogenesis	367	-0.343288	-1.41091	0.00197523	0.240842	0.240322	4214	tags=30%, list=21%, signal=24%	AT3G55340/AT3G52370/AT3G47510/AT5G59290/AT3G44990/AT1G12380/AT5G15650/AT3G06770/AT5G17910/AT4G36360/AT1G58270/AT2G03210/AT4G23990/AT5G65270/AT5G44670/AT5G50150/AT1G70630/AT1G75500/AT5G67070/AT2G28870/AT2G32540/AT4G28850/AT4G16120/AT5G47820/AT4G30460/AT4G37800/AT3G23810/AT3G61130/AT4G02100/AT1G65310/AT3G23300/AT3G13870/AT1G66230/AT4G30260/AT5G48920/AT5G05820/AT2G32530/AT5G13460/AT5G42080/AT1G56423…
GO:0071669	plant-type cell wall organization or biogenesis	428	-0.329766	-1.37127	0.00193492	0.240842	0.240322	4304	tags=30%, list=22%, signal=24%	AT5G01360/AT5G16910/AT1G49200/AT3G55340/AT3G47510/AT2G44940/AT5G09850/AT5G15650/AT3G06770/AT5G17910/AT4G13390/AT4G36360/AT1G58270/AT2G20650/AT4G23990/AT5G50150/AT1G75500/AT5G67070/AT2G28870/AT2G32540/AT4G16120/AT5G47820/AT1G26250/AT4G30460/AT4G37800/AT3G23810/AT3G61130/AT4G02100/AT3G23300/AT3G13870/AT1G66230/AT2G40610/AT4G34720/AT4G34630/AT4G39010/AT4G30260/AT4G14760/AT5G48920/AT2G32530/AT2G41330…
GO:1901615	organic hydroxy compound metabolic process	320	-0.336974	-1.3696	0.00335484	0.240842	0.240322	3551	tags=23%, list=18%, signal=19%	AT4G08170/AT5G50375/AT1G80460/AT5G03290/AT5G58310/AT5G54390/AT5G60540/AT4G34720/AT5G15350/AT2G29020/AT3G07020/AT5G05820/AT1G64670/AT4G23690/AT1G50030/AT1G05470/AT5G24150/AT2G23570/AT4G31910/AT2G43980/AT4G39800/AT3G06350/AT2G17130/AT5G06580/AT5G17220/AT5G26920/AT2G27150/AT3G27770/AT1G64160/AT5G48000/AT3G29770/AT5G63595/AT1G16540/AT3G14790/AT5G10170/AT3G26744/AT5G47780/AT5G63590/AT5G02580/AT3G62610…
GO:0022402	cell cycle process	434	-0.327119	-1.36275	0.0014848	0.240842	0.240322	4719	tags=34%, list=24%, signal=26%	AT2G34780/AT5G40820/AT1G10690/AT5G61960/AT2G05920/AT1G23000/AT1G06475/AT1G19080/AT5G16270/AT3G05330/AT5G11040/AT3G50630/AT3G20780/AT3G63430/AT5G16910/AT4G14310/AT5G18700/AT3G20898/AT4G32190/AT2G02820/AT5G26910/AT3G55340/AT5G66410/AT5G47400/AT3G06160/AT5G67460/AT4G36360/AT3G44050/AT1G33240/AT4G20050/AT4G31880/AT4G23990/AT5G66860/AT2G28870/AT2G32540/AT5G51330/AT5G44040/AT2G27960/AT3G51800/AT5G47820…
GO:0005976	polysaccharide metabolic process	366	-0.331521	-1.36189	0.00321931	0.240842	0.240322	3333	tags=22%, list=17%, signal=18%	AT3G61130/AT1G65310/AT4G18240/AT5G22510/AT3G13175/AT4G30260/AT3G46890/AT5G17310/AT2G32530/AT2G40840/AT1G66430/AT3G03210/AT2G38650/AT5G02620/AT1G14390/AT5G04970/AT5G64020/AT1G05170/AT2G03220/AT1G29500/AT1G11545/AT1G45130/AT5G09730/AT4G09020/AT4G26940/AT3G28340/AT1G04680/AT3G10710/AT2G36850/AT5G15630/AT2G44610/AT1G28580/AT2G18230/AT5G18520/AT1G67750/AT5G04960/AT2G37720/AT1G58370/AT3G55760/AT4G00740…
GO:0002376	immune system process	471	0.292061	1.30921	0.00274691	0.240842	0.240322	5083	tags=33%, list=26%, signal=25%	AT2G02800/AT3G07195/AT5G13340/AT1G61490/AT2G04495/AT5G21960/AT1G61440/AT3G57750/AT3G25240/AT1G67470/AT4G12480/AT1G04330/AT5G64900/AT1G62305/AT3G29000/AT4G11000/AT4G23210/AT1G70250/AT5G05300/AT1G36640/AT2G28940/AT4G01740/AT2G29720/AT5G25440/AT4G23030/AT5G61560/AT5G64905/AT2G13800/AT2G26560/AT5G40910/AT1G20580/AT3G50190/AT5G61420/AT2G32140/AT3G46690/AT5G53830/AT3G42790/AT4G36670/AT3G25890/AT3G26220…
GO:0090558	plant epidermis development	469	-0.314869	-1.32041	0.00387869	0.264526	0.263955	4267	tags=28%, list=22%, signal=22%	AT1G49200/AT3G01500/AT1G10020/AT2G02820/AT5G37800/AT3G22820/AT5G02350/AT3G43890/AT4G17800/AT1G23730/AT3G05580/AT2G24260/AT5G17910/AT5G55910/AT1G58270/AT5G42500/AT1G33240/AT1G23060/AT4G23970/AT3G61270/AT5G05500/AT5G61350/AT1G70410/AT4G28850/AT3G43110/AT3G45530/AT4G16120/AT1G70990/AT5G54850/AT5G20490/AT5G65390/AT3G22780/AT2G19520/AT5G39970/AT3G13870/AT2G41820/AT3G61790/AT4G34720/AT2G30424/AT3G20630…
GO:0009832	plant-type cell wall biogenesis	236	-0.357517	-1.41249	0.00548972	0.35657	0.3558	4214	tags=31%, list=21%, signal=25%	AT3G55340/AT3G47510/AT5G15650/AT5G17910/AT4G36360/AT1G58270/AT4G23990/AT5G50150/AT1G75500/AT5G67070/AT2G28870/AT2G32540/AT4G16120/AT5G47820/AT4G30460/AT3G61130/AT3G23300/AT3G13870/AT1G66230/AT4G30260/AT5G48920/AT2G32530/AT5G13460/AT5G42080/AT1G56423/AT4G02270/AT2G38650/AT1G10460/AT1G22480/AT1G73750/AT5G49800/AT5G64020/AT1G04750/AT4G25290/AT2G03220/AT1G45130/AT1G28470/AT4G21903/AT1G62990/AT1G80350…
GO:0031047	gene silencing by RNA	90	0.407074	1.50948	0.00589199	0.365304	0.364514	1790	tags=21%, list=9%, signal=19%	AT2G05370/AT1G05490/AT1G66700/AT1G17760/AT2G28380/AT3G15390/AT4G20920/AT5G42920/AT2G33540/AT1G08830/AT2G19430/AT1G31290/AT2G35160/AT4G16280/AT5G45150/AT1G71800/AT3G03300/AT5G44200/AT1G54440
GO:0035967	cellular response to topologically incorrect protein	52	0.467272	1.54782	0.00676336	0.401097	0.40023	3778	tags=33%, list=19%, signal=26%	AT4G04860/AT4G29330/AT4G27470/AT3G58460/AT3G07370/AT1G09080/AT4G15420/AT2G17520/AT3G12580/AT3G10800/AT2G32120/AT4G28270/AT4G21810/AT3G53230/AT5G05750/AT5G03340/AT1G71220
GO:0007017	microtubule-based process	183	-0.368825	-1.42476	0.00711854	0.404571	0.403696	4318	tags=35%, list=22%, signal=28%	AT5G27950/AT5G18700/AT5G26910/AT5G66410/AT1G20010/AT3G44050/AT4G14960/AT3G25580/AT2G07340/AT5G59560/AT5G47820/AT3G63480/AT3G22480/AT1G53510/AT4G01370/AT5G01840/AT1G14690/AT1G03780/AT2G47500/AT1G12430/AT2G20190/AT5G42080/AT1G24460/AT2G21380/AT1G27850/AT4G26760/AT3G10180/AT5G08120/AT1G61030/AT3G20860/AT3G08680/AT4G28540/AT4G30710/AT2G21300/AT1G80350/AT1G75780/AT2G01910/AT2G29550/AT4G23740/AT5G06670…
GO:0009813	flavonoid biosynthetic process	84	-0.439694	-1.5222	0.00854285	0.466098	0.46509	4380	tags=37%, list=22%, signal=29%	AT5G13930/AT3G52370/AT4G25640/AT5G07990/AT3G51240/AT5G48930/AT1G69935/AT3G23810/AT4G31390/AT2G28350/AT2G16890/AT5G17220/AT3G47080/AT1G45201/AT5G54060/AT4G01900/AT4G00040/AT5G63595/AT3G14790/AT5G08640/AT2G30760/AT5G63590/AT3G62610/AT1G30530/AT3G06035/AT1G15210/AT1G64390/AT5G47740/AT2G47460/AT1G74210/AT5G05270

## Sheet: GSEA_KEGG_SDLD
ID	Description	setSize	enrichmentScore	NES	pvalue	p.adjust	qvalue	rank	leading_edge	core_enrichment
ath00941	Flavonoid biosynthesis - Arabidopsis thaliana (thale cress)	17	-0.704901	-1.78801	0.00209176	0.191018	0.178538	3952	tags=65%, list=20%, signal=52%	AT4G34050/AT5G07990/AT5G13930/AT3G51240/AT5G57840/AT5G63590/AT5G08640/AT5G63595/AT3G55120/AT1G61720/AT5G05270
ath00760	Nicotinate and nicotinamide metabolism - Arabidopsis thaliana (thale cress)	13	-0.697981	-1.65917	0.00823353	0.191018	0.178538	499	tags=46%, list=3%, signal=45%	AT4G14930/AT3G62040/AT4G29680/AT2G23420/AT1G05620/AT3G21070
ath00240	Pyrimidine metabolism - Arabidopsis thaliana (thale cress)	37	-0.543015	-1.64456	0.00385287	0.191018	0.178538	642	tags=24%, list=3%, signal=24%	AT1G73980/AT3G04080/AT3G17810/AT4G09320/AT3G20330/AT1G05620/AT4G20320/AT3G07800/AT5G64370
ath00940	Phenylpropanoid biosynthesis - Arabidopsis thaliana (thale cress)	84	-0.441069	-1.53383	0.0053814	0.191018	0.178538	4547	tags=38%, list=23%, signal=29%	AT5G67400/AT3G19450/AT4G26010/AT1G51680/AT2G18980/AT1G30760/AT4G34050/AT3G49120/AT3G53260/AT3G32980/AT2G37040/AT5G66390/AT5G17820/AT1G65060/AT3G10340/AT5G15180/AT4G37980/AT5G57840/AT4G25980/AT4G30170/AT3G01190/AT1G05260/AT2G38390/AT2G38380/AT5G19890/AT2G22420/AT3G50990/AT5G51890/AT1G30870/AT1G72680/AT5G58390/AT5G42180
ath03040	Spliceosome - Arabidopsis thaliana (thale cress)	156	0.339211	1.4122	0.00790564	0.191018	0.178538	3445	tags=28%, list=17%, signal=23%	AT5G14900/AT4G01020/AT2G13540/AT1G04897/AT1G07170/AT2G36130/AT1G20580/AT2G38770/AT5G37720/AT5G63120/AT5G25230/AT1G76300/AT3G13224/AT3G19760/AT5G44200/AT5G20160/AT1G55150/AT2G02570/AT2G30260/AT3G11960/AT2G41500/AT1G14650/AT4G02430/AT3G13570/AT2G47250/AT4G21110/AT2G41060/AT5G44500/AT3G19670/AT5G37370/AT3G62310/AT3G55460/AT5G59950/AT1G27650/AT4G25500/AT1G77180/AT5G14610/AT1G74230/AT5G13010/AT2G47580…
ath00950	Isoquinoline alkaloid biosynthesis - Arabidopsis thaliana (thale cress)	16	-0.61119	-1.53941	0.0351156	0.408087	0.381425	2573	tags=31%, list=13%, signal=27%	AT1G62800/AT4G14940/AT5G19550/AT5G11520/AT1G31690
ath04130	SNARE interactions in vesicular transport - Arabidopsis thaliana (thale cress)	31	0.471125	1.51433	0.0389362	0.408087	0.381425	3948	tags=52%, list=20%, signal=41%	AT2G36900/AT1G16240/AT1G11250/AT5G22360/AT2G45200/AT1G26670/AT1G15880/AT1G11890/AT3G58170/AT4G32150/AT5G08080/AT3G09740/AT1G79590/AT5G05760/AT3G11820/AT3G61450
ath00906	Carotenoid biosynthesis - Arabidopsis thaliana (thale cress)	26	-0.528521	-1.49446	0.0248521	0.408087	0.381425	3842	tags=38%, list=19%, signal=31%	AT1G52340/AT1G03055/AT1G08550/AT5G17230/AT1G10830/AT1G06820/AT5G57030/AT3G19270/AT2G27150/AT4G14210
ath00280	Valine, leucine and isoleucine degradation - Arabidopsis thaliana (thale cress)	40	0.442814	1.4909	0.0248003	0.408087	0.381425	1162	tags=25%, list=6%, signal=24%	AT3G13450/AT1G21400/AT4G16210/AT2G38400/AT1G10070/AT1G03090/AT1G54100/AT3G06850/AT3G45300/AT4G34030
ath00310	Lysine degradation - Arabidopsis thaliana (thale cress)	26	0.486045	1.47956	0.0341044	0.408087	0.381425	2572	tags=35%, list=13%, signal=30%	AT4G33150/AT2G35160/AT4G16210/AT5G13960/AT1G54100/AT2G33290/AT3G16950/AT3G48000/AT2G24580
ath00020	Citrate cycle (TCA cycle) - Arabidopsis thaliana (thale cress)	55	-0.435562	-1.42513	0.0412214	0.408087	0.381425	4938	tags=40%, list=25%, signal=30%	AT3G55410/AT2G44350/AT1G48030/AT1G24180/AT1G60810/AT5G03290/AT1G10670/AT5G66760/AT2G05710/AT2G20420/AT4G26910/AT1G53240/AT4G35260/AT5G23250/AT3G52200/AT1G54340/AT5G65165/AT3G13930/AT2G17130/AT5G50850/AT5G55070/AT3G47520
ath03015	mRNA surveillance pathway - Arabidopsis thaliana (thale cress)	96	0.336181	1.30445	0.0422159	0.408087	0.381425	2918	tags=25%, list=15%, signal=21%	AT5G66240/AT2G13540/AT1G66500/AT3G20650/AT5G10350/AT1G13460/AT2G29400/AT5G37720/AT1G71800/AT3G46820/AT4G27650/AT3G19760/AT5G44200/AT1G17980/AT4G25550/AT5G01290/AT5G28850/AT3G06560/AT3G21650/AT2G25850/AT5G59950/AT1G25490/AT1G17760/AT3G09880
ath04814	Motor proteins - Arabidopsis thaliana (thale cress)	69	-0.413605	-1.39886	0.0496241	0.442799	0.413869	5970	tags=46%, list=30%, signal=33%	AT1G20010/AT5G66310/AT1G04820/AT1G17580/AT3G44050/AT5G20490/AT2G21300/AT4G15930/AT4G24170/AT2G42170/AT5G43900/AT1G04160/AT2G33240/AT3G16060/AT1G09170/AT1G52245/AT3G53750/AT4G33200/AT2G22610/AT3G12110/AT2G29550/AT5G23910/AT3G10180/AT2G47500/AT3G19050/AT1G18550/AT3G43210/AT3G44730/AT5G06670/AT4G38950/AT2G37420/AT4G27180
ath00909	Sesquiterpenoid and triterpenoid biosynthesis - Arabidopsis thaliana (thale cress)	11	-0.644602	-1.47782	0.062724	0.462537	0.432317	939	tags=36%, list=5%, signal=35%	AT5G36150/AT4G33360/AT4G34640/AT5G42600
ath00480	Glutathione metabolism - Arabidopsis thaliana (thale cress)	81	-0.394907	-1.37035	0.0637982	0.462537	0.432317	4579	tags=38%, list=23%, signal=30%	AT3G54660/AT2G29450/AT3G43800/AT1G63770/AT2G29490/AT1G27130/AT1G78380/AT2G30870/AT5G02790/AT1G07890/AT1G19570/AT2G29440/AT1G78370/AT1G59670/AT1G17170/AT1G59700/AT4G08390/AT1G02950/AT1G53680/AT2G29420/AT1G24280/AT1G54340/AT1G27140/AT5G17220/AT5G13110/AT3G27300/AT2G29480/AT1G75270/AT1G17180/AT3G03190/AT5G16710
ath00500	Starch and sucrose metabolism - Arabidopsis thaliana (thale cress)	103	-0.370111	-1.33524	0.0623229	0.462537	0.432317	4217	tags=31%, list=21%, signal=25%	AT3G13784/AT2G31390/AT4G02290/AT5G24300/AT4G24260/AT5G48300/AT4G39010/AT1G66270/AT1G66430/AT4G17090/AT4G09020/AT1G47840/AT3G18080/AT5G17310/AT1G71380/AT3G03250/AT4G24620/AT1G66250/AT2G35840/AT4G27820/AT4G18240/AT2G32290/AT3G52340/AT3G62740/AT1G45191/AT1G64390/AT3G13560/AT1G48930/AT3G52600/AT5G45300/AT3G62750/AT4G27830

## Sheet: GSEA_KEGG_EQLD
ID	Description	setSize	enrichmentScore	NES	pvalue	p.adjust	qvalue	rank	leading_edge	core_enrichment
ath04130	SNARE interactions in vesicular transport - Arabidopsis thaliana (thale cress)	31	0.671471	1.96575	0.000150132	0.0122731	0.0121327	2747	tags=48%, list=14%, signal=42%	AT2G36900/AT5G22360/AT1G16240/AT5G08080/AT1G28490/AT1G11250/AT3G58170/AT2G45200/AT1G29060/AT5G26980/AT1G26670/AT3G09740/AT1G11890/AT3G05710/AT3G11820
ath00040	Pentose and glucuronate interconversions - Arabidopsis thaliana (thale cress)	57	0.565856	1.88031	0.000213445	0.0122731	0.0121327	2703	tags=30%, list=14%, signal=26%	AT4G13210/AT3G01270/AT5G04970/AT4G30310/AT3G55140/AT3G53190/AT1G11580/AT5G48900/AT5G39320/AT5G57655/AT3G07010/AT4G32380/AT5G51500/AT5G04310/AT3G24670/AT5G09280/AT3G10720
ath00350	Tyrosine metabolism - Arabidopsis thaliana (thale cress)	30	-0.631276	-1.73589	0.00275245	0.105511	0.104303	3440	tags=43%, list=17%, signal=36%	AT1G62800/AT1G12050/AT1G22440/AT5G42250/AT2G02390/AT5G57170/AT4G28680/AT5G36160/AT4G15940/AT5G24760/AT5G19550/AT1G31690/AT5G11520
ath00940	Phenylpropanoid biosynthesis - Arabidopsis thaliana (thale cress)	84	-0.458405	-1.50222	0.00499881	0.143716	0.142071	4812	tags=42%, list=24%, signal=32%	AT3G10340/AT3G32980/AT5G47000/AT3G62860/AT4G34050/AT4G30170/AT1G51680/AT2G37040/AT4G16270/AT2G38380/AT1G80820/AT1G49570/AT4G08780/AT3G19450/AT1G67980/AT2G34060/AT4G37980/AT1G68850/AT1G30870/AT1G52760/AT2G18150/AT4G25980/AT5G58390/AT5G66390/AT1G65060/AT1G77420/AT4G05160/AT5G19890/AT2G22420/AT5G51890/AT5G67400/AT3G21770/AT2G38390/AT5G15180/AT2G34790
ath00950	Isoquinoline alkaloid biosynthesis - Arabidopsis thaliana (thale cress)	15	-0.685818	-1.58391	0.0166985	0.384067	0.379672	1486	tags=40%, list=7%, signal=37%	AT1G62800/AT4G28680/AT5G36160/AT5G19550/AT1G31690/AT5G11520

## Sheet: GSEA_KEGG_EQSD
ID	Description	setSize	enrichmentScore	NES	pvalue	p.adjust	qvalue	rank	leading_edge	core_enrichment
ath03010	Ribosome - Arabidopsis thaliana (thale cress)	286	-0.399463	-1.60041	3.38763e-05	0.00392965	0.00388686	6273	tags=44%, list=32%, signal=30%	AT4G36420/AT1G04480/AT2G05220/AT3G54210/AT1G64510/AT3G27830/AT4G34670/AT1G57660/AT5G28060/AT2G41840/AT1G07770/AT5G18380/AT3G17465/AT1G70600/AT5G15200/AT1G58380/AT1G75350/AT1G48350/AT5G46430/AT2G04390/AT3G48930/AT1G27400/AT2G18020/AT3G49080/AT4G15000/AT3G49910/AT5G02870/AT2G01250/AT2G09990/AT3G62250/AT1G57860/AT1G32990/AT5G54600/AT4G29410/AT3G09630/AT2G36170/AT2G18400/AT1G69620/AT5G35530/AT2G24090…
ath04814	Motor proteins - Arabidopsis thaliana (thale cress)	68	-0.504798	-1.69442	0.00145122	0.0841706	0.0832541	3036	tags=34%, list=15%, signal=29%	AT2G47500/AT2G21380/AT3G10180/AT3G12110/AT3G58160/AT5G43900/AT2G21300/AT1G75780/AT2G29550/AT5G06670/AT4G38950/AT5G23910/AT1G18550/AT1G23220/AT2G37420/AT3G19050/AT1G18370/AT2G22610/AT3G44730/AT2G42170/AT1G04160/AT4G27370/AT4G27180
ath00040	Pentose and glucuronate interconversions - Arabidopsis thaliana (thale cress)	58	-0.505962	-1.63921	0.00306596	0.11855	0.117259	4044	tags=40%, list=21%, signal=32%	AT5G55590/AT3G29090/AT4G02330/AT4G02320/AT4G33220/AT5G17310/AT1G05650/AT5G04970/AT1G04680/AT1G67750/AT3G05610/AT5G39320/AT5G51490/AT3G27400/AT3G07010/AT3G53190/AT5G51500/AT3G55140/AT1G05660/AT4G13210/AT4G30310/AT3G24670/AT5G19730
ath00280	Valine, leucine and isoleucine degradation - Arabidopsis thaliana (thale cress)	38	0.549673	1.73777	0.00509458	0.147743	0.146134	2345	tags=34%, list=12%, signal=30%	AT3G16170/AT3G13450/AT2G14170/AT1G10060/AT1G54100/AT1G10070/AT2G38400/AT3G08860/AT1G44170/AT4G39660/AT1G03090/AT1G21400/AT5G65940
ath00760	Nicotinate and nicotinamide metabolism - Arabidopsis thaliana (thale cress)	12	-0.741483	-1.70451	0.00652951	0.151485	0.149835	454	tags=42%, list=2%, signal=41%	AT4G29680/AT1G55090/AT5G50210/AT3G21070/AT1G05620
ath00565	Ether lipid metabolism - Arabidopsis thaliana (thale cress)	19	0.609962	1.64501	0.0150704	0.291361	0.288188	3051	tags=47%, list=16%, signal=40%	AT2G45670/AT2G26870/AT1G13560/AT3G16785/AT3G48610/AT4G00240/AT2G42010/AT4G35790/AT4G11830

## Sheet: GO_term_enrichment
Cluster	ID	Description	GeneRatio	BgRatio	pvalue	p.adjust	geneID	Count
2C	GO:0055062	phosphate ion homeostasis	3/143	19/21869	0.000245677	0.0861098	AT2G33770/AT4G17550/AT5G42810	3
2C	GO:0072506	trivalent inorganic anion homeostasis	3/143	19/21869	0.000245677	0.0861098	AT2G33770/AT4G17550/AT5G42810	3
2C	GO:0010088	phloem development	3/143	31/21869	0.00107607	0.188581	AT2G01505/AT3G09070/AT5G13290	3
2C	GO:0071214	cellular response to abiotic stimulus	6/143	198/21869	0.00195463	0.226908	AT2G21970/AT4G38740/AT5G47910/AT5G55630/AT5G55860/AT2G42690	6
2C	GO:0104004	cellular response to environmental stimulus	6/143	198/21869	0.00195463	0.226908	AT2G21970/AT4G38740/AT5G47910/AT5G55630/AT5G55860/AT2G42690	6
2C	GO:0045492	xylan biosynthetic process	3/143	40/21869	0.00226584	0.226908	AT1G09610/AT5G01620/AT5G67230	3
2C	GO:2000026	regulation of multicellular organismal development	8/143	376/21869	0.00337194	0.257355	AT1G21920/AT1G61040/AT1G79280/AT2G30470/AT4G18770/AT5G13290/AT5G49660/AT5G55630	8
2C	GO:0000470	maturation of LSU-rRNA	3/143	46/21869	0.00338335	0.257355	AT1G80750/AT2G27530/AT4G27010	3
2C	GO:0051239	regulation of multicellular organismal process	9/143	467/21869	0.00367126	0.257355	AT1G21920/AT1G61040/AT1G79280/AT2G30470/AT4G00450/AT4G18770/AT5G13290/AT5G49660/AT5G55630	9
2C	GO:0009699	phenylpropanoid biosynthetic process	4/143	104/21869	0.00486343	0.282207	AT3G53260/AT4G01070/AT5G49660/AT5G60020	4
2C	GO:0009809	lignin biosynthetic process	3/143	55/21869	0.00560277	0.282207	AT4G01070/AT5G49660/AT5G60020	3
2C	GO:0045595	regulation of cell differentiation	3/143	58/21869	0.00649663	0.282207	AT2G01505/AT4G18770/AT5G13290	3
2C	GO:0098659	inorganic cation import across plasma membrane	2/143	21/21869	0.00821904	0.282207	AT1G18910/AT5G55630	2
2C	GO:0003013	circulatory system process	2/143	22/21869	0.00900245	0.282207	AT3G09070/AT5G62680	2
2C	GO:0003018	vascular process in circulatory system	2/143	22/21869	0.00900245	0.282207	AT3G09070/AT5G62680	2
2C	GO:0010232	vascular transport	2/143	22/21869	0.00900245	0.282207	AT3G09070/AT5G62680	2
2C	GO:0010233	phloem transport	2/143	22/21869	0.00900245	0.282207	AT3G09070/AT5G62680	2
2C	GO:0099587	inorganic ion import across plasma membrane	2/143	22/21869	0.00900245	0.282207	AT1G18910/AT5G55630	2
2C	GO:0009808	lignin metabolic process	3/143	68/21869	0.0100645	0.282207	AT4G01070/AT5G49660/AT5G60020	3
2C	GO:0042594	response to starvation	5/143	204/21869	0.0110774	0.298664	AT1G08190/AT1G18910/AT2G33770/AT5G38480/AT5G49660	5
2C	GO:0048508	embryonic meristem development	2/143	30/21869	0.0163852	0.370516	AT2G20300/AT3G15880	2
2C	GO:0009834	plant-type secondary cell wall biogenesis	3/143	89/21869	0.0206607	0.390074	AT1G09610/AT5G49660/AT5G67230	3
2C	GO:0009559	embryo sac central cell differentiation	2/143	36/21869	0.0231341	0.390074	AT3G49080/AT4G18770	2
2C	GO:0009063	cellular amino acid catabolic process	3/143	95/21869	0.0244839	0.390074	AT2G16500/AT3G53260/AT4G31810	3
2C	GO:0060968	regulation of gene silencing	2/143	38/21869	0.0255972	0.394318	AT1G79280/AT2G33730	2
2C	GO:0044550	secondary metabolite biosynthetic process	4/143	174/21869	0.0275629	0.394318	AT3G53260/AT4G01070/AT5G49660/AT5G60020	4
2C	GO:0010078	maintenance of root meristem identity	2/143	40/21869	0.0281618	0.394828	AT2G01505/AT5G13290	2
2C	GO:0009620	response to fungus	6/143	353/21869	0.0287698	0.395444	AT1G59970/AT2G46450/AT4G27320/AT5G42810/AT5G47910/AT2G30230	6
2C	GO:0003002	regionalization	4/143	182/21869	0.0317673	0.408253	AT2G27530/AT3G09070/AT4G00450/AT5G49660	4
2C	GO:0043269	regulation of ion transport	2/143	43/21869	0.0321924	0.408253	AT1G18910/AT2G33770	2
2C	GO:2000241	regulation of reproductive process	6/143	388/21869	0.0424712	0.472576	AT1G21920/AT1G61040/AT1G79280/AT2G30470/AT5G13290/AT5G49660	6
3G	GO:0042126	nitrate metabolic process	3/181	13/21869	0.000150035	0.0670655	AT1G66200/AT5G40850/AT5G53460	3
3G	GO:0042128	nitrate assimilation	3/181	13/21869	0.000150035	0.0670655	AT1G66200/AT5G40850/AT5G53460	3
3G	GO:0009657	plastid organization	9/181	319/21869	0.0014053	0.104695	AT1G06950/AT1G32080/AT1G49970/AT2G25625/AT2G33150/AT2G34860/AT3G10350/AT3G56910/AT5G58140	9
3G	GO:0098656	anion transmembrane transport	5/181	102/21869	0.00160156	0.104723	AT3G08580/AT4G22310/AT5G14040/AT5G58140/AT5G67500	5
3G	GO:0006826	iron ion transport	3/181	39/21869	0.00409418	0.159139	AT1G27320/AT2G30766/AT4G16370	3
3G	GO:1990641	response to iron ion starvation	2/181	13/21869	0.00500439	0.169444	AT2G30766/AT4G26970	2
3G	GO:0005996	monosaccharide metabolic process	5/181	138/21869	0.00587733	0.169444	AT1G24280/AT2G47650/AT3G52930/AT3G62830/AT3G47800	5
3G	GO:0006006	glucose metabolic process	3/181	45/21869	0.00613098	0.169444	AT1G24280/AT3G52930/AT3G47800	3
3G	GO:0010214	seed coat development	3/181	49/21869	0.00777092	0.169444	AT2G22900/AT3G48990/AT5G58230	3
3G	GO:0080027	response to herbivore	2/181	17/21869	0.00853823	0.173481	AT3G16400/AT3G45140	2
3G	GO:0003013	circulatory system process	2/181	22/21869	0.0141154	0.180399	AT4G16370/AT5G04950	2
3G	GO:0003018	vascular process in circulatory system	2/181	22/21869	0.0141154	0.180399	AT4G16370/AT5G04950	2
3G	GO:0010232	vascular transport	2/181	22/21869	0.0141154	0.180399	AT4G16370/AT5G04950	2
3G	GO:0010233	phloem transport	2/181	22/21869	0.0141154	0.180399	AT4G16370/AT5G04950	2
3G	GO:0031145	anaphase-promoting complex-dependent catabolic process	2/181	22/21869	0.0141154	0.180399	AT1G50490/AT5G13840	2
3G	GO:0010030	positive regulation of seed germination	2/181	23/21869	0.0153764	0.190924	AT2G43820/AT3G48990	2
3G	GO:0010038	response to metal ion	5/181	207/21869	0.0291561	0.260039	AT1G21750/AT2G05520/AT3G15352/AT4G04460/AT5G03630	5
3G	GO:0042631	cellular response to water deprivation	2/181	38/21869	0.039419	0.301148	AT1G32080/AT1G78380	2
3G	GO:0000413	protein peptidyl-prolyl isomerization	2/181	39/21869	0.0413285	0.301148	AT2G29960/AT5G58710	2
3G	GO:0071462	cellular response to water stimulus	2/181	39/21869	0.0413285	0.301148	AT1G32080/AT1G78380	2
3G	GO:0046618	xenobiotic export	2/181	50/21869	0.0644409	0.379014	AT3G23550/AT4G21910	2
3G	GO:0010410	hemicellulose metabolic process	3/181	115/21869	0.0704037	0.387575	AT5G62220/AT5G67210/AT1G78060	3
3G	GO:0044093	positive regulation of molecular function	3/181	117/21869	0.0733132	0.387575	AT2G41180/AT4G03520/AT5G13840	3
3G	GO:0006457	protein folding	4/181	195/21869	0.0790707	0.387575	AT1G12060/AT1G21750/AT2G29960/AT5G58710	4
3G	GO:0046683	response to organophosphorus	1/181	10/21869	0.0797659	0.387575	AT3G09820	1
3G	GO:0071324	cellular response to disaccharide stimulus	1/181	10/21869	0.0797659	0.387575	AT1G27320	1
3G	GO:0019740	nitrogen utilization	1/181	11/21869	0.0873857	0.387575	AT5G53460	1
3G	GO:0045491	xylan metabolic process	2/181	61/21869	0.0908386	0.387575	AT5G67210/AT1G78060	2
3G	GO:0043486	histone exchange	1/181	12/21869	0.0949428	0.387575	AT2G47210	1
3G	GO:1904666	regulation of ubiquitin protein ligase activity	1/181	12/21869	0.0949428	0.387575	AT5G13840	1
3G	GO:0006450	regulation of translational fidelity	1/181	13/21869	0.102438	0.389699	ATCG00380	1
3G	GO:0048564	photosystem I assembly	1/181	18/21869	0.138996	0.42048	AT2G34860	1
3G	GO:0060966	regulation of gene silencing by RNA	1/181	20/21869	0.153201	0.436185	AT3G10480	1
3G	GO:0030071	regulation of mitotic metaphase/anaphase transition	1/181	21/21869	0.160216	0.444825	AT1G50490	1
3G	GO:1902099	regulation of metaphase/anaphase transition of cell cycle	1/181	21/21869	0.160216	0.444825	AT1G50490	1
3G	GO:0009638	phototropism	1/181	24/21869	0.180917	0.451786	AT5G58140	1
3G	GO:0030838	positive regulation of actin filament polymerization	1/181	24/21869	0.180917	0.451786	AT2G46225	1
3G	GO:0045010	actin nucleation	1/181	24/21869	0.180917	0.451786	AT2G46225	1
3G	GO:0008284	positive regulation of cell population proliferation	1/181	28/21869	0.207729	0.465439	AT4G37120	1
3G	GO:0030641	regulation of cellular pH	1/181	28/21869	0.207729	0.465439	AT4G30190	1
3G	GO:0051453	regulation of intracellular pH	1/181	28/21869	0.207729	0.465439	AT4G30190	1
3G	GO:0007052	mitotic spindle organization	1/181	29/21869	0.214295	0.476567	AT5G60930	1
3G	GO:2000241	regulation of reproductive process	5/181	388/21869	0.219528	0.479129	AT1G27320/AT5G08370/AT5G13990/AT5G58230/AT5G67100	5
3G	GO:0002758	innate immune response-activating signal transduction	1/181	30/21869	0.220807	0.479129	AT1G09770	1
3G	GO:0010305	leaf vascular tissue pattern formation	1/181	31/21869	0.227265	0.486947	AT5G16780	1
3G	GO:0034976	response to endoplasmic reticulum stress	2/181	110/21869	0.231102	0.486947	AT1G21750/AT5G42050	2
3G	GO:0010584	pollen exine formation	1/181	32/21869	0.233669	0.486947	AT3G09090	1
3G	GO:0009958	positive gravitropism	1/181	34/21869	0.246321	0.49701	AT5G47990	1
3G	GO:0032509	endosome transport via multivesicular body sorting pathway	1/181	34/21869	0.246321	0.49701	AT5G44560	1
3I	GO:0002181	cytoplasmic translation	12/110	89/21869	2.4354e-14	1.12516e-11	AT1G72370/AT2G18020/AT2G36620/AT3G53020/AT1G18540/AT1G67430/AT2G27710/AT3G06700/AT3G55750/AT5G02450/AT5G56710/AT5G67510	12
3I	GO:0042273	ribosomal large subunit biogenesis	11/110	95/21869	1.7163e-12	3.96465e-10	AT1G14320/AT1G67120/AT2G01250/AT2G39460/AT3G25520/AT5G39740/AT1G18540/AT2G47610/AT3G55750/AT3G58660/AT5G67510	11
3I	GO:0140694	non-membrane-bounded organelle assembly	9/110	149/21869	6.41887e-08	3.29502e-06	AT1G14320/AT1G26110/AT1G67120/AT1G72370/AT2G39460/AT3G25520/AT5G39740/AT1G18540/AT3G11510	9
3I	GO:0009955	adaxial/abaxial pattern specification	5/110	41/21869	1.90585e-06	7.33751e-05	AT2G37630/AT3G25520/AT3G53020/AT5G22650/AT5G39740	5
3I	GO:0009965	leaf morphogenesis	4/110	118/21869	0.00299553	0.0629062	AT2G37630/AT3G25520/AT3G53020/AT5G39740	4
3I	GO:0006613	cotranslational protein targeting to membrane	2/110	23/21869	0.00592022	0.105198	AT2G34250/AT3G49100	2
3I	GO:0006614	SRP-dependent cotranslational protein targeting to membrane	2/110	23/21869	0.00592022	0.105198	AT2G34250/AT3G49100	2
3I	GO:0007264	small GTPase mediated signal transduction	2/110	32/21869	0.0112702	0.173561	AT3G59920/AT4G35950	2
3I	GO:0042026	protein refolding	2/110	33/21869	0.0119583	0.176724	AT2G28000/AT4G37910	2
3I	GO:0010043	response to zinc ion	2/110	43/21869	0.0197968	0.225787	AT1G19570/AT4G38220	2
3I	GO:0006006	glucose metabolic process	2/110	45/21869	0.0215637	0.226554	AT1G01320/AT2G01140	2
3I	GO:0010558	negative regulation of macromolecule biosynthetic process	5/110	315/21869	0.0215765	0.226554	AT1G26110/AT2G37630/AT3G20740/AT5G22650/AT3G49100	5
3I	GO:0009610	response to symbiotic fungus	1/110	10/21869	0.049186	0.319224	AT1G19570	1
3I	GO:1901678	iron coordination entity transport	1/110	10/21869	0.049186	0.319224	ATCG01040	1
3I	GO:2000014	regulation of endosperm development	1/110	10/21869	0.049186	0.319224	AT3G20740	1
3I	GO:0043413	macromolecule glycosylation	3/110	165/21869	0.050714	0.319224	AT1G51590/AT3G48820/AT1G24320	3
3I	GO:0009409	response to cold	5/110	400/21869	0.0516116	0.319224	AT1G56070/AT2G39460/AT3G20740/AT5G20720/AT2G27710	5
3I	GO:0009860	pollen tube growth	3/110	169/21869	0.0537498	0.319224	AT2G34480/AT3G48820/AT5G47200	3
3I	GO:0051668	localization within membrane	3/110	169/21869	0.0537498	0.319224	AT2G34250/AT3G12390/AT3G49100	3
3I	GO:0070301	cellular response to hydrogen peroxide	1/110	11/21869	0.0539708	0.319224	AT1G19570	1
3I	GO:0070085	glycosylation	3/110	171/21869	0.0552999	0.319224	AT1G51590/AT3G48820/AT1G24320	3
3I	GO:0009608	response to symbiont	1/110	12/21869	0.0587316	0.319224	AT1G19570	1
3I	GO:0060321	acceptance of pollen	1/110	12/21869	0.0587316	0.319224	AT4G05410	1
3I	GO:0006450	regulation of translational fidelity	1/110	13/21869	0.0634688	0.325806	AT5G15200	1
3I	GO:0034644	cellular response to UV	1/110	19/21869	0.0913995	0.343305	AT1G14320	1
3I	GO:0035384	thioester biosynthetic process	1/110	21/21869	0.100525	0.354621	AT3G25860	1
3I	GO:0043903	regulation of biological process involved in symbiotic interaction	1/110	23/21869	0.10956	0.366451	AT1G19570	1
3I	GO:0006913	nucleocytoplasmic transport	2/110	118/21869	0.119073	0.366451	AT1G67120/AT3G25520	2
3I	GO:0051169	nuclear transport	2/110	118/21869	0.119073	0.366451	AT1G67120/AT3G25520	2
3I	GO:0009292	genetic transfer	1/110	26/21869	0.122944	0.366451	AT5G22650	1
3I	GO:0009294	DNA mediated transformation	1/110	26/21869	0.122944	0.366451	AT5G22650	1
3I	GO:0098869	cellular oxidant detoxification	1/110	30/21869	0.140479	0.384491	AT1G19570	1
3I	GO:0042744	hydrogen peroxide catabolic process	1/110	31/21869	0.144808	0.384491	AT1G19570	1
3I	GO:0006875	cellular metal ion homeostasis	2/110	135/21869	0.147924	0.3883	AT5G63530/AT4G24330	2
3I	GO:0009828	plant-type cell wall loosening	1/110	37/21869	0.170334	0.412012	AT2G39700	1
3I	GO:0006986	response to unfolded protein	1/110	44/21869	0.199161	0.451041	AT4G37910	1
3I	GO:0034620	cellular response to unfolded protein	1/110	44/21869	0.199161	0.451041	AT4G37910	1
3I	GO:0022611	dormancy process	1/110	50/21869	0.223078	0.466332	AT5G22650	1
3I	GO:0044089	positive regulation of cellular component biogenesis	1/110	52/21869	0.230892	0.466332	AT1G26110	1
3I	GO:0033043	regulation of organelle organization	2/110	183/21869	0.234812	0.466332	AT1G26110/AT4G35950	2
3I	GO:0009788	negative regulation of abscisic acid-activated signaling pathway	1/110	55/21869	0.242468	0.466332	AT5G20720	1
3I	GO:0032956	regulation of actin cytoskeleton organization	1/110	55/21869	0.242468	0.466332	AT4G35950	1
3I	GO:0140053	mitochondrial gene expression	1/110	55/21869	0.242468	0.466332	ATCG00790	1
3I	GO:1901420	negative regulation of response to alcohol	1/110	55/21869	0.242468	0.466332	AT5G20720	1
3I	GO:1905958	negative regulation of cellular response to alcohol	1/110	55/21869	0.242468	0.466332	AT5G20720	1
3I	GO:0032970	regulation of actin filament-based process	1/110	56/21869	0.246288	0.466332	AT4G35950	1
3I	GO:0030865	cortical cytoskeleton organization	1/110	62/21869	0.26881	0.478685	AT4G35950	1
3I	GO:0036503	ERAD pathway	1/110	66/21869	0.283453	0.485807	AT4G24330	1
3I	GO:1990542	mitochondrial transmembrane transport	1/110	67/21869	0.287068	0.485807	AT5G55200	1
3M	GO:0009269	response to desiccation	7/351	24/21869	7.07327e-08	9.16696e-05	AT1G32640/AT2G05070/AT2G05100/AT2G39800/AT2G44060/AT3G27690/AT5G25610	7
3M	GO:0042440	pigment metabolic process	15/351	187/21869	3.80716e-07	0.000246704	AT1G19670/AT2G20180/AT3G10230/AT3G22840/AT3G56940/AT3G59400/AT4G08920/AT4G15560/AT4G27430/AT5G13630/AT5G13930/AT5G17230/AT5G44190/AT5G54160/AT5G67030	15
3M	GO:0010114	response to red light	9/351	66/21869	1.05565e-06	0.000322727	AT1G69530/AT2G05070/AT2G05100/AT2G20180/AT2G29090/AT3G22840/AT3G27690/AT4G08920/AT5G67030	9
3M	GO:0006979	response to oxidative stress	23/351	451/21869	1.24509e-06	0.000322727	AT1G12520/AT1G32640/AT1G65980/AT1G76080/AT2G29450/AT2G31570/AT2G37040/AT2G39800/AT2G40880/AT3G04120/AT3G07700/AT3G13610/AT3G17790/AT3G59410/AT4G08920/AT4G16270/AT5G01410/AT5G01820/AT5G13930/AT5G21280/AT5G57345/AT3G17800/AT1G51400	23
3M	GO:0015994	chlorophyll metabolic process	10/351	89/21869	1.64956e-06	0.000356305	AT1G19670/AT2G20180/AT3G22840/AT3G56940/AT3G59400/AT4G15560/AT4G27430/AT5G01410/AT5G13630/AT5G44190	10
3M	GO:0019684	photosynthesis, light reaction	11/351	149/21869	2.99018e-05	0.00193764	AT1G29920/AT1G34000/AT1G50250/AT2G05070/AT2G05100/AT3G08940/AT3G27690/AT4G04020/AT4G09650/AT5G02120/AT5G64040	11
3M	GO:0030104	water homeostasis	4/351	14/21869	5.74979e-05	0.00338715	AT1G21270/AT2G05070/AT2G05100/AT3G27690	4
3M	GO:2000379	positive regulation of reactive oxygen species metabolic process	3/351	12/21869	0.000809854	0.0283668	AT2G05070/AT2G05100/AT3G27690	3
3M	GO:0016122	xanthophyll metabolic process	3/351	16/21869	0.00196555	0.0530698	AT3G10230/AT4G00370/AT5G67030	3
3M	GO:0009743	response to carbohydrate	8/351	157/21869	0.00392993	0.0829018	AT1G18080/AT1G29920/AT1G56570/AT1G78580/AT3G04120/AT3G57540/AT5G01820/AT5G67030	8
3M	GO:0104004	cellular response to environmental stimulus	9/351	198/21869	0.0048437	0.0965759	AT1G04820/AT1G07180/AT2G20180/AT3G22840/AT3G59410/AT4G08920/AT4G14960/AT5G19000/AT5G57345	9
3M	GO:0009629	response to gravity	6/351	107/21869	0.00762783	0.13542	AT1G04820/AT2G18040/AT2G20180/AT2G45260/AT4G14960/AT5G13930	6
3M	GO:0090332	stomatal closure	4/351	53/21869	0.0102972	0.162745	AT2G05070/AT2G05100/AT3G14270/AT3G27690	4
3M	GO:0016049	cell growth	15/351	494/21869	0.0142509	0.205213	AT1G21270/AT1G48100/AT1G69530/AT1G74380/AT2G26330/AT2G36880/AT2G40610/AT3G17220/AT3G56930/AT3G56950/AT4G08920/AT4G33970/AT4G39110/AT5G01770/AT5G12180	15
3M	GO:0009625	response to insect	3/351	33/21869	0.0156675	0.220707	AT1G16410/AT4G13770/AT4G19840	3
3M	GO:1990641	response to iron ion starvation	2/351	13/21869	0.0178266	0.235747	AT3G07700/AT3G13610	2
3M	GO:1900056	negative regulation of leaf senescence	2/351	15/21869	0.0234971	0.276838	AT5G02760/AT5G44190	2
3M	GO:0006949	syncytium formation	2/351	16/21869	0.026573	0.299466	AT1G69530/AT2G40610	2
3M	GO:0071669	plant-type cell wall organization or biogenesis	10/351	308/21869	0.0277257	0.306209	AT1G32640/AT1G48100/AT1G69530/AT1G78580/AT2G26330/AT2G37090/AT2G40610/AT4G08920/AT5G09870/AT5G42080	10
3M	GO:2000904	regulation of starch metabolic process	2/351	17/21869	0.0298016	0.321857	AT4G32190/AT5G03420	2
3M	GO:0046686	response to cadmium ion	4/351	75/21869	0.0325653	0.338564	AT1G13440/AT1G48030/AT1G62740/AT4G33010	4
3M	GO:0000910	cytokinesis	5/351	112/21869	0.0345528	0.347135	AT1G50240/AT2G25880/AT3G63130/AT5G09870/AT5G42080	5
3M	GO:0065009	regulation of molecular function	10/351	339/21869	0.0479743	0.428617	AT1G32640/AT2G34470/AT3G17220/AT3G59400/AT4G03270/AT4G08920/AT4G30825/AT5G01770/AT3G17130/AT3G17225	10
3M	GO:0010030	positive regulation of seed germination	2/351	23/21869	0.0520717	0.443049	AT1G62380/AT3G22840	2
3M	GO:0090351	seedling development	7/351	209/21869	0.0523044	0.443049	AT1G06040/AT1G18080/AT1G62380/AT2G20180/AT3G06500/AT3G22840/AT3G48330	7
3M	GO:0006096	glycolytic process	3/351	54/21869	0.0558111	0.449107	AT1G13440/AT3G04120/AT4G38970	3
3M	GO:0006757	ATP generation from ADP	3/351	54/21869	0.0558111	0.449107	AT1G13440/AT3G04120/AT4G38970	3
3M	GO:0010229	inflorescence development	2/351	26/21869	0.0648397	0.461716	AT2G26330/AT4G29350	2
3M	GO:0000291	nuclear-transcribed mRNA catabolic process, exonucleolytic	2/351	27/21869	0.0693059	0.470264	AT1G80780/AT3G46960	2
3M	GO:0006829	zinc ion transport	2/351	27/21869	0.0693059	0.470264	AT1G55910/AT2G48020	2
3N	GO:0044247	cellular polysaccharide catabolic process	6/235	20/21869	4.93623e-08	4.64993e-05	AT1G10760/AT1G43670/AT1G69830/AT2G40840/AT3G29320/AT3G46970	6
3N	GO:0009409	response to cold	17/235	400/21869	1.71023e-06	0.000537012	AT1G10760/AT1G16880/AT1G20440/AT1G20450/AT1G70200/AT2G21660/AT2G28900/AT2G37230/AT2G42530/AT3G05880/AT4G04330/AT4G25480/AT4G25490/AT4G39260/AT5G37500/AT5G54770/AT2G37220	17
3N	GO:0042440	pigment metabolic process	8/235	187/21869	0.000968853	0.076766	AT1G31800/AT2G20890/AT2G30390/AT4G13250/AT4G27560/AT5G08280/AT5G18660/AT5G43430	8
3N	GO:0009414	response to water deprivation	12/235	406/21869	0.00155596	0.0955079	AT1G20440/AT1G20450/AT1G33240/AT2G20890/AT2G21660/AT3G29320/AT3G46970/AT4G04330/AT4G25480/AT4G25490/AT5G11270/AT5G37500	12
3N	GO:0009657	plastid organization	10/235	319/21869	0.00247442	0.104535	AT1G68590/AT1G70200/AT2G16365/AT2G20890/AT2G31040/AT3G18870/AT3G47450/AT4G01940/AT4G14870/AT5G39980	10
3N	GO:0003008	system process	3/235	29/21869	0.00364201	0.114359	AT3G47960/AT2G43535/AT2G43550	3
3N	GO:0051604	protein maturation	5/235	97/21869	0.0039707	0.118189	AT1G79560/AT4G01940/AT3G05230/AT5G03905/AT5G27430	5
3N	GO:0045037	protein import into chloroplast stroma	3/235	30/21869	0.0040149	0.118189	AT1G79560/AT2G20890/AT2G28900	3
3N	GO:0010305	leaf vascular tissue pattern formation	3/235	31/21869	0.00441019	0.122188	AT1G27340/AT2G32280/AT5G46700	3
3N	GO:0010275	NAD(P)H dehydrogenase complex assembly	2/235	11/21869	0.00593254	0.139711	AT1G70760/AT5G20935	2
3N	GO:0061077	chaperone-mediated protein folding	4/235	70/21869	0.00684862	0.146623	AT4G04330/AT4G39960/AT5G59610/AT3G47940	4
3N	GO:0044003	modulation by symbiont of host process	2/235	13/21869	0.00829529	0.169873	AT2G43535/AT2G43550	2
3N	GO:0062012	regulation of small molecule metabolic process	5/235	127/21869	0.01211	0.192952	AT1G73805/AT2G25450/AT3G47450/AT1G13930/AT4G04320	5
3N	GO:0009070	serine family amino acid biosynthetic process	3/235	45/21869	0.0124739	0.192952	AT3G02020/AT4G35630/AT4G35640	3
3N	GO:1905428	regulation of plant organ formation	2/235	19/21869	0.0174331	0.231773	AT1G53230/AT5G50320	2
3N	GO:0072348	sulfur compound transport	2/235	22/21869	0.0230595	0.268173	AT1G77990/AT3G47960	2
3N	GO:0006813	potassium ion transport	3/235	57/21869	0.0234258	0.269111	AT4G33530/AT5G46240/AT5G02940	3
3N	GO:0015749	monosaccharide transmembrane transport	2/235	24/21869	0.0271685	0.281239	AT4G21480/AT5G61520	2
3N	GO:0009743	response to carbohydrate	5/235	157/21869	0.0275112	0.281691	AT1G16880/AT1G43670/AT2G20890/AT2G28900/AT4G30850	5
3N	GO:0046916	cellular transition metal ion homeostasis	3/235	63/21869	0.0303484	0.294684	AT1G74770/AT3G09390/AT3G18290	3
3N	GO:0009292	genetic transfer	2/235	26/21869	0.0315479	0.294684	AT5G50320/AT5G65630	2
3N	GO:0009294	DNA mediated transformation	2/235	26/21869	0.0315479	0.294684	AT5G50320/AT5G65630	2
3N	GO:0009620	response to fungus	8/235	353/21869	0.0375966	0.321964	AT1G10760/AT1G11310/AT1G20440/AT1G21250/AT1G73500/AT2G42530/AT4G20830/AT5G11270	8
3N	GO:0009965	leaf morphogenesis	4/235	118/21869	0.0386309	0.324913	AT1G27340/AT1G53230/AT2G32280/AT5G50320	4
3N	GO:0009873	ethylene-activated signaling pathway	3/235	84/21869	0.0619609	0.442176	AT1G53910/AT1G73500/AT5G44210	3
3O	GO:0006457	protein folding	17/330	195/21869	7.47129e-09	8.89831e-06	AT1G56340/AT2G04030/AT3G13470/AT4G02450/AT4G22670/AT4G24190/AT4G29520/AT4G34870/AT5G22060/AT5G28540/AT5G42020/AT5G49910/AT5G56010/AT5G56030/AT5G61790/AT3G09440/AT5G25530	17
3O	GO:0016143	S-glycoside metabolic process	12/330	125/21869	4.38196e-07	0.000130473	AT1G12140/AT1G16400/AT1G24100/AT1G54040/AT1G74090/AT2G43100/AT2G44490/AT3G09260/AT3G19710/AT4G37410/AT5G23010/AT5G63790	12
3O	GO:0019757	glycosinolate metabolic process	12/330	125/21869	4.38196e-07	0.000130473	AT1G12140/AT1G16400/AT1G24100/AT1G54040/AT1G74090/AT2G43100/AT2G44490/AT3G09260/AT3G19710/AT4G37410/AT5G23010/AT5G63790	12
3O	GO:0019760	glucosinolate metabolic process	12/330	125/21869	4.38196e-07	0.000130473	AT1G12140/AT1G16400/AT1G24100/AT1G54040/AT1G74090/AT2G43100/AT2G44490/AT3G09260/AT3G19710/AT4G37410/AT5G23010/AT5G63790	12
3O	GO:0009408	response to heat	15/330	257/21869	9.26954e-06	0.00120832	AT1G07890/AT1G79550/AT2G04030/AT2G17690/AT3G24500/AT4G02450/AT4G29520/AT5G22060/AT5G28540/AT5G42020/AT5G43940/AT5G49910/AT5G56010/AT5G56030/AT3G09440	15
3O	GO:0019748	secondary metabolic process	18/330	367/21869	1.33178e-05	0.00120832	AT1G07890/AT1G12140/AT1G16400/AT1G24100/AT1G54040/AT1G74090/AT1G78370/AT2G30860/AT2G43100/AT2G44490/AT3G09260/AT3G17390/AT3G19710/AT4G37410/AT4G39330/AT5G13420/AT5G23010/AT5G63790	18
3O	GO:0051553	flavone biosynthetic process	4/330	19/21869	0.000164971	0.0103411	AT1G30530/AT1G53500/AT1G78570/AT4G34135	4
3O	GO:0051555	flavonol biosynthetic process	4/330	19/21869	0.000164971	0.0103411	AT1G30530/AT1G53500/AT1G78570/AT4G34135	4
3O	GO:0051131	chaperone-mediated protein complex assembly	3/330	12/21869	0.000677049	0.0339074	AT4G02450/AT5G56010/AT5G56030	3
3O	GO:0009828	plant-type cell wall loosening	4/330	37/21869	0.00227054	0.0872328	AT1G26770/AT1G73360/AT3G29030/AT4G28250	4
3O	GO:0030433	ubiquitin-dependent ERAD pathway	4/330	49/21869	0.00632451	0.158624	AT1G56340/AT5G28540/AT5G42020/AT5G61790	4
3O	GO:0072598	protein localization to chloroplast	4/330	55/21869	0.00948956	0.209298	AT2G04030/AT2G24820/AT5G49910/AT5G55210	4
3O	GO:0015985	energy coupled proton transport, down electrochemical gradient	3/330	34/21869	0.0144207	0.2454	AT1G51650/AT2G19680/AT4G00895	3
3O	GO:0006949	syncytium formation	2/330	16/21869	0.0236942	0.288051	AT1G26770/AT4G28250	2
3O	GO:0010315	auxin efflux	2/330	16/21869	0.0236942	0.288051	AT1G53500/AT1G78570	2
3O	GO:0080186	developmental vegetative growth	2/330	16/21869	0.0236942	0.288051	AT1G67360/AT4G31400	2
3O	GO:0045927	positive regulation of growth	3/330	42/21869	0.025338	0.288051	AT1G67360/AT3G49720/AT5G24630	3
3O	GO:0031348	negative regulation of defense response	4/330	75/21869	0.0268013	0.288051	AT3G09260/AT4G18470/AT4G39030/AT5G09230	4
3O	GO:0034284	response to monosaccharide	4/330	75/21869	0.0268013	0.288051	AT1G79550/AT3G02570/AT5G13420/AT5G41670	4
3O	GO:0032984	protein-containing complex disassembly	4/330	76/21869	0.0279652	0.288051	AT1G17070/AT3G46010/AT3G57190/AT5G23430	4
3O	GO:0048574	long-day photoperiodism, flowering	3/330	44/21869	0.0285988	0.288051	AT1G08260/AT3G12145/AT5G47640	3
3O	GO:0048585	negative regulation of response to stimulus	8/330	239/21869	0.0291909	0.288051	AT1G08260/AT2G25170/AT3G09260/AT4G02450/AT4G16660/AT4G18470/AT4G39030/AT5G09230	8
3O	GO:0008544	epidermis development	2/330	18/21869	0.0296197	0.288051	AT1G79840/AT5G24630	2
3O	GO:0009913	epidermal cell differentiation	2/330	18/21869	0.0296197	0.288051	AT1G79840/AT5G24630	2
3O	GO:0030855	epithelial cell differentiation	2/330	18/21869	0.0296197	0.288051	AT1G79840/AT5G24630	2
3O	GO:0015919	peroxisomal membrane transport	2/330	19/21869	0.0327799	0.292583	AT1G54350/AT1G79810	2
3O	GO:0045144	meiotic sister chromatid segregation	2/330	19/21869	0.0327799	0.292583	AT4G31400/AT5G12360	2
3O	GO:0051177	meiotic sister chromatid cohesion	2/330	19/21869	0.0327799	0.292583	AT4G31400/AT5G12360	2
3O	GO:0006109	regulation of carbohydrate metabolic process	4/330	80/21869	0.0329187	0.292583	AT2G41680/AT3G02730/AT3G15360/AT3G54320	4
3O	GO:0051592	response to calcium ion	2/330	20/21869	0.0360657	0.296236	AT3G43810/AT5G56010	2
3O	GO:0071692	protein localization to extracellular region	2/330	20/21869	0.0360657	0.296236	AT2G25660/AT4G24190	2
3O	GO:0006094	gluconeogenesis	2/330	24/21869	0.0503755	0.342841	AT1G79550/AT3G54050	2
3O	GO:0008361	regulation of cell size	2/330	26/21869	0.0581718	0.360257	AT2G25170/AT3G13530	2
3O	GO:0048229	gametophyte development	12/330	478/21869	0.060002	0.362753	AT1G56430/AT1G67360/AT1G73600/AT2G47470/AT3G13530/AT4G18830/AT4G31400/AT5G02390/AT5G18700/AT5G28540/AT5G42020/AT5G57460	12
3O	GO:0055074	calcium ion homeostasis	3/330	60/21869	0.062111	0.370498	AT1G56340/AT4G00900/AT4G13590	3
3O	GO:0015718	monocarboxylic acid transport	2/330	27/21869	0.0622163	0.370498	AT2G34390/AT5G17630	2
3O	GO:0098876	vesicle-mediated transport to the plasma membrane	2/330	29/21869	0.070579	0.389165	AT2G47170/AT5G09810	2
3O	GO:0006839	mitochondrial transport	4/330	107/21869	0.0788889	0.390453	AT3G04800/AT5G62050/AT1G51650/AT5G41685	4
3O	GO:0043085	positive regulation of catalytic activity	4/330	107/21869	0.0788889	0.390453	AT2G41680/AT3G02730/AT3G15360/AT5G44785	4
3O	GO:0000741	karyogamy	2/330	33/21869	0.0882992	0.406582	AT5G28540/AT5G42020	2
3O	GO:0009414	response to water deprivation	10/330	406/21869	0.0893371	0.406582	AT1G67360/AT2G04030/AT2G25170/AT3G24500/AT3G46620/AT4G24190/AT4G39730/AT5G23010/AT5G48870/AT5G56030	10
3O	GO:0051668	localization within membrane	5/330	169/21869	0.113323	0.456184	AT1G33040/AT2G47170/AT5G09810/AT5G62050/AT3G04970	5
3O	GO:0019252	starch biosynthetic process	2/330	41/21869	0.126987	0.480531	AT2G41680/AT5G48300	2
3O	GO:0048506	regulation of timing of meristematic phase transition	2/330	41/21869	0.126987	0.480531	AT1G27370/AT3G12145	2
3O	GO:0048510	regulation of timing of transition from vegetative to reproductive phase	2/330	41/21869	0.126987	0.480531	AT1G27370/AT3G12145	2
3O	GO:0009610	response to symbiotic fungus	1/330	10/21869	0.141081	0.488649	AT3G09260	1
3O	GO:0015976	carbon utilization	1/330	10/21869	0.141081	0.488649	AT3G49720	1
3O	GO:0045596	negative regulation of cell differentiation	1/330	10/21869	0.141081	0.488649	AT1G79840	1
3O	GO:1990748	cellular detoxification	2/330	44/21869	0.142369	0.488649	AT2G41680/AT5G43940	2
3O	GO:0009407	toxin catabolic process	2/330	46/21869	0.152831	0.495866	AT1G78370/AT2G30860	2
3O	GO:0043622	cortical microtubule organization	2/330	46/21869	0.152831	0.495866	AT4G18830/AT5G23430	2
3O	GO:0006915	apoptotic process	1/330	11/21869	0.154047	0.495866	AT4G16660	1
3O	GO:0010047	fruit dehiscence	1/330	11/21869	0.154047	0.495866	AT5G67110	1
3O	GO:0031057	negative regulation of histone modification	1/330	11/21869	0.154047	0.495866	AT4G18470	1
3P	GO:0016554	cytidine to uridine editing	2/93	22/21869	0.00391008	0.483244	AT1G11430/AT4G14050	2
3P	GO:0032544	plastid translation	2/93	22/21869	0.00391008	0.483244	AT1G09340/AT3G63140	2
3P	GO:0045727	positive regulation of translation	2/93	24/21869	0.00464607	0.483244	AT1G09340/AT3G63140	2
3P	GO:0034250	positive regulation of cellular amide metabolic process	2/93	26/21869	0.00544081	0.483244	AT1G09340/AT3G63140	2
3P	GO:0016553	base conversion or substitution editing	2/93	27/21869	0.0058599	0.483244	AT1G11430/AT4G14050	2
3P	GO:0010193	response to ozone	2/93	33/21869	0.00867043	0.483244	AT1G12480/AT4G23810	2
3P	GO:0000413	protein peptidyl-prolyl isomerization	2/93	39/21869	0.0119691	0.483244	AT2G21130/AT4G32420	2
3P	GO:2000022	regulation of jasmonic acid mediated signaling pathway	2/93	42/21869	0.0137934	0.483244	AT4G23810/AT4G32570	2
3P	GO:0045324	late endosome to vacuole transport	2/93	46/21869	0.0164001	0.483244	AT4G29380/AT5G07120	2
3P	GO:0022900	electron transport chain	3/93	129/21869	0.0177023	0.483244	AT1G15980/AT2G27510/AT5G66190	3
3P	GO:0006334	nucleosome assembly	2/93	48/21869	0.0177761	0.483244	AT3G46030/AT5G22880	2
3P	GO:0031497	chromatin assembly	2/93	53/21869	0.0214208	0.483244	AT3G46030/AT5G22880	2
3P	GO:0009767	photosynthetic electron transport chain	2/93	58/21869	0.0253472	0.483244	AT1G15980/AT5G66190	2
3P	GO:0007623	circadian rhythm	3/93	150/21869	0.02621	0.483244	AT1G09340/AT3G63140/AT4G37930	3
3P	GO:0048511	rhythmic process	3/93	150/21869	0.02621	0.483244	AT1G09340/AT3G63140/AT4G37930	3
3P	GO:0018208	peptidyl-proline modification	2/93	61/21869	0.0278327	0.483244	AT2G21130/AT4G32420	2
3P	GO:0006091	generation of precursor metabolites and energy	5/93	401/21869	0.0282939	0.483244	AT1G15980/AT1G53310/AT2G27510/AT2G29560/AT5G66190	5
3P	GO:0006333	chromatin assembly or disassembly	2/93	62/21869	0.0286821	0.483244	AT3G46030/AT5G22880	2
3P	GO:0034728	nucleosome organization	2/93	62/21869	0.0286821	0.483244	AT3G46030/AT5G22880	2
3P	GO:0006323	DNA packaging	2/93	66/21869	0.0321822	0.483244	AT3G46030/AT5G22880	2
3P	GO:0010628	positive regulation of gene expression	2/93	76/21869	0.0416135	0.483244	AT1G09340/AT3G63140	2
3P	GO:0009610	response to symbiotic fungus	1/93	10/21869	0.0417297	0.483244	AT5G16590	1
3P	GO:0051211	anisotropic cell growth	1/93	10/21869	0.0417297	0.483244	AT2G03680	1
3P	GO:0006545	glycine biosynthetic process	1/93	11/21869	0.0458067	0.483244	AT4G37930	1
3P	GO:0009608	response to symbiont	1/93	12/21869	0.0498666	0.483244	AT5G16590	1
3P	GO:0045893	positive regulation of transcription, DNA-templated	5/93	478/21869	0.0532426	0.483244	AT1G09340/AT3G63140/AT4G23810/AT5G24660/AT5G65310	5
3P	GO:0006000	fructose metabolic process	1/93	13/21869	0.0539093	0.483244	AT2G31390	1
3P	GO:1902680	positive regulation of RNA biosynthetic process	5/93	480/21869	0.05402	0.483244	AT1G09340/AT3G63140/AT4G23810/AT5G24660/AT5G65310	5
3P	GO:1903508	positive regulation of nucleic acid-templated transcription	5/93	480/21869	0.05402	0.483244	AT1G09340/AT3G63140/AT4G23810/AT5G24660/AT5G65310	5
3P	GO:0030104	water homeostasis	1/93	14/21869	0.0579351	0.483244	AT1G12480	1
3P	GO:0051262	protein tetramerization	1/93	14/21869	0.0579351	0.483244	AT1G53310	1
3P	GO:0065004	protein-DNA complex assembly	2/93	92/21869	0.058532	0.483244	AT3G46030/AT5G22880	2
3P	GO:0010267	production of ta-siRNAs involved in RNA interference	1/93	15/21869	0.0619438	0.483244	AT5G56130	1
3P	GO:0010540	basipetal auxin transport	1/93	15/21869	0.0619438	0.483244	AT5G55540	1
3P	GO:0035999	tetrahydrofolate interconversion	1/93	15/21869	0.0619438	0.483244	AT4G37930	1
3P	GO:1902456	regulation of stomatal opening	1/93	15/21869	0.0619438	0.483244	AT1G12480	1
3P	GO:0006338	chromatin remodeling	2/93	97/21869	0.0642325	0.483244	AT3G46030/AT5G22880	2
3P	GO:0051604	protein maturation	2/93	97/21869	0.0642325	0.483244	AT3G15660/AT5G07120	2
3P	GO:0009926	auxin polar transport	2/93	98/21869	0.0653944	0.483244	AT1G17140/AT5G55540	2
3P	GO:0034410	cell wall beta-glucan biosynthetic process	1/93	16/21869	0.0659358	0.483244	AT5G15630	1
3P	GO:0045493	xylan catabolic process	1/93	16/21869	0.0659358	0.483244	AT2G14690	1
3P	GO:0052324	plant-type cell wall cellulose biosynthetic process	1/93	16/21869	0.0659358	0.483244	AT5G15630	1
3P	GO:0031668	cellular response to extracellular stimulus	3/93	223/21869	0.0697121	0.483244	AT1G09340/AT1G53310/AT5G24660	3
3P	GO:0009071	serine family amino acid catabolic process	1/93	17/21869	0.0699109	0.483244	AT4G37930	1
3P	GO:0010037	response to carbon dioxide	1/93	17/21869	0.0699109	0.483244	AT1G12480	1
3P	GO:0010215	cellulose microfibril organization	1/93	17/21869	0.0699109	0.483244	AT5G15630	1
3P	GO:0017014	protein nitrosylation	1/93	17/21869	0.0699109	0.483244	AT1G09340	1
3P	GO:0018119	peptidyl-cysteine S-nitrosylation	1/93	17/21869	0.0699109	0.483244	AT1G09340	1
3P	GO:0044347	cell wall polysaccharide catabolic process	1/93	17/21869	0.0699109	0.483244	AT2G14690	1
3P	GO:0048015	phosphatidylinositol-mediated signaling	1/93	17/21869	0.0699109	0.483244	AT4G29380	1
3P	GO:0015979	photosynthesis	3/93	225/21869	0.0711902	0.483244	AT1G15980/AT3G56650/AT5G66190	3
3P	GO:0015931	nucleobase-containing compound transport	2/93	105/21869	0.0737211	0.483244	AT1G70330/AT5G56130	2
3P	GO:0006544	glycine metabolic process	1/93	18/21869	0.0738692	0.483244	AT4G37930	1
3P	GO:0009773	photosynthetic electron transport in photosystem I	1/93	18/21869	0.0738692	0.483244	AT1G15980	1
3P	GO:0016024	CDP-diacylglycerol biosynthetic process	1/93	18/21869	0.0738692	0.483244	AT4G01950	1
3P	GO:0046341	CDP-diacylglycerol metabolic process	1/93	18/21869	0.0738692	0.483244	AT4G01950	1
3P	GO:0051865	protein autoubiquitination	1/93	18/21869	0.0738692	0.483244	AT5G59550	1
3P	GO:0071496	cellular response to external stimulus	3/93	229/21869	0.0741888	0.483244	AT1G09340/AT1G53310/AT5G24660	3
3P	GO:0009867	jasmonic acid mediated signaling pathway	2/93	107/21869	0.07616	0.483244	AT4G23810/AT4G32570	2
3P	GO:0016052	carbohydrate catabolic process	3/93	233/21869	0.0772431	0.483244	AT2G29560/AT2G14690/AT1G04680	3
3P	GO:0034406	cell wall beta-glucan metabolic process	1/93	19/21869	0.0778109	0.483244	AT5G15630	1
3P	GO:0048017	inositol lipid-mediated signaling	1/93	19/21869	0.0778109	0.483244	AT4G29380	1
3P	GO:0052541	plant-type cell wall cellulose metabolic process	1/93	19/21869	0.0778109	0.483244	AT5G15630	1
3P	GO:1990069	stomatal opening	1/93	19/21869	0.0778109	0.483244	AT1G12480	1
3P	GO:0071824	protein-DNA complex subunit organization	2/93	109/21869	0.0786245	0.483244	AT3G46030/AT5G22880	2
3P	GO:0071103	DNA conformation change	2/93	110/21869	0.079866	0.483244	AT3G46030/AT5G22880	2
3P	GO:0071395	cellular response to jasmonic acid stimulus	2/93	111/21869	0.0811138	0.483244	AT4G23810/AT4G32570	2
3P	GO:0070726	cell wall assembly	1/93	20/21869	0.081736	0.483244	AT5G15630	1
3P	GO:0071668	plant-type cell wall assembly	1/93	20/21869	0.081736	0.483244	AT5G15630	1
3P	GO:0007034	vacuolar transport	2/93	113/21869	0.0836274	0.483244	AT4G29380/AT5G07120	2
3P	GO:0009658	chloroplast organization	3/93	243/21869	0.0851172	0.483244	AT1G09340/AT3G63140/AT5G24660	3
3P	GO:0071398	cellular response to fatty acid	2/93	115/21869	0.0861648	0.483244	AT4G23810/AT4G32570	2
3P	GO:0030198	extracellular matrix organization	1/93	23/21869	0.0934125	0.483244	AT5G15630	1
3P	GO:0043062	extracellular structure organization	1/93	23/21869	0.0934125	0.483244	AT5G15630	1
3P	GO:0060918	auxin transport	2/93	123/21869	0.0965402	0.483244	AT1G17140/AT5G55540	2
3P	GO:0010143	cutin biosynthetic process	1/93	24/21869	0.0972719	0.483244	AT4G01950	1
3P	GO:0042147	retrograde transport, endosome to Golgi	1/93	24/21869	0.0972719	0.483244	AT2G27900	1
3P	GO:0048366	leaf development	4/93	410/21869	0.0975481	0.483244	AT1G53310/AT4G23810/AT4G27950/AT5G55540	4
3P	GO:0010608	posttranscriptional regulation of gene expression	3/93	259/21869	0.0983944	0.483244	AT1G09340/AT3G63140/AT5G56130	3
3P	GO:0009914	hormone transport	2/93	126/21869	0.100519	0.483244	AT1G17140/AT5G55540	2
3P	GO:1900865	chloroplast RNA modification	1/93	25/21869	0.101115	0.483244	AT1G11430	1
3P	GO:0009415	response to water	4/93	416/21869	0.101504	0.483244	AT1G09340/AT1G12480/AT3G48170/AT5G59550	4
3P	GO:0006417	regulation of translation	2/93	128/21869	0.103197	0.483244	AT1G09340/AT3G63140	2
3P	GO:0009956	radial pattern formation	1/93	26/21869	0.104942	0.483244	AT5G55540	1
3P	GO:0010817	regulation of hormone levels	3/93	268/21869	0.106211	0.483244	AT1G17140/AT3G63440/AT5G55540	3
3P	GO:0018193	peptidyl-amino acid modification	4/93	423/21869	0.106212	0.483244	AT1G09340/AT3G15660/AT2G21130/AT4G32420	4
3P	GO:0034248	regulation of cellular amide metabolic process	2/93	132/21869	0.108612	0.483244	AT1G09340/AT3G63140	2
3P	GO:0006730	one-carbon metabolic process	1/93	27/21869	0.108753	0.483244	AT4G37930	1
3P	GO:0032270	positive regulation of cellular protein metabolic process	2/93	134/21869	0.111347	0.483244	AT1G09340/AT3G63140	2
3P	GO:0031347	regulation of defense response	3/93	275/21869	0.112455	0.483244	AT4G23810/AT4G32570/AT5G24660	3
3P	GO:0000027	ribosomal large subunit assembly	1/93	28/21869	0.112548	0.483244	AT1G74060	1
3P	GO:0009991	response to extracellular stimulus	3/93	276/21869	0.113358	0.483244	AT1G09340/AT1G53310/AT5G24660	3
3P	GO:0098876	vesicle-mediated transport to the plasma membrane	1/93	29/21869	0.116326	0.483244	AT2G27900	1
3P	GO:2000012	regulation of auxin polar transport	1/93	29/21869	0.116326	0.483244	AT1G17140	1
3P	GO:0005996	monosaccharide metabolic process	2/93	138/21869	0.116871	0.483244	AT1G09340/AT2G31390	2
3P	GO:0009250	glucan biosynthetic process	2/93	140/21869	0.119659	0.483244	AT2G31390/AT5G15630	2
3P	GO:0006563	L-serine metabolic process	1/93	30/21869	0.120089	0.483244	AT4G37930	1
3P	GO:0046653	tetrahydrofolate metabolic process	1/93	30/21869	0.120089	0.483244	AT4G37930	1
3P	GO:0098869	cellular oxidant detoxification	1/93	30/21869	0.120089	0.483244	AT5G24660	1
3P	GO:0001101	response to acid chemical	4/93	448/21869	0.123816	0.483244	AT1G09340/AT1G12480/AT3G48170/AT5G59550	4
3P	GO:0010305	leaf vascular tissue pattern formation	1/93	31/21869	0.123836	0.483244	AT5G55540	1
3P	GO:0016482	cytosolic transport	1/93	31/21869	0.123836	0.483244	AT2G27900	1
3P	GO:0000272	polysaccharide catabolic process	2/93	143/21869	0.123872	0.483244	AT2G14690/AT1G04680	2
3P	GO:0051247	positive regulation of protein metabolic process	2/93	145/21869	0.126701	0.483244	AT1G09340/AT3G63140	2
3P	GO:0005976	polysaccharide metabolic process	4/93	452/21869	0.126743	0.483244	AT2G31390/AT5G15630/AT2G14690/AT1G04680	4
3P	GO:0009625	response to insect	1/93	33/21869	0.131283	0.483244	AT3G14210	1
3P	GO:0010103	stomatal complex morphogenesis	1/93	33/21869	0.131283	0.483244	AT3G63440	1
3P	GO:0016998	cell wall macromolecule catabolic process	1/93	33/21869	0.131283	0.483244	AT2G14690	1
3P	GO:0019684	photosynthesis, light reaction	2/93	149/21869	0.132404	0.483244	AT1G15980/AT5G66190	2
3P	GO:0044264	cellular polysaccharide metabolic process	3/93	301/21869	0.136812	0.483244	AT2G31390/AT5G15630/AT2G14690	3
3P	GO:0016145	S-glycoside catabolic process	1/93	35/21869	0.138667	0.483244	AT3G14210	1
3P	GO:0019759	glycosinolate catabolic process	1/93	35/21869	0.138667	0.483244	AT3G14210	1
3P	GO:0019762	glucosinolate catabolic process	1/93	35/21869	0.138667	0.483244	AT3G14210	1
3P	GO:0090333	regulation of stomatal closure	1/93	35/21869	0.138667	0.483244	AT1G12480	1
3P	GO:0010383	cell wall polysaccharide metabolic process	2/93	154/21869	0.139615	0.483244	AT5G15630/AT2G14690	2
3P	GO:0003333	amino acid transmembrane transport	1/93	37/21869	0.145989	0.483244	AT5G58970	1
3P	GO:0006406	mRNA export from nucleus	1/93	37/21869	0.145989	0.483244	AT5G56130	1
3P	GO:0006760	folic acid-containing compound metabolic process	1/93	37/21869	0.145989	0.483244	AT4G37930	1
3P	GO:0071427	mRNA-containing ribonucleoprotein complex export from nucleus	1/93	37/21869	0.145989	0.483244	AT5G56130	1
3P	GO:0042631	cellular response to water deprivation	1/93	38/21869	0.149627	0.483244	AT1G09340	1
3P	GO:0051028	mRNA transport	1/93	38/21869	0.149627	0.483244	AT5G56130	1
3P	GO:0009664	plant-type cell wall organization	2/93	161/21869	0.149849	0.483244	AT2G20650/AT5G15630	2
3P	GO:0000302	response to reactive oxygen species	2/93	162/21869	0.151324	0.483244	AT1G12480/AT4G23810	2
3P	GO:0042558	pteridine-containing compound metabolic process	1/93	39/21869	0.15325	0.483244	AT4G37930	1
3P	GO:0048278	vesicle docking	1/93	39/21869	0.15325	0.483244	AT1G08560	1
3P	GO:0071462	cellular response to water stimulus	1/93	39/21869	0.15325	0.483244	AT1G09340	1
3P	GO:0071472	cellular response to salt stress	1/93	39/21869	0.15325	0.483244	AT2G03680	1
3P	GO:0009657	plastid organization	3/93	319/21869	0.154645	0.483244	AT1G09340/AT3G63140/AT5G24660	3
3P	GO:0009690	cytokinin metabolic process	1/93	40/21869	0.156857	0.483244	AT3G63440	1
3P	GO:0009825	multidimensional cell growth	1/93	40/21869	0.156857	0.483244	AT5G55540	1
3P	GO:0009960	endosperm development	1/93	40/21869	0.156857	0.483244	AT3G19700	1
3P	GO:0009267	cellular response to starvation	2/93	167/21869	0.158739	0.483244	AT1G53310/AT5G24660	2
3P	GO:0006623	protein targeting to vacuole	1/93	41/21869	0.160449	0.483244	AT4G29380	1
3P	GO:0019252	starch biosynthetic process	1/93	41/21869	0.160449	0.483244	AT2G31390	1
3P	GO:0010043	response to zinc ion	1/93	43/21869	0.167588	0.483244	AT2G01520	1
3P	GO:0016236	macroautophagy	1/93	43/21869	0.167588	0.483244	AT4G29380	1
3P	GO:0009966	regulation of signal transduction	3/93	334/21869	0.170037	0.483244	AT4G23810/AT4G32570/AT5G65310	3
3P	GO:0000226	microtubule cytoskeleton organization	2/93	175/21869	0.17074	0.483244	AT2G03680/AT2G29550	2
3P	GO:0047484	regulation of response to osmotic stress	1/93	44/21869	0.171135	0.483244	AT5G24660	1
3P	GO:1990748	cellular detoxification	1/93	44/21869	0.171135	0.483244	AT5G24660	1
3P	GO:0009070	serine family amino acid biosynthetic process	1/93	45/21869	0.174667	0.483244	AT4G37930	1
3P	GO:0030422	production of siRNA involved in RNA interference	1/93	45/21869	0.174667	0.483244	AT5G56130	1
3P	GO:0097237	cellular response to toxic substance	1/93	45/21869	0.174667	0.483244	AT5G24660	1
3P	GO:0023051	regulation of signaling	3/93	340/21869	0.176316	0.483244	AT4G23810/AT4G32570/AT5G65310	3
3P	GO:0043622	cortical microtubule organization	1/93	46/21869	0.178184	0.483244	AT2G03680	1
3P	GO:0010646	regulation of cell communication	3/93	344/21869	0.180538	0.483244	AT4G23810/AT4G32570/AT5G65310	3
3P	GO:0006099	tricarboxylic acid cycle	1/93	47/21869	0.181686	0.483244	AT1G53310	1
3P	GO:0009853	photorespiration	1/93	47/21869	0.181686	0.483244	AT4G37930	1
3P	GO:0018198	peptidyl-cysteine modification	1/93	47/21869	0.181686	0.483244	AT1G09340	1
3P	GO:0006325	chromatin organization	2/93	183/21869	0.18289	0.483244	AT3G46030/AT5G22880	2
3P	GO:0031669	cellular response to nutrient levels	2/93	184/21869	0.184418	0.483244	AT1G53310/AT5G24660	2
3P	GO:0006405	RNA export from nucleus	1/93	49/21869	0.188647	0.483244	AT5G56130	1
3P	GO:0006906	vesicle fusion	1/93	49/21869	0.188647	0.483244	AT1G08560	1
3P	GO:0030433	ubiquitin-dependent ERAD pathway	1/93	49/21869	0.188647	0.483244	AT3G16090	1
3P	GO:0044273	sulfur compound catabolic process	1/93	49/21869	0.188647	0.483244	AT3G14210	1
3P	GO:0044036	cell wall macromolecule metabolic process	2/93	189/21869	0.192085	0.483244	AT5G15630/AT2G14690	2
3P	GO:0042254	ribosome biogenesis	3/93	356/21869	0.193367	0.483244	AT1G09340/AT3G63140/AT1G74060	3
3P	GO:0022406	membrane docking	1/93	51/21869	0.195548	0.483244	AT1G08560	1
3P	GO:0071470	cellular response to osmotic stress	1/93	51/21869	0.195548	0.483244	AT2G03680	1
3P	GO:0140056	organelle localization by membrane tethering	1/93	51/21869	0.195548	0.483244	AT1G08560	1
3P	GO:0006457	protein folding	2/93	195/21869	0.201341	0.483244	AT2G21130/AT4G32420	2
3P	GO:0050657	nucleic acid transport	1/93	53/21869	0.202392	0.483244	AT5G56130	1
3P	GO:0050658	RNA transport	1/93	53/21869	0.202392	0.483244	AT5G56130	1
3P	GO:0051236	establishment of RNA localization	1/93	53/21869	0.202392	0.483244	AT5G56130	1
3P	GO:0090174	organelle membrane fusion	1/93	53/21869	0.202392	0.483244	AT1G08560	1
3P	GO:0090332	stomatal closure	1/93	53/21869	0.202392	0.483244	AT1G12480	1
3P	GO:1901658	glycosyl compound catabolic process	1/93	53/21869	0.202392	0.483244	AT3G14210	1
3P	GO:0000079	regulation of cyclin-dependent protein serine/threonine kinase activity	1/93	54/21869	0.205792	0.483244	AT5G61650	1
3P	GO:0006096	glycolytic process	1/93	54/21869	0.205792	0.483244	AT2G29560	1
3P	GO:0006757	ATP generation from ADP	1/93	54/21869	0.205792	0.483244	AT2G29560	1
3P	GO:0006865	amino acid transport	1/93	54/21869	0.205792	0.483244	AT5G58970	1
3P	GO:0016246	RNA interference	1/93	54/21869	0.205792	0.483244	AT5G56130	1
3P	GO:1904029	regulation of cyclin-dependent protein kinase activity	1/93	54/21869	0.205792	0.483244	AT5G61650	1
3P	GO:0071214	cellular response to abiotic stimulus	2/93	198/21869	0.205988	0.483244	AT1G09340/AT2G03680	2
3P	GO:0104004	cellular response to environmental stimulus	2/93	198/21869	0.205988	0.483244	AT1G09340/AT2G03680	2
3P	GO:0031122	cytoplasmic microtubule organization	1/93	55/21869	0.209178	0.483244	AT2G03680	1
3P	GO:0051259	protein complex oligomerization	1/93	55/21869	0.209178	0.483244	AT1G53310	1
3P	GO:0009135	purine nucleoside diphosphate metabolic process	1/93	56/21869	0.212549	0.483244	AT2G29560	1
3P	GO:0009179	purine ribonucleoside diphosphate metabolic process	1/93	56/21869	0.212549	0.483244	AT2G29560	1
3P	GO:0046031	ADP metabolic process	1/93	56/21869	0.212549	0.483244	AT2G29560	1
3P	GO:0072665	protein localization to vacuole	1/93	56/21869	0.212549	0.483244	AT4G29380	1
3P	GO:0072666	establishment of protein localization to vacuole	1/93	56/21869	0.212549	0.483244	AT4G29380	1
3P	GO:0033692	cellular polysaccharide biosynthetic process	2/93	203/21869	0.213761	0.483244	AT2G31390/AT5G15630	2
3P	GO:0009753	response to jasmonic acid	2/93	204/21869	0.215319	0.483244	AT4G23810/AT4G32570	2
3P	GO:0042594	response to starvation	2/93	204/21869	0.215319	0.483244	AT1G53310/AT5G24660	2
3P	GO:0034754	cellular hormone metabolic process	1/93	57/21869	0.215907	0.483244	AT3G63440	1
3P	GO:0010016	shoot system morphogenesis	2/93	205/21869	0.216878	0.483244	AT3G63440/AT5G55540	2
3P	GO:0071166	ribonucleoprotein complex localization	1/93	58/21869	0.21925	0.483244	AT5G56130	1
3P	GO:0071426	ribonucleoprotein complex export from nucleus	1/93	58/21869	0.21925	0.483244	AT5G56130	1
3P	GO:1905039	carboxylic acid transmembrane transport	1/93	58/21869	0.21925	0.483244	AT5G58970	1
3P	GO:0032268	regulation of cellular protein metabolic process	3/93	380/21869	0.219672	0.483244	AT1G09340/AT3G63140/AT5G61650	3
3P	GO:0070542	response to fatty acid	2/93	208/21869	0.221562	0.483244	AT4G23810/AT4G32570	2
3P	GO:0006418	tRNA aminoacylation for protein translation	1/93	59/21869	0.222579	0.483244	AT5G10880	1
3P	GO:0071900	regulation of protein serine/threonine kinase activity	1/93	59/21869	0.222579	0.483244	AT5G61650	1
3P	GO:1901264	carbohydrate derivative transport	1/93	59/21869	0.222579	0.483244	AT1G70330	1
3P	GO:0006887	exocytosis	1/93	60/21869	0.225894	0.483244	AT1G08560	1
3P	GO:0009069	serine family amino acid metabolic process	1/93	60/21869	0.225894	0.483244	AT4G37930	1
3P	GO:1903825	organic acid transmembrane transport	1/93	60/21869	0.225894	0.483244	AT5G58970	1
3P	GO:0009185	ribonucleoside diphosphate metabolic process	1/93	61/21869	0.229195	0.483244	AT2G29560	1
3P	GO:0043038	amino acid activation	1/93	61/21869	0.229195	0.483244	AT5G10880	1
3P	GO:0043039	tRNA aminoacylation	1/93	61/21869	0.229195	0.483244	AT5G10880	1
3P	GO:0045491	xylan metabolic process	1/93	61/21869	0.229195	0.483244	AT2G14690	1
3P	GO:0071229	cellular response to acid chemical	1/93	61/21869	0.229195	0.483244	AT1G09340	1
3P	GO:0006165	nucleoside diphosphate phosphorylation	1/93	62/21869	0.232482	0.483244	AT2G29560	1
3P	GO:0030865	cortical cytoskeleton organization	1/93	62/21869	0.232482	0.483244	AT2G03680	1
3P	GO:0006403	RNA localization	1/93	63/21869	0.235755	0.483244	AT5G56130	1
3P	GO:0009626	plant-type hypersensitive response	1/93	65/21869	0.24226	0.483244	AT4G37930	1
3P	GO:0009827	plant-type cell wall modification	1/93	65/21869	0.24226	0.483244	AT2G20650	1
3P	GO:0030244	cellulose biosynthetic process	1/93	65/21869	0.24226	0.483244	AT5G15630	1
3P	GO:0006073	cellular glucan metabolic process	2/93	222/21869	0.243518	0.483244	AT2G31390/AT5G15630	2
3P	GO:0051246	regulation of protein metabolic process	3/93	402/21869	0.244397	0.483244	AT1G09340/AT3G63140/AT5G61650	3
3P	GO:0031050	dsRNA processing	1/93	66/21869	0.245492	0.483244	AT5G56130	1
3P	GO:0034050	programmed cell death induced by symbiont	1/93	66/21869	0.245492	0.483244	AT4G37930	1
3P	GO:0036503	ERAD pathway	1/93	66/21869	0.245492	0.483244	AT3G16090	1
3P	GO:0046939	nucleotide phosphorylation	1/93	66/21869	0.245492	0.483244	AT2G29560	1
3P	GO:0070918	production of small RNA involved in gene silencing by RNA	1/93	66/21869	0.245492	0.483244	AT5G56130	1
3P	GO:0010374	stomatal complex development	1/93	67/21869	0.24871	0.483244	AT3G63440	1
3P	GO:0051702	biological process involved in interaction with symbiont	1/93	67/21869	0.24871	0.483244	AT4G37930	1
3P	GO:0061025	membrane fusion	1/93	67/21869	0.24871	0.483244	AT1G08560	1
3P	GO:1990542	mitochondrial transmembrane transport	1/93	67/21869	0.24871	0.483244	AT5G58970	1
3P	GO:0009414	response to water deprivation	3/93	406/21869	0.248944	0.483244	AT1G09340/AT3G48170/AT5G59550	3
3P	GO:0009846	pollen germination	1/93	69/21869	0.255106	0.484251	AT4G29380	1
3P	GO:0031503	protein-containing complex localization	1/93	69/21869	0.255106	0.484251	AT5G56130	1
3P	GO:0009933	meristem structural organization	1/93	72/21869	0.264599	0.484638	AT5G55540	1
3P	GO:0006767	water-soluble vitamin metabolic process	1/93	75/21869	0.273973	0.485113	AT4G37930	1
3P	GO:0009611	response to wounding	2/93	243/21869	0.276601	0.485113	AT1G09340/AT4G32570	2
3R	GO:0019684	photosynthesis, light reaction	26/300	149/21869	2.14845e-21	2.44708e-18	AT1G06680/AT1G08380/AT1G15820/AT1G29910/AT1G29930/AT1G54780/AT1G55670/AT1G61520/AT1G67740/AT1G75690/AT1G79040/AT2G30570/AT2G30950/AT2G34430/AT2G46820/AT3G27925/AT3G47470/AT3G50820/AT3G54890/AT3G61470/AT4G05180/AT4G10340/AT4G22890/AT5G01530/AT5G54270/AT5G66570	26
3R	GO:0009642	response to light intensity	14/300	146/21869	1.4706e-08	2.79169e-06	AT1G61520/AT1G67740/AT2G18790/AT2G30950/AT2G43010/AT3G12820/AT3G19480/AT3G47470/AT3G50820/AT3G54890/AT3G61470/AT5G46110/AT5G54270/AT5G66570	14
3R	GO:0009785	blue light signaling pathway	4/300	21/21869	0.000172787	0.00937166	AT1G54160/AT3G44450/AT3G45780/AT5G20730	4
3R	GO:0030522	intracellular receptor signaling pathway	4/300	21/21869	0.000172787	0.00937166	AT1G54160/AT3G44450/AT3G45780/AT5G20730	4
3R	GO:0006457	protein folding	9/300	195/21869	0.00154212	0.0605683	AT1G36390/AT2G16600/AT2G29500/AT3G17880/AT3G50960/AT4G13830/AT4G39920/AT5G48580/AT5G53350	9
3R	GO:1900426	positive regulation of defense response to bacterium	3/300	27/21869	0.00585867	0.185362	AT1G14370/AT3G09980/AT3G52430	3
3R	GO:0060627	regulation of vesicle-mediated transport	3/300	32/21869	0.00944736	0.260351	AT4G35860/AT5G05190/AT1G08400	3
3R	GO:0060919	auxin influx	2/300	11/21869	0.00950614	0.260351	AT2G17500/AT5G01990	2
3R	GO:0009409	response to cold	12/300	400/21869	0.0096003	0.260351	AT1G35720/AT1G61520/AT2G03440/AT2G18790/AT3G47470/AT3G54890/AT3G61470/AT5G43170/AT5G43760/AT5G52310/AT5G61030/AT5G63320	12
3R	GO:0034655	nucleobase-containing compound catabolic process	7/300	175/21869	0.0106847	0.263316	AT1G03140/AT1G56310/AT4G31850/AT5G45940/AT5G61780/AT1G28260/AT4G29580	7
3R	GO:0009608	response to symbiont	2/300	12/21869	0.0113048	0.263316	AT5G52310/AT5G64250	2
3R	GO:0030388	fructose 1,6-bisphosphate metabolic process	2/300	12/21869	0.0113048	0.263316	AT4G26520/AT4G26530	2
3R	GO:1990641	response to iron ion starvation	2/300	13/21869	0.0132402	0.274479	AT3G12820/AT4G35830	2
3R	GO:0000911	cytokinesis by cell plate formation	4/300	68/21869	0.0142226	0.274568	AT3G05330/AT3G50960/AT4G39920/AT5G55230	4
3R	GO:0007623	circadian rhythm	6/300	150/21869	0.0175604	0.32789	AT2G18790/AT3G45780/AT3G46780/AT3G63180/AT5G02810/AT5G52310	6
3R	GO:0048511	rhythmic process	6/300	150/21869	0.0175604	0.32789	AT2G18790/AT3G45780/AT3G46780/AT3G63180/AT5G02810/AT5G52310	6
3R	GO:0010102	lateral root morphogenesis	4/300	73/21869	0.018031	0.327998	AT2G17500/AT3G07390/AT3G18485/AT5G20730	4
3R	GO:0046686	response to cadmium ion	4/300	75/21869	0.0197152	0.331576	AT3G12820/AT5G19380/AT5G61780/AT5G64250	4
3R	GO:1901361	organic cyclic compound catabolic process	8/300	249/21869	0.0220537	0.35725	AT1G03140/AT1G56310/AT4G31850/AT4G37000/AT5G45940/AT5G61780/AT1G28260/AT4G29580	8
3R	GO:0009704	de-etiolation	2/300	17/21869	0.0222693	0.35725	AT2G43010/AT5G61270	2
3R	GO:0006739	NADP metabolic process	3/300	46/21869	0.0251393	0.39769	AT1G55670/AT4G26520/AT5G19150	3
3R	GO:0006090	pyruvate metabolic process	4/300	82/21869	0.0263574	0.40569	AT4G13830/AT4G26520/AT4G26530/AT4G29220	4
3R	GO:0009657	plastid organization	9/300	319/21869	0.0326511	0.450369	AT1G50900/AT1G74730/AT2G30950/AT2G46820/AT3G45780/AT4G31850/AT5G22830/AT5G62430/AT1G45545	9
3R	GO:0010027	thylakoid membrane organization	3/300	51/21869	0.0328188	0.450369	AT1G74730/AT2G30950/AT5G22830	3
3R	GO:0006096	glycolytic process	3/300	54/21869	0.0379465	0.478741	AT4G26520/AT4G26530/AT4G29220	3
3R	GO:0006757	ATP generation from ADP	3/300	54/21869	0.0379465	0.478741	AT4G26520/AT4G26530/AT4G29220	3
3R	GO:0009904	chloroplast accumulation movement	2/300	23/21869	0.0392626	0.478741	AT3G45780/AT1G45545	2
3R	GO:0009135	purine nucleoside diphosphate metabolic process	3/300	56/21869	0.0415785	0.478741	AT4G26520/AT4G26530/AT4G29220	3
3R	GO:0009179	purine ribonucleoside diphosphate metabolic process	3/300	56/21869	0.0415785	0.478741	AT4G26520/AT4G26530/AT4G29220	3
3R	GO:0046031	ADP metabolic process	3/300	56/21869	0.0415785	0.478741	AT4G26520/AT4G26530/AT4G29220	3
3R	GO:0006094	gluconeogenesis	2/300	24/21869	0.042452	0.478741	AT4G26520/AT4G26530	2
3R	GO:0009903	chloroplast avoidance movement	2/300	24/21869	0.042452	0.478741	AT3G45780/AT1G45545	2
3Y	GO:0009072	aromatic amino acid family metabolic process	7/161	79/21869	1.91105e-06	0.0015575	AT2G04400/AT3G44720/AT4G08870/AT4G31500/AT4G39950/AT1G15710/AT5G66120	7
3Y	GO:0001666	response to hypoxia	10/161	268/21869	3.09294e-05	0.00591917	AT1G17290/AT1G31812/AT3G46230/AT4G20860/AT4G24570/AT5G03380/AT5G54490/AT1G66880/AT3G07350/AT5G19240	10
3Y	GO:0036293	response to decreased oxygen levels	10/161	272/21869	3.50688e-05	0.00591917	AT1G17290/AT1G31812/AT3G46230/AT4G20860/AT4G24570/AT5G03380/AT5G54490/AT1G66880/AT3G07350/AT5G19240	10
3Y	GO:0070482	response to oxygen levels	10/161	273/21869	3.61747e-05	0.00591917	AT1G17290/AT1G31812/AT3G46230/AT4G20860/AT4G24570/AT5G03380/AT5G54490/AT1G66880/AT3G07350/AT5G19240	10
3Y	GO:2000243	positive regulation of reproductive process	5/161	65/21869	0.000117532	0.0106432	AT3G44110/AT3G62420/AT4G35900/AT5G17490/AT5G41990	5
3Y	GO:0044550	secondary metabolite biosynthetic process	7/161	174/21869	0.000312114	0.0169582	AT1G05850/AT1G15950/AT1G16490/AT2G30490/AT2G38470/AT4G31500/AT4G39950	7
3Y	GO:0051240	positive regulation of multicellular organismal process	5/161	104/21869	0.00103972	0.0445987	AT3G44110/AT3G62420/AT4G35900/AT5G17490/AT5G41990	5
3Y	GO:0009682	induced systemic resistance	3/161	32/21869	0.00166064	0.0676711	AT4G12480/AT4G31500/AT4G39950	3
3Y	GO:0071555	cell wall organization	7/161	289/21869	0.00567983	0.102868	AT1G11580/AT2G46710/AT3G45970/AT4G31500/AT4G39950/AT5G06700/AT5G60920	7
3Y	GO:0009704	de-etiolation	2/161	17/21869	0.00681271	0.113754	AT3G08010/AT4G37470	2
3Y	GO:0009734	auxin-activated signaling pathway	4/161	103/21869	0.00711647	0.115998	AT1G23080/AT1G79200/AT3G12090/AT3G62980	4
3Y	GO:0010876	lipid localization	5/161	166/21869	0.00777633	0.119579	AT1G31812/AT2G15050/AT3G21260/AT3G27660/AT3G43720	5
3Y	GO:1905039	carboxylic acid transmembrane transport	3/161	58/21869	0.00898741	0.135643	AT4G24570/AT5G64290/AT3G30390	3
3Y	GO:0009735	response to cytokinin	4/161	112/21869	0.00950302	0.135877	AT1G03850/AT1G05850/AT3G47620/AT4G38630	4
3Y	GO:0030244	cellulose biosynthetic process	3/161	65/21869	0.012257	0.149779	AT1G05850/AT5G06700/AT5G60920	3
3Y	GO:0010167	response to nitrate	2/161	33/21869	0.0244959	0.224316	AT1G05850/AT3G62930	2
3Y	GO:0019747	regulation of isoprenoid metabolic process	2/161	35/21869	0.0273422	0.238249	AT4G17600/AT5G65640	2
3Y	GO:0021700	developmental maturation	5/161	230/21869	0.0278942	0.238249	AT1G59610/AT3G62420/AT3G62980/AT4G38630/AT5G17490	5
3Y	GO:0009825	multidimensional cell growth	2/161	40/21869	0.0350006	0.265465	AT1G05850/AT5G60920	2
3Y	GO:0009267	cellular response to starvation	4/161	167/21869	0.0351782	0.265465	AT3G16690/AT3G55880/AT3G62420/AT3G62980	4
3Y	GO:0051259	protein complex oligomerization	2/161	55/21869	0.0620718	0.39016	AT3G16690/AT3G46230	2
3Y	GO:0045116	protein neddylation	1/161	10/21869	0.0712427	0.39016	AT1G31340	1
3Y	GO:0019740	nitrogen utilization	1/161	11/21869	0.0780833	0.39016	AT5G64290	1
3Y	GO:0030010	establishment of cell polarity	1/161	11/21869	0.0780833	0.39016	AT1G59610	1
3Y	GO:0030656	regulation of vitamin metabolic process	1/161	11/21869	0.0780833	0.39016	AT4G17600	1
3Y	GO:0033157	regulation of intracellular protein transport	1/161	11/21869	0.0780833	0.39016	AT5G41790	1
3Y	GO:0070973	protein localization to endoplasmic reticulum exit site	1/161	11/21869	0.0780833	0.39016	AT1G48440	1
3Y	GO:0006323	DNA packaging	2/161	66/21869	0.0851495	0.39016	AT5G04590/AT5G56950	2
3Y	GO:0006122	mitochondrial electron transport, ubiquinol to cytochrome c	1/161	13/21869	0.0916148	0.39016	AT5G25450	1
3Y	GO:0080183	response to photooxidative stress	1/161	13/21869	0.0916148	0.39016	AT1G03850	1
3Y	GO:0010053	root epidermal cell differentiation	3/161	146/21869	0.09328	0.39016	AT1G05850/AT1G59610/AT4G38630	3
3Y	GO:0043248	proteasome assembly	1/161	14/21869	0.0983063	0.39016	AT4G38630	1
3Y	GO:0009744	response to sucrose	2/161	72/21869	0.0986636	0.39016	AT3G16690/AT4G38630	2
3Y	GO:0016101	diterpenoid metabolic process	2/161	72/21869	0.0986636	0.39016	AT4G17600/AT5G65640	2
3Y	GO:0034285	response to disaccharide	2/161	74/21869	0.103295	0.39016	AT3G16690/AT4G38630	2
3Y	GO:0000578	embryonic axis specification	1/161	15/21869	0.104949	0.39016	AT1G23080	1
3Y	GO:0009750	response to fructose	1/161	15/21869	0.104949	0.39016	AT3G16690	1
3Y	GO:0043328	protein transport to vacuole involved in ubiquitin-dependent protein catabolic process via the multivesicular body sorting pathway	1/161	15/21869	0.104949	0.39016	AT5G63640	1
3Y	GO:0070201	regulation of establishment of protein localization	1/161	15/21869	0.104949	0.39016	AT5G41790	1
3Y	GO:0046686	response to cadmium ion	2/161	75/21869	0.105632	0.39016	AT1G02920/AT1G17290	2
3Y	GO:0044282	small molecule catabolic process	4/161	246/21869	0.108681	0.39016	AT1G17290/AT4G39950/AT5G64000/AT5G65640	4
3Y	GO:0046348	amino sugar catabolic process	1/161	16/21869	0.111543	0.39016	AT1G05850	1
3Y	GO:0046855	inositol phosphate dephosphorylation	1/161	16/21869	0.111543	0.39016	AT5G64000	1
3Y	GO:0071545	inositol phosphate catabolic process	1/161	16/21869	0.111543	0.39016	AT5G64000	1
3Y	GO:1901072	glucosamine-containing compound catabolic process	1/161	16/21869	0.111543	0.39016	AT1G05850	1
3Y	GO:0006893	Golgi to plasma membrane transport	1/161	17/21869	0.118088	0.401008	AT4G32560	1
3Y	GO:0071941	nitrogen cycle metabolic process	1/161	17/21869	0.118088	0.401008	AT4G08870	1
3Y	GO:0043966	histone H3 acetylation	1/161	19/21869	0.131036	0.410748	AT1G54140	1
3Y	GO:0051017	actin filament bundle assembly	1/161	21/21869	0.143795	0.424775	AT4G26700	1
3Y	GO:0061572	actin filament bundle organization	1/161	21/21869	0.143795	0.424775	AT4G26700	1
3Y	GO:0051336	regulation of hydrolase activity	2/161	91/21869	0.144764	0.424775	AT3G16420/AT3G44110	2
3Y	GO:0090558	plant epidermis development	4/161	289/21869	0.164864	0.425463	AT1G05850/AT1G59610/AT4G38630/AT5G65930	4
3Y	GO:0032543	mitochondrial translation	1/161	25/21869	0.168757	0.425463	AT3G18240	1
3Y	GO:0009292	genetic transfer	1/161	26/21869	0.174884	0.425463	AT5G56950	1
3Y	GO:0009294	DNA mediated transformation	1/161	26/21869	0.174884	0.425463	AT5G56950	1
3Y	GO:0051788	response to misfolded protein	1/161	26/21869	0.174884	0.425463	AT4G38630	1
3Y	GO:0010268	brassinosteroid homeostasis	1/161	27/21869	0.180965	0.425718	AT2G38050	1
3Y	GO:0030150	protein import into mitochondrial matrix	1/161	28/21869	0.187003	0.425718	AT3G09700	1
3Y	GO:0030641	regulation of cellular pH	1/161	28/21869	0.187003	0.425718	AT3G47950	1
3Y	GO:0035265	organ growth	1/161	28/21869	0.187003	0.425718	AT3G12090	1
3Y	GO:0051453	regulation of intracellular pH	1/161	28/21869	0.187003	0.425718	AT3G47950	1
3Y	GO:1905393	plant organ formation	2/161	129/21869	0.245611	0.461227	AT3G62980/AT4G38630	2
3Y	GO:0048506	regulation of timing of meristematic phase transition	1/161	41/21869	0.261577	0.479694	AT5G45390	1
3Y	GO:0048510	regulation of timing of transition from vegetative to reproductive phase	1/161	41/21869	0.261577	0.479694	AT5G45390	1
3Y	GO:0009658	chloroplast organization	3/161	243/21869	0.265886	0.482536	AT3G08010/AT3G46950/AT5G45390	3
4D	GO:0022900	electron transport chain	8/94	129/21869	8.57064e-08	4.54244e-05	ATCG00270/ATCG00540/ATCG00680/ATCG00890/ATCG01050/ATCG01110/ATCG01250/ATMG01360	8
4D	GO:0045037	protein import into chloroplast stroma	3/94	30/21869	0.000287027	0.0152124	AT5G01590/ATCG00860/ATCG01280	3
4D	GO:0046034	ATP metabolic process	5/94	148/21869	0.000448872	0.0216275	ATCG00120/ATCG00890/ATCG01050/ATCG01250/ATMG01360	5
4D	GO:0009263	deoxyribonucleotide biosynthetic process	2/94	10/21869	0.000804336	0.0277559	ATCG00120/ATCG00150	2
4D	GO:0009394	2'-deoxyribonucleotide metabolic process	2/94	10/21869	0.000804336	0.0277559	ATCG00120/ATCG00150	2
4D	GO:0019692	deoxyribose phosphate metabolic process	2/94	10/21869	0.000804336	0.0277559	ATCG00120/ATCG00150	2
4D	GO:0009908	flower development	8/94	493/21869	0.00128854	0.0401722	AT1G22770/AT1G69690/AT1G74720/AT1G77300/AT2G19520/AT3G08510/AT3G12810/AT5G41410	8
4D	GO:0006812	cation transport	6/94	379/21869	0.00590127	0.11584	AT5G57110/ATCG00120/ATCG01050/ATMG01360/AT4G08230/AT2G07718	6
4D	GO:0009409	response to cold	5/94	400/21869	0.0291796	0.286393	AT1G22770/AT5G15970/ATCG00120/AT3G08920/AT3G17020	5
4D	GO:2000243	positive regulation of reproductive process	2/94	65/21869	0.0319121	0.296727	AT1G22770/AT1G74720	2
4D	GO:0042255	ribosome assembly	2/94	71/21869	0.0375021	0.31669	ATCG00750/ATCG01300	2
4D	GO:0043067	regulation of programmed cell death	2/94	71/21869	0.0375021	0.31669	AT1G77300/AT3G24100	2
4D	GO:0034968	histone lysine methylation	2/94	74/21869	0.0404276	0.31669	AT1G77300/AT2G19520	2
4D	GO:0046686	response to cadmium ion	2/94	75/21869	0.0414215	0.31669	AT1G68560/AT3G12810	2
4D	GO:0018023	peptidyl-lysine trimethylation	1/94	10/21869	0.0421698	0.31669	AT2G19520	1
4D	GO:0090548	response to nitrate starvation	1/94	10/21869	0.0421698	0.31669	AT1G77300	1
4D	GO:0043486	histone exchange	1/94	12/21869	0.0503902	0.325241	AT3G12810	1
4D	GO:0036065	fucosylation	1/94	13/21869	0.0544741	0.325241	AT5G28910	1
4D	GO:0080135	regulation of cellular response to stress	2/94	88/21869	0.0551425	0.325241	AT1G77300/AT5G40820	2
4D	GO:0000919	cell plate assembly	1/94	14/21869	0.0585407	0.325241	AT5G11040	1
4D	GO:0031540	regulation of anthocyanin biosynthetic process	1/94	15/21869	0.06259	0.325241	AT1G69690	1
4D	GO:0010332	response to gamma radiation	1/94	16/21869	0.0666221	0.325241	AT5G40820	1
4D	GO:0000077	DNA damage checkpoint signaling	1/94	17/21869	0.070637	0.325241	AT5G40820	1
4D	GO:0042770	signal transduction in response to DNA damage	1/94	17/21869	0.070637	0.325241	AT5G40820	1
4D	GO:0048015	phosphatidylinositol-mediated signaling	1/94	17/21869	0.070637	0.325241	AT3G08510	1
4D	GO:0040029	regulation of gene expression, epigenetic	2/94	103/21869	0.0726415	0.325241	AT1G77300/AT2G19520	2
4D	GO:0016055	Wnt signaling pathway	1/94	18/21869	0.0746348	0.325241	AT2G25760	1
4D	GO:0198738	cell-cell signaling by wnt	1/94	18/21869	0.0746348	0.325241	AT2G25760	1
4D	GO:1905114	cell surface receptor signaling pathway involved in cell-cell signaling	1/94	18/21869	0.0746348	0.325241	AT2G25760	1
4D	GO:0010105	negative regulation of ethylene-activated signaling pathway	1/94	19/21869	0.0786156	0.325241	AT2G25490	1
4D	GO:0048017	inositol lipid-mediated signaling	1/94	19/21869	0.0786156	0.325241	AT3G08510	1
4D	GO:0070298	negative regulation of phosphorelay signal transduction system	1/94	19/21869	0.0786156	0.325241	AT2G25490	1
4D	GO:0071824	protein-DNA complex subunit organization	2/94	109/21869	0.0800809	0.325241	AT3G12810/AT4G39160	2
4D	GO:0009968	negative regulation of signal transduction	2/94	110/21869	0.0813432	0.325241	AT2G25490/AT2G25760	2
4D	GO:0042761	very long-chain fatty acid biosynthetic process	1/94	20/21869	0.0825794	0.325241	AT2G31360	1
4D	GO:0010648	negative regulation of cell communication	2/94	114/21869	0.0864536	0.325241	AT2G25490/AT2G25760	2
4D	GO:0023057	negative regulation of signaling	2/94	114/21869	0.0864536	0.325241	AT2G25490/AT2G25760	2
4D	GO:0010363	regulation of plant-type hypersensitive response	1/94	21/21869	0.0865264	0.325241	AT1G77300	1
4D	GO:0046885	regulation of hormone biosynthetic process	1/94	21/21869	0.0865264	0.325241	AT3G08510	1
4D	GO:0043903	regulation of biological process involved in symbiotic interaction	1/94	23/21869	0.09437	0.335679	AT1G77300	1
4D	GO:0009556	microsporogenesis	1/94	26/21869	0.106011	0.342358	AT3G08510	1
4D	GO:1905393	plant organ formation	2/94	129/21869	0.10642	0.342358	AT1G77300/AT3G12810	2
4D	GO:0140694	non-membrane-bounded organelle assembly	2/94	149/21869	0.134707	0.342387	ATCG00750/ATCG01300	2
4D	GO:0007623	circadian rhythm	2/94	150/21869	0.136163	0.342387	AT1G22770/AT1G69690	2
4D	GO:0048511	rhythmic process	2/94	150/21869	0.136163	0.342387	AT1G22770/AT1G69690	2
4D	GO:0016145	S-glycoside catabolic process	1/94	35/21869	0.140052	0.342387	AT2G43910	1
4D	GO:0019759	glycosinolate catabolic process	1/94	35/21869	0.140052	0.342387	AT2G43910	1
4D	GO:0019762	glucosinolate catabolic process	1/94	35/21869	0.140052	0.342387	AT2G43910	1
4D	GO:0009553	embryo sac development	2/94	155/21869	0.143497	0.342387	AT1G77300/AT3G08510	2
4D	GO:0043934	sporulation	1/94	37/21869	0.147441	0.342387	AT3G08510	1
4D	GO:0006346	DNA methylation-dependent heterochromatin assembly	1/94	41/21869	0.16203	0.349089	AT2G19520	1
4D	GO:1901420	negative regulation of response to alcohol	1/94	55/21869	0.211175	0.38069	AT2G25760	1
4D	GO:0042542	response to hydrogen peroxide	1/94	74/21869	0.273339	0.409588	AT1G22770	1
4D	GO:0031146	SCF-dependent proteasomal ubiquitin-dependent protein catabolic process	1/94	83/21869	0.301069	0.433605	AT2G25490	1
4D	GO:0006897	endocytosis	1/94	92/21869	0.327751	0.443133	AT2G25760	1
4I	GO:0017014	protein nitrosylation	4/109	17/21869	1.32192e-06	0.00044086	AT1G02560/AT3G12780/AT3G55440/AT5G20630	4
4I	GO:0018119	peptidyl-cysteine S-nitrosylation	4/109	17/21869	1.32192e-06	0.00044086	AT1G02560/AT3G12780/AT3G55440/AT5G20630	4
4I	GO:0009657	plastid organization	7/109	319/21869	0.00110125	0.14436	AT1G79850/AT2G17240/AT3G12780/AT5G19540/AT5G24314/AT5G58270/AT5G63420	7
4I	GO:0006771	riboflavin metabolic process	2/109	11/21869	0.00131469	0.14436	AT4G20960/AT2G20690	2
4I	GO:0009231	riboflavin biosynthetic process	2/109	11/21869	0.00131469	0.14436	AT4G20960/AT2G20690	2
4I	GO:0042727	flavin-containing compound biosynthetic process	2/109	12/21869	0.0015725	0.14436	AT4G20960/AT2G20690	2
4I	GO:0019682	glyceraldehyde-3-phosphate metabolic process	2/109	13/21869	0.00185237	0.14436	AT3G55440/AT4G14850	2
4I	GO:0010027	thylakoid membrane organization	3/109	51/21869	0.00210784	0.14436	AT3G12780/AT5G19540/AT5G24314	3
4I	GO:0042726	flavin-containing compound metabolic process	2/109	15/21869	0.0024774	0.14436	AT4G20960/AT2G20690	2
4I	GO:0019253	reductive pentose-phosphate cycle	2/109	16/21869	0.00282212	0.14436	AT3G12780/AT3G62410	2
4I	GO:0009150	purine ribonucleotide metabolic process	5/109	193/21869	0.00283078	0.14436	AT3G12780/AT3G55440/AT4G14850/AT5G63310/AT2G35040	5
4I	GO:0019685	photosynthesis, dark reaction	2/109	17/21869	0.00318802	0.14436	AT3G12780/AT3G62410	2
4I	GO:0009668	plastid membrane organization	3/109	59/21869	0.00319698	0.14436	AT3G12780/AT5G19540/AT5G24314	3
4I	GO:0006163	purine nucleotide metabolic process	5/109	201/21869	0.0033685	0.14436	AT3G12780/AT3G55440/AT4G14850/AT5G63310/AT2G35040	5
4I	GO:0015977	carbon fixation	2/109	18/21869	0.00357489	0.14436	AT3G12780/AT3G62410	2
4I	GO:0006165	nucleoside diphosphate phosphorylation	3/109	62/21869	0.00367934	0.14436	AT3G12780/AT3G55440/AT5G63310	3
4I	GO:0007602	phototransduction	2/109	20/21869	0.00441067	0.144624	AT2G02950/AT5G63310	2
4I	GO:0009585	red, far-red light phototransduction	2/109	20/21869	0.00441067	0.144624	AT2G02950/AT5G63310	2
4I	GO:0009583	detection of light stimulus	2/109	22/21869	0.00532777	0.144624	AT2G02950/AT5G63310	2
4I	GO:0032544	plastid translation	2/109	22/21869	0.00532777	0.144624	AT1G79850/AT2G17240	2
4I	GO:0009638	phototropism	2/109	24/21869	0.0063245	0.149588	AT2G02950/AT5G64330	2
4I	GO:0006090	pyruvate metabolic process	3/109	82/21869	0.00801891	0.172536	AT3G12780/AT3G55440/AT4G14850	3
4I	GO:0010038	response to metal ion	4/109	207/21869	0.0200724	0.352324	AT3G12780/AT3G55440/AT5G19790/AT5G58270	4
4I	GO:0061640	cytoskeleton-dependent cytokinesis	2/109	56/21869	0.0318331	0.39114	AT1G14920/AT1G55850	2
4I	GO:0015976	carbon utilization	1/109	10/21869	0.0487489	0.409082	AT3G01500	1
4I	GO:1902290	positive regulation of defense response to oomycetes	1/109	10/21869	0.0487489	0.409082	AT2G48070	1
4I	GO:0009409	response to cold	5/109	400/21869	0.0499807	0.409082	AT3G01500/AT3G12780/AT3G22370/AT3G62410/AT2G35040	5
4I	GO:0019740	nitrogen utilization	1/109	11/21869	0.0534923	0.409082	AT1G14920	1
4I	GO:0010417	glucuronoxylan biosynthetic process	1/109	12/21869	0.0582123	0.409082	AT1G19300	1
4I	GO:0009723	response to ethylene	3/109	178/21869	0.059574	0.409082	AT1G06160/AT1G14920/AT5G19790	3
4I	GO:0051785	positive regulation of nuclear division	1/109	13/21869	0.0629089	0.409082	AT4G21530	1
4I	GO:1901992	positive regulation of mitotic cell cycle phase transition	1/109	13/21869	0.0629089	0.409082	AT4G21530	1
4I	GO:1901001	negative regulation of response to salt stress	1/109	14/21869	0.0675824	0.409082	AT4G37260	1
4I	GO:1901989	positive regulation of cell cycle phase transition	1/109	14/21869	0.0675824	0.409082	AT4G21530	1
4I	GO:0000578	embryonic axis specification	1/109	15/21869	0.0722327	0.409082	AT5G63420	1
4I	GO:0045931	positive regulation of mitotic cell cycle	1/109	15/21869	0.0722327	0.409082	AT4G21530	1
4I	GO:1902288	regulation of defense response to oomycetes	1/109	15/21869	0.0722327	0.409082	AT2G48070	1
4I	GO:0009938	negative regulation of gibberellic acid mediated signaling pathway	1/109	16/21869	0.0768601	0.409082	AT1G14920	1
4I	GO:2000033	regulation of seed dormancy process	1/109	16/21869	0.0768601	0.409082	AT1G14920	1
4I	GO:2000038	regulation of stomatal complex development	1/109	16/21869	0.0768601	0.409082	AT3G01500	1
4I	GO:0009861	jasmonic acid and ethylene-dependent systemic resistance	1/109	17/21869	0.0814646	0.409082	AT1G06160	1
4I	GO:0010037	response to carbon dioxide	1/109	17/21869	0.0814646	0.409082	AT3G01500	1
4I	GO:0010215	cellulose microfibril organization	1/109	17/21869	0.0814646	0.409082	AT2G33460	1
4I	GO:0048268	clathrin coat assembly	1/109	17/21869	0.0814646	0.409082	AT1G68110	1
4I	GO:0023056	positive regulation of signaling	2/109	96/21869	0.083019	0.409082	AT1G14920/AT4G37260	2
4I	GO:0010647	positive regulation of cell communication	2/109	99/21869	0.0874872	0.409082	AT1G14920/AT4G37260	2
4I	GO:0071668	plant-type cell wall assembly	1/109	20/21869	0.095142	0.409082	AT2G33460	1
4I	GO:0030071	regulation of mitotic metaphase/anaphase transition	1/109	21/21869	0.0996562	0.409082	AT4G21530	1
4I	GO:1901259	chloroplast rRNA processing	1/109	21/21869	0.0996562	0.409082	AT2G17240	1
4I	GO:1902099	regulation of metaphase/anaphase transition of cell cycle	1/109	21/21869	0.0996562	0.409082	AT4G21530	1
4I	GO:0003013	circulatory system process	1/109	22/21869	0.104148	0.409082	AT1G14920	1
4I	GO:0003018	vascular process in circulatory system	1/109	22/21869	0.104148	0.409082	AT1G14920	1
4I	GO:0007091	metaphase/anaphase transition of mitotic cell cycle	1/109	22/21869	0.104148	0.409082	AT4G21530	1
4I	GO:0010232	vascular transport	1/109	22/21869	0.104148	0.409082	AT1G14920	1
4I	GO:0010233	phloem transport	1/109	22/21869	0.104148	0.409082	AT1G14920	1
4I	GO:0010965	regulation of mitotic sister chromatid separation	1/109	22/21869	0.104148	0.409082	AT4G21530	1
4I	GO:0031145	anaphase-promoting complex-dependent catabolic process	1/109	22/21869	0.104148	0.409082	AT4G21530	1
4I	GO:0044784	metaphase/anaphase transition of cell cycle	1/109	22/21869	0.104148	0.409082	AT4G21530	1
4I	GO:0048826	cotyledon morphogenesis	1/109	22/21869	0.104148	0.409082	AT3G15030	1
4I	GO:1905818	regulation of chromosome separation	1/109	22/21869	0.104148	0.409082	AT4G21530	1
4I	GO:0033045	regulation of sister chromatid segregation	1/109	23/21869	0.108618	0.409082	AT4G21530	1
4I	GO:0051306	mitotic sister chromatid separation	1/109	23/21869	0.108618	0.409082	AT4G21530	1
4I	GO:0048581	negative regulation of post-embryonic development	2/109	113/21869	0.109224	0.409082	AT1G14920/AT3G01500	2
4I	GO:0006863	purine nucleobase transport	1/109	24/21869	0.113065	0.409082	AT4G18195	1
4I	GO:0010187	negative regulation of seed germination	1/109	24/21869	0.113065	0.409082	AT1G14920	1
4I	GO:0042147	retrograde transport, endosome to Golgi	1/109	24/21869	0.113065	0.409082	AT3G47810	1
4I	GO:2000034	regulation of seed maturation	1/109	24/21869	0.113065	0.409082	AT1G14920	1
4I	GO:0000387	spliceosomal snRNP assembly	1/109	25/21869	0.117491	0.409082	AT5G27720	1
4I	GO:0051983	regulation of chromosome segregation	1/109	25/21869	0.117491	0.409082	AT4G21530	1
4I	GO:0009880	embryonic pattern specification	1/109	26/21869	0.121894	0.409082	AT5G63420	1
4I	GO:0009937	regulation of gibberellic acid mediated signaling pathway	1/109	26/21869	0.121894	0.409082	AT1G14920	1
4I	GO:0044282	small molecule catabolic process	3/109	246/21869	0.124821	0.409082	AT2G35370/AT3G55440/AT3G58750	3
4I	GO:0015851	nucleobase transport	1/109	27/21869	0.126276	0.409082	AT4G18195	1
4I	GO:0080050	regulation of seed development	1/109	27/21869	0.126276	0.409082	AT1G14920	1
4I	GO:0090068	positive regulation of cell cycle process	1/109	27/21869	0.126276	0.409082	AT4G21530	1
4I	GO:0071365	cellular response to auxin stimulus	2/109	124/21869	0.12719	0.409082	AT4G37260/AT5G63310	2
4I	GO:0051260	protein homooligomerization	1/109	28/21869	0.130636	0.409082	AT3G09030	1
4I	GO:0048584	positive regulation of response to stimulus	3/109	258/21869	0.138269	0.422309	AT1G14920/AT2G48070/AT4G37260	3
4I	GO:0006833	water transport	1/109	30/21869	0.139292	0.422309	AT5G18290	1
4I	GO:0042044	fluid transport	1/109	30/21869	0.139292	0.422309	AT5G18290	1
4I	GO:0046034	ATP metabolic process	2/109	148/21869	0.168442	0.466187	AT3G12780/AT3G55440	2
4I	GO:0140694	non-membrane-bounded organelle assembly	2/109	149/21869	0.170209	0.469131	AT2G17240/AT5G27720	2
4I	GO:0072583	clathrin-dependent endocytosis	1/109	39/21869	0.177199	0.470498	AT1G68110	1
4I	GO:0098754	detoxification	2/109	155/21869	0.180876	0.470498	AT2G30870/AT2G34360	2
4I	GO:0006623	protein targeting to vacuole	1/109	41/21869	0.185395	0.470498	AT3G47810	1
4I	GO:0006879	cellular iron ion homeostasis	1/109	41/21869	0.185395	0.470498	AT5G58270	1
4I	GO:0000302	response to reactive oxygen species	2/109	162/21869	0.193444	0.470498	AT5G19790/AT5G63310	2
4I	GO:0006898	receptor-mediated endocytosis	1/109	45/21869	0.201546	0.470498	AT1G68110	1
4I	GO:0010629	negative regulation of gene expression	3/109	311/21869	0.202701	0.470498	AT2G27470/AT3G20800/AT5G27720	3
4I	GO:0022611	dormancy process	1/109	50/21869	0.221289	0.477669	AT1G14920	1
4I	GO:0046618	xenobiotic export	1/109	50/21869	0.221289	0.477669	AT2G34360	1
4I	GO:0065009	regulation of molecular function	3/109	339/21869	0.239183	0.489952	AT4G14850/AT5G58270/AT5G60100	3
4I	GO:0031122	cytoplasmic microtubule organization	1/109	55/21869	0.240548	0.489952	AT2G33460	1
4I	GO:0006885	regulation of pH	1/109	57/21869	0.248119	0.49009	AT1G72300	1
4I	GO:0042538	hyperosmotic salinity response	1/109	59/21869	0.255615	0.49009	AT1G14920	1
4I	GO:0042752	regulation of circadian rhythm	1/109	60/21869	0.259335	0.49009	AT5G60100	1
4I	GO:0055088	lipid homeostasis	1/109	60/21869	0.259335	0.49009	AT1G14920	1
4I	GO:0031507	heterochromatin assembly	1/109	63/21869	0.270386	0.491521	AT2G27470	1
4J	GO:0071456	cellular response to hypoxia	11/193	242/21869	1.07528e-05	0.00313627	AT1G13260/AT1G72360/AT2G15890/AT3G02040/AT3G02550/AT5G04340/AT5G62520/AT2G36220/AT3G10020/AT4G24110/AT5G47060	11
4J	GO:0036294	cellular response to decreased oxygen levels	11/193	244/21869	1.16158e-05	0.00313627	AT1G13260/AT1G72360/AT2G15890/AT3G02040/AT3G02550/AT5G04340/AT5G62520/AT2G36220/AT3G10020/AT4G24110/AT5G47060	11
4J	GO:0071453	cellular response to oxygen levels	11/193	244/21869	1.16158e-05	0.00313627	AT1G13260/AT1G72360/AT2G15890/AT3G02040/AT3G02550/AT5G04340/AT5G62520/AT2G36220/AT3G10020/AT4G24110/AT5G47060	11
4J	GO:0048527	lateral root development	7/193	143/21869	0.000284529	0.0329241	AT1G13260/AT1G25220/AT1G59870/AT4G07410/AT4G13510/AT4G28490/AT5G05730	7
4J	GO:0009110	vitamin biosynthetic process	5/193	83/21869	0.00084552	0.062261	AT2G29630/AT3G22200/AT3G61530/AT5G04490/AT4G33670	5
4J	GO:0050829	defense response to Gram-negative bacterium	3/193	23/21869	0.00105223	0.0710257	AT3G14310/AT3G50950/AT4G28490	3
4J	GO:0046777	protein autophosphorylation	7/193	189/21869	0.00148218	0.0873271	AT1G75820/AT3G10660/AT3G14840/AT4G28490/AT5G26570/AT1G53440/AT2G31800	7
4J	GO:0007623	circadian rhythm	6/193	150/21869	0.0021868	0.0932269	AT2G25930/AT3G12700/AT3G26740/AT4G33980/AT5G42900/AT5G59570	6
4J	GO:0048511	rhythmic process	6/193	150/21869	0.0021868	0.0932269	AT2G25930/AT3G12700/AT3G26740/AT4G33980/AT5G42900/AT5G59570	6
4J	GO:0010817	regulation of hormone levels	8/193	268/21869	0.00269794	0.109267	AT1G15690/AT1G22530/AT1G25220/AT1G59870/AT3G62150/AT4G07410/AT4G14430/AT5G05730	8
4J	GO:0009890	negative regulation of biosynthetic process	9/193	341/21869	0.00339773	0.131055	AT1G13260/AT1G75380/AT1G79270/AT4G33980/AT5G02160/AT5G08790/AT5G42900/AT5G61590/AT5G24490	9
4J	GO:0009860	pollen tube growth	6/193	169/21869	0.00394555	0.145268	AT1G31780/AT1G49490/AT3G22200/AT5G14380/AT5G56040/AT2G37540	6
4J	GO:0042430	indole-containing compound metabolic process	4/193	79/21869	0.00527785	0.147416	AT1G25220/AT1G59870/AT4G14430/AT5G05730	4
4J	GO:0006448	regulation of translational elongation	2/193	14/21869	0.00657573	0.166448	AT5G24490/AT2G15910	2
4J	GO:0052544	defense response by callose deposition in cell wall	2/193	16/21869	0.00857148	0.173904	AT1G59870/AT5G46330	2
4J	GO:0055062	phosphate ion homeostasis	2/193	19/21869	0.0120044	0.194472	AT3G02040/AT5G04340	2
4J	GO:0072506	trivalent inorganic anion homeostasis	2/193	19/21869	0.0120044	0.194472	AT3G02040/AT5G04340	2
4J	GO:0051606	detection of stimulus	3/193	62/21869	0.0174853	0.240052	AT2G25930/AT2G29630/AT5G46330	3
4J	GO:0009269	response to desiccation	2/193	24/21869	0.0188254	0.254143	AT1G01470/AT4G39090	2
4J	GO:0014070	response to organic cyclic compound	7/193	315/21869	0.0221303	0.283883	AT1G13260/AT1G59870/AT2G29630/AT3G61190/AT4G14430/AT4G23170/AT5G08790	7
4J	GO:0006891	intra-Golgi vesicle-mediated transport	2/193	37/21869	0.0421692	0.363373	AT1G31780/AT2G21390	2
4J	GO:0009648	photoperiodism	4/193	149/21869	0.0432607	0.364137	AT2G25930/AT3G13670/AT4G33980/AT5G42900	4
4J	GO:0042330	taxis	2/193	40/21869	0.0485516	0.364137	AT2G15890/AT3G22200	2
4J	GO:0007030	Golgi organization	2/193	42/21869	0.0529882	0.369914	AT1G31780/AT1G14010	2
4J	GO:0045927	positive regulation of growth	2/193	42/21869	0.0529882	0.369914	AT1G79620/AT5G51670	2
4J	GO:0045488	pectin metabolic process	4/193	168/21869	0.0619313	0.377884	AT1G15690/AT3G14310/AT4G02130/AT4G28490	4
4J	GO:0005985	sucrose metabolic process	2/193	46/21869	0.0622693	0.377884	AT1G15690/AT3G22200	2
4J	GO:0010393	galacturonan metabolic process	4/193	169/21869	0.0630151	0.377884	AT1G15690/AT3G14310/AT4G02130/AT4G28490	4
4J	GO:0051225	spindle assembly	2/193	47/21869	0.0646701	0.379499	AT5G43160/AT5G07590	2
4J	GO:0009798	axis specification	2/193	53/21869	0.079695	0.407731	AT1G73030/AT3G22200	2
4J	GO:0010359	regulation of anion channel activity	1/193	10/21869	0.0848459	0.407731	AT5G46330	1
4J	GO:0034309	primary alcohol biosynthetic process	1/193	10/21869	0.0848459	0.407731	AT2G29630	1
4J	GO:0046292	formaldehyde metabolic process	1/193	10/21869	0.0848459	0.407731	AT1G64710	1
4J	GO:0050000	chromosome localization	1/193	10/21869	0.0848459	0.407731	AT3G54630	1
4J	GO:0090548	response to nitrate starvation	1/193	10/21869	0.0848459	0.407731	AT1G72180	1
4J	GO:0006661	phosphatidylinositol biosynthetic process	2/193	56/21869	0.0875749	0.417269	AT4G33240/AT2G48030	2
4J	GO:0006538	glutamate catabolic process	1/193	11/21869	0.0929261	0.420351	AT3G22200	1
4J	GO:0070301	cellular response to hydrogen peroxide	1/193	11/21869	0.0929261	0.420351	AT1G34190	1
4J	GO:0009767	photosynthetic electron transport chain	2/193	58/21869	0.0929522	0.420351	AT1G18730/AT4G27800	2
4J	GO:0098813	nuclear chromosome segregation	3/193	126/21869	0.100678	0.434881	AT3G54630/AT5G22010/AT5G07590	3
4J	GO:0016584	nucleosome positioning	1/193	12/21869	0.100935	0.434881	AT5G08780	1
4J	GO:0032409	regulation of transporter activity	1/193	14/21869	0.116743	0.443953	AT5G46330	1
4J	GO:1902025	nitrate import	1/193	14/21869	0.116743	0.443953	AT1G72180	1
4J	GO:2000241	regulation of reproductive process	6/193	388/21869	0.12982	0.46382	AT1G13260/AT2G25930/AT4G33980/AT5G42900/AT5G56040/AT5G59570	6
4J	GO:0007155	cell adhesion	1/193	16/21869	0.132275	0.46382	AT3G22200	1
4J	GO:0022610	biological adhesion	1/193	16/21869	0.132275	0.46382	AT3G22200	1
4J	GO:0015693	magnesium ion transport	1/193	19/21869	0.155064	0.466441	AT4G09640	1
4J	GO:0051553	flavone biosynthetic process	1/193	19/21869	0.155064	0.466441	AT1G06000	1
4J	GO:0051555	flavonol biosynthetic process	1/193	19/21869	0.155064	0.466441	AT1G06000	1
4J	GO:0072659	protein localization to plasma membrane	1/193	19/21869	0.155064	0.466441	AT5G64870	1
4J	GO:0030261	chromosome condensation	1/193	21/21869	0.169925	0.472987	AT5G08780	1
4J	GO:0009934	regulation of meristem structural organization	1/193	22/21869	0.177258	0.478595	AT1G75820	1
4J	GO:0006863	purine nucleobase transport	1/193	24/21869	0.19173	0.490215	AT4G18197	1
4J	GO:0065004	protein-DNA complex assembly	2/193	92/21869	0.195046	0.492172	AT4G35540/AT5G08780	2
4J	GO:0010608	posttranscriptional regulation of gene expression	4/193	259/21869	0.196239	0.493644	AT1G79270/AT5G02160/AT5G24490/AT2G15910	4
6F	GO:0000911	cytokinesis by cell plate formation	3/62	68/21869	0.00095372	0.143886	AT2G02820/AT4G01370/AT5G13260	3
6F	GO:0009861	jasmonic acid and ethylene-dependent systemic resistance	2/62	17/21869	0.00104643	0.143886	AT3G12500/AT4G01370	2
6F	GO:0017148	negative regulation of translation	3/62	75/21869	0.00126705	0.143886	AT1G07705/AT1G78630/AT5G13570	3
6F	GO:0034249	negative regulation of cellular amide metabolic process	3/62	77/21869	0.00136709	0.143886	AT1G07705/AT1G78630/AT5G13570	3
6F	GO:0000160	phosphorelay signal transduction system	3/62	114/21869	0.00417242	0.203083	AT1G10470/AT1G50640/AT3G12500	3
6F	GO:0000288	nuclear-transcribed mRNA catabolic process, deadenylation-dependent decay	2/62	39/21869	0.00547753	0.203083	AT1G07705/AT5G13570	2
6F	GO:0015706	nitrate transport	2/62	40/21869	0.00575535	0.203083	AT3G16180/AT5G14570	2
6F	GO:0010608	posttranscriptional regulation of gene expression	4/62	259/21869	0.00626325	0.203083	AT1G07705/AT1G21580/AT1G78630/AT5G13570	4
6F	GO:0071241	cellular response to inorganic substance	2/62	45/21869	0.00723883	0.217682	AT4G01370/AT5G14570	2
6F	GO:0007010	cytoskeleton organization	4/62	303/21869	0.0107376	0.232761	AT1G01750/AT4G01370/AT4G05190/AT5G61980	4
6F	GO:0044036	cell wall macromolecule metabolic process	3/62	189/21869	0.0165459	0.245003	AT1G08990/AT1G74420/AT3G12500	3
6F	GO:2000280	regulation of root development	2/62	75/21869	0.0192182	0.248685	AT2G02820/AT5G48940	2
6F	GO:0031146	SCF-dependent proteasomal ubiquitin-dependent protein catabolic process	2/62	83/21869	0.0232299	0.248685	AT1G15740/AT5G19970	2
6F	GO:2000037	regulation of stomatal complex patterning	1/62	10/21869	0.0279974	0.248685	AT2G02820	1
6F	GO:0010444	guard mother cell differentiation	1/62	11/21869	0.0307543	0.248685	AT2G02820	1
6F	GO:1901002	positive regulation of response to salt stress	1/62	11/21869	0.0307543	0.248685	AT2G02820	1
6F	GO:0044403	biological process involved in symbiotic interaction	2/62	98/21869	0.0315818	0.248685	AT3G50930/AT5G13570	2
6F	GO:0009554	megasporogenesis	1/62	12/21869	0.0335036	0.248685	AT2G02820	1
6F	GO:0006122	mitochondrial electron transport, ubiquinol to cytochrome c	1/62	13/21869	0.0362451	0.248685	AT3G10860	1
6F	GO:0036065	fucosylation	1/62	13/21869	0.0362451	0.248685	AT1G74420	1
6F	GO:0044003	modulation by symbiont of host process	1/62	13/21869	0.0362451	0.248685	AT5G13570	1
6F	GO:0080183	response to photooxidative stress	1/62	13/21869	0.0362451	0.248685	AT2G34910	1
6F	GO:0009970	cellular response to sulfate starvation	1/62	14/21869	0.0389791	0.248685	AT1G19920	1
6F	GO:0010072	primary shoot apical meristem specification	1/62	14/21869	0.0389791	0.248685	AT5G13570	1
6F	GO:0030104	water homeostasis	1/62	14/21869	0.0389791	0.248685	AT2G02820	1
6F	GO:0035821	modulation of process of other organism	1/62	14/21869	0.0389791	0.248685	AT5G13570	1
6F	GO:0051817	modulation of process of other organism involved in symbiotic interaction	1/62	14/21869	0.0389791	0.248685	AT5G13570	1
6F	GO:0016143	S-glycoside metabolic process	2/62	125/21869	0.0490651	0.267229	AT1G76880/AT3G16390	2
6F	GO:0019757	glycosinolate metabolic process	2/62	125/21869	0.0490651	0.267229	AT1G76880/AT3G16390	2
6F	GO:0019760	glucosinolate metabolic process	2/62	125/21869	0.0490651	0.267229	AT1G76880/AT3G16390	2
6F	GO:0048564	photosystem I assembly	1/62	18/21869	0.0498387	0.267229	AT2G34910	1
6F	GO:0006903	vesicle targeting	1/62	20/21869	0.0552231	0.267229	AT1G48760	1
6F	GO:0140694	non-membrane-bounded organelle assembly	2/62	149/21869	0.0668845	0.281972	AT4G05190/ATCG00810	2
6F	GO:0090630	activation of GTPase activity	1/62	25/21869	0.0685533	0.281972	AT2G39280	1
6F	GO:0030150	protein import into mitochondrial matrix	1/62	28/21869	0.0764623	0.281972	AT1G17530	1
6F	GO:0010192	mucilage biosynthetic process	1/62	30/21869	0.0816983	0.281972	AT1G76880	1
6F	GO:0042026	protein refolding	1/62	33/21869	0.0894975	0.281972	AT5G18140	1
6F	GO:0090333	regulation of stomatal closure	1/62	35/21869	0.0946608	0.281972	AT4G01370	1
6F	GO:0043934	sporulation	1/62	37/21869	0.0997952	0.281972	AT2G02820	1
6F	GO:0010208	pollen wall assembly	1/62	47/21869	0.125041	0.299937	AT2G39350	1
6F	GO:0042752	regulation of circadian rhythm	1/62	60/21869	0.156821	0.310328	AT1G10470	1
6F	GO:0009629	response to gravity	1/62	107/21869	0.262524	0.381113	AT2G02820	1
6F	GO:0023057	negative regulation of signaling	1/62	114/21869	0.277109	0.382501	AT1G50640	1
6F	GO:0012501	programmed cell death	1/62	151/21869	0.349609	0.440675	AT3G50930	1
11J	GO:0007623	circadian rhythm	14/404	150/21869	7.9148e-07	0.000486365	AT1G01060/AT1G77180/AT2G46830/AT3G54500/AT4G00150/AT4G02570/AT4G25100/AT5G02840/AT5G15850/AT5G17300/AT5G24930/AT5G28770/AT5G56860/AT5G64940	14
11J	GO:0048511	rhythmic process	14/404	150/21869	7.9148e-07	0.000486365	AT1G01060/AT1G77180/AT2G46830/AT3G54500/AT4G00150/AT4G02570/AT4G25100/AT5G02840/AT5G15850/AT5G17300/AT5G24930/AT5G28770/AT5G56860/AT5G64940	14
11J	GO:0014070	response to organic cyclic compound	19/404	315/21869	7.17421e-06	0.00293903	AT1G07200/AT1G15780/AT1G32130/AT1G71830/AT1G78300/AT2G43710/AT2G45820/AT3G01420/AT3G03450/AT3G16570/AT3G50750/AT4G00720/AT4G05320/AT4G18710/AT4G35230/AT4G37610/AT5G04240/AT5G46760/AT5G48485	19
11J	GO:0032787	monocarboxylic acid metabolic process	22/404	489/21869	0.000125629	0.0215708	AT1G15780/AT1G44350/AT1G68530/AT2G15090/AT2G21330/AT2G26250/AT2G43710/AT3G01420/AT3G07560/AT3G14440/AT3G14990/AT3G16950/AT3G51840/AT4G16690/AT4G25050/AT4G27030/AT4G30950/AT4G34350/AT5G04660/AT5G52920/AT5G62470/AT5G67160	22
11J	GO:0045454	cell redox homeostasis	6/404	45/21869	0.000169623	0.0215708	AT3G16950/AT3G24170/AT3G54660/AT4G35090/AT5G54290/AT4G16155	6
11J	GO:0009658	chloroplast organization	14/404	243/21869	0.000184288	0.0215708	AT1G62750/AT2G30040/AT2G30520/AT3G02380/AT5G08050/AT5G23730/AT5G24120/AT5G26742/AT5G51020/AT5G56860/AT5G67385/AT1G64500/AT3G56290/AT5G13770	14
11J	GO:0072330	monocarboxylic acid biosynthetic process	14/404	243/21869	0.000184288	0.0215708	AT1G15780/AT1G68530/AT2G15090/AT2G26250/AT2G43710/AT3G01420/AT3G14440/AT3G14990/AT4G25050/AT4G27030/AT4G30950/AT5G52920/AT5G62470/AT5G67160	14
11J	GO:0009414	response to water deprivation	19/404	406/21869	0.000219222	0.0215708	AT1G32230/AT1G56280/AT2G15970/AT2G45960/AT2G47180/AT3G14440/AT3G16640/AT3G16800/AT3G18490/AT3G23920/AT3G51920/AT3G53420/AT3G61430/AT3G63520/AT4G34000/AT4G37790/AT4G38680/AT5G13780/AT5G62470	19
11J	GO:0006633	fatty acid biosynthetic process	10/404	138/21869	0.000251138	0.0215708	AT1G15780/AT1G68530/AT2G15090/AT2G26250/AT2G43710/AT3G01420/AT4G25050/AT4G27030/AT4G30950/AT5G52920	10
11J	GO:0001101	response to acid chemical	20/404	448/21869	0.000279404	0.0215708	AT1G32230/AT1G42540/AT1G56280/AT2G15970/AT2G45960/AT2G47180/AT3G14440/AT3G16640/AT3G16800/AT3G18490/AT3G23920/AT3G51920/AT3G53420/AT3G61430/AT3G63520/AT4G34000/AT4G37790/AT4G38680/AT5G13780/AT5G62470	20
11J	GO:0019725	cellular homeostasis	14/404	254/21869	0.000290267	0.0215708	AT1G09575/AT1G42540/AT3G15353/AT3G16950/AT3G24170/AT3G54660/AT4G35090/AT5G28770/AT5G47560/AT5G54290/AT5G56860/AT5G62670/AT3G28710/AT4G16155	14
11J	GO:0009415	response to water	19/404	416/21869	0.00029744	0.0215708	AT1G32230/AT1G56280/AT2G15970/AT2G45960/AT2G47180/AT3G14440/AT3G16640/AT3G16800/AT3G18490/AT3G23920/AT3G51920/AT3G53420/AT3G61430/AT3G63520/AT4G34000/AT4G37790/AT4G38680/AT5G13780/AT5G62470	19
11J	GO:0046394	carboxylic acid biosynthetic process	21/404	485/21869	0.000298376	0.0215708	AT1G15780/AT1G23310/AT1G55920/AT1G68530/AT2G15090/AT2G26250/AT2G43710/AT2G46750/AT3G01420/AT3G14440/AT3G14990/AT3G48560/AT3G55610/AT3G61440/AT4G25050/AT4G26850/AT4G27030/AT4G30950/AT5G52920/AT5G62470/AT5G67160	21
11J	GO:0021700	developmental maturation	13/404	230/21869	0.000372985	0.0241262	AT1G01040/AT1G12820/AT1G71830/AT1G75110/AT3G03450/AT3G16640/AT3G18780/AT3G61440/AT4G00150/AT4G03190/AT4G18710/AT5G52920/AT5G62470	13
11J	GO:0051644	plastid localization	5/404	35/21869	0.000431634	0.0242877	AT1G15290/AT2G30520/AT4G28080/AT5G67385/AT1G64500	5
11J	GO:0120253	hydrocarbon catabolic process	3/404	10/21869	0.000681831	0.0335188	AT3G14440/AT3G63520/AT1G54500	3
11J	GO:1901617	organic hydroxy compound biosynthetic process	12/404	216/21869	0.000722287	0.0341419	AT1G11680/AT2G38210/AT2G38230/AT3G01420/AT3G14440/AT3G14990/AT4G37760/AT5G24150/AT5G47110/AT5G62470/AT5G67160/AT1G74470	12
11J	GO:0009638	phototropism	4/404	24/21869	0.000909699	0.0414082	AT2G30520/AT2G44830/AT5G04190/AT1G18810	4
11J	GO:0015979	photosynthesis	12/404	225/21869	0.00103012	0.0452148	AT1G03600/AT1G16720/AT1G32060/AT1G75540/AT2G47400/AT3G26650/AT4G23890/AT4G30950/AT5G24120/AT5G49740/AT3G63540/AT1G54500	12
11J	GO:0015995	chlorophyll biosynthetic process	6/404	64/21869	0.00116337	0.0477446	AT1G44446/AT1G58290/AT4G25080/AT5G47110/AT5G56860/AT1G74470	6
11J	GO:0048581	negative regulation of post-embryonic development	8/404	113/21869	0.00119856	0.0477446	AT2G31380/AT3G03450/AT3G33520/AT4G00050/AT4G27310/AT5G04240/AT5G56860/AT5G65070	8
11J	GO:0048580	regulation of post-embryonic development	16/404	362/21869	0.00123275	0.0477446	AT1G01040/AT2G24790/AT2G31380/AT3G02380/AT3G03450/AT3G33520/AT4G00050/AT4G27310/AT5G04240/AT5G05700/AT5G06110/AT5G15850/AT5G24930/AT5G56860/AT5G62470/AT5G65070	16
11J	GO:0009970	cellular response to sulfate starvation	3/404	14/21869	0.0019576	0.0628685	AT1G43700/AT1G55920/AT4G35090	3
11J	GO:0006625	protein targeting to peroxisome	3/404	17/21869	0.00350982	0.0770281	AT3G07560/AT5G17550/AT5G56290	3
11J	GO:0072663	establishment of protein localization to peroxisome	3/404	17/21869	0.00350982	0.0770281	AT3G07560/AT5G17550/AT5G56290	3
11J	GO:0009627	systemic acquired resistance	6/404	83/21869	0.00437277	0.0895688	AT1G44350/AT3G01420/AT3G18490/AT4G25050/AT5G48485/AT1G09750	6
11J	GO:0015919	peroxisomal membrane transport	3/404	19/21869	0.00486666	0.0980512	AT3G07560/AT5G17550/AT5G56290	3
11J	GO:0009409	response to cold	15/404	400/21869	0.00786904	0.137389	AT1G01060/AT1G32060/AT1G68530/AT2G15970/AT2G26250/AT2G39730/AT2G46830/AT2G47180/AT3G08730/AT3G26650/AT4G16420/AT4G35090/AT4G37610/AT4G38680/AT5G62470	15
11J	GO:0062197	cellular response to chemical stress	7/404	123/21869	0.00793702	0.137389	AT1G43700/AT3G01420/AT3G14990/AT4G25100/AT5G24120/AT5G64940/AT1G66330	7
11J	GO:0048768	root hair cell tip growth	3/404	23/21869	0.00842279	0.143772	AT3G16640/AT3G18780/AT4G00150	3
11J	GO:0009292	genetic transfer	3/404	26/21869	0.0118718	0.167707	AT1G06230/AT1G43700/AT2G19480	3
11J	GO:0009294	DNA mediated transformation	3/404	26/21869	0.0118718	0.167707	AT1G06230/AT1G43700/AT2G19480	3
11J	GO:2000241	regulation of reproductive process	14/404	388/21869	0.0136882	0.181581	AT1G01040/AT1G77180/AT2G24790/AT3G02380/AT3G03450/AT3G33520/AT5G04240/AT5G06110/AT5G15850/AT5G24930/AT5G56860/AT5G62470/AT5G65070/AT1G20670	14
11J	GO:0006833	water transport	3/404	30/21869	0.0175616	0.203615	AT2G45960/AT3G53420/AT3G61430	3
11J	GO:0046148	pigment biosynthetic process	7/404	150/21869	0.0216552	0.230731	AT1G44446/AT1G58290/AT4G25080/AT5G46760/AT5G47110/AT5G56860/AT1G74470	7
11J	GO:0042440	pigment metabolic process	8/404	187/21869	0.0232796	0.230731	AT1G44446/AT1G58290/AT4G16690/AT4G25080/AT5G46760/AT5G47110/AT5G56860/AT1G74470	8
11J	GO:0045926	negative regulation of growth	3/404	36/21869	0.0284872	0.243337	AT3G16570/AT3G16800/AT5G54310	3
11J	GO:0006006	glucose metabolic process	3/404	45/21869	0.050201	0.305293	AT2G21330/AT3G26650/AT4G26850	3
11J	GO:0051592	response to calcium ion	2/404	20/21869	0.0519601	0.305293	AT3G51920/AT5G23060	2
11J	GO:0051017	actin filament bundle assembly	2/404	21/21869	0.0567454	0.305293	AT3G55770/AT1G64500	2
11J	GO:0061572	actin filament bundle organization	2/404	21/21869	0.0567454	0.305293	AT3G55770/AT1G64500	2
11J	GO:0090332	stomatal closure	3/404	53/21869	0.0745465	0.349465	AT3G16640/AT3G58490/AT5G23060	3
11J	GO:0062013	positive regulation of small molecule metabolic process	2/404	27/21869	0.0883013	0.369282	AT1G15780/AT5G47110	2
11J	GO:0052542	defense response by callose deposition	2/404	29/21869	0.0997482	0.392918	AT4G16990/AT4G26850	2
11J	GO:0120255	olefinic compound biosynthetic process	3/404	63/21869	0.110843	0.42045	AT1G05010/AT3G14440/AT5G62470	3
11J	GO:0016032	viral process	2/404	31/21869	0.11158	0.420649	AT5G04430/AT5G51020	2
11J	GO:0010025	wax biosynthetic process	2/404	35/21869	0.136226	0.46766	AT1G68530/AT5G62470	2
11L	GO:0009959	negative gravitropism	2/58	24/21869	0.00183772	0.19332	AT4G37650/AT3G14870	2
11L	GO:0045892	negative regulation of transcription, DNA-templated	4/58	219/21869	0.00271983	0.19332	AT1G19350/AT1G79960/AT2G18500/AT3G20310	4
11L	GO:1902679	negative regulation of RNA biosynthetic process	4/58	221/21869	0.00281024	0.19332	AT1G19350/AT1G79960/AT2G18500/AT3G20310	4
11L	GO:1903507	negative regulation of nucleic acid-templated transcription	4/58	221/21869	0.00281024	0.19332	AT1G19350/AT1G79960/AT2G18500/AT3G20310	4
11L	GO:0051253	negative regulation of RNA metabolic process	4/58	232/21869	0.00334463	0.19332	AT1G19350/AT1G79960/AT2G18500/AT3G20310	4
11L	GO:0010017	red or far-red light signaling pathway	2/58	54/21869	0.00905511	0.255754	AT3G62090/AT5G15840	2
11L	GO:0071489	cellular response to red or far red light	2/58	56/21869	0.00971191	0.255754	AT3G62090/AT5G15840	2
11L	GO:0051211	anisotropic cell growth	1/58	10/21869	0.0262126	0.334235	AT1G44120	1
11L	GO:2000014	regulation of endosperm development	1/58	10/21869	0.0262126	0.334235	AT5G16230	1
11L	GO:0010275	NAD(P)H dehydrogenase complex assembly	1/58	11/21869	0.0287964	0.334235	AT5G52780	1
11L	GO:0098656	anion transmembrane transport	2/58	102/21869	0.0300621	0.334235	AT1G18420/AT1G06470	2
11L	GO:0015711	organic anion transport	2/58	108/21869	0.0333839	0.334235	AT1G18420/AT1G06470	2
11L	GO:0080142	regulation of salicylic acid biosynthetic process	1/58	13/21869	0.0339438	0.334235	AT2G24300	1
11L	GO:0002239	response to oomycetes	2/58	109/21869	0.0339509	0.334235	AT5G60280/AT2G34930	2
11L	GO:0009051	pentose-phosphate shunt, oxidative branch	1/58	14/21869	0.0365075	0.334235	AT1G64190	1
11L	GO:0043248	proteasome assembly	1/58	14/21869	0.0365075	0.334235	AT5G14710	1
11L	GO:1901703	protein localization involved in auxin polar transport	1/58	14/21869	0.0365075	0.334235	AT4G09160	1
11L	GO:0035999	tetrahydrofolate interconversion	1/58	15/21869	0.0390645	0.334235	AT1G50480	1
11L	GO:1902456	regulation of stomatal opening	1/58	15/21869	0.0390645	0.334235	AT1G05100	1
11L	GO:2000038	regulation of stomatal complex development	1/58	16/21869	0.0416148	0.334235	AT1G05100	1
11L	GO:0090481	pyrimidine nucleotide-sugar transmembrane transport	1/58	17/21869	0.0441584	0.334235	AT1G06470	1
11L	GO:1900057	positive regulation of leaf senescence	1/58	18/21869	0.0466954	0.334235	AT1G05100	1
11L	GO:1990069	stomatal opening	1/58	19/21869	0.0492258	0.334235	AT1G05100	1
11L	GO:0009697	salicylic acid biosynthetic process	1/58	20/21869	0.0517496	0.334235	AT2G24300	1
11L	GO:0015743	malate transport	1/58	20/21869	0.0517496	0.334235	AT1G18420	1
11L	GO:0009657	plastid organization	3/58	319/21869	0.0527256	0.334235	AT2G16070/AT2G41660/AT4G37650	3
11L	GO:0010337	regulation of salicylic acid metabolic process	1/58	21/21869	0.0542668	0.334235	AT2G24300	1
11L	GO:0015740	C4-dicarboxylate transport	1/58	21/21869	0.0542668	0.334235	AT1G18420	1
11L	GO:0010020	chloroplast fission	1/58	23/21869	0.0592816	0.334235	AT2G16070	1
11L	GO:0043572	plastid fission	1/58	23/21869	0.0592816	0.334235	AT2G16070	1
11L	GO:0015780	nucleotide-sugar transmembrane transport	1/58	25/21869	0.0642702	0.334235	AT1G06470	1
11L	GO:0006636	unsaturated fatty acid biosynthetic process	1/58	26/21869	0.0667547	0.334235	AT5G16230	1
11L	GO:0007135	meiosis II	1/58	26/21869	0.0667547	0.334235	AT1G04030	1
11L	GO:0009956	radial pattern formation	1/58	26/21869	0.0667547	0.334235	AT4G37650	1
11L	GO:0061983	meiosis II cell cycle process	1/58	26/21869	0.0667547	0.334235	AT1G04030	1
11L	GO:0006730	one-carbon metabolic process	1/58	27/21869	0.0692328	0.334235	AT1G50480	1
11L	GO:0033559	unsaturated fatty acid metabolic process	1/58	27/21869	0.0692328	0.334235	AT5G16230	1
11L	GO:0006835	dicarboxylic acid transport	1/58	28/21869	0.0717044	0.334235	AT1G18420	1
11L	GO:0007140	male meiotic nuclear division	1/58	28/21869	0.0717044	0.334235	AT1G04030	1
11L	GO:0032350	regulation of hormone metabolic process	1/58	28/21869	0.0717044	0.334235	AT4G37650	1
11L	GO:0008356	asymmetric cell division	1/58	37/21869	0.0936604	0.359876	AT4G37650	1
11L	GO:0046246	terpene biosynthetic process	1/58	38/21869	0.0960682	0.359876	AT4G38460	1
11L	GO:0000470	maturation of LSU-rRNA	1/58	46/21869	0.115106	0.378018	AT1G08360	1
11L	GO:0044275	cellular carbohydrate catabolic process	1/58	46/21869	0.115106	0.378018	AT1G64190	1
11L	GO:0045930	negative regulation of mitotic cell cycle	1/58	49/21869	0.122143	0.39199	AT4G37650	1
11L	GO:0045036	protein targeting to chloroplast	1/58	52/21869	0.129125	0.39199	AT2G16640	1
11L	GO:0072596	establishment of protein localization to chloroplast	1/58	52/21869	0.129125	0.39199	AT2G16640	1
11L	GO:0009789	positive regulation of abscisic acid-activated signaling pathway	1/58	53/21869	0.13144	0.39199	AT1G05100	1
11L	GO:0072598	protein localization to chloroplast	1/58	55/21869	0.136052	0.39199	AT2G16640	1
11L	GO:0055088	lipid homeostasis	1/58	60/21869	0.147478	0.39464	AT5G16230	1
11L	GO:0055072	iron ion homeostasis	1/58	62/21869	0.152007	0.395765	AT4G37650	1
11L	GO:0016036	cellular response to phosphate starvation	1/58	80/21869	0.191714	0.422942	AT1G18420	1
11L	GO:0048532	anatomical structure arrangement	1/58	84/21869	0.200287	0.428762	AT1G19350	1
11L	GO:0023056	positive regulation of signaling	1/58	96/21869	0.225472	0.443275	AT1G05100	1
11L	GO:2000241	regulation of reproductive process	2/58	388/21869	0.275013	0.490755	AT5G15840/AT5G16230	2
11L	GO:0009414	response to water deprivation	2/58	406/21869	0.292742	0.494751	AT3G20310/AT5G20510	2
11O	GO:0071456	cellular response to hypoxia	33/950	242/21869	5.94e-09	4.43733e-06	AT1G07150/AT1G25560/AT1G30720/AT1G34370/AT1G35140/AT1G68840/AT2G18670/AT2G26190/AT2G41010/AT2G41100/AT3G14100/AT3G30775/AT4G01250/AT4G24230/AT4G27460/AT4G38470/AT5G05410/AT5G20230/AT5G20250/AT5G37670/AT5G41080/AT5G57220/AT5G57560/AT5G64260/AT1G03610/AT1G10140/AT1G19530/AT1G23710/AT1G26270/AT2G44800/AT4G29780/AT4G32480/AT5G65207	33
11O	GO:0036294	cellular response to decreased oxygen levels	33/950	244/21869	7.31428e-09	4.43733e-06	AT1G07150/AT1G25560/AT1G30720/AT1G34370/AT1G35140/AT1G68840/AT2G18670/AT2G26190/AT2G41010/AT2G41100/AT3G14100/AT3G30775/AT4G01250/AT4G24230/AT4G27460/AT4G38470/AT5G05410/AT5G20230/AT5G20250/AT5G37670/AT5G41080/AT5G57220/AT5G57560/AT5G64260/AT1G03610/AT1G10140/AT1G19530/AT1G23710/AT1G26270/AT2G44800/AT4G29780/AT4G32480/AT5G65207	33
11O	GO:0071453	cellular response to oxygen levels	33/950	244/21869	7.31428e-09	4.43733e-06	AT1G07150/AT1G25560/AT1G30720/AT1G34370/AT1G35140/AT1G68840/AT2G18670/AT2G26190/AT2G41010/AT2G41100/AT3G14100/AT3G30775/AT4G01250/AT4G24230/AT4G27460/AT4G38470/AT5G05410/AT5G20230/AT5G20250/AT5G37670/AT5G41080/AT5G57220/AT5G57560/AT5G64260/AT1G03610/AT1G10140/AT1G19530/AT1G23710/AT1G26270/AT2G44800/AT4G29780/AT4G32480/AT5G65207	33
11O	GO:0071396	cellular response to lipid	46/950	476/21869	3.76069e-07	9.50922e-05	AT1G15100/AT1G15380/AT1G35670/AT1G42550/AT1G62810/AT1G64280/AT1G69260/AT1G75080/AT1G80730/AT2G01570/AT2G23070/AT2G40330/AT2G41370/AT2G42580/AT3G02140/AT3G03990/AT3G11540/AT3G15500/AT3G19290/AT3G25010/AT3G48360/AT3G50500/AT3G51550/AT3G58110/AT4G00830/AT4G17870/AT4G24210/AT4G30270/AT4G34220/AT4G35790/AT4G38360/AT5G01540/AT5G01560/AT5G05440/AT5G05600/AT5G05860/AT5G08520/AT5G10450/AT5G11260/AT5G22090…	46
11O	GO:0009646	response to absence of light	12/950	46/21869	4.17988e-07	9.50922e-05	AT1G22730/AT1G58340/AT2G41100/AT3G13450/AT3G47340/AT4G01800/AT4G02380/AT4G24230/AT5G18170/AT5G20230/AT5G63190/AT1G21400	12
11O	GO:0009063	cellular amino acid catabolic process	17/950	95/21869	6.37825e-07	0.000128982	AT1G03090/AT1G06570/AT1G08630/AT1G64660/AT2G14170/AT2G22330/AT3G13450/AT3G30775/AT3G45300/AT3G47340/AT4G33150/AT4G34030/AT5G07440/AT5G18170/AT5G54080/AT1G21400/AT3G55840	17
11O	GO:0009415	response to water	36/950	416/21869	7.25792e-05	0.00660471	AT1G01620/AT1G07240/AT1G08930/AT1G22890/AT1G36060/AT1G46768/AT1G54100/AT1G60200/AT1G64660/AT1G78080/AT2G26740/AT2G35930/AT2G41010/AT2G46590/AT2G47780/AT3G03740/AT3G15500/AT3G19290/AT3G20660/AT3G28270/AT3G30775/AT3G47600/AT3G50500/AT3G50970/AT4G02380/AT4G17870/AT4G27410/AT4G34220/AT5G05410/AT5G05860/AT5G08520/AT5G52050/AT5G52300/AT5G67300/AT4G28300/AT3G44380	36
11O	GO:0104004	cellular response to environmental stimulus	21/950	198/21869	0.000151874	0.0117878	AT1G09570/AT1G34370/AT1G53210/AT1G64660/AT1G67580/AT1G78080/AT2G24540/AT2G46590/AT2G47700/AT3G03740/AT3G20660/AT3G25910/AT3G28270/AT3G59060/AT4G02380/AT4G25380/AT4G28880/AT4G34220/AT5G05860/AT5G11260/AT5G18100	21
11O	GO:0007568	aging	18/950	177/21869	0.000723166	0.0411301	AT2G45680/AT3G10985/AT3G19290/AT3G25010/AT4G01250/AT4G02380/AT4G30270/AT4G35770/AT4G36730/AT5G16470/AT5G17290/AT5G17860/AT5G22070/AT5G39610/AT5G44610/AT5G52300/AT5G62000/AT3G49630	18
11O	GO:0010252	auxin homeostasis	7/950	39/21869	0.00129916	0.0669244	AT1G28130/AT1G70940/AT2G01420/AT3G53480/AT4G29140/AT5G05560/AT5G06140	7
11O	GO:0010921	regulation of phosphatase activity	6/950	32/21869	0.00227287	0.0999237	AT2G40330/AT4G17870/AT5G05440/AT5G22090/AT5G53160/AT1G03760	6
11O	GO:0043455	regulation of secondary metabolic process	9/950	67/21869	0.00236083	0.0999237	AT1G15670/AT1G80440/AT2G41760/AT2G44130/AT2G46590/AT4G00830/AT5G04760/AT5G08520/AT5G20230	9
11O	GO:0045493	xylan catabolic process	4/950	16/21869	0.00423623	0.145471	AT1G02640/AT3G10740/AT5G49360/AT5G64570	4
11O	GO:0010582	floral meristem determinacy	5/950	26/21869	0.00470238	0.152827	AT2G41370/AT4G17460/AT4G28190/AT5G10140/AT5G65080	5
11O	GO:0009610	response to symbiotic fungus	3/950	10/21869	0.00779558	0.191729	AT1G37130/AT2G35940/AT3G50480	3
11O	GO:0031060	regulation of histone methylation	5/950	30/21869	0.00883013	0.206036	AT2G42940/AT4G00830/AT4G28190/AT4G30200/AT5G53430	5
11O	GO:0010959	regulation of metal ion transport	4/950	20/21869	0.00982416	0.2146	AT1G35670/AT2G28910/AT3G51780/AT5G62000	4
11O	GO:0090421	embryonic meristem initiation	4/950	20/21869	0.00982416	0.2146	AT1G14740/AT3G07780/AT3G63500/AT5G48160	4
11O	GO:0043270	positive regulation of ion transport	3/950	11/21869	0.0103762	0.2146	AT2G28910/AT3G51780/AT5G62000	3
11O	GO:0051643	endoplasmic reticulum localization	3/950	11/21869	0.0103762	0.2146	AT3G60600/AT4G05060/AT4G21450	3
11O	GO:0061817	endoplasmic reticulum-plasma membrane tethering	3/950	11/21869	0.0103762	0.2146	AT3G60600/AT4G05060/AT4G21450	3
11O	GO:1904062	regulation of cation transmembrane transport	3/950	11/21869	0.0103762	0.2146	AT1G35670/AT4G27500/AT5G62000	3
11O	GO:0016126	sterol biosynthetic process	5/950	33/21869	0.0132172	0.233197	AT1G20330/AT1G76090/AT1G76490/AT2G34500/AT5G13710	5
11O	GO:0008219	cell death	16/950	199/21869	0.0134536	0.233197	AT1G64280/AT1G73260/AT2G31880/AT2G34770/AT2G41560/AT3G16770/AT3G54420/AT4G26090/AT4G35790/AT4G38360/AT5G15410/AT5G39610/AT5G45360/AT1G72840/AT1G72860/AT3G23020	16
11O	GO:0016973	poly(A)+ mRNA export from nucleus	3/950	13/21869	0.0168578	0.266793	AT2G02160/AT3G53110/AT3G57350	3
11O	GO:0046618	xenobiotic export	6/950	50/21869	0.020639	0.276336	AT1G58340/AT4G29140/AT5G52050/AT1G15170/AT3G26590/AT5G65380	6
11O	GO:0009750	response to fructose	3/950	15/21869	0.0251457	0.301087	AT1G28330/AT2G23460/AT3G47340	3
11O	GO:0016115	terpenoid catabolic process	3/950	17/21869	0.0352466	0.370615	AT3G21780/AT4G19170/AT5G58660	3
11O	GO:0051094	positive regulation of developmental process	11/950	137/21869	0.0366174	0.376518	AT1G07240/AT2G46590/AT3G19290/AT3G54620/AT4G18390/AT4G34220/AT5G05690/AT5G08520/AT5G09530/AT5G39610/AT5G62000	11
11O	GO:0010043	response to zinc ion	5/950	43/21869	0.0376749	0.380935	AT1G65930/AT4G02520/AT4G25380/AT4G35040/AT5G01600	5
11O	GO:0042545	cell wall modification	13/950	174/21869	0.0405214	0.396604	AT1G67330/AT2G22330/AT2G45220/AT3G11550/AT3G12977/AT3G49220/AT3G54920/AT4G00730/AT4G30270/AT5G57220/AT3G06830/AT3G10720/AT3G27980	13
11O	GO:0006898	receptor-mediated endocytosis	5/950	45/21869	0.044588	0.409849	AT1G05020/AT1G31730/AT2G25430/AT4G36520/AT4G40080	5
11O	GO:1905428	regulation of plant organ formation	3/950	19/21869	0.0471225	0.414772	AT1G15040/AT1G58340/AT4G18390	3
11O	GO:1901657	glycosyl compound metabolic process	13/950	184/21869	0.0584347	0.45153	AT2G19570/AT2G22330/AT3G02470/AT3G19290/AT4G00830/AT4G37430/AT5G03300/AT5G05860/AT5G18860/AT5G23070/AT5G28050/AT5G57220/AT2G44730	13
11O	GO:0007623	circadian rhythm	11/950	150/21869	0.062747	0.464226	AT2G47700/AT3G06080/AT3G48360/AT3G51550/AT3G61070/AT4G30200/AT4G30350/AT5G10140/AT5G11260/AT5G67380/AT1G51550	11
11O	GO:0048511	rhythmic process	11/950	150/21869	0.062747	0.464226	AT2G47700/AT3G06080/AT3G48360/AT3G51550/AT3G61070/AT4G30200/AT4G30350/AT5G10140/AT5G11260/AT5G67380/AT1G51550	11
11O	GO:0015976	carbon utilization	2/950	10/21869	0.0673005	0.477937	AT1G58180/AT5G14740	2
11O	GO:0060969	negative regulation of gene silencing	2/950	10/21869	0.0673005	0.477937	AT1G75660/AT2G45620	2
11O	GO:0046149	pigment catabolic process	3/950	22/21869	0.0680986	0.477937	AT3G03470/AT3G19290/AT5G05860	3
11O	GO:0046890	regulation of lipid biosynthetic process	6/950	67/21869	0.0704555	0.482064	AT1G06515/AT1G79700/AT2G46590/AT5G04760/AT5G08520/AT5G42750	6
11O	GO:0003333	amino acid transmembrane transport	4/950	37/21869	0.075323	0.49501	AT3G54110/AT4G38250/AT5G04770/AT5G19500	4
11Oa	GO:0071456	cellular response to hypoxia	27/422	242/21869	2.3534e-13	1.28262e-10	AT1G07150/AT1G34370/AT1G35140/AT1G68840/AT2G18670/AT2G41100/AT3G14100/AT3G30775/AT4G01250/AT4G24230/AT4G27460/AT4G38470/AT5G20230/AT5G20250/AT5G37670/AT5G41080/AT5G57560/AT5G64260/AT1G03610/AT1G10140/AT1G19530/AT1G23710/AT1G26270/AT2G44800/AT4G29780/AT4G32480/AT5G65207	27
11Oa	GO:0036294	cellular response to decreased oxygen levels	27/422	244/21869	2.87368e-13	1.28262e-10	AT1G07150/AT1G34370/AT1G35140/AT1G68840/AT2G18670/AT2G41100/AT3G14100/AT3G30775/AT4G01250/AT4G24230/AT4G27460/AT4G38470/AT5G20230/AT5G20250/AT5G37670/AT5G41080/AT5G57560/AT5G64260/AT1G03610/AT1G10140/AT1G19530/AT1G23710/AT1G26270/AT2G44800/AT4G29780/AT4G32480/AT5G65207	27
11Oa	GO:0071453	cellular response to oxygen levels	27/422	244/21869	2.87368e-13	1.28262e-10	AT1G07150/AT1G34370/AT1G35140/AT1G68840/AT2G18670/AT2G41100/AT3G14100/AT3G30775/AT4G01250/AT4G24230/AT4G27460/AT4G38470/AT5G20230/AT5G20250/AT5G37670/AT5G41080/AT5G57560/AT5G64260/AT1G03610/AT1G10140/AT1G19530/AT1G23710/AT1G26270/AT2G44800/AT4G29780/AT4G32480/AT5G65207	27
11Oa	GO:0009063	cellular amino acid catabolic process	15/422	95/21869	4.04268e-10	7.73308e-08	AT1G03090/AT1G08630/AT1G64660/AT2G14170/AT3G13450/AT3G30775/AT3G45300/AT3G47340/AT4G33150/AT4G34030/AT5G07440/AT5G18170/AT5G54080/AT1G21400/AT3G55840	15
11Oa	GO:0009646	response to absence of light	9/422	46/21869	1.99504e-07	2.42851e-05	AT1G22730/AT1G58340/AT2G41100/AT3G13450/AT3G47340/AT4G24230/AT5G18170/AT5G20230/AT1G21400	9
11Oa	GO:0071396	cellular response to lipid	25/422	476/21869	6.87783e-06	0.000708416	AT1G15100/AT1G15380/AT1G35670/AT1G62810/AT1G75080/AT1G80730/AT2G01570/AT2G23070/AT2G40330/AT2G42580/AT3G11540/AT3G15500/AT3G50500/AT4G17870/AT4G24210/AT4G30270/AT4G34220/AT4G35790/AT5G05600/AT5G08520/AT5G10450/AT5G22090/AT5G52300/AT5G54380/AT5G65430	25
11Oa	GO:0009966	regulation of signal transduction	20/422	334/21869	8.767e-06	0.000838501	AT1G15100/AT1G15380/AT1G15670/AT1G35670/AT1G70940/AT1G80440/AT1G80730/AT2G01420/AT2G01570/AT3G11540/AT3G50500/AT3G59060/AT4G24210/AT4G34220/AT4G34410/AT4G35790/AT5G05600/AT5G08520/AT5G22090/AT5G25350	20
11Oa	GO:1904062	regulation of cation transmembrane transport	3/422	11/21869	0.00104899	0.04475	AT1G35670/AT4G27500/AT5G62000	3
11Oa	GO:1901615	organic hydroxy compound metabolic process	16/422	347/21869	0.00124805	0.0494119	AT1G07240/AT1G20330/AT1G76090/AT2G19800/AT2G23610/AT2G34500/AT2G36790/AT3G21780/AT3G48780/AT5G04760/AT5G08520/AT5G13710/AT5G22070/AT5G51970/AT5G54080/AT2G18750	16
11Oa	GO:0009415	response to water	18/422	416/21869	0.00130589	0.0494119	AT1G07240/AT1G08930/AT1G36060/AT1G46768/AT1G54100/AT1G64660/AT1G78080/AT2G47780/AT3G03740/AT3G15500/AT3G20660/AT3G30775/AT3G47600/AT3G50500/AT4G17870/AT4G34220/AT5G08520/AT5G52300	18
11Oa	GO:0031668	cellular response to extracellular stimulus	12/422	223/21869	0.0013819	0.05001	AT1G64660/AT2G27050/AT3G03740/AT3G13450/AT3G20660/AT3G24120/AT3G47340/AT4G27460/AT4G34220/AT4G37870/AT5G17290/AT1G21400	12
11Oa	GO:0043455	regulation of secondary metabolic process	6/422	67/21869	0.00184293	0.0595733	AT1G15670/AT1G80440/AT2G41760/AT5G04760/AT5G08520/AT5G20230	6
11Oa	GO:0043288	apocarotenoid metabolic process	4/422	34/21869	0.00401055	0.0958952	AT1G07240/AT3G21780/AT5G04760/AT5G08520	4
11Oa	GO:0006813	potassium ion transport	5/422	57/21869	0.0048036	0.10847	AT1G35670/AT1G54370/AT3G51780/AT4G01840/AT5G62000	5
11Oa	GO:0009624	response to nematode	6/422	84/21869	0.00571428	0.12341	AT1G58340/AT2G41560/AT3G10985/AT3G60160/AT4G17490/AT5G04770	6
11Oa	GO:0007568	aging	9/422	177/21869	0.00760258	0.147534	AT3G10985/AT4G01250/AT4G30270/AT4G35770/AT5G17290/AT5G17860/AT5G22070/AT5G52300/AT5G62000	9
11Oa	GO:0035303	regulation of dephosphorylation	4/422	44/21869	0.0100978	0.175598	AT2G40330/AT4G17870/AT5G18580/AT5G22090	4
11Oa	GO:0034219	carbohydrate transmembrane transport	3/422	28/21869	0.0163462	0.218875	AT1G08930/AT1G11260/AT3G19930	3
11Oa	GO:0010410	hemicellulose metabolic process	6/422	115/21869	0.0241742	0.294266	AT3G10740/AT3G62720/AT4G30270/AT5G22940/AT5G57560/AT5G64570	6
11Oa	GO:0040008	regulation of growth	10/422	257/21869	0.0281927	0.315723	AT1G34110/AT1G35670/AT1G70940/AT2G23070/AT2G42890/AT2G47780/AT4G28190/AT4G29140/AT5G08520/AT5G54380	10
11Oa	GO:0030104	water homeostasis	2/422	14/21869	0.0290022	0.315723	AT3G26520/AT3G53720	2
11Oa	GO:0009750	response to fructose	2/422	15/21869	0.0330438	0.334219	AT1G28330/AT3G47340	2
11Oa	GO:0043328	protein transport to vacuole involved in ubiquitin-dependent protein catabolic process via the multivesicular body sorting pathway	2/422	15/21869	0.0330438	0.334219	AT1G15130/AT4G32760	2
11Oa	GO:0009851	auxin biosynthetic process	3/422	38/21869	0.0365744	0.339677	AT1G08980/AT3G44300/AT3G59060	3
11Oa	GO:0080186	developmental vegetative growth	2/422	16/21869	0.037291	0.339677	AT2G47780/AT5G08520	2
11Oa	GO:0046890	regulation of lipid biosynthetic process	4/422	67/21869	0.0404883	0.35667	AT1G06515/AT1G79700/AT5G04760/AT5G08520	4
11Oa	GO:0043162	ubiquitin-dependent protein catabolic process via the multivesicular body sorting pathway	2/422	18/21869	0.0463643	0.390452	AT1G15130/AT4G32760	2
11Oa	GO:0010043	response to zinc ion	3/422	43/21869	0.0499025	0.407409	AT4G02520/AT4G25380/AT4G35040	3
11Oa	GO:1905428	regulation of plant organ formation	2/422	19/21869	0.0511726	0.407858	AT1G15040/AT1G58340	2
11Oa	GO:0045910	negative regulation of DNA recombination	2/422	21/21869	0.0612896	0.443604	AT3G18035/AT5G54090	2
11Oa	GO:0042176	regulation of protein catabolic process	4/422	80/21869	0.0690364	0.47405	AT2G01570/AT5G10450/AT1G04810/AT5G60250	4
11Oa	GO:0046618	xenobiotic export	3/422	50/21869	0.0719343	0.475939	AT1G58340/AT4G29140/AT1G15170	3
11Oa	GO:1990961	xenobiotic detoxification by transmembrane export across the plasma membrane	3/422	50/21869	0.0719343	0.475939	AT1G58340/AT4G29140/AT1G15170	3
11Oa	GO:0010143	cutin biosynthetic process	2/422	24/21869	0.0775954	0.49952	AT1G79700/AT3G01140	2
11Oa	GO:2000034	regulation of seed maturation	2/422	24/21869	0.0775954	0.49952	AT2G01570/AT3G54620	2
11Ob	GO:0009411	response to UV	10/461	127/21869	0.000365517	0.216614	AT2G02760/AT3G04880/AT3G21240/AT5G03240/AT5G05410/AT5G05690/AT5G11260/AT5G18100/AT5G52250/AT5G67380	10
11Ob	GO:0000375	RNA splicing, via transesterification reactions	15/461	262/21869	0.000480297	0.216614	AT1G02840/AT1G20920/AT1G27650/AT2G37340/AT3G27750/AT4G31010/AT5G13010/AT5G42820/AT5G63370/AT3G05760/AT4G21660/AT5G17900/AT5G25340/AT5G56140/AT5G64270	15
11Ob	GO:0000377	RNA splicing, via transesterification reactions with bulged adenosine as nucleophile	15/461	262/21869	0.000480297	0.216614	AT1G02840/AT1G20920/AT1G27650/AT2G37340/AT3G27750/AT4G31010/AT5G13010/AT5G42820/AT5G63370/AT3G05760/AT4G21660/AT5G17900/AT5G25340/AT5G56140/AT5G64270	15
11Ob	GO:0006570	tyrosine metabolic process	3/461	12/21869	0.00177679	0.23694	AT1G06570/AT2G27820/AT5G53970	3
11Ob	GO:0010228	vegetative to reproductive phase transition of meristem	13/461	241/21869	0.00190956	0.23694	AT1G25560/AT1G27650/AT1G67580/AT1G76500/AT2G02760/AT2G42940/AT2G47700/AT3G03140/AT4G30200/AT5G09530/AT5G40340/AT5G42820/AT5G65080	13
11Ob	GO:0009738	abscisic acid-activated signaling pathway	12/461	213/21869	0.00196424	0.23694	AT1G42550/AT1G69260/AT3G02140/AT3G19290/AT3G48360/AT5G01540/AT5G01560/AT5G05440/AT5G05860/AT5G11260/AT5G53160/AT5G10970	12
11Ob	GO:0009880	embryonic pattern specification	4/461	26/21869	0.00201673	0.23694	AT1G14740/AT3G63500/AT5G04810/AT5G59340	4
11Ob	GO:0071215	cellular response to abscisic acid stimulus	13/461	246/21869	0.00228556	0.23694	AT1G42550/AT1G69260/AT3G02140/AT3G19290/AT3G25010/AT3G48360/AT5G01540/AT5G01560/AT5G05440/AT5G05860/AT5G11260/AT5G53160/AT5G10970	13
11Ob	GO:0097306	cellular response to alcohol	13/461	246/21869	0.00228556	0.23694	AT1G42550/AT1G69260/AT3G02140/AT3G19290/AT3G25010/AT3G48360/AT5G01540/AT5G01560/AT5G05440/AT5G05860/AT5G11260/AT5G53160/AT5G10970	13
11Ob	GO:0000302	response to reactive oxygen species	10/461	162/21869	0.00236027	0.23694	AT1G73260/AT3G48360/AT4G02380/AT5G01600/AT5G05410/AT5G16470/AT5G18100/AT5G39610/AT5G63160/AT3G23020	10
11Ob	GO:0048573	photoperiodism, flowering	9/461	136/21869	0.00240807	0.23694	AT1G25560/AT1G27650/AT1G67580/AT2G47700/AT4G30200/AT5G09530/AT5G40340/AT5G42820/AT5G65080	9
11Ob	GO:0032269	negative regulation of cellular protein metabolic process	8/461	115/21869	0.00304299	0.23694	AT1G09570/AT2G42940/AT2G45620/AT3G01470/AT3G13460/AT3G44260/AT5G04470/AT4G13170	8
11Ob	GO:0051248	negative regulation of protein metabolic process	8/461	116/21869	0.00320973	0.23694	AT1G09570/AT2G42940/AT2G45620/AT3G01470/AT3G13460/AT3G44260/AT5G04470/AT4G13170	8
11Ob	GO:0071214	cellular response to abiotic stimulus	11/461	198/21869	0.00331699	0.23694	AT1G09570/AT1G67580/AT2G24540/AT2G47700/AT3G25910/AT3G28270/AT4G02380/AT4G28880/AT5G05860/AT5G11260/AT5G18100	11
11Ob	GO:0104004	cellular response to environmental stimulus	11/461	198/21869	0.00331699	0.23694	AT1G09570/AT1G67580/AT2G24540/AT2G47700/AT3G25910/AT3G28270/AT4G02380/AT4G28880/AT5G05860/AT5G11260/AT5G18100	11
11Ob	GO:0031060	regulation of histone methylation	4/461	30/21869	0.00345964	0.23694	AT2G42940/AT4G00830/AT4G30200/AT5G53430	4
11Ob	GO:0034968	histone lysine methylation	6/461	74/21869	0.00470097	0.23694	AT2G42940/AT4G00830/AT4G30200/AT5G40340/AT5G53430/AT3G52030	6
11Ob	GO:0042542	response to hydrogen peroxide	6/461	74/21869	0.00470097	0.23694	AT1G73260/AT3G48360/AT5G01600/AT5G05410/AT5G39610/AT5G63160	6
11Ob	GO:2000028	regulation of photoperiodism, flowering	6/461	74/21869	0.00470097	0.23694	AT1G67580/AT2G47700/AT4G30200/AT5G09530/AT5G40340/AT5G65080	6
11Ob	GO:0009625	response to insect	4/461	33/21869	0.00491575	0.23694	AT1G64280/AT1G73260/AT2G22330/AT4G02380	4
11Ob	GO:0017148	negative regulation of translation	6/461	75/21869	0.005021	0.23694	AT1G09570/AT2G45620/AT3G01470/AT3G13460/AT3G44260/AT4G13170	6
11Ob	GO:0031062	positive regulation of histone methylation	3/461	17/21869	0.00507853	0.23694	AT2G42940/AT4G30200/AT5G53430	3
11Ob	GO:0090421	embryonic meristem initiation	3/461	20/21869	0.00812519	0.326964	AT1G14740/AT3G63500/AT5G48160	3
11Ob	GO:0010252	auxin homeostasis	4/461	39/21869	0.00895057	0.344895	AT1G28130/AT3G53480/AT5G05560/AT5G06140	4
11Ob	GO:0046149	pigment catabolic process	3/461	22/21869	0.0106403	0.344895	AT3G03470/AT3G19290/AT5G05860	3
11Ob	GO:0051336	regulation of hydrolase activity	6/461	91/21869	0.0125716	0.344895	AT5G05440/AT5G53160/AT1G03760/AT4G29950/AT5G04750/AT5G58110	6
11Ob	GO:0007568	aging	9/461	177/21869	0.0130225	0.344895	AT2G45680/AT3G19290/AT3G25010/AT4G02380/AT4G36730/AT5G16470/AT5G39610/AT5G44610/AT3G49630	9
11Ob	GO:1902680	positive regulation of RNA biosynthetic process	18/461	480/21869	0.013863	0.344895	AT1G01160/AT1G64280/AT2G02160/AT3G01470/AT3G01770/AT3G16770/AT3G19290/AT3G60530/AT4G00830/AT4G10920/AT4G18390/AT4G27410/AT5G05410/AT5G11260/AT5G12230/AT5G39610/AT5G61600/AT1G71080	18
11Ob	GO:1903508	positive regulation of nucleic acid-templated transcription	18/461	480/21869	0.013863	0.344895	AT1G01160/AT1G64280/AT2G02160/AT3G01470/AT3G01770/AT3G16770/AT3G19290/AT3G60530/AT4G00830/AT4G10920/AT4G18390/AT4G27410/AT5G05410/AT5G11260/AT5G12230/AT5G39610/AT5G61600/AT1G71080	18
11Ob	GO:0048366	leaf development	16/461	410/21869	0.0140201	0.344895	AT1G01160/AT2G45680/AT3G01470/AT3G11450/AT3G19290/AT3G25010/AT4G02380/AT4G18390/AT5G01600/AT5G04810/AT5G16470/AT5G39610/AT5G44610/AT5G59340/AT5G67420/AT1G27640	16
11Ob	GO:0031537	regulation of anthocyanin metabolic process	3/461	25/21869	0.0151696	0.35387	AT1G70000/AT5G05860/AT5G11260	3
11Ob	GO:0010208	pollen wall assembly	4/461	47/21869	0.0170246	0.371328	AT1G33430/AT2G42940/AT5G05690/AT5G63370	4
11Ob	GO:1901361	organic cyclic compound catabolic process	11/461	249/21869	0.0170579	0.371328	AT1G06570/AT1G68760/AT2G19570/AT2G22330/AT2G45620/AT3G03470/AT3G13460/AT3G19290/AT3G44260/AT5G18860/AT5G53970	11
11Ob	GO:0045165	cell fate commitment	6/461	98/21869	0.0175815	0.371328	AT1G14740/AT2G47420/AT3G63500/AT4G00830/AT5G59340/AT1G05835	6
11Ob	GO:0051643	endoplasmic reticulum localization	2/461	11/21869	0.0215025	0.398119	AT3G60600/AT4G05060	2
11Ob	GO:0061817	endoplasmic reticulum-plasma membrane tethering	2/461	11/21869	0.0215025	0.398119	AT3G60600/AT4G05060	2
11Ob	GO:0022406	membrane docking	4/461	51/21869	0.0223462	0.398119	AT3G60600/AT5G16830/AT1G27700/AT4G05060	4
11Ob	GO:0140056	organelle localization by membrane tethering	4/461	51/21869	0.0223462	0.398119	AT3G60600/AT5G16830/AT1G27700/AT4G05060	4
11Ob	GO:0009581	detection of external stimulus	3/461	29/21869	0.0226572	0.398119	AT1G09570/AT1G31480/AT2G24540	3
11Ob	GO:0009582	detection of abiotic stimulus	3/461	29/21869	0.0226572	0.398119	AT1G09570/AT1G31480/AT2G24540	3
11Ob	GO:0006833	water transport	3/461	30/21869	0.0247902	0.412166	AT1G01620/AT3G16240/AT4G35100	3
11Ob	GO:0042044	fluid transport	3/461	30/21869	0.0247902	0.412166	AT1G01620/AT3G16240/AT4G35100	3
11Ob	GO:0009682	induced systemic resistance	3/461	32/21869	0.0293694	0.418036	AT1G64280/AT2G22330/AT2G41370	3
11Ob	GO:0010189	vitamin E biosynthetic process	2/461	13/21869	0.0296611	0.418036	AT1G06570/AT5G53970	2
11Ob	GO:0016973	poly(A)+ mRNA export from nucleus	2/461	13/21869	0.0296611	0.418036	AT2G02160/AT3G53110	2
11Ob	GO:0042360	vitamin E metabolic process	2/461	13/21869	0.0296611	0.418036	AT1G06570/AT5G53970	2
11Ob	GO:0016998	cell wall macromolecule catabolic process	3/461	33/21869	0.0318147	0.434519	AT1G02640/AT3G54420/AT5G49360	3
11Ob	GO:0033617	mitochondrial cytochrome c oxidase assembly	2/461	14/21869	0.0341298	0.434519	AT4G31010/AT1G10865	2
11Ob	GO:0009958	positive gravitropism	3/461	34/21869	0.0343633	0.434519	AT5G06140/AT5G11260/AT5G14090	3
11Ob	GO:0009723	response to ethylene	8/461	178/21869	0.0354238	0.43971	AT1G03800/AT1G25560/AT3G04720/AT3G16770/AT4G02380/AT4G38495/AT5G39610/AT5G42520	8
11Ob	GO:0016108	tetraterpenoid metabolic process	3/461	36/21869	0.039767	0.455082	AT1G06570/AT4G19170/AT5G49650	3
11Ob	GO:0016116	carotenoid metabolic process	3/461	36/21869	0.039767	0.455082	AT1G06570/AT4G19170/AT5G49650	3
11Ob	GO:0007623	circadian rhythm	7/461	150/21869	0.0400168	0.455082	AT2G47700/AT3G06080/AT3G48360/AT4G30200/AT4G30350/AT5G11260/AT5G67380	7
11Ob	GO:0048511	rhythmic process	7/461	150/21869	0.0400168	0.455082	AT2G47700/AT3G06080/AT3G48360/AT4G30200/AT4G30350/AT5G11260/AT5G67380	7
11Ob	GO:0046685	response to arsenic-containing substance	2/461	17/21869	0.0489436	0.494184	AT1G09570/AT5G44610	2
11P	GO:0034311	diol metabolic process	2/74	13/21869	0.000860054	0.184912	AT5G23670/AT5G51110	2
11P	GO:0034312	diol biosynthetic process	2/74	13/21869	0.000860054	0.184912	AT5G23670/AT5G51110	2
11P	GO:0009734	auxin-activated signaling pathway	3/74	103/21869	0.00516247	0.401264	AT1G56010/AT3G63300/AT4G28050	3
11P	GO:0071103	DNA conformation change	3/74	110/21869	0.00619484	0.401264	AT2G18050/AT5G46280/AT1G72740	3
11P	GO:0071365	cellular response to auxin stimulus	3/74	124/21869	0.00860741	0.401264	AT1G56010/AT3G63300/AT4G28050	3
11P	GO:0006334	nucleosome assembly	2/74	48/21869	0.011523	0.401264	AT2G18050/AT1G72740	2
11P	GO:0031497	chromatin assembly	2/74	53/21869	0.0139248	0.401264	AT2G18050/AT1G72740	2
11P	GO:0010411	xyloglucan metabolic process	2/74	61/21869	0.0181743	0.401264	AT3G28150/AT3G48580	2
11P	GO:0006333	chromatin assembly or disassembly	2/74	62/21869	0.0187395	0.401264	AT2G18050/AT1G72740	2
11P	GO:0034728	nucleosome organization	2/74	62/21869	0.0187395	0.401264	AT2G18050/AT1G72740	2
11P	GO:0006323	DNA packaging	2/74	66/21869	0.0210734	0.401264	AT2G18050/AT1G72740	2
11P	GO:0009733	response to auxin	4/74	358/21869	0.0332021	0.401264	AT1G56010/AT3G63300/AT4G14550/AT4G28050	4
11P	GO:0006998	nuclear envelope organization	1/74	10/21869	0.033334	0.401264	AT4G31430	1
11P	GO:1901678	iron coordination entity transport	1/74	10/21869	0.033334	0.401264	ATMG00110	1
11P	GO:1902969	mitotic DNA replication	1/74	10/21869	0.033334	0.401264	AT5G46280	1
11P	GO:0019748	secondary metabolic process	4/74	367/21869	0.0358719	0.401264	AT1G02930/AT4G30210/AT5G48180/AT5G64120	4
11P	GO:0030010	establishment of cell polarity	1/74	11/21869	0.0366065	0.401264	AT3G05750	1
11P	GO:1901002	positive regulation of response to salt stress	1/74	11/21869	0.0366065	0.401264	AT2G01930	1
11P	GO:0065004	protein-DNA complex assembly	2/74	92/21869	0.0388832	0.401264	AT2G18050/AT1G72740	2
11P	GO:0000727	double-strand break repair via break-induced replication	1/74	12/21869	0.039868	0.401264	AT5G46280	1
11P	GO:0006607	NLS-bearing protein import into nucleus	1/74	12/21869	0.039868	0.401264	AT1G09270	1
11P	GO:0006878	cellular copper ion homeostasis	1/74	12/21869	0.039868	0.401264	AT3G13772	1
11P	GO:0009608	response to symbiont	1/74	12/21869	0.039868	0.401264	AT1G09270	1
11P	GO:0016584	nucleosome positioning	1/74	12/21869	0.039868	0.401264	AT2G18050	1
11P	GO:0055069	zinc ion homeostasis	1/74	12/21869	0.039868	0.401264	AT3G13772	1
11P	GO:0006338	chromatin remodeling	2/74	97/21869	0.0427872	0.401264	AT2G18050/AT1G72740	2
11P	GO:0001709	cell fate determination	1/74	14/21869	0.0463585	0.401264	AT2G41500	1
11P	GO:0009051	pentose-phosphate shunt, oxidative branch	1/74	14/21869	0.0463585	0.401264	AT1G13700	1
11P	GO:0030308	negative regulation of cell growth	1/74	14/21869	0.0463585	0.401264	AT4G40060	1
11P	GO:0033260	nuclear DNA replication	1/74	14/21869	0.0463585	0.401264	AT5G46280	1
11P	GO:0051656	establishment of organelle localization	2/74	105/21869	0.0493225	0.401264	AT3G05750/AT5G65460	2
11P	GO:0010044	response to aluminum ion	1/74	15/21869	0.0495875	0.401264	AT2G37330	1
11P	GO:0034314	Arp2/3 complex-mediated actin nucleation	1/74	15/21869	0.0495875	0.401264	AT4G18600	1
11P	GO:0071824	protein-DNA complex subunit organization	2/74	109/21869	0.0527175	0.401264	AT2G18050/AT1G72740	2
11P	GO:0006271	DNA strand elongation involved in DNA replication	1/74	16/21869	0.0528057	0.401264	AT5G46280	1
11P	GO:0007292	female gamete generation	1/74	16/21869	0.0528057	0.401264	AT2G41500	1
11P	GO:0022616	DNA strand elongation	1/74	16/21869	0.0528057	0.401264	AT5G46280	1
11P	GO:0044242	cellular lipid catabolic process	2/74	112/21869	0.0553171	0.401264	AT3G16785/AT4G14440	2
11P	GO:0010410	hemicellulose metabolic process	2/74	115/21869	0.0579613	0.401264	AT3G28150/AT3G48580	2
11P	GO:0042559	pteridine-containing compound biosynthetic process	1/74	18/21869	0.0592099	0.401264	AT5G51110	1
11P	GO:0006913	nucleocytoplasmic transport	2/74	118/21869	0.0606487	0.401264	AT1G09270/AT5G59950	2
11P	GO:0051169	nuclear transport	2/74	118/21869	0.0606487	0.401264	AT1G09270/AT5G59950	2
11P	GO:0006268	DNA unwinding involved in DNA replication	1/74	19/21869	0.0623959	0.401264	AT5G46280	1
11P	GO:0010497	plasmodesmata-mediated intercellular transport	1/74	19/21869	0.0623959	0.401264	AT3G05930	1
11P	GO:0048017	inositol lipid-mediated signaling	1/74	19/21869	0.0623959	0.401264	AT3G16785	1
11P	GO:0030029	actin filament-based process	2/74	122/21869	0.0642974	0.401264	AT4G18600/AT5G65460	2
11P	GO:0007602	phototransduction	1/74	20/21869	0.0655713	0.401264	AT4G18130	1
11P	GO:0009585	red, far-red light phototransduction	1/74	20/21869	0.0655713	0.401264	AT4G18130	1
11P	GO:0055070	copper ion homeostasis	1/74	20/21869	0.0655713	0.401264	AT3G13772	1
11P	GO:0006979	response to oxidative stress	4/74	451/21869	0.0666523	0.401264	AT1G02930/AT5G64120/AT5G64100/AT5G64110	4
11P	GO:0016042	lipid catabolic process	2/74	126/21869	0.0680186	0.401264	AT3G16785/AT4G14440	2
11P	GO:0030261	chromosome condensation	1/74	21/21869	0.0687361	0.401264	AT2G18050	1
11P	GO:0035384	thioester biosynthetic process	1/74	21/21869	0.0687361	0.401264	AT5G35360	1
11P	GO:0045910	negative regulation of DNA recombination	1/74	21/21869	0.0687361	0.401264	AT2G18050	1
11P	GO:0071616	acyl-CoA biosynthetic process	1/74	21/21869	0.0687361	0.401264	AT5G35360	1
11P	GO:0009395	phospholipid catabolic process	1/74	22/21869	0.0718904	0.401264	AT3G16785	1
11P	GO:0009583	detection of light stimulus	1/74	22/21869	0.0718904	0.401264	AT4G18130	1
11P	GO:0030048	actin filament-based movement	1/74	22/21869	0.0718904	0.401264	AT5G65460	1
11P	GO:0099515	actin filament-based transport	1/74	22/21869	0.0718904	0.401264	AT5G65460	1
11P	GO:0009904	chloroplast accumulation movement	1/74	23/21869	0.075034	0.401264	AT5G65460	1
11P	GO:0046470	phosphatidylcholine metabolic process	1/74	23/21869	0.075034	0.401264	AT3G15820	1
11P	GO:0009698	phenylpropanoid metabolic process	2/74	136/21869	0.0776219	0.401264	AT4G30210/AT5G64120	2
11P	GO:0009903	chloroplast avoidance movement	1/74	24/21869	0.0781672	0.401264	AT5G65460	1
11P	GO:0030838	positive regulation of actin filament polymerization	1/74	24/21869	0.0781672	0.401264	AT4G18600	1
11P	GO:0045010	actin nucleation	1/74	24/21869	0.0781672	0.401264	AT4G18600	1
11P	GO:0006857	oligopeptide transport	1/74	26/21869	0.0844022	0.401264	AT5G64410	1
11P	GO:0010496	intercellular transport	1/74	26/21869	0.0844022	0.401264	AT3G05930	1
11P	GO:0015833	peptide transport	1/74	26/21869	0.0844022	0.401264	AT5G64410	1
11P	GO:0048527	lateral root development	2/74	143/21869	0.0845836	0.401264	AT1G56010/AT4G14550	2
11P	GO:0006270	DNA replication initiation	1/74	27/21869	0.0875041	0.401264	AT5G46280	1
11P	GO:0007163	establishment or maintenance of cell polarity	1/74	27/21869	0.0875041	0.401264	AT3G05750	1
11P	GO:0017038	protein import	2/74	147/21869	0.0886445	0.401264	AT1G09270/AT5G03030	2
11P	GO:0000018	regulation of DNA recombination	1/74	28/21869	0.0905956	0.401264	AT2G18050	1
11P	GO:0030150	protein import into mitochondrial matrix	1/74	28/21869	0.0905956	0.401264	AT5G03030	1
11P	GO:0032273	positive regulation of protein polymerization	1/74	28/21869	0.0905956	0.401264	AT4G18600	1
11P	GO:0051053	negative regulation of DNA metabolic process	1/74	28/21869	0.0905956	0.401264	AT2G18050	1
11P	GO:0051701	biological process involved in interaction with host	1/74	28/21869	0.0905956	0.401264	AT1G09270	1
11P	GO:0009581	detection of external stimulus	1/74	29/21869	0.0936768	0.401264	AT4G18130	1
11P	GO:0009582	detection of abiotic stimulus	1/74	29/21869	0.0936768	0.401264	AT4G18130	1
11P	GO:0006650	glycerophospholipid metabolic process	2/74	152/21869	0.093801	0.401264	AT3G15820/AT3G16785	2
11P	GO:0010383	cell wall polysaccharide metabolic process	2/74	154/21869	0.0958877	0.401264	AT3G28150/AT3G48580	2
11P	GO:0009902	chloroplast relocation	1/74	30/21869	0.0967476	0.401264	AT5G65460	1
11P	GO:0051667	establishment of plastid localization	1/74	30/21869	0.0967476	0.401264	AT5G65460	1
11P	GO:0098869	cellular oxidant detoxification	1/74	30/21869	0.0967476	0.401264	AT5G64120	1
11P	GO:0098754	detoxification	2/74	155/21869	0.0969361	0.401264	AT1G02930/AT5G64120	2
11P	GO:0048528	post-embryonic root development	2/74	156/21869	0.0979878	0.401264	AT1G56010/AT4G14550	2
11P	GO:0010305	leaf vascular tissue pattern formation	1/74	31/21869	0.0998082	0.401264	AT3G63300	1
11P	GO:0045292	mRNA cis splicing, via spliceosome	1/74	31/21869	0.0998082	0.401264	AT1G14650	1
11P	GO:0051495	positive regulation of cytoskeleton organization	1/74	32/21869	0.102859	0.401264	AT4G18600	1
11P	GO:1902850	microtubule cytoskeleton organization involved in mitosis	1/74	32/21869	0.102859	0.401264	AT3G05750	1
11P	GO:1902905	positive regulation of supramolecular fiber organization	1/74	32/21869	0.102859	0.401264	AT4G18600	1
11P	GO:0006098	pentose-phosphate shunt	1/74	33/21869	0.105899	0.401264	AT1G13700	1
11P	GO:0030705	cytoskeleton-dependent intracellular transport	1/74	33/21869	0.105899	0.401264	AT5G65460	1
11P	GO:0032392	DNA geometric change	1/74	33/21869	0.105899	0.401264	AT5G46280	1
11P	GO:0032508	DNA duplex unwinding	1/74	33/21869	0.105899	0.401264	AT5G46280	1
11P	GO:0031334	positive regulation of protein-containing complex assembly	1/74	34/21869	0.108929	0.401264	AT4G18600	1
11P	GO:0051640	organelle localization	2/74	167/21869	0.109765	0.401264	AT3G05750/AT5G65460	2
11P	GO:0006740	NADPH regeneration	1/74	35/21869	0.111949	0.401264	AT1G13700	1
11P	GO:0016145	S-glycoside catabolic process	1/74	35/21869	0.111949	0.401264	AT5G48180	1
11P	GO:0019750	chloroplast localization	1/74	35/21869	0.111949	0.401264	AT5G65460	1
11P	GO:0019759	glycosinolate catabolic process	1/74	35/21869	0.111949	0.401264	AT5G48180	1
11P	GO:0019762	glucosinolate catabolic process	1/74	35/21869	0.111949	0.401264	AT5G48180	1
11P	GO:0033866	nucleoside bisphosphate biosynthetic process	1/74	35/21869	0.111949	0.401264	AT5G35360	1
11P	GO:0034030	ribonucleoside bisphosphate biosynthetic process	1/74	35/21869	0.111949	0.401264	AT5G35360	1
11P	GO:0034033	purine nucleoside bisphosphate biosynthetic process	1/74	35/21869	0.111949	0.401264	AT5G35360	1
11P	GO:0051644	plastid localization	1/74	35/21869	0.111949	0.401264	AT5G65460	1
11P	GO:0045926	negative regulation of growth	1/74	36/21869	0.114959	0.401264	AT4G40060	1
11P	GO:1901000	regulation of response to salt stress	1/74	36/21869	0.114959	0.401264	AT2G01930	1
11P	GO:0006406	mRNA export from nucleus	1/74	37/21869	0.117958	0.401264	AT5G59950	1
11P	GO:0030833	regulation of actin filament polymerization	1/74	37/21869	0.117958	0.401264	AT4G18600	1
11P	GO:0071427	mRNA-containing ribonucleoprotein complex export from nucleus	1/74	37/21869	0.117958	0.401264	AT5G59950	1
11P	GO:0051028	mRNA transport	1/74	38/21869	0.120948	0.401264	AT5G59950	1
11P	GO:1903338	regulation of cell wall organization or biogenesis	1/74	38/21869	0.120948	0.401264	AT2G01930	1
11P	GO:0009636	response to toxic substance	2/74	178/21869	0.121896	0.401264	AT1G02930/AT5G64120	2
11P	GO:0000413	protein peptidyl-prolyl isomerization	1/74	39/21869	0.123928	0.401264	AT1G53780	1
11P	GO:0006826	iron ion transport	1/74	39/21869	0.123928	0.401264	ATMG00110	1
11P	GO:0030041	actin filament polymerization	1/74	39/21869	0.123928	0.401264	AT4G18600	1
11P	GO:0042558	pteridine-containing compound metabolic process	1/74	39/21869	0.123928	0.401264	AT5G51110	1
11P	GO:0009960	endosperm development	1/74	40/21869	0.126897	0.401264	AT5G41700	1
11P	GO:0006325	chromatin organization	2/74	183/21869	0.127516	0.401264	AT2G18050/AT1G72740	2
11P	GO:0048506	regulation of timing of meristematic phase transition	1/74	41/21869	0.129857	0.401264	AT4G40060	1
11P	GO:0048510	regulation of timing of transition from vegetative to reproductive phase	1/74	41/21869	0.129857	0.401264	AT4G40060	1
11P	GO:0051156	glucose 6-phosphate metabolic process	1/74	41/21869	0.129857	0.401264	AT1G13700	1
11P	GO:0006310	DNA recombination	2/74	186/21869	0.130917	0.401264	AT2G18050/AT5G46280	2
11P	GO:0006635	fatty acid beta-oxidation	1/74	42/21869	0.132807	0.401264	AT4G14440	1
11P	GO:0008064	regulation of actin polymerization or depolymerization	1/74	42/21869	0.132807	0.401264	AT4G18600	1
11P	GO:0030832	regulation of actin filament length	1/74	42/21869	0.132807	0.401264	AT4G18600	1
11P	GO:0110053	regulation of actin filament organization	1/74	42/21869	0.132807	0.401264	AT4G18600	1
11P	GO:0044036	cell wall macromolecule metabolic process	2/74	189/21869	0.134339	0.401264	AT3G28150/AT3G48580	2
11P	GO:0046486	glycerolipid metabolic process	2/74	190/21869	0.135485	0.401264	AT3G15820/AT3G16785	2
11P	GO:0006892	post-Golgi vesicle-mediated transport	1/74	44/21869	0.138677	0.401264	AT3G63300	1
11P	GO:0032271	regulation of protein polymerization	1/74	44/21869	0.138677	0.401264	AT4G18600	1
11P	GO:0042886	amide transport	1/74	44/21869	0.138677	0.401264	AT5G64410	1
11P	GO:0047484	regulation of response to osmotic stress	1/74	44/21869	0.138677	0.401264	AT2G01930	1
11P	GO:1990748	cellular detoxification	1/74	44/21869	0.138677	0.401264	AT5G64120	1
11P	GO:0097237	cellular response to toxic substance	1/74	45/21869	0.141598	0.401264	AT5G64120	1
11P	GO:0051276	chromosome organization	3/74	386/21869	0.142583	0.401264	AT2G18050/AT5G46280/AT1G72740	3
11P	GO:0006739	NADP metabolic process	1/74	46/21869	0.144508	0.401264	AT1G13700	1
11P	GO:0009407	toxin catabolic process	1/74	46/21869	0.144508	0.401264	AT1G02930	1
11P	GO:0006637	acyl-CoA metabolic process	1/74	47/21869	0.147409	0.401264	AT5G35360	1
11P	GO:0035383	thioester metabolic process	1/74	47/21869	0.147409	0.401264	AT5G35360	1
11P	GO:0090696	post-embryonic plant organ development	2/74	201/21869	0.148225	0.401264	AT1G56010/AT4G14550	2
11P	GO:0019395	fatty acid oxidation	1/74	48/21869	0.1503	0.401264	AT4G14440	1
11P	GO:0044743	protein transmembrane import into intracellular organelle	1/74	48/21869	0.1503	0.401264	AT5G03030	1
11P	GO:0051084	'de novo' posttranslational protein folding	1/74	48/21869	0.1503	0.401264	AT2G20550	1
11P	GO:0051085	chaperone cofactor-dependent protein refolding	1/74	48/21869	0.1503	0.401264	AT2G20550	1
11P	GO:0006405	RNA export from nucleus	1/74	49/21869	0.153182	0.401264	AT5G59950	1
11P	GO:0009062	fatty acid catabolic process	1/74	49/21869	0.153182	0.401264	AT4G14440	1
11P	GO:0044273	sulfur compound catabolic process	1/74	49/21869	0.153182	0.401264	AT5G48180	1
11P	GO:0010038	response to metal ion	2/74	207/21869	0.155276	0.401264	AT1G02930/AT2G37330	2
11P	GO:0048544	recognition of pollen	1/74	50/21869	0.156054	0.401264	AT1G11330	1
11P	GO:1902903	regulation of supramolecular fiber organization	1/74	51/21869	0.158916	0.401264	AT4G18600	1
11P	GO:0008037	cell recognition	1/74	52/21869	0.161769	0.401264	AT1G11330	1
11P	GO:0044089	positive regulation of cellular component biogenesis	1/74	52/21869	0.161769	0.401264	AT4G18600	1
11P	GO:0006458	'de novo' protein folding	1/74	53/21869	0.164612	0.401264	AT2G20550	1
11P	GO:0040034	regulation of development, heterochronic	1/74	53/21869	0.164612	0.401264	AT4G40060	1
11P	GO:0050657	nucleic acid transport	1/74	53/21869	0.164612	0.401264	AT5G59950	1
11P	GO:0050658	RNA transport	1/74	53/21869	0.164612	0.401264	AT5G59950	1
11P	GO:0051236	establishment of RNA localization	1/74	53/21869	0.164612	0.401264	AT5G59950	1
11P	GO:1901658	glycosyl compound catabolic process	1/74	53/21869	0.164612	0.401264	AT5G48180	1
11P	GO:0010017	red or far-red light signaling pathway	1/74	54/21869	0.167446	0.401264	AT4G18130	1
11P	GO:0006606	protein import into nucleus	1/74	55/21869	0.17027	0.401264	AT1G09270	1
11P	GO:0032956	regulation of actin cytoskeleton organization	1/74	55/21869	0.17027	0.401264	AT4G18600	1
11P	GO:0006790	sulfur compound metabolic process	3/74	423/21869	0.172504	0.401264	AT1G02930/AT5G35360/AT5G48180	3
11P	GO:0008154	actin polymerization or depolymerization	1/74	56/21869	0.173085	0.401264	AT4G18600	1
11P	GO:0032970	regulation of actin filament-based process	1/74	56/21869	0.173085	0.401264	AT4G18600	1
11P	GO:0071489	cellular response to red or far red light	1/74	56/21869	0.173085	0.401264	AT4G18130	1
11P	GO:0006073	cellular glucan metabolic process	2/74	222/21869	0.173172	0.401264	AT3G28150/AT3G48580	2
11P	GO:0006644	phospholipid metabolic process	2/74	223/21869	0.174378	0.401264	AT3G15820/AT3G16785	2
11P	GO:0006997	nucleus organization	1/74	58/21869	0.178686	0.401264	AT4G31430	1
11P	GO:0034440	lipid oxidation	1/74	58/21869	0.178686	0.401264	AT4G14440	1
11P	GO:0051170	import into nucleus	1/74	58/21869	0.178686	0.401264	AT1G09270	1
11P	GO:0071166	ribonucleoprotein complex localization	1/74	58/21869	0.178686	0.401264	AT5G59950	1
11P	GO:0071426	ribonucleoprotein complex export from nucleus	1/74	58/21869	0.178686	0.401264	AT5G59950	1
11P	GO:0044042	glucan metabolic process	2/74	228/21869	0.180425	0.401264	AT3G28150/AT3G48580	2
11P	GO:0009639	response to red or far red light	2/74	231/21869	0.184069	0.401264	AT4G18130/AT5G23670	2
11P	GO:0043254	regulation of protein-containing complex assembly	1/74	60/21869	0.184249	0.401264	AT4G18600	1
11P	GO:0046434	organophosphate catabolic process	1/74	60/21869	0.184249	0.401264	AT3G16785	1
11P	GO:0009404	toxin metabolic process	1/74	61/21869	0.187017	0.401264	AT1G02930	1
11P	GO:0010638	positive regulation of organelle organization	1/74	61/21869	0.187017	0.401264	AT4G18600	1
11P	GO:0018208	peptidyl-proline modification	1/74	61/21869	0.187017	0.401264	AT1G53780	1
11P	GO:0048509	regulation of meristem development	1/74	61/21869	0.187017	0.401264	AT4G40060	1
11P	GO:0051606	detection of stimulus	1/74	62/21869	0.189776	0.401264	AT4G18130	1
11P	GO:0072503	cellular divalent inorganic cation homeostasis	1/74	62/21869	0.189776	0.401264	AT3G13772	1
11P	GO:0000398	mRNA splicing, via spliceosome	2/74	236/21869	0.190167	0.401264	AT2G41500/AT1G14650	2
11P	GO:0007017	microtubule-based process	2/74	236/21869	0.190167	0.401264	AT3G05750/AT5G65460	2
11P	GO:1903047	mitotic cell cycle process	2/74	236/21869	0.190167	0.401264	AT3G05750/AT5G46280	2
11P	GO:0006631	fatty acid metabolic process	2/74	237/21869	0.19139	0.401264	AT4G14440/AT5G35360	2
11P	GO:0006403	RNA localization	1/74	63/21869	0.192525	0.401264	AT5G59950	1
11P	GO:0006626	protein targeting to mitochondrion	1/74	63/21869	0.192525	0.401264	AT5G03030	1
11P	GO:0046916	cellular transition metal ion homeostasis	1/74	63/21869	0.192525	0.401264	AT3G13772	1
11P	GO:0033865	nucleoside bisphosphate metabolic process	1/74	64/21869	0.195266	0.401264	AT5G35360	1
11P	GO:0033875	ribonucleoside bisphosphate metabolic process	1/74	64/21869	0.195266	0.401264	AT5G35360	1
11P	GO:0034032	purine nucleoside bisphosphate metabolic process	1/74	64/21869	0.195266	0.401264	AT5G35360	1
11P	GO:0071456	cellular response to hypoxia	2/74	242/21869	0.19752	0.401264	AT1G26380/AT1G68620	2
11P	GO:0007018	microtubule-based movement	1/74	65/21869	0.197997	0.401264	AT5G65460	1
11P	GO:0009827	plant-type cell wall modification	1/74	65/21869	0.197997	0.401264	AT4G34980	1
11P	GO:0034504	protein localization to nucleus	1/74	65/21869	0.197997	0.401264	AT1G09270	1
11P	GO:0036294	cellular response to decreased oxygen levels	2/74	244/21869	0.19998	0.401264	AT1G26380/AT1G68620	2
11P	GO:0071453	cellular response to oxygen levels	2/74	244/21869	0.19998	0.401264	AT1G26380/AT1G68620	2
11P	GO:0072329	monocarboxylic acid catabolic process	1/74	66/21869	0.200719	0.401264	AT4G14440	1
11P	GO:0051258	protein polymerization	1/74	67/21869	0.203431	0.401264	AT4G18600	1
11P	GO:0070585	protein localization to mitochondrion	1/74	67/21869	0.203431	0.401264	AT5G03030	1
11P	GO:0072655	establishment of protein localization to mitochondrion	1/74	67/21869	0.203431	0.401264	AT5G03030	1
11P	GO:1990542	mitochondrial transmembrane transport	1/74	67/21869	0.203431	0.401264	AT5G03030	1
11P	GO:0031503	protein-containing complex localization	1/74	69/21869	0.20883	0.403959	AT5G59950	1
11P	GO:0042255	ribosome assembly	1/74	71/21869	0.214192	0.403959	AT1G43860	1
11P	GO:0009561	megagametogenesis	1/74	79/21869	0.235285	0.412503	AT2G41500	1
11P	GO:0002181	cytoplasmic translation	1/74	89/21869	0.260867	0.438175	AT1G51730	1
11P	GO:0007267	cell-cell signaling	1/74	100/21869	0.288033	0.460424	AT2G41500	1
11P	GO:0010087	phloem or xylem histogenesis	1/74	128/21869	0.352817	0.497414	AT3G63300	1
11X	GO:0019253	reductive pentose-phosphate cycle	3/90	16/21869	3.63095e-05	0.0101856	AT1G42970/AT3G55800/AT5G61410	3
11X	GO:0019685	photosynthesis, dark reaction	3/90	17/21869	4.39588e-05	0.0101856	AT1G42970/AT3G55800/AT5G61410	3
11X	GO:0015977	carbon fixation	3/90	18/21869	5.25935e-05	0.0101856	AT1G42970/AT3G55800/AT5G61410	3
11X	GO:0006119	oxidative phosphorylation	4/90	61/21869	0.000116999	0.0137286	AT5G08530/AT5G37510/ATCG00470/ATCG00480	4
11X	GO:0009060	aerobic respiration	5/90	116/21869	0.000118146	0.0137286	AT5G08530/AT5G37510/ATCG00470/ATCG00480/AT5G11770	5
11X	GO:0006368	transcription elongation from RNA polymerase II promoter	3/90	39/21869	0.000553346	0.0394199	AT1G65440/AT4G10710/AT5G04290	3
11X	GO:1902600	proton transmembrane transport	4/90	95/21869	0.000641713	0.0394199	ATCG00470/ATCG00480/AT3G42050/AT5G11770	4
11X	GO:0098660	inorganic ion transmembrane transport	6/90	257/21869	0.000678484	0.0394199	AT2G46800/AT3G26570/ATCG00470/ATCG00480/AT3G42050/AT5G11770	6
11X	GO:0010038	response to metal ion	5/90	207/21869	0.00165859	0.0688314	AT1G43850/AT2G46800/AT5G35630/AT1G57720/AT3G09200	5
11X	GO:0031330	negative regulation of cellular catabolic process	2/90	17/21869	0.00218811	0.0790685	AT2G22090/AT4G24770	2
11X	GO:0009895	negative regulation of catabolic process	2/90	18/21869	0.00245505	0.0790685	AT2G22090/AT4G24770	2
11X	GO:0046034	ATP metabolic process	4/90	148/21869	0.00327966	0.0844413	AT5G08530/AT5G37510/ATCG00470/ATCG00480	4
11X	GO:0060429	epithelium development	2/90	21/21869	0.00334277	0.0844413	AT2G38120/AT3G07050	2
11X	GO:0010243	response to organonitrogen compound	4/90	160/21869	0.00432942	0.091839	AT1G43850/AT3G19580/AT4G26640/AT5G18610	4
11X	GO:0032981	mitochondrial respiratory chain complex I assembly	2/90	24/21869	0.0043583	0.091839	AT3G03100/AT5G11770	2
11X	GO:0009664	plant-type cell wall organization	4/90	161/21869	0.00442598	0.091839	AT2G43150/AT3G28550/AT3G54580/AT3G54590	4
11X	GO:0009624	response to nematode	3/90	84/21869	0.00504989	0.0953823	AT1G43850/AT2G38120/AT5G61410	3
11X	GO:0042273	ribosomal large subunit biogenesis	3/90	95/21869	0.00710195	0.117892	AT4G27090/AT3G09200/AT3G49910	3
11X	GO:0060918	auxin transport	3/90	123/21869	0.0143025	0.143614	AT1G75500/AT2G38120/AT4G31820	3
11X	GO:0010608	posttranscriptional regulation of gene expression	4/90	259/21869	0.0222272	0.185397	AT2G22090/AT4G24770/AT4G25880/AT5G04290	4
11X	GO:0048825	cotyledon development	2/90	56/21869	0.0223369	0.185397	AT3G07050/AT4G31820	2
11X	GO:0009409	response to cold	5/90	400/21869	0.024764	0.194777	AT1G42970/AT1G67090/AT4G24770/AT5G61410/ATCG00480	5
11X	GO:0034728	nucleosome organization	2/90	62/21869	0.026997	0.206385	AT1G65440/AT4G10710	2
11X	GO:0006520	cellular amino acid metabolic process	5/90	413/21869	0.0279134	0.207919	AT1G75500/AT2G20860/AT3G29200/AT4G31180/AT5G35630	5
11X	GO:0019740	nitrogen utilization	1/90	11/21869	0.0443594	0.268025	AT5G35630	1
11X	GO:0051346	negative regulation of hydrolase activity	1/90	11/21869	0.0443594	0.268025	AT1G73330	1
11X	GO:0055069	zinc ion homeostasis	1/90	12/21869	0.0482942	0.268025	AT2G46800	1
11X	GO:0060321	acceptance of pollen	1/90	12/21869	0.0482942	0.268025	AT1G47550	1
11X	GO:0051336	regulation of hydrolase activity	2/90	91/21869	0.0541779	0.268025	AT1G73330/AT3G12050	2
11X	GO:0045995	regulation of embryonic development	1/90	14/21869	0.0561159	0.268025	AT3G07050	1
11X	GO:0046794	transport of virus	1/90	14/21869	0.0561159	0.268025	AT5G39510	1
11X	GO:1902579	multi-organism localization	1/90	14/21869	0.0561159	0.268025	AT5G39510	1
11X	GO:0009630	gravitropism	2/90	97/21869	0.060643	0.268025	AT2G38120/AT5G39510	2
11X	GO:0010315	auxin efflux	1/90	16/21869	0.063874	0.268025	AT1G75500	1
11X	GO:0017014	protein nitrosylation	1/90	17/21869	0.0677294	0.268025	AT4G20360	1
11X	GO:0018119	peptidyl-cysteine S-nitrosylation	1/90	17/21869	0.0677294	0.268025	AT4G20360	1
11X	GO:0009649	entrainment of circadian clock	1/90	18/21869	0.071569	0.268025	AT5G57360	1
11X	GO:0051865	protein autoubiquitination	1/90	18/21869	0.071569	0.268025	AT1G23030	1
11X	GO:0071216	cellular response to biotic stimulus	1/90	18/21869	0.071569	0.268025	AT1G43850	1
11X	GO:0009629	response to gravity	2/90	107/21869	0.0719655	0.268025	AT2G38120/AT5G39510	2
11X	GO:0007135	meiosis II	1/90	26/21869	0.101729	0.321809	AT5G44040	1
11X	GO:0061983	meiosis II cell cycle process	1/90	26/21869	0.101729	0.321809	AT5G44040	1
11X	GO:0062013	positive regulation of small molecule metabolic process	1/90	27/21869	0.10543	0.321809	AT1G75500	1
11X	GO:0007140	male meiotic nuclear division	1/90	28/21869	0.109116	0.321809	AT5G44040	1
11X	GO:0098869	cellular oxidant detoxification	1/90	30/21869	0.116443	0.336584	AT3G29200	1
11X	GO:0009648	photoperiodism	2/90	149/21869	0.125553	0.342473	AT1G72390/AT5G57360	2
11X	GO:0048511	rhythmic process	2/90	150/21869	0.126924	0.342473	AT1G72390/AT5G57360	2
11X	GO:0090333	regulation of stomatal closure	1/90	35/21869	0.134501	0.347312	AT1G23030	1
11X	GO:0006623	protein targeting to vacuole	1/90	41/21869	0.15569	0.354728	AT5G39510	1
11X	GO:0019252	starch biosynthetic process	1/90	41/21869	0.15569	0.354728	AT3G55800	1
11X	GO:0009733	response to auxin	3/90	358/21869	0.183113	0.374674	AT1G43850/AT1G75500/AT2G38120	3
11X	GO:0140053	mitochondrial gene expression	1/90	55/21869	0.203156	0.393445	AT4G20360	1
11X	GO:2000243	positive regulation of reproductive process	1/90	65/21869	0.235435	0.407709	AT4G31820	1
11X	GO:1901361	organic cyclic compound catabolic process	2/90	249/21869	0.273399	0.425661	AT2G22090/AT4G24770	2
11X	GO:0031146	SCF-dependent proteasomal ubiquitin-dependent protein catabolic process	1/90	83/21869	0.290311	0.432489	AT5G57360	1
11X	GO:0019216	regulation of lipid metabolic process	1/90	86/21869	0.299071	0.435868	AT3G44326	1
11X	GO:0008202	steroid metabolic process	1/90	89/21869	0.307723	0.435868	AT3G44326	1
11X	GO:0002684	positive regulation of immune system process	1/90	90/21869	0.310584	0.435868	AT5G18610	1
11X	GO:0050778	positive regulation of immune response	1/90	90/21869	0.310584	0.435868	AT5G18610	1
11X	GO:0071482	cellular response to light stimulus	1/90	107/21869	0.357464	0.475256	AT1G68010	1
3G	ath01230	Biosynthesis of amino acids	11/64	244/5137	0.00017568	0.0112435	AT1G17745/AT1G66200/AT1G78050/AT2G36530/AT2G43750/AT2G44350/AT3G52930/AT4G26970/AT5G53460/AT5G65010/AT2G37500	11
3G	ath01200	Carbon metabolism	10/64	273/5137	0.00179922	0.0573418	AT1G17745/AT1G24280/AT1G78050/AT2G36530/AT2G43750/AT2G44350/AT3G52930/AT4G26970/AT5G38410/AT4G13360	10
3G	ath00630	Glyoxylate and dicarboxylate metabolism	5/64	78/5137	0.00268789	0.0573418	AT1G66200/AT2G44350/AT3G48990/AT4G26970/AT5G38410	5
3G	ath00592	alpha-Linolenic acid metabolism	3/64	43/5137	0.01597	0.23713	AT1G76690/AT2G33150/AT3G45140	3
3G	ath00270	Cysteine and methionine metabolism	5/64	124/5137	0.0185258	0.23713	AT1G17745/AT2G43750/AT4G14716/AT5G04950/AT4G08990	5
3G	ath00250	Alanine, aspartate and glutamate metabolism	3/64	51/5137	0.0251242	0.267991	AT1G66200/AT5G53460/AT5G65010	3
3G	ath00480	Glutathione metabolism	4/64	103/5137	0.0387106	0.353926	AT1G17170/AT1G24280/AT1G78380/AT2G29420	4
3G	ath00906	Carotenoid biosynthesis	2/64	29/5137	0.0500083	0.372587	AT1G08550/AT4G14210	2
3G	ath00190	Oxidative phosphorylation	5/64	170/5137	0.059545	0.372587	AT3G15352/AT4G30190/AT3G12260/AT4G02620/AT5G52840	5
3G	ath00010	Glycolysis / Gluconeogenesis	4/64	119/5137	0.0601034	0.372587	AT1G78050/AT2G36530/AT3G52930/AT3G47800	4
3G	ath01210	2-Oxocarboxylic acid metabolism	3/64	74/5137	0.0640384	0.372587	AT2G44350/AT4G26970/AT2G37500	3
3G	ath00220	Arginine biosynthesis	2/64	36/5137	0.0734437	0.3917	AT1G66200/AT2G37500	2
3G	ath00910	Nitrogen metabolism	2/64	43/5137	0.0996695	0.47363	AT1G66200/AT5G53460	2
3G	ath03030	DNA replication	2/64	44/5137	0.103607	0.47363	AT2G42120/AT5G67100	2
3I	ath03010	Ribosome	47/72	361/5137	1.08836e-37	3.26509e-36	AT1G02780/AT1G14320/AT1G22780/AT1G23290/AT1G69620/AT1G72370/AT2G01250/AT2G18020/AT2G34480/AT2G36620/AT2G39460/AT2G47110/AT3G05590/AT3G09630/AT3G25520/AT3G53020/AT3G62250/AT4G31700/AT5G02870/AT5G39740/AT1G18540/AT1G56045/AT1G57860/AT1G58684/AT1G58983/AT1G59359/AT1G67430/AT1G70600/AT2G27710/AT2G31610/AT2G47610/AT3G04920/AT3G06700/AT3G11510/AT3G53430/AT3G55750/AT3G59540/AT3G60245/AT4G15000/AT4G18100…	47
3M	ath00196	Photosynthesis - antenna proteins	5/116	22/5137	0.0001043	0.00876124	AT1G29920/AT2G05070/AT2G05100/AT3G08940/AT3G27690	5
3M	ath00941	Flavonoid biosynthesis	4/116	25/5137	0.00216405	0.0629315	AT2G40890/AT3G51240/AT4G34050/AT5G13930	4
3M	ath00940	Phenylpropanoid biosynthesis	9/116	128/5137	0.00224755	0.0629315	AT1G51680/AT2G22990/AT2G37040/AT2G40890/AT4G16270/AT4G34050/AT4G36220/AT5G54160/AT5G66690	9
3M	ath01230	Biosynthesis of amino acids	13/116	244/5137	0.00315757	0.06368	AT1G13440/AT1G48850/AT2G22910/AT2G36880/AT2G39800/AT3G03780/AT3G04120/AT4G13930/AT4G17830/AT4G34200/AT4G38970/AT5G17920/AT4G24830	13
3M	ath00906	Carotenoid biosynthesis	4/116	29/5137	0.00379048	0.06368	AT2G29090/AT3G10230/AT5G17230/AT5G67030	4
3M	ath00860	Porphyrin metabolism	5/116	53/5137	0.0065145	0.0912029	AT1G19670/AT3G56940/AT5G13630/AT5G64050/AT5G26710	5
3M	ath00710	Carbon fixation in photosynthetic organisms	5/116	69/5137	0.0192037	0.209857	AT1G13440/AT2G42600/AT3G04120/AT4G38970/AT5G58330	5
3M	ath00966	Glucosinolate biosynthesis	3/116	26/5137	0.0199864	0.209857	AT1G16410/AT4G13770/AT5G14200	3
3M	ath01210	2-Oxocarboxylic acid metabolism	5/116	74/5137	0.0251999	0.235199	AT1G16410/AT2G22910/AT4G13770/AT4G17830/AT5G14200	5
3M	ath01240	Biosynthesis of cofactors	10/116	236/5137	0.0395976	0.33262	AT1G21640/AT1G48030/AT1G64970/AT2G36880/AT3G63410/AT4G11570/AT4G13930/AT5G01410/AT5G64050/AT5G26710	10
3M	ath00220	Arginine biosynthesis	3/116	36/5137	0.0466913	0.356551	AT2G22910/AT4G17830/AT4G24830	3
3M	ath00130	Ubiquinone and other terpenoid-quinone biosynthesis	3/116	39/5137	0.0569544	0.366803	AT1G51680/AT1G64970/AT3G63410	3
3M	ath00270	Cysteine and methionine metabolism	6/116	124/5137	0.0605998	0.366803	AT1G62380/AT2G36880/AT3G03780/AT4G34200/AT5G17920/AT5G53120	6
3M	ath00450	Selenocompound metabolism	2/116	18/5137	0.0611338	0.366803	AT3G03780/AT5G17920	2
3M	ath00260	Glycine, serine and threonine metabolism	4/116	70/5137	0.0726419	0.3872	AT1G48030/AT4G13930/AT4G33010/AT4G34200	4
3M	ath00740	Riboflavin metabolism	2/116	20/5137	0.0737524	0.3872	AT3G17790/AT4G11570	2
3M	ath01200	Carbon metabolism	10/116	273/5137	0.0875453	0.432577	AT1G13440/AT1G48030/AT2G24270/AT2G42600/AT3G04120/AT4G13930/AT4G33010/AT4G34200/AT4G38970/AT5G58330	10
3M	ath00195	Photosynthesis	4/116	77/5137	0.0953517	0.444975	AT1G10960/AT1G44575/AT4G09650/AT5G64040	4
3N	ath00860	Porphyrin metabolism	4/62	53/5137	0.0036212	0.231757	AT2G30390/AT4G13250/AT5G08280/AT5G18660	4
3N	ath00590	Arachidonic acid metabolism	2/62	20/5137	0.0236837	0.496789	AT4G11600/AT4G29210	2
3N	ath00030	Pentose phosphate pathway	3/62	58/5137	0.0322924	0.496789	AT1G43670/AT2G01290/AT3G04790	3
3N	ath00480	Glutathione metabolism	4/62	103/5137	0.0350239	0.496789	AT3G09270/AT3G55040/AT4G11600/AT4G29210	4
3N	ath01200	Carbon metabolism	7/62	273/5137	0.0447643	0.496789	AT1G43670/AT2G01290/AT3G04790/AT4G35630/AT4G35640/AT4G26910/AT5G56350	7
3N	ath00710	Carbon fixation in photosynthetic organisms	3/62	69/5137	0.0499873	0.496789	AT1G43670/AT2G01290/AT3G04790	3
3N	ath00500	Starch and sucrose metabolism	5/62	171/5137	0.0543363	0.496789	AT1G69830/AT2G40840/AT3G18080/AT3G29320/AT3G46970	5
3O	ath00966	Glucosinolate biosynthesis	6/110	26/5137	1.36574e-05	0.000969675	AT1G16400/AT1G24100/AT1G74090/AT2G43100/AT3G19710/AT5G23010	6
3O	ath04141	Protein processing in endoplasmic reticulum	14/110	215/5137	0.000171454	0.00608661	AT1G56340/AT2G04030/AT2G47470/AT4G16660/AT4G24190/AT5G03160/AT5G22060/AT5G28540/AT5G42020/AT5G49910/AT5G56010/AT5G56030/AT5G61790/AT3G09440	14
3O	ath00400	Phenylalanine, tyrosine and tryptophan biosynthesis	5/110	56/5137	0.00658995	0.155962	AT1G07780/AT4G39980/AT5G05590/AT1G22410/AT5G48220	5
3O	ath00999	Biosynthesis of various plant secondary metabolites	5/110	65/5137	0.0122476	0.173894	AT1G56430/AT2G44490/AT3G09260/AT3G17390/AT4G21760	5
3O	ath00592	alpha-Linolenic acid metabolism	4/110	43/5137	0.0129303	0.173894	AT1G76680/AT3G25770/AT4G29010/AT5G48880	4
3O	ath01230	Biosynthesis of amino acids	11/110	244/5137	0.0146953	0.173894	AT1G07780/AT1G79550/AT3G17390/AT3G60750/AT4G39980/AT5G05590/AT5G13420/AT5G37600/AT1G22410/AT5G08570/AT5G48220	11
3O	ath01210	2-Oxocarboxylic acid metabolism	5/110	74/5137	0.0205427	0.208362	AT1G16400/AT1G24100/AT2G43100/AT3G19710/AT5G23010	5
3O	ath01200	Carbon metabolism	11/110	273/5137	0.030898	0.27422	AT1G79550/AT3G54050/AT3G59970/AT3G60750/AT5G13420/AT5G38420/AT5G41670/AT5G43940/AT5G65165/AT1G32470/AT5G08570	11
3O	ath00030	Pentose phosphate pathway	4/110	58/5137	0.03487	0.275086	AT3G54050/AT3G60750/AT5G13420/AT5G41670	4
3O	ath00710	Carbon fixation in photosynthetic organisms	4/110	69/5137	0.0595637	0.364292	AT1G79550/AT3G54050/AT3G60750/AT5G38420	4
3O	ath01212	Fatty acid metabolism	4/110	70/5137	0.0621735	0.364292	AT1G24470/AT4G29010/AT5G48880/AT4G13180	4
3O	ath00480	Glutathione metabolism	5/110	103/5137	0.0690114	0.364292	AT1G07890/AT1G78370/AT2G30860/AT5G41670/AT1G44790	5
3O	ath04626	Plant-pathogen interaction	8/110	204/5137	0.0699195	0.364292	AT1G07720/AT2G04030/AT2G04880/AT3G43810/AT4G24190/AT5G51060/AT5G56010/AT5G56030	8
3O	ath00670	One carbon pool by folate	2/110	21/5137	0.0732734	0.364292	AT3G59970/AT1G31220	2
3O	ath00071	Fatty acid degradation	3/110	47/5137	0.0786211	0.364292	AT4G29010/AT5G43940/AT5G48880	3
3O	ath04070	Phosphatidylinositol signaling system	4/110	77/5137	0.082094	0.364292	AT1G31190/AT3G43810/AT3G56960/AT4G26770	4
3O	ath01040	Biosynthesis of unsaturated fatty acids	2/110	25/5137	0.099123	0.413984	AT1G24470/AT5G48880	2
3O	ath03060	Protein export	3/110	54/5137	0.108277	0.427092	AT5G28540/AT5G42020/AT5G62050	3
3O	ath04144	Endocytosis	6/110	158/5137	0.121929	0.45563	AT1G70490/AT2G47170/AT3G56960/AT5G49910/AT1G08270/AT3G09440	6
3R	ath00195	Photosynthesis	18/78	77/5137	1.90616e-17	1.02933e-15	AT1G03130/AT1G06680/AT1G08380/AT1G30380/AT1G31330/AT1G52230/AT1G55670/AT1G67740/AT1G79040/AT2G20260/AT2G30570/AT3G16140/AT3G50820/AT4G02770/AT4G05180/AT4G12800/AT4G28750/AT5G66570	18
3R	ath00196	Photosynthesis - antenna proteins	11/78	22/5137	2.94953e-15	7.96374e-14	AT1G15820/AT1G29910/AT1G29930/AT1G61520/AT2G34430/AT3G47470/AT3G54890/AT3G61470/AT4G10340/AT5G01530/AT5G54270	11
3R	ath00062	Fatty acid elongation	4/78	36/5137	0.00200412	0.0360741	AT3G10280/AT3G52160/AT5G43760/AT5G47350	4
3R	ath00860	Porphyrin metabolism	4/78	53/5137	0.00820279	0.110738	AT3G09150/AT4G01690/AT4G37000/AT5G45930	4
3R	ath04712	Circadian rhythm - plant	3/78	39/5137	0.0207983	0.224621	AT2G18790/AT5G02810/AT5G62430	3
3Y	ath00400	Phenylalanine, tyrosine and tryptophan biosynthesis	4/53	56/5137	0.00249534	0.152215	AT2G04400/AT3G44720/AT1G15710/AT5G66120	4
3Y	ath00330	Arginine and proline metabolism	3/53	54/5137	0.0177649	0.408985	AT1G70310/AT3G48000/AT4G08870	3
3Y	ath00380	Tryptophan metabolism	3/53	64/5137	0.0277724	0.408985	AT3G48000/AT4G31500/AT4G39950	3
3Y	ath00966	Glucosinolate biosynthesis	2/53	26/5137	0.028983	0.408985	AT4G31500/AT4G39950	2
3Y	ath01230	Biosynthesis of amino acids	6/53	244/5137	0.0382865	0.408985	AT1G17290/AT2G04400/AT3G44720/AT4G08870/AT1G15710/AT5G66120	6
3Y	ath01210	2-Oxocarboxylic acid metabolism	3/53	74/5137	0.0402281	0.408985	AT1G17290/AT4G31500/AT4G39950	3
3Y	ath00220	Arginine biosynthesis	2/53	36/5137	0.0526424	0.458741	AT1G17290/AT4G08870	2
4D	ath00670	One carbon pool by folate	1/23	21/5137	0.0596749	0.347856	AT1G66520	1
4D	ath00196	Photosynthesis - antenna proteins	1/23	22/5137	0.0624319	0.347856	AT2G34420	1
4D	ath04712	Circadian rhythm - plant	1/23	39/5137	0.108162	0.347856	AT1G22770	1
4D	ath03410	Base excision repair	1/23	42/5137	0.116013	0.347856	AT1G80850	1
4D	ath00860	Porphyrin metabolism	1/23	53/5137	0.14425	0.347856	AT4G27440	1
4D	ath03050	Proteasome	1/23	61/5137	0.164255	0.347856	AT1G53750	1
4D	ath00561	Glycerolipid metabolism	1/23	66/5137	0.176535	0.347856	AT1G80460	1
4D	ath04070	Phosphatidylinositol signaling system	1/23	77/5137	0.202962	0.347856	AT3G08510	1
4D	ath04075	Plant hormone signal transduction	2/23	291/5137	0.207329	0.347856	AT2G25490/AT5G18060	2
4D	ath00562	Inositol phosphate metabolism	1/23	79/5137	0.207681	0.347856	AT3G08510	1
4D	ath04145	Phagosome	1/23	83/5137	0.217041	0.347856	AT1G20010	1
4D	ath00970	Aminoacyl-tRNA biosynthesis	1/23	94/5137	0.242251	0.347856	AT1G66520	1
4D	ath03008	Ribosome biogenesis in eukaryotes	1/23	98/5137	0.251229	0.347856	AT3G41768	1
4D	ath03010	Ribosome	2/23	361/5137	0.284715	0.357568	AT4G17560/AT3G41768	2
4D	ath00940	Phenylpropanoid biosynthesis	1/23	128/5137	0.315466	0.357568	AT5G17820	1
4D	ath00520	Amino sugar and nucleotide sugar metabolism	1/23	133/5137	0.325659	0.357568	AT3G61130	1
4D	ath04016	MAPK signaling pathway - plant	1/23	139/5137	0.337703	0.357568	AT2G25490	1
4D	ath04626	Plant-pathogen interaction	1/23	204/5137	0.455929	0.455929	AT1G80460	1
4I	ath03010	Ribosome	8/37	361/5137	0.00348984	0.143084	AT1G75350/AT1G79850/AT2G33450/AT3G15190/AT3G25920/AT3G63490/AT5G30510/AT3G20230	8
4I	ath00740	Riboflavin metabolism	2/37	20/5137	0.00883997	0.181219	AT4G20960/AT2G20690	2
4I	ath03050	Proteasome	2/37	61/5137	0.0708631	0.482084	AT5G58290/AT2G32730	2
4I	ath00710	Carbon fixation in photosynthetic organisms	2/37	69/5137	0.0876842	0.482084	AT3G12780/AT3G55440	2
4I	ath01240	Biosynthesis of cofactors	4/37	236/5137	0.087814	0.482084	AT1G03475/AT4G20960/AT5G63310/AT2G20690	4
4I	ath00260	Glycine, serine and threonine metabolism	2/37	70/5137	0.0898655	0.482084	AT2G35370/AT4G29840	2
4I	ath01230	Biosynthesis of amino acids	4/37	244/5137	0.0964618	0.482084	AT3G12780/AT3G55440/AT3G58750/AT4G29840	4
4I	ath00750	Vitamin B6 metabolism	1/37	15/5137	0.102892	0.482084	AT4G29840	1
4I	ath00630	Glyoxylate and dicarboxylate metabolism	2/37	78/5137	0.107876	0.482084	AT2G35370/AT3G58750	2
4I	ath00230	Purine metabolism	2/37	87/5137	0.129184	0.482084	AT5G63310/AT2G35040	2
4I	ath01200	Carbon metabolism	4/37	273/5137	0.131039	0.482084	AT2G35370/AT3G12780/AT3G55440/AT3G58750	4
4I	ath00670	One carbon pool by folate	1/37	21/5137	0.141098	0.482084	AT2G35040	1
4J	ath04626	Plant-pathogen interaction	6/43	204/5137	0.00650355	0.232331	AT1G66410/AT3G10660/AT4G39090/AT5G46330/AT5G53130/AT4G16190	6
4J	ath02010	ABC transporters	3/43	68/5137	0.0187718	0.232331	AT1G59870/AT3G62150/AT5G52860	3
4J	ath04016	MAPK signaling pathway - plant	4/43	139/5137	0.0280219	0.232331	AT1G66410/AT3G18690/AT4G01026/AT5G46330	4
4J	ath00908	Zeatin biosynthesis	2/43	32/5137	0.0289646	0.232331	AT1G22360/AT1G22380	2
4J	ath04145	Phagosome	3/43	83/5137	0.0315723	0.232331	AT4G33240/AT5G19770/AT5G19780	3
4J	ath00770	Pantothenate and CoA biosynthesis	2/43	34/5137	0.0324182	0.232331	AT3G18030/AT3G61530	2
4J	ath00071	Fatty acid degradation	2/43	47/5137	0.0583639	0.358521	AT4G14430/AT1G64710	2
4J	ath00400	Phenylalanine, tyrosine and tryptophan biosynthesis	2/43	56/5137	0.0793492	0.385523	AT1G25220/AT5G05730	2
4J	ath00531	Glycosaminoglycan degradation	1/43	10/5137	0.0806908	0.385523	AT3G52840	1
4J	ath01240	Biosynthesis of cofactors	4/43	236/5137	0.1333	0.464718	AT2G29630/AT3G18030/AT3G61530/AT4G33670	4
4J	ath04070	Phosphatidylinositol signaling system	2/43	77/5137	0.135321	0.464718	AT1G66410/AT4G33240	2
4J	ath00511	Other glycan degradation	1/43	19/5137	0.14785	0.464718	AT3G52840	1
4J	ath00590	Arachidonic acid metabolism	1/43	20/5137	0.15501	0.464718	AT4G31870	1
4J	ath00650	Butanoate metabolism	1/43	20/5137	0.15501	0.464718	AT3G22200	1
4J	ath00730	Thiamine metabolism	1/43	21/5137	0.162111	0.464718	AT2G29630	1
6F	ath03018	RNA degradation	3/23	113/5137	0.00252381	0.0378572	AT1G07705/AT3G25440/AT5G13570	3
6F	ath00514	Other types of O-glycan biosynthesis	1/23	13/5137	0.032441	0.117709	AT2G25260	1
6F	ath00261	Monobactam biosynthesis	1/23	14/5137	0.0348958	0.117709	AT1G19920	1
6F	ath00450	Selenocompound metabolism	1/23	18/5137	0.0446575	0.117709	AT1G19920	1
6F	ath04016	MAPK signaling pathway - plant	2/23	139/5137	0.0466496	0.117709	AT3G12500/AT4G01370	2
6F	ath00760	Nicotinate and nicotinamide metabolism	1/23	19/5137	0.0470836	0.117709	AT3G62040	1
6F	ath00920	Sulfur metabolism	1/23	42/5137	0.10134	0.194311	AT1G19920	1
6F	ath00910	Nitrogen metabolism	1/23	43/5137	0.103632	0.194311	AT5G14570	1
6F	ath02010	ABC transporters	1/23	68/5137	0.159231	0.265385	AT2G39350	1
6F	ath00230	Purine metabolism	1/23	87/5137	0.199337	0.299005	AT1G19920	1
6F	ath00520	Amino sugar and nucleotide sugar metabolism	1/23	133/5137	0.289237	0.394414	AT3G12500	1
6F	ath04144	Endocytosis	1/23	158/5137	0.334093	0.417616	AT5G61980	1
6F	ath04626	Plant-pathogen interaction	1/23	204/5137	0.409871	0.472928	AT4G01370	1
6G	ath02010	ABC transporters	3/23	68/5137	0.00765154	0.306062	AT1G15520/AT1G31770/AT3G55090	3
6G	ath00910	Nitrogen metabolism	2/31	43/5137	0.0272973	0.373808	AT1G70410/AT1G77760	2
6G	ath00250	Alanine, aspartate and glutamate metabolism	2/31	51/5137	0.0374142	0.373808	AT1G62800/AT5G17330	2
6G	ath00400	Phenylalanine, tyrosine and tryptophan biosynthesis	2/31	56/5137	0.0443608	0.373808	AT1G08250/AT1G62800	2
6G	ath00710	Carbon fixation in photosynthetic organisms	2/31	69/5137	0.0644098	0.373808	AT1G62800/AT1G79530	2
6G	ath00430	Taurine and hypotaurine metabolism	1/23	11/5137	0.0644749	0.373808	AT5G17330	1
6G	ath04120	Ubiquitin mediated proteolysis	3/23	155/5137	0.0654163	0.373808	AT1G14400/AT2G46030/AT5G37890	3
6G	ath00650	Butanoate metabolism	1/23	20/5137	0.114217	0.416395	AT5G17330	1
6G	ath00740	Riboflavin metabolism	1/23	20/5137	0.114217	0.416395	AT5G59750	1
6G	ath03008	Ribosome biogenesis in eukaryotes	2/31	98/5137	0.117339	0.416395	AT3G51270/AT2G46230	2
6G	ath00904	Diterpenoid biosynthesis	1/23	21/5137	0.119584	0.416395	AT1G15550	1
6G	ath00950	Isoquinoline alkaloid biosynthesis	1/23	22/5137	0.124919	0.416395	AT1G62800	1
6G	ath00790	Folate biosynthesis	1/23	30/5137	0.166485	0.423755	AT5G59750	1
6G	ath01230	Biosynthesis of amino acids	3/23	244/5137	0.180537	0.423755	AT1G08250/AT1G62800/AT1G79530	3
6G	ath00360	Phenylalanine metabolism	1/23	33/5137	0.181575	0.423755	AT1G62800	1
6G	ath00520	Amino sugar and nucleotide sugar metabolism	2/31	133/5137	0.190936	0.423755	AT3G08900/AT5G09730	2
6G	ath00220	Arginine biosynthesis	1/23	36/5137	0.1964	0.423755	AT1G62800	1
6G	ath00960	Tropane, piperidine and pyridine alkaloid biosynthesis	1/23	36/5137	0.1964	0.423755	AT1G62800	1
6G	ath00073	Cutin, suberine and wax biosynthesis	1/23	37/5137	0.201284	0.423755	AT5G22500	1
6G	ath00350	Tyrosine metabolism	1/23	41/5137	0.220533	0.441065	AT1G62800	1
6G	ath00510	N-Glycan biosynthesis	1/23	46/5137	0.243963	0.448066	AT3G01620	1
6G	ath00410	beta-Alanine metabolism	1/23	47/5137	0.248567	0.448066	AT5G17330	1
6G	ath03020	RNA polymerase	1/23	52/5137	0.271181	0.448066	AT3G52090	1
6G	ath00860	Porphyrin metabolism	1/23	53/5137	0.275624	0.448066	AT1G08520	1
6G	ath00330	Arginine and proline metabolism	1/23	54/5137	0.280041	0.448066	AT1G62800	1
6G	ath03440	Homologous recombination	1/23	60/5137	0.306001	0.47077	AT2G16390	1
11J	ath04146	Peroxisome	8/113	88/5137	0.00063575	0.0328223	AT3G07560/AT3G14420/AT3G51840/AT4G25100/AT4G35090/AT5G17550/AT5G56290/AT1G52870	8
11J	ath01200	Carbon metabolism	15/113	273/5137	0.000841598	0.0328223	AT1G23310/AT1G32060/AT1G55920/AT2G21330/AT2G26080/AT2G38040/AT3G14420/AT3G16950/AT3G26650/AT3G51840/AT3G61440/AT4G35090/AT4G37560/AT5G52920/AT4G16155	15
11J	ath00630	Glyoxylate and dicarboxylate metabolism	7/113	78/5137	0.00150768	0.0391997	AT1G23310/AT2G26080/AT3G14420/AT3G16950/AT4G35090/AT4G37560/AT4G16155	7
11J	ath00860	Porphyrin metabolism	5/113	53/5137	0.00583526	0.113788	AT1G44446/AT1G58290/AT4G16690/AT4G25080/AT1G74470	5
11J	ath00640	Propanoate metabolism	4/113	41/5137	0.0120176	0.173178	AT2G38040/AT3G16950/AT3G51840/AT4G16155	4
11J	ath00909	Sesquiterpenoid and triterpenoid biosynthesis	3/113	23/5137	0.0133214	0.173178	AT4G13280/AT4G37760/AT5G24150	3
11J	ath00603	Glycosphingolipid biosynthesis - globo and isoglobo series	2/113	11/5137	0.0231726	0.25821	AT1G65590/AT3G56310	2
11J	ath00062	Fatty acid elongation	3/113	36/5137	0.0437473	0.346413	AT1G68530/AT2G15090/AT2G26250	3
11J	ath00100	Steroid biosynthesis	3/113	36/5137	0.0437473	0.346413	AT1G11680/AT4G37760/AT5G24150	3
11J	ath00900	Terpenoid backbone biosynthesis	4/113	61/5137	0.0444119	0.346413	AT3G02410/AT4G34350/AT1G74470/AT1G31910	4
11J	ath04712	Circadian rhythm - plant	3/113	39/5137	0.0534291	0.378861	AT1G01060/AT2G46830/AT5G23730	3
11J	ath00710	Carbon fixation in photosynthetic organisms	4/113	69/5137	0.0645028	0.403802	AT1G23310/AT1G32060/AT2G21330/AT3G26650	4
11J	ath00260	Glycine, serine and threonine metabolism	4/113	70/5137	0.0673003	0.403802	AT1G23310/AT2G26080/AT3G16950/AT4G16155	4
11L	ath00670	One carbon pool by folate	1/23	21/5137	0.044102	0.280428	AT1G50480	1
11L	ath01040	Biosynthesis of unsaturated fatty acids	1/23	25/5137	0.0522991	0.280428	AT5G16230	1
11L	ath04712	Circadian rhythm - plant	1/23	39/5137	0.0804882	0.280428	AT5G15840	1
11L	ath00061	Fatty acid biosynthesis	1/23	43/5137	0.088401	0.280428	AT5G16230	1
11L	ath01200	Carbon metabolism	2/23	273/5137	0.112804	0.280428	AT1G50480/AT1G64190	2
11L	ath00030	Pentose phosphate pathway	1/23	58/5137	0.117526	0.280428	AT1G64190	1
11L	ath00900	Terpenoid backbone biosynthesis	1/23	61/5137	0.123248	0.280428	AT4G38460	1
11L	ath01212	Fatty acid metabolism	1/23	70/5137	0.140214	0.280428	AT5G16230	1
11L	ath00480	Glutathione metabolism	1/23	103/5137	0.199899	0.355376	AT1G64190	1
11L	ath03015	mRNA surveillance pathway	1/23	119/5137	0.227459	0.363934	AT5G47620	1
11L	ath04016	MAPK signaling pathway - plant	1/23	139/5137	0.260694	0.379192	AT1G05100	1
11L	ath04120	Ubiquitin mediated proteolysis	1/23	155/5137	0.286341	0.381788	AT3G09790	1
11L	ath00500	Starch and sucrose metabolism	1/23	171/5137	0.311176	0.382986	AT4G17770	1
11L	ath01240	Biosynthesis of cofactors	1/23	236/5137	0.404198	0.46194	AT1G50480	1
11O	ath00280	Valine, leucine and isoleucine degradation	9/214	52/5137	0.000246175	0.0219095	AT1G03090/AT1G10070/AT1G54100/AT2G14170/AT2G38400/AT3G13450/AT3G45300/AT4G34030/AT1G21400	9
11O	ath00908	Zeatin biosynthesis	6/214	32/5137	0.00177773	0.0622577	AT1G22370/AT1G22400/AT1G68460/AT1G78270/AT5G05860/AT2G36780	6
11O	ath00360	Phenylalanine metabolism	6/214	33/5137	0.00209857	0.0622577	AT1G06570/AT1G08980/AT1G31710/AT1G62810/AT2G42490/AT5G53970	6
11O	ath00350	Tyrosine metabolism	6/214	41/5137	0.00645803	0.106673	AT1G06570/AT1G31710/AT1G62810/AT2G42490/AT5G53970/AT5G54080	6
11O	ath00260	Glycine, serine and threonine metabolism	8/214	70/5137	0.00811849	0.106673	AT1G08630/AT1G31710/AT1G54100/AT1G62810/AT1G80380/AT2G38400/AT2G42490/AT2G24580	8
11O	ath00910	Nitrogen metabolism	6/214	43/5137	0.00817251	0.106673	AT1G37130/AT1G58180/AT3G44300/AT5G07440/AT5G14740/AT5G18170	6
11O	ath00310	Lysine degradation	5/214	31/5137	0.00839001	0.106673	AT1G54100/AT2G35160/AT3G03750/AT4G33150/AT2G24580	5
11O	ath00950	Isoquinoline alkaloid biosynthesis	4/214	22/5137	0.0118605	0.131948	AT1G31710/AT1G62810/AT2G42490/AT5G53970	4
11O	ath00100	Steroid biosynthesis	5/214	36/5137	0.0157372	0.155623	AT1G20330/AT1G76090/AT2G34500/AT3G57140/AT5G13710	5
11O	ath04075	Plant hormone signal transduction	20/214	291/5137	0.0177648	0.158107	AT1G28130/AT1G64280/AT1G75080/AT2G01570/AT2G27050/AT2G40330/AT2G41370/AT3G19290/AT3G23030/AT3G50500/AT3G59060/AT4G17870/AT4G24210/AT4G36780/AT5G01240/AT5G05440/AT5G25350/AT5G42750/AT5G53160/AT5G57560	20
11O	ath04712	Circadian rhythm - plant	5/214	39/5137	0.0217403	0.175899	AT1G09570/AT2G23070/AT5G11260/AT5G52250/AT5G67380	5
11O	ath03040	Spliceosome	14/214	192/5137	0.028421	0.210789	AT1G02840/AT1G20920/AT1G27650/AT1G60200/AT2G30260/AT2G37340/AT5G13010/AT5G37370/AT5G42820/AT5G52040/AT3G05760/AT4G21660/AT5G64270/AT5G10800	14
11O	ath00040	Pentose and glucuronate interconversions	9/214	108/5137	0.0351758	0.240819	AT2G45220/AT3G54920/AT5G49650/AT5G51970/AT2G43890/AT3G06830/AT3G10720/AT5G04310/AT5G57655	9
11O	ath00410	beta-Alanine metabolism	5/214	47/5137	0.0444032	0.267494	AT1G31710/AT1G54100/AT1G62810/AT2G14170/AT2G42490	5
11O	ath00053	Ascorbate and aldarate metabolism	6/214	63/5137	0.0460032	0.267494	AT1G19550/AT1G54100/AT2G19800/AT2G45310/AT5G28840/AT5G21100	6
11O	ath00620	Pyruvate metabolism	8/214	97/5137	0.0480888	0.267494	AT1G54100/AT1G59900/AT1G79750/AT3G22960/AT4G15530/AT4G37870/AT5G03860/AT2G34590	8
11O	ath00960	Tropane, piperidine and pyridine alkaloid biosynthesis	4/214	36/5137	0.0609134	0.318899	AT1G31710/AT1G62810/AT2G42490/AT5G53970	4
11O	ath00130	Ubiquinone and other terpenoid-quinone biosynthesis	4/214	39/5137	0.0773454	0.36259	AT1G06570/AT3G21240/AT5G53970/AT5G58800	4
11O	ath03022	Basal transcription factors	5/214	55/5137	0.0774068	0.36259	AT1G54360/AT3G13445/AT3G19040/AT4G20330/AT3G02160	5
11Oa	ath00280	Valine, leucine and isoleucine degradation	9/110	52/5137	1.16169e-06	9.40966e-05	AT1G03090/AT1G10070/AT1G54100/AT2G14170/AT2G38400/AT3G13450/AT3G45300/AT4G34030/AT1G21400	9
11Oa	ath00100	Steroid biosynthesis	5/110	36/5137	0.000912565	0.0369589	AT1G20330/AT1G76090/AT2G34500/AT3G57140/AT5G13710	5
11Oa	ath00908	Zeatin biosynthesis	4/110	32/5137	0.00450922	0.121749	AT1G22370/AT1G22400/AT1G68460/AT2G36780	4
11Oa	ath00910	Nitrogen metabolism	4/110	43/5137	0.0129303	0.261839	AT1G58180/AT3G44300/AT5G07440/AT5G18170	4
11Oa	ath00260	Glycine, serine and threonine metabolism	5/110	70/5137	0.0165027	0.267344	AT1G08630/AT1G54100/AT1G62810/AT1G80380/AT2G38400	5
11Oa	ath00250	Alanine, aspartate and glutamate metabolism	4/110	51/5137	0.0229956	0.310441	AT2G38400/AT3G47340/AT5G07440/AT5G18170	4
11Oa	ath00310	Lysine degradation	3/110	31/5137	0.0277956	0.321634	AT1G54100/AT2G35160/AT4G33150	3
11Oa	ath00053	Ascorbate and aldarate metabolism	4/110	63/5137	0.0451769	0.412862	AT1G19550/AT1G54100/AT2G19800/AT5G21100	4
11Oa	ath04075	Plant hormone signal transduction	11/110	291/5137	0.0458736	0.412862	AT1G75080/AT2G01570/AT2G27050/AT2G40330/AT3G50500/AT3G59060/AT4G17870/AT4G24210/AT5G01240/AT5G25350/AT5G57560	11
11Oa	ath00620	Pyruvate metabolism	5/110	97/5137	0.0560847	0.416735	AT1G54100/AT1G59900/AT4G15530/AT4G37870/AT5G03860	5
11Oa	ath00640	Propanoate metabolism	3/110	41/5137	0.0565937	0.416735	AT2G14170/AT3G13450/AT1G21400	3
11Oa	ath04016	MAPK signaling pathway - plant	6/110	139/5137	0.0766281	0.468332	AT2G27050/AT2G40330/AT3G50500/AT4G01250/AT4G17870/AT5G25350	6
11Oa	ath00410	beta-Alanine metabolism	3/110	47/5137	0.0786211	0.468332	AT1G54100/AT1G62810/AT2G14170	3
11Oa	ath00040	Pentose and glucuronate interconversions	5/110	108/5137	0.0809463	0.468332	AT2G45220/AT3G54920/AT5G51970/AT5G04310/AT5G57655	5
11Ob	ath03040	Spliceosome	10/94	192/5137	0.00247253	0.0937455	AT1G02840/AT1G20920/AT1G27650/AT1G60200/AT2G37340/AT5G13010/AT5G42820/AT3G05760/AT4G21660/AT5G64270	10
11Ob	ath00360	Phenylalanine metabolism	4/94	33/5137	0.00286592	0.0937455	AT1G06570/AT1G31710/AT2G42490/AT5G53970	4
11Ob	ath04712	Circadian rhythm - plant	4/94	39/5137	0.00529913	0.0937455	AT1G09570/AT5G11260/AT5G52250/AT5G67380	4
11Ob	ath00350	Tyrosine metabolism	4/94	41/5137	0.00634572	0.0937455	AT1G06570/AT1G31710/AT2G42490/AT5G53970	4
11Ob	ath00950	Isoquinoline alkaloid biosynthesis	3/94	22/5137	0.00710193	0.0937455	AT1G31710/AT2G42490/AT5G53970	3
11Ob	ath00960	Tropane, piperidine and pyridine alkaloid biosynthesis	3/94	36/5137	0.0274047	0.301451	AT1G31710/AT2G42490/AT5G53970	3
11Ob	ath00130	Ubiquinone and other terpenoid-quinone biosynthesis	3/94	39/5137	0.0337338	0.318061	AT1G06570/AT3G21240/AT5G53970	3
11Ob	ath00511	Other glycan degradation	2/94	19/5137	0.0462966	0.381947	AT5G05460/AT1G33700	2
11Ob	ath04120	Ubiquitin mediated proteolysis	6/94	155/5137	0.0635678	0.466164	AT1G64230/AT2G02760/AT5G03240/AT5G05080/AT5G05560/AT5G52250	6
11P	ath03040	Spliceosome	4/23	192/5137	0.00471453	0.10372	AT2G41500/AT3G01540/AT5G59950/AT1G14650	4
11P	ath00940	Phenylpropanoid biosynthesis	3/23	128/5137	0.0109358	0.120294	AT5G64120/AT5G64100/AT5G64110	3
11P	ath03013	Nucleocytoplasmic transport	2/23	103/5137	0.054558	0.353093	AT1G09270/AT5G59950	2
11P	ath00565	Ether lipid metabolism	1/23	26/5137	0.0920618	0.353093	AT3G16785	1
11P	ath00600	Sphingolipid metabolism	1/23	32/5137	0.112136	0.353093	AT5G23670	1
11P	ath00640	Propanoate metabolism	1/23	41/5137	0.14146	0.353093	AT5G35360	1
11P	ath04136	Autophagy - other	1/23	41/5137	0.14146	0.353093	AT2G44140	1
11P	ath00061	Fatty acid biosynthesis	1/23	43/5137	0.14785	0.353093	AT5G35360	1
11P	ath03030	DNA replication	1/23	44/5137	0.151029	0.353093	AT5G46280	1
11P	ath00071	Fatty acid degradation	1/23	47/5137	0.160497	0.353093	AT4G14440	1
11P	ath00030	Pentose phosphate pathway	1/23	58/5137	0.194364	0.372851	AT1G13700	1
11P	ath03050	Proteasome	1/23	61/5137	0.203373	0.372851	AT1G53780	1
11P	ath01212	Fatty acid metabolism	1/23	70/5137	0.229832	0.388947	AT5G35360	1
11P	ath01200	Carbon metabolism	2/23	273/5137	0.2678	0.390989	AT1G13700/AT5G35360	2
11P	ath00620	Pyruvate metabolism	1/23	97/5137	0.304304	0.390989	AT5G35360	1
11P	ath03008	Ribosome biogenesis in eukaryotes	1/23	98/5137	0.306927	0.390989	AT1G43860	1
11P	ath00564	Glycerophospholipid metabolism	1/23	99/5137	0.30954	0.390989	AT3G16785	1
11P	ath00480	Glutathione metabolism	1/23	103/5137	0.3199	0.390989	AT1G02930	1
11P	ath03015	mRNA surveillance pathway	1/23	119/5137	0.359886	0.416711	AT5G59950	1
11P	ath04144	Endocytosis	1/23	158/5137	0.448229	0.493052	AT3G16785	1
11X	ath00190	Oxidative phosphorylation	6/37	170/5137	0.00119106	0.0260844	AT5G08530/AT5G37510/AT5G08670/AT3G03100/AT3G42050/AT5G11770	6
11X	ath00710	Carbon fixation in photosynthetic organisms	4/37	69/5137	0.00140997	0.0260844	AT1G42970/AT1G67090/AT3G55800/AT5G61410	4
11X	ath00630	Glyoxylate and dicarboxylate metabolism	4/37	78/5137	0.00222141	0.0266647	AT1G67090/AT1G68010/AT5G35630/AT5G36700	4
11X	ath01200	Carbon metabolism	7/37	273/5137	0.00288267	0.0266647	AT1G24180/AT1G42970/AT1G67090/AT1G68010/AT3G55800/AT5G36700/AT5G61410	7
