# Supplementary material for: Systematic characterization of photoperiodic gene expression patterns reveals diverse seasonal transcriptional systems in Arabidopsis
Source: PLoS Biol. 2023 Sep 12;21(9):e3002283. doi: 10.1371/journal.pbio.3002283 (PMC10497145; doi:10.1371/journal.pbio.3002283)
Supplement: S7 Data — (XLSX) [file pbio.3002283.s019.xlsx]

## Sheet: DatasetS7
Cluster	Description	Gene Ratio (up- or down-regulated genes / genes in the cluster that is also DE in the mutant vs wild-type comparison)	Backgroud ratio (up- or down-regulated genes / genes DE in both co or pifq mutnat and this study)	geneID	Gene Count	p-value	Adjusted p-value (Benjamini-Hochberg correction)
11O	upregulated in co mutant (Gnesutta et al, 2017)	'368/471	'947/2339	AT1G01620/AT1G02640/AT1G03090/AT1G03870/AT1G04300/AT1G05020/AT1G06400/AT1G06570/AT1G06800/AT1G07240/AT1G08930/AT1G08980/AT1G09570/AT1G09940/AT1G10070/AT1G11260/AT1G12780/AT1G13110/AT1G13450/AT1G14740/AT1G15040/AT1G15670/AT1G15910/AT1G20330/AT1G22400/AT1G22890/AT1G23870/AT1G25560/AT1G27650/AT1G28130/AT1G28330/AT1G30720/AT1G30730/AT1G30820/AT1G34370/AT1G35140/AT1G35580/AT1G35670/AT1G53210/AT1G54100…	368	6.79e-78	4.89e-76
03M	downregulated in co mutant (Gnesutta et al, 2017)	'126/188	'841/2339	AT1G02820/AT1G06040/AT1G07180/AT1G10370/AT1G10960/AT1G13440/AT1G16410/AT1G16730/AT1G19670/AT1G23740/AT1G32640/AT1G34000/AT1G44575/AT1G48030/AT1G48100/AT1G48850/AT1G50250/AT1G51680/AT1G55910/AT1G62180/AT1G62380/AT1G64780/AT1G64970/AT1G69530/AT1G73870/AT1G76080/AT1G78580/AT1G79920/AT1G80760/AT2G04039/AT2G05100/AT2G22000/AT2G22990/AT2G28550/AT2G29090/AT2G29450/AT2G36880/AT2G37040/AT2G38540/AT2G40610…	126	1.66e-19	1.19e-17
03O	downregulated in co mutant (Gnesutta et al, 2017)	'97/141	'841/2339	AT1G07790/AT1G08650/AT1G10500/AT1G16400/AT1G24100/AT1G26770/AT1G27370/AT1G27950/AT1G30530/AT1G45474/AT1G51060/AT1G54350/AT1G56430/AT1G68660/AT1G73600/AT1G74090/AT1G78370/AT1G78570/AT1G79810/AT1G80910/AT2G04842/AT2G24820/AT2G30860/AT2G32480/AT2G41680/AT2G43100/AT3G02580/AT3G02730/AT3G04870/AT3G05030/AT3G09650/AT3G10150/AT3G13470/AT3G17930/AT3G19710/AT3G23810/AT3G24500/AT3G25717/AT3G29030/AT3G52740…	97	2.94e-16	2.12e-14
03R	upregulated in pifq mutant (Pfeiffer et al, 2014)	'74/159	'654/2339	AT1G03130/AT1G06680/AT1G08380/AT1G15820/AT1G21130/AT1G25390/AT1G29910/AT1G29930/AT1G30380/AT1G31330/AT1G52230/AT1G54780/AT1G55670/AT1G61520/AT1G64900/AT1G67740/AT1G74670/AT1G74730/AT1G75690/AT1G79040/AT2G06520/AT2G20260/AT2G30570/AT2G30950/AT2G34430/AT2G42200/AT2G43010/AT2G45570/AT3G16000/AT3G16140/AT3G19480/AT3G21055/AT3G46780/AT3G47470/AT3G50820/AT3G52430/AT3G52540/AT3G54890/AT3G61470/AT4G02770…	74	1.77e-07	1.28e-05
04J	upregulated in co mutant (Gnesutta et al, 2017)	'66/110	'947/2339	AT1G01470/AT1G13260/AT1G20840/AT1G22360/AT1G22380/AT1G22530/AT1G59870/AT1G72180/AT1G73030/AT1G75380/AT2G15880/AT2G15890/AT2G33830/AT2G36400/AT3G02040/AT3G02550/AT3G12700/AT3G14310/AT3G14840/AT3G18930/AT3G26740/AT3G50950/AT3G52840/AT3G62150/AT4G02130/AT4G12080/AT4G13510/AT4G15610/AT4G18170/AT4G18197/AT4G25990/AT4G28490/AT4G32800/AT4G33300/AT4G33980/AT4G36670/AT4G39090/AT5G02160/AT5G06870/AT5G07580…	66	1.85e-05	0.00133023
03N	downregulated in co mutant (Gnesutta et al, 2017)	'59/107	'841/2339	AT1G06460/AT1G07050/AT1G08000/AT1G14030/AT1G14150/AT1G16880/AT1G17100/AT1G20020/AT1G26210/AT1G31580/AT1G31800/AT1G43670/AT1G60990/AT1G64950/AT1G68590/AT1G70760/AT2G01290/AT2G16365/AT2G20890/AT2G25450/AT2G30390/AT2G31040/AT3G02020/AT3G04550/AT3G04790/AT3G09270/AT3G16250/AT3G18080/AT3G18290/AT3G46970/AT3G54600/AT3G63160/AT4G01940/AT4G04330/AT4G11600/AT4G15490/AT4G21210/AT4G27560/AT4G39960/AT5G18660…	59	2.66e-05	0.00191329
11J	downregulated in co mutant (Gnesutta et al, 2017)	'92/194	'841/2339	AT1G01060/AT1G07010/AT1G12820/AT1G15290/AT1G16720/AT1G32060/AT1G32900/AT1G44446/AT1G55920/AT1G58602/AT1G62750/AT1G68530/AT1G72770/AT1G78290/AT2G21330/AT2G26080/AT2G29650/AT2G30520/AT2G31380/AT2G38210/AT2G38230/AT2G39730/AT2G45960/AT2G46830/AT3G02380/AT3G03450/AT3G05840/AT3G08730/AT3G11110/AT3G14420/AT3G15353/AT3G18490/AT3G24170/AT3G24430/AT3G27850/AT3G48310/AT3G53420/AT3G54660/AT3G63520/AT4G00050…	92	0.000406504	0.0292683
06G	downregulated in pifq mutant (Pfeiffer et al, 2014)	'11/38	'251/2339	AT1G15550/AT1G34040/AT2G36100/AT3G50890/AT3G63470/AT4G12050/AT5G07010/AT5G10430/AT5G15830/AT5G19600/AT4G35720	11	0.00149332	0.107519
06F	downregulated in pifq mutant (Pfeiffer et al, 2014)	'10/34	'251/2339	AT1G01750/AT1G07705/AT1G08990/AT1G76880/AT3G16180/AT3G16390/AT4G19120/AT2G34910/AT1G71528/AT4G29700	10	0.002144	0.154368
02C	downregulated in co mutant (Gnesutta et al, 2017)	'30/54	'841/2339	AT1G04530/AT1G35560/AT1G74310/AT2G16500/AT2G21970/AT2G31670/AT2G33770/AT2G35660/AT2G36830/AT2G46450/AT3G01180/AT3G53260/AT4G01070/AT4G03260/AT4G04840/AT4G13020/AT4G17550/AT5G55630/AT5G58770/AT1G65870/AT1G69730/AT2G27420/AT2G31560/AT2G42690/AT3G01060/AT3G02760/AT3G51950/AT5G28750/AT5G42760/AT2G46735	30	0.00230128	0.165692
02C	downregulated in pifq mutant (Pfeiffer et al, 2014)	'8/54	'251/2339	AT1G69295/AT2G32320/AT1G10530/AT1G67590/AT2G27420/AT2G30230/AT3G15350/AT3G48240	8	0.216731	1
02C	upregulated in pifq mutant (Pfeiffer et al, 2014)	'10/54	'654/2339	AT2G46450/AT3G07410/AT3G14930/AT3G53260/AT4G04840/AT5G12050/AT5G47910/AT1G18980/AT2G42690/AT4G25900	10	0.961797	1
02C	upregulated in co mutant (Gnesutta et al, 2017)	'13/54	'947/2339	AT1G21920/AT1G68725/AT2G19620/AT2G23130/AT3G62860/AT4G17950/AT5G01620/AT5G12050/AT5G15350/AT5G47910/AT1G32190/AT3G23080/AT5G24890	13	0.996614	1
03G	downregulated in co mutant (Gnesutta et al, 2017)	'34/69	'841/2339	AT1G08550/AT1G15140/AT1G32080/AT1G78020/AT1G78380/AT2G05380/AT2G25625/AT2G30766/AT2G30770/AT2G34860/AT2G36750/AT3G09090/AT3G21250/AT3G21760/AT3G52380/AT3G56910/AT3G59140/AT4G14210/AT4G16370/AT4G37980/AT5G04950/AT5G16970/AT5G17050/AT5G26000/AT5G38410/AT5G58140/AT5G62220/AT1G13609/AT1G14345/AT1G28610/AT2G03420/AT2G03550/AT5G05250/AT5G61820	34	0.0145956	1
03G	downregulated in pifq mutant (Pfeiffer et al, 2014)	'11/69	'251/2339	AT1G21750/AT2G45070/AT3G16410/AT5G06640/AT5G13990/AT5G42890/AT5G47990/AT5G58140/AT5G58230/AT4G23500/AT5G59170	11	0.113978	1
03G	upregulated in pifq mutant (Pfeiffer et al, 2014)	'22/69	'654/2339	AT1G17170/AT2G30770/AT2G36750/AT3G15352/AT3G21760/AT3G23550/AT3G45140/AT4G16370/AT4G37980/AT5G40850/AT5G65010/AT3G16530/AT1G14345/AT2G23540/AT3G46650/AT3G47800/AT4G36770/AT5G20640/AT5G45000/AT5G44562/AT3G46680/AT4G15765	22	0.270053	1
03G	upregulated in co mutant (Gnesutta et al, 2017)	'15/69	'947/2339	AT1G07650/AT1G09770/AT2G01340/AT2G33150/AT2G43820/AT2G47650/AT3G16410/AT3G23550/AT5G06640/AT5G40850/AT5G42050/AT5G66070/AT3G16530/AT1G14960/AT3G47800	15	0.999745	1
03I	downregulated in co mutant (Gnesutta et al, 2017)	'11/19	'841/2339	AT1G01320/AT1G71500/AT2G29190/AT2G37630/AT3G20740/AT3G24160/AT4G25650/AT4G28660/AT5G38430/AT5G63530/AT1G11860	11	0.0415954	1
03I	downregulated in pifq mutant (Pfeiffer et al, 2014)	'4/19	'251/2339	AT5G63530/AT1G17620/AT4G15000/AT4G26950	4	0.138639	1
03I	upregulated in co mutant (Gnesutta et al, 2017)	'5/19	'947/2339	AT2G39700/AT1G07920/AT1G07930/AT1G17620/AT1G59359	5	0.936657	1
03I	upregulated in pifq mutant (Pfeiffer et al, 2014)	'2/19	'654/2339	AT5G38430/AT4G01460	2	0.983838	1
03M	upregulated in pifq mutant (Pfeiffer et al, 2014)	'57/188	'654/2339	AT1G02820/AT1G07180/AT1G09430/AT1G10960/AT1G19670/AT1G21270/AT1G23730/AT1G29920/AT1G64780/AT1G69160/AT1G73870/AT1G76080/AT2G03760/AT2G04040/AT2G05070/AT2G05100/AT2G22990/AT2G38340/AT2G38540/AT2G40880/AT3G08940/AT3G13610/AT3G16520/AT3G18890/AT3G22600/AT3G23840/AT3G27690/AT3G54900/AT3G56940/AT3G59400/AT4G09650/AT4G36220/AT4G37050/AT4G37800/AT5G02120/AT5G02760/AT5G13630/AT5G17230/AT5G44190/AT5G49480…	57	0.250689	1
03M	downregulated in pifq mutant (Pfeiffer et al, 2014)	'22/188	'251/2339	AT1G16730/AT1G32640/AT1G74380/AT1G74800/AT2G20180/AT3G03780/AT3G22840/AT3G27250/AT3G51240/AT3G56950/AT3G57540/AT4G10120/AT5G07110/AT5G13930/AT5G66400/AT4G13620/AT5G27120/AT2G12462/AT5G01790/AT5G59050/AT5G66590/AT1G52342	22	0.363291	1
03M	upregulated in co mutant (Gnesutta et al, 2017)	'28/188	'947/2339	AT1G09430/AT1G21270/AT1G49840/AT1G74380/AT1G74740/AT2G14890/AT2G41110/AT3G04910/AT3G61580/AT4G00360/AT4G08920/AT4G24390/AT5G01810/AT5G02760/AT5G17640/AT5G21280/AT5G51720/AT5G62390/AT1G02110/AT1G14710/AT1G15730/AT1G62510/AT1G67900/AT2G23120/AT4G27300/AT5G19190/AT5G42830/AT4G01330	28	1	1
03N	downregulated in pifq mutant (Pfeiffer et al, 2014)	'15/107	'251/2339	AT1G07050/AT1G20450/AT2G32280/AT2G36380/AT3G48500/AT4G25490/AT5G37500/AT5G48010/AT5G65630/AT1G70880/AT2G39920/AT3G59200/AT5G48740/AT2G36355/AT1G29680	15	0.166187	1
03N	upregulated in pifq mutant (Pfeiffer et al, 2014)	'21/107	'654/2339	AT1G15000/AT1G21250/AT1G31580/AT1G70810/AT1G73805/AT3G09270/AT4G15500/AT4G20830/AT4G34950/AT4G35630/AT4G37320/AT5G04180/AT5G54770/AT5G55450/AT5G55460/AT2G43550/AT1G21550/AT1G69890/AT4G19880/AT5G35735/AT1G45163	21	0.983696	1
03N	upregulated in co mutant (Gnesutta et al, 2017)	'21/107	'947/2339	AT1G11310/AT1G20440/AT1G20450/AT1G21250/AT1G29670/AT1G30280/AT1G33240/AT1G49210/AT1G53910/AT1G76150/AT1G77990/AT2G39010/AT2G40000/AT2G45850/AT4G20830/AT4G30850/AT1G03730/AT1G69890/AT2G16660/AT2G23450/AT4G14900	21	0.999999	1
03O	downregulated in pifq mutant (Pfeiffer et al, 2014)	'16/141	'251/2339	AT1G08650/AT1G56110/AT2G34640/AT3G49720/AT4G02450/AT4G29520/AT4G36360/AT5G02190/AT5G51060/AT5G65165/AT4G14360/AT4G23880/AT4G26770/AT5G14690/AT5G43770/AT5G65550	16	0.446036	1
03O	upregulated in pifq mutant (Pfeiffer et al, 2014)	'31/141	'654/2339	AT1G02310/AT1G30530/AT1G54350/AT1G72930/AT1G76680/AT2G34390/AT3G02730/AT3G24500/AT3G25770/AT3G28930/AT3G54050/AT3G61800/AT4G00900/AT4G04610/AT4G13840/AT4G27520/AT4G34135/AT4G37310/AT4G37410/AT5G39030/AT1G23560/AT1G74070/AT2G23200/AT4G38080/AT5G24210/AT5G38980/AT5G41680/AT1G69520/AT2G07719/AT1G67920/AT3G15518	31	0.960493	1
03O	upregulated in co mutant (Gnesutta et al, 2017)	'12/141	'947/2339	AT1G76680/AT2G44490/AT3G17390/AT3G49720/AT4G32300/AT1G69760/AT3G20300/AT3G43270/AT4G35240/AT5G24210/AT5G54720/AT3G59310	12	1	1
03P	downregulated in co mutant (Gnesutta et al, 2017)	'15/27	'841/2339	AT1G09340/AT1G15980/AT1G17140/AT2G32290/AT3G14210/AT3G27830/AT3G63140/AT4G32570/AT4G37930/AT5G24660/AT5G66190/AT2G01260/AT2G21130/AT2G37100/AT4G39970	15	0.0286793	1
03P	downregulated in pifq mutant (Pfeiffer et al, 2014)	'4/27	'251/2339	AT2G34920/AT5G22880/AT5G61650/AT3G49668	4	0.327913	1
03P	upregulated in pifq mutant (Pfeiffer et al, 2014)	'5/27	'654/2339	AT1G09340/AT1G15980/AT3G14210/AT3G63140/AT4G27950	5	0.910857	1
03P	upregulated in co mutant (Gnesutta et al, 2017)	'7/27	'947/2339	AT1G28110/AT3G63440/AT4G23810/AT5G16590/AT5G55540/AT5G59550/AT1G04680	7	0.963068	1
03R	downregulated in co mutant (Gnesutta et al, 2017)	'69/159	'841/2339	AT1G06680/AT1G15820/AT1G17220/AT1G17840/AT1G50900/AT1G52230/AT1G54780/AT1G64900/AT1G67740/AT1G74100/AT1G74730/AT1G75690/AT1G79040/AT2G03440/AT2G06520/AT2G18790/AT2G22540/AT2G30950/AT2G37710/AT2G42200/AT2G46820/AT3G11090/AT3G16000/AT3G23070/AT3G26290/AT3G27925/AT3G28740/AT3G44450/AT3G46290/AT3G46780/AT4G02770/AT4G12800/AT4G22890/AT4G26520/AT4G26530/AT4G29220/AT4G31530/AT4G31850/AT4G34610/AT4G37000…	69	0.0272053	1
03R	downregulated in pifq mutant (Pfeiffer et al, 2014)	'12/159	'251/2339	AT2G26440/AT3G12820/AT3G17170/AT4G17340/AT4G32330/AT5G44130/AT5G52310/AT2G12400/AT2G18969/AT2G25460/AT4G27652/AT5G42250	12	0.935771	1
03R	upregulated in co mutant (Gnesutta et al, 2017)	'36/159	'947/2339	AT1G05805/AT1G12090/AT1G14370/AT1G21130/AT1G52240/AT1G76360/AT2G18300/AT2G43010/AT3G55950/AT4G13830/AT4G16950/AT4G18205/AT4G23270/AT4G36040/AT5G01830/AT5G01980/AT5G05190/AT5G06320/AT5G19140/AT5G43760/AT5G44130/AT5G54280/AT5G55230/AT5G57685/AT1G03740/AT1G28260/AT1G33770/AT1G49730/AT2G12400/AT2G21520/AT2G29670/AT3G18050/AT3G59110/AT4G13860/AT5G05090/AT5G57035	36	1	1
03Y	upregulated in pifq mutant (Pfeiffer et al, 2014)	'24/69	'654/2339	AT1G02920/AT1G17290/AT1G25440/AT1G53670/AT2G04400/AT2G15050/AT2G34440/AT2G38470/AT2G46495/AT3G44720/AT4G20860/AT4G22470/AT4G31500/AT4G39830/AT4G39950/AT5G03380/AT5G04590/AT5G25260/AT5G55930/AT5G64000/AT1G66100/AT1G66880/AT5G08340/AT5G59080	24	0.126953	1
03Y	downregulated in pifq mutant (Pfeiffer et al, 2014)	'8/69	'251/2339	AT1G16490/AT2G43060/AT3G27660/AT4G08870/AT4G24570/AT1G22470/AT2G24990/AT4G35320	8	0.465341	1
03Y	downregulated in co mutant (Gnesutta et al, 2017)	'25/69	'841/2339	AT1G15950/AT1G25440/AT1G70730/AT2G15050/AT2G18160/AT2G25080/AT2G31750/AT2G34490/AT2G40475/AT2G40490/AT3G43720/AT3G44110/AT4G04640/AT4G05450/AT4G08870/AT4G12480/AT4G17600/AT4G22240/AT4G31500/AT5G03380/AT5G45390/AT5G64290/AT1G66100/AT3G30390/AT3G52360	25	0.526884	1
03Y	upregulated in co mutant (Gnesutta et al, 2017)	'27/69	'947/2339	AT1G02920/AT1G03850/AT1G17290/AT2G38470/AT2G39210/AT3G12630/AT3G45970/AT3G47620/AT3G50740/AT4G20860/AT4G24570/AT4G39830/AT5G02290/AT5G06700/AT5G17490/AT5G25260/AT5G25265/AT5G55930/AT5G60860/AT5G60920/AT1G69360/AT2G32150/AT3G07350/AT5G08340/AT5G19240/AT5G51180/AT5G63640	27	0.637076	1
04D	downregulated in co mutant (Gnesutta et al, 2017)	'13/26	'841/2339	AT1G22770/AT1G67700/AT2G35960/AT2G43910/AT3G05727/AT3G08510/AT3G62700/AT5G04150/AT5G41410/AT3G48200/AT4G34920/AT5G46420/AT5G28910	13	0.0992004	1
04D	downregulated in pifq mutant (Pfeiffer et al, 2014)	'5/26	'251/2339	AT4G21850/AT5G18060/AT5G57110/AT4G22235/AT5G08350	5	0.138568	1
04D	upregulated in pifq mutant (Pfeiffer et al, 2014)	'5/26	'654/2339	AT2G34420/AT2G43910/AT5G01015/AT3G60380/AT1G14455	5	0.892112	1
04D	upregulated in co mutant (Gnesutta et al, 2017)	'4/26	'947/2339	AT1G80460/AT4G27440/AT2G10940/AT4G19520	4	0.998703	1
04I	upregulated in pifq mutant (Pfeiffer et al, 2014)	'14/38	'654/2339	AT1G06160/AT1G55850/AT2G02950/AT3G01500/AT3G21750/AT3G22370/AT4G03280/AT4G18195/AT4G22690/AT4G38420/AT5G58960/AT4G22830/AT5G37490/AT2G36470	14	0.147653	1
04I	downregulated in co mutant (Gnesutta et al, 2017)	'15/38	'841/2339	AT1G28680/AT2G48070/AT3G01500/AT3G12780/AT3G21750/AT3G46670/AT3G62410/AT4G03280/AT4G20960/AT5G19540/AT5G20630/AT5G24314/AT5G30510/AT5G60100/AT2G47390	15	0.382476	1
04I	upregulated in co mutant (Gnesutta et al, 2017)	'12/38	'947/2339	AT1G06160/AT1G09970/AT1G14920/AT1G72300/AT2G17230/AT3G22120/AT3G58750/AT4G22690/AT4G37260/AT5G64330/AT3G15200/AT4G36970	12	0.903854	1
04I	downregulated in pifq mutant (Pfeiffer et al, 2014)	'2/38	'251/2339	AT1G48930/AT5G19790	2	0.927085	1
04J	upregulated in pifq mutant (Pfeiffer et al, 2014)	'40/110	'654/2339	AT1G25220/AT1G34190/AT1G59870/AT1G72360/AT1G76100/AT2G23770/AT3G06470/AT3G12700/AT3G26740/AT3G50950/AT3G52840/AT3G62150/AT4G01026/AT4G18170/AT4G18197/AT4G23170/AT4G28490/AT4G36670/AT5G02160/AT5G04340/AT5G05730/AT5G08790/AT5G11060/AT5G61590/AT5G62360/AT1G21670/AT1G33600/AT1G53440/AT3G21790/AT3G22800/AT3G51330/AT3G61280/AT3G62550/AT4G17480/AT4G24110/AT4G38690/AT5G07610/AT5G18470/AT5G23510/AT5G66790	40	0.03069	1
04J	downregulated in pifq mutant (Pfeiffer et al, 2014)	'11/110	'251/2339	AT1G22530/AT1G66410/AT1G74930/AT3G10660/AT4G02130/AT4G12080/AT4G31250/AT5G14920/AT5G59570/AT2G05810/AT4G27790	11	0.647771	1
04J	downregulated in co mutant (Gnesutta et al, 2017)	'13/110	'841/2339	AT1G06000/AT1G18730/AT1G65260/AT1G79270/AT1G80480/AT2G29630/AT4G27800/AT4G31870/AT5G23240/AT5G62360/AT3G59300/AT5G03430/AT5G47060	13	1	1
06F	upregulated in pifq mutant (Pfeiffer et al, 2014)	'12/34	'654/2339	AT1G18970/AT1G21310/AT2G05440/AT2G24180/AT3G09220/AT3G12500/AT3G50930/AT1G51580/AT2G15220/AT3G42180/AT3G46730/AT2G27389	12	0.218173	1
06F	upregulated in co mutant (Gnesutta et al, 2017)	'14/34	'947/2339	AT1G18970/AT1G21310/AT1G48760/AT3G12500/AT3G14350/AT3G50930/AT3G61310/AT5G13570/AT5G14570/AT5G64240/AT5G64620/AT1G15740/AT3G14240/AT3G01960	14	0.532829	1
06F	downregulated in co mutant (Gnesutta et al, 2017)	'2/34	'841/2339	AT1G19920/AT1G73110	2	0.999995	1
06G	upregulated in co mutant (Gnesutta et al, 2017)	'13/38	'947/2339	AT1G17970/AT1G28290/AT2G16390/AT2G33580/AT4G08850/AT5G15580/AT5G19530/AT5G22500/AT1G10020/AT1G35710/AT3G57450/AT4G38550/AT2G19572	13	0.831568	1
06G	upregulated in pifq mutant (Pfeiffer et al, 2014)	'8/38	'654/2339	AT1G60950/AT2G40670/AT3G55090/AT4G08850/AT1G04800/AT3G04360/AT4G22530/AT4G38550	8	0.874718	1
06G	downregulated in co mutant (Gnesutta et al, 2017)	'8/38	'841/2339	AT1G08250/AT1G26945/AT2G05920/AT3G14690/AT3G47500/AT4G01150/AT5G37260/AT3G27350	8	0.985341	1
11J	upregulated in pifq mutant (Pfeiffer et al, 2014)	'65/194	'654/2339	AT1G03600/AT1G21100/AT1G23310/AT1G32900/AT1G44446/AT1G55920/AT1G58290/AT1G64720/AT1G74880/AT2G21330/AT2G29290/AT2G29650/AT2G30520/AT2G31380/AT2G38230/AT2G39730/AT2G46750/AT2G46830/AT2G47450/AT3G01420/AT3G02380/AT3G10570/AT3G14420/AT3G14990/AT3G20270/AT3G26220/AT3G26650/AT3G50750/AT3G51920/AT3G54500/AT4G08930/AT4G16990/AT4G17245/AT4G23890/AT4G25080/AT4G33560/AT5G08050/AT5G10960/AT5G15850/AT5G17300…	65	0.0449688	1
11J	downregulated in pifq mutant (Pfeiffer et al, 2014)	'14/194	'251/2339	AT1G68800/AT2G25090/AT2G47180/AT3G03450/AT3G25820/AT3G27170/AT4G10020/AT4G26890/AT4G37790/AT5G43130/AT1G03990/AT3G18950/AT3G57020/AT5G17350	14	0.967313	1
11J	upregulated in co mutant (Gnesutta et al, 2017)	'57/194	'947/2339	AT1G05010/AT1G09575/AT1G12240/AT1G12580/AT1G18890/AT1G21100/AT1G58290/AT2G15090/AT2G24790/AT2G25090/AT2G28110/AT2G42500/AT2G43680/AT3G01420/AT3G02170/AT3G16570/AT3G51840/AT4G00720/AT4G01850/AT4G03190/AT4G12420/AT4G13280/AT4G13340/AT4G15780/AT4G16990/AT4G18710/AT4G25100/AT4G26400/AT4G37610/AT5G05100/AT5G07000/AT5G22000/AT5G23080/AT5G28770/AT5G58040/AT5G64740/AT5G66030/AT1G09160/AT1G09750/AT1G12440…	57	0.999692	1
11O	upregulated in pifq mutant (Pfeiffer et al, 2014)	'113/471	'654/2339	AT1G03090/AT1G05020/AT1G05560/AT1G08630/AT1G08930/AT1G13110/AT1G15040/AT1G22890/AT1G30720/AT1G30730/AT1G53210/AT1G65970/AT1G68520/AT1G72610/AT1G73260/AT1G75000/AT1G76410/AT1G79360/AT1G80440/AT2G17880/AT2G22330/AT2G23670/AT2G31880/AT2G40330/AT2G41100/AT2G44130/AT2G45220/AT3G01050/AT3G01290/AT3G01970/AT3G04720/AT3G06390/AT3G07500/AT3G21780/AT3G26210/AT3G26230/AT3G29670/AT3G30775/AT3G44300/AT3G45300…	113	0.987016	1
11O	downregulated in pifq mutant (Pfeiffer et al, 2014)	'26/471	'251/2339	AT1G17810/AT1G33430/AT1G36060/AT1G64640/AT1G68760/AT1G76090/AT2G41010/AT2G41760/AT3G59060/AT4G16670/AT4G28650/AT4G34410/AT5G18860/AT5G22090/AT5G52300/AT5G54070/AT1G05835/AT1G18290/AT1G20490/AT1G34630/AT1G62480/AT3G46700/AT4G29780/AT3G13674/AT2G25770/AT3G44798	26	0.999996	1
11O	downregulated in co mutant (Gnesutta et al, 2017)	'34/471	'841/2339	AT1G05560/AT1G48300/AT1G70000/AT2G23670/AT2G24540/AT2G27820/AT3G11170/AT3G24520/AT3G28270/AT3G53720/AT4G12390/AT4G16670/AT4G18370/AT4G18390/AT4G19170/AT4G20850/AT4G39100/AT5G11260/AT5G19290/AT5G22300/AT5G42750/AT5G49890/AT5G65683/AT1G03440/AT2G03750/AT3G02690/AT3G26590/AT3G56360/AT5G19500/AT5G21100/AT5G58950/AT4G14120/AT3G44380/AT2G17695	34	1	1
11P	upregulated in pifq mutant (Pfeiffer et al, 2014)	'12/26	'654/2339	AT1G02930/AT1G11330/AT1G26380/AT2G42350/AT2G44290/AT2G47130/AT5G64120/AT1G04350/AT5G43570/AT1G68620/AT5G03030/AT5G64110	12	0.035651	1
11P	upregulated in co mutant (Gnesutta et al, 2017)	'9/26	'947/2339	AT1G13700/AT1G26380/AT2G44140/AT3G01540/AT4G30210/AT5G23670/AT5G48180/AT5G64410/AT5G64100	9	0.790719	1
11P	downregulated in co mutant (Gnesutta et al, 2017)	'7/26	'841/2339	AT4G14440/AT4G15550/AT4G18130/AT5G01880/AT5G46280/AT1G04350/AT5G64110	7	0.880982	1
11P	downregulated in pifq mutant (Pfeiffer et al, 2014)	'1/26	'251/2339	AT2G18050	1	0.948608	1
11X	downregulated in pifq mutant (Pfeiffer et al, 2014)	'6/31	'251/2339	AT1G45688/AT3G19580/AT3G54580/AT3G54590/AT5G47950/AT1G47970	6	0.107064	1
11X	upregulated in co mutant (Gnesutta et al, 2017)	'13/31	'947/2339	AT1G14690/AT1G23030/AT1G66150/AT1G76810/AT2G05940/AT2G26980/AT2G43150/AT3G54580/AT3G54590/AT4G30440/AT1G74250/AT2G41410/AT3G26720	13	0.502884	1
11X	downregulated in co mutant (Gnesutta et al, 2017)	'11/31	'841/2339	AT1G42970/AT1G68010/AT2G45740/AT3G26570/AT3G29200/AT3G55800/AT4G12310/AT4G23300/AT5G35630/AT5G36700/AT5G61410	11	0.589534	1
11X	upregulated in pifq mutant (Pfeiffer et al, 2014)	'7/31	'654/2339	AT1G67090/AT1G68010/AT4G12310/AT4G20360/AT4G23300/AT5G36700/AT1G23130	7	0.806745	1

## Sheet: Reference
References
1. Gnesutta N, Kumimoto RW, Swain S, Chiara M, Siriwardana C, Horner DS, et al. CONSTANS Imparts DNA Sequence Specificity to the Histone Fold NF-YB/NF-YC Dimer. Plant Cell. 2017;29(6):1516-32.	Gnesutta N, Kumimoto RW, Swain S, Chiara M, Siriwardana C, Horner DS, et al. CONSTANS Imparts DNA Sequence Specificity to the Histone Fold NF-YB/NF-YC Dimer. Plant Cell. 2017;29(6):1516-32.
2. Pfeiffer A, Shi H, Tepperman JM, Zhang Y, Quail PH. Combinatorial complexity in a transcriptionally centered signaling hub in Arabidopsis. Mol Plant. 2014;7(11):1598-618.
