# Supplementary material for: Systematic characterization of photoperiodic gene expression patterns reveals diverse seasonal transcriptional systems in Arabidopsis
Source: PLoS Biol. 2023 Sep 12;21(9):e3002283. doi: 10.1371/journal.pbio.3002283 (PMC10497145; doi:10.1371/journal.pbio.3002283)
Supplement: S8 Data — (XLSX) [file pbio.3002283.s020.xlsx]

## Sheet: CISBP_Motif_Enrichment_Result
Motif (CISBP ID)	Gene subgroup	Fold change	p-value	fdr_cal	Name of Transcription Factor	Transcription factor family
M06777_2.00	11J	1.69275	5.6865e-07	0.000749481	DPBF3	bZIP
M06766_2.00	11J	1.63134	1.72549e-06	0.000854716	ABI5	bZIP
M06755_2.00	11J	1.59047	1.94548e-06	0.000854716	ABF2	bZIP
M06778_2.00	11J	1.60663	4.20179e-06	0.00138449	DPBF3	bZIP
M01776_2.00	11J	1.46396	6.26833e-06	0.00153069	ABI5	bZIP
M06726_2.00	11J	1.43123	7.2103e-06	0.00153069	BPE	bHLH
M01709_2.00	11J	1.60131	8.12959e-06	0.00153069	SPT	bHLH
M06770_2.00	11J	1.4067	1.02319e-05	0.00154404	GBF3	bZIP
M06767_2.00	11J	1.56428	1.05435e-05	0.00154404	ABI5	bZIP
M01133_2.00	11J	1.4047	1.30073e-05	0.00163842	DPBF3	bZIP
M01058_2.00	11J	1.39191	1.36742e-05	0.00163842	DPBF3	bZIP
M06772_2.00	11J	1.42956	1.51123e-05	0.00165984	BZIP28	bZIP
M06765_2.00	11J	1.54569	1.88311e-05	0.00190919	BZIP16	bZIP
M06764_2.00	11J	1.51555	2.86602e-05	0.00269816	BZIP16	bZIP
M06752_2.00	11J	1.44761	3.32984e-05	0.00292582	BZIP68	bZIP
M01783_2.00	11J	1.5447	3.83023e-05	0.00315515	GBF1	bZIP
M07072_2.00	11J	1.16892	4.31857e-05	0.00334817	AT3G10580	Myb/SANT
M06743_2.00	11J	1.53284	5.56182e-05	0.00403573	BHLH72	bHLH
M01132_2.00	11J	1.41667	5.81782e-05	0.00403573	HYH	bZIP
M08404_2.00	11J	1.39917	6.60565e-05	0.00435312	PIF1	bHLH
M01056_2.00	11J	1.43073	8.46488e-05	0.00531272	ABF4	bZIP
M06771_2.00	11J	1.50598	0.00011245	0.00673679	GBF3	bZIP
M07122_2.00	11J	1.22207	0.000130518	0.00747924	SRM1	Myb/SANT
M00854_2.00	11J	1.47409	0.000140402	0.00756498	PIF3	bHLH
M07121_2.00	11J	1.18791	0.000143525	0.00756498	SRM1	Myb/SANT
M06735_2.00	11J	1.40946	0.000149233	0.00756498	BHLH34	bHLH
M07147_2.00	11J	1.11062	0.000237581	0.0115975	AT5G58900	Myb/SANT
M01773_2.00	11J	1.42968	0.000538351	0.0253409	ABF1	bZIP
M08046_2.00	11J	1.30236	0.000597952	0.0270972	PIF4	bHLH
M08407_2.00	11J	1.51056	0.000616779	0.0270972	HY5	bZIP
M09780_2.00	11J	1.69636	0.000665481	0.0282937	PIF3	bHLH
M07357_2.00	11J	1.52459	0.000732535	0.0301713	BMY2	Unknown
M06727_2.00	11J	1.3693	0.000858778	0.0342991	BIM2	bHLH
M06734_2.00	11J	1.36819	0.00105628	0.0399532	BHLH34	bHLH
M07146_2.00	11J	1.14797	0.0010701	0.0399532	AT5G58900	Myb/SANT
M02656_2.00	11J	1.76227	0.00109172	0.0399532	ABF1	bZIP
M06611_2.00	11J	1.27367	0.0011216	0.0399532	DREB2C	AP2
M06781_2.00	11J	1.32647	0.00116271	0.0403278	BZIP11	bZIP
M07150_2.00	11J	1.1849	0.00133878	0.0452437	AT5G61620	Myb/SANT
M08045_2.00	11J	1.29068	0.00184366	0.0589068	PIF3	bHLH
M07002_2.00	11J	1.20046	0.00184551	0.0589068	MYB61	Myb/SANT
M07055_2.00	11J	1.14199	0.00187715	0.0589068	AT2G38090	Myb/SANT
M07119_2.00	11J	1.10897	0.00202133	0.0617094	AT5G05790	Myb/SANT
M01772_2.00	11J	1.47436	0.0020601	0.0617094	ABF1	bZIP
M06791_2.00	11J	1.41224	0.00219626	0.064326	AtbZIP3	bZIP
M06737_2.00	11J	1.4625	0.00226994	0.0650388	BHLH104	bHLH
M06763_2.00	11J	1.44617	0.00249866	0.069325	BZIP2	bZIP
M01698_2.00	11J	1.2681	0.00257476	0.069325	BHLH13	bHLH
M06741_2.00	11J	1.5519	0.00257733	0.069325	BIM3	bHLH
M07037_2.00	11J	1.1819	0.00283986	0.0748587	AT1G74840	Myb/SANT
M07137_2.00	11J	1.14781	0.0033193	0.0857812	KUA1	Myb/SANT
M01938_2.00	11J	1.22898	0.00350347	0.0887996	DOF1.5	Dof
M06730_2.00	11J	1.41638	0.00360656	0.0896877	AT2G22750	bHLH
M07075_2.00	11J	1.14248	0.0037164	0.0907077	AT3G11280	Myb/SANT
M06956_2.00	11J	1.3383	0.00390304	0.093531	LBD13	LOB
M07023_2.00	11J	1.13882	0.00398986	0.0939041	AT1G49010	Myb/SANT
M06739_2.00	11J	1.35225	0.00427488	0.0973374	BIM1	bHLH
M07356_2.00	11J	1.46532	0.00428344	0.0973374	BMY2	Unknown
M07001_2.00	11J	1.16612	0.00468214	0.102954	MYB60	Myb/SANT
M08431_2.00	11J	1.3134	0.00468682	0.102954	BZR2	Unknown
M06572_2.00	11J	1.2343	0.00567889	0.122701	ERF019	AP2
M07136_2.00	11J	1.1369	0.005982	0.127166	KUA1	Myb/SANT
M01771_2.00	11J	1.27589	0.00657159	0.137482	ABF2	bZIP
M06762_2.00	11J	1.38014	0.00679886	0.140014	BZIP2	bZIP
M07144_2.00	11J	1.13638	0.00772727	0.154769	AT5G56840	Myb/SANT
M07250_2.00	11J	1.27577	0.00783621	0.154769	RKD2	RWP-RK
M01787_2.00	11J	1.29321	0.00786762	0.154769	BZIP63	bZIP
M07013_2.00	11J	1.16899	0.0087649	0.167758	AT1G19000	Myb/SANT
M07074_2.00	11J	1.08886	0.00878245	0.167758	AT3G11280	Myb/SANT
M07003_2.00	11J	1.16377	0.0106308	0.200163	MYB61	Myb/SANT
M06660_2.00	11J	1.26179	0.0112656	0.209128	SHN2	AP2
M09781_2.00	11J	1.60117	0.0116203	0.210216	PIF3	bHLH
M06839_2.00	11J	1.04309	0.0116903	0.210216	DOF2.2	Dof
M06670_2.00	11J	1.22018	0.0118314	0.210216	ERF9	AP2
M06780_2.00	11J	1.37917	0.0119622	0.210216	BZIP53	bZIP
M07330_2.00	11J	1.15542	0.0125379	0.217433	NF-YB1	Unknown
M07271_2.00	11J	1.15836	0.0134201	0.229711	STKL2	Storekeeper
M07181_2.00	11J	1.2601	0.0136639	0.230884	NAC029	NAC/NAM
M07255_2.00	11J	1.29831	0.0145524	0.242542	SPL3	SBP
M07345_2.00	11J	1.10526	0.0148464	0.242542	AT4G26030	Unknown
M06568_2.00	11J	1.24295	0.0149059	0.242542	ERF017	AP2
M07094_2.00	11J	1.15643	0.0160829	0.2559	MYB94	Myb/SANT
M07145_2.00	11J	1.10717	0.0161151	0.2559	AT5G56840	Myb/SANT
M06657_2.00	11J	1.23087	0.0164242	0.257703	ERF115	AP2
M00976_2.00	11J	1.25	0.0166225	0.257746	NAC055	NAC/NAM
M07038_2.00	11J	1.13349	0.0187605	0.284524	AT1G74840	Myb/SANT
M07102_2.00	11J	1.14054	0.0187981	0.284524	MYB55	Myb/SANT
M06720_2.00	11J	1.27509	0.019274	0.284524	BHLH74	bHLH
M07149_2.00	11J	1.0984	0.0192932	0.284524	AT5G61620	Myb/SANT
M01705_2.00	11J	1.20021	0.0194288	0.284524	UNE10	bHLH
M07066_2.00	11J	1.13826	0.0197421	0.285936	MYB83	Myb/SANT
M02373_2.00	11J	1.22244	0.0220377	0.315714	NAC079	NAC/NAM
M06728_2.00	11J	1.28165	0.0222815	0.315774	BIM2	bHLH
M07022_2.00	11J	1.08912	0.0226635	0.317771	AT1G49010	Myb/SANT
M06955_2.00	11J	1.2102	0.0233304	0.323678	LBD6	LOB
M06896_2.00	11J	1.15804	0.0243554	0.33438	GATA12	GATA
M06736_2.00	11J	1.24979	0.0255275	0.346858	BHLH77	bHLH
M07268_2.00	11J	1.13677	0.0273511	0.364839	HMGB13	Sox
M07012_2.00	11J	1.13251	0.0275707	0.364839	AT1G19000	Myb/SANT
M06645_2.00	11J	1.20474	0.0276812	0.364839	CRF4	AP2
M09540_2.00	11J	1.38505	0.029393	0.377751	FHY3	FAR1
M07153_2.00	11J	1.11401	0.0295108	0.377751	MYB96	Myb/SANT
M07253_2.00	11J	1.25249	0.0295994	0.377751	SPL14	SBP
M06760_2.00	11J	1.3314	0.0298074	0.377751	AtbZIP48	bZIP
M06851_2.00	11J	1.03283	0.0301069	0.377914	DOF3.4	Dof
M07270_2.00	11J	1.14712	0.0310238	0.383676	AT1G66420	Storekeeper
M06782_2.00	11J	1.30962	0.0311482	0.383676	BZIP11	bZIP
M01703_2.00	11J	1.26729	0.0317774	0.387802	PIF1	bHLH
M06836_2.00	11J	1.05545	0.0331405	0.399872	DOF1.8	Dof
M07096_2.00	11J	1.20131	0.0333733	0.399872	F3A4.140	Myb/SANT
M06662_2.00	11J	1.17619	0.0349443	0.414924	DREB2G	AP2
M06958_2.00	11J	1.27212	0.0352602	0.414937	LBD16	LOB
M07140_2.00	11J	1.10738	0.0359725	0.419573	MYB49	Myb/SANT
M07314_2.00	11J	1.06438	0.0365162	0.422178	DEP	Unknown
M06960_2.00	11J	1.27117	0.0385423	0.441728	LBD19	LOB
M06738_2.00	11J	1.32955	0.0392816	0.445168	LRL2	bHLH
M06841_2.00	11J	1.05138	0.039518	0.445168	DOF2.4	Dof
M06881_2.00	11J	1.40139	0.0399551	0.446278	FAR1	FAR1
M09452_2.00	11J	1.24228	0.0405589	0.449215	PIF5	bHLH
M06923_2.00	11J	1.11537	0.0410485	0.450715	HAT1	Homeodomain
M07343_2.00	11J	1.27165	0.0413782	0.450715	BEH3	Unknown
M06684_2.00	11J	1.18493	0.0429809	0.463331	ABR1	AP2
M06804_2.00	11J	1.08804	0.0432395	0.463331	TFIIIA	C2H2 ZF
M06892_2.00	11J	1.21048	0.0456843	0.48558	ZIM	GATA
M06593_2.00	11J	1.13676	0.0465141	0.490445	ERF021	AP2
M06903_2.00	11J	1.09891	0.0469816	0.491442	ATHB-X	Homeodomain
M06779_2.00	11J	1.28652	0.0485093	0.494441	BZIP53	bZIP
M02291_2.00	11J	1.2332	0.0489478	0.494441	AT1G74840	Myb/SANT
M07112_2.00	11J	1.07505	0.0490458	0.494441	HHO5	Myb/SANT
M06588_2.00	11J	1.18425	0.049144	0.494441	RAP2-12	AP2
M06776_2.00	11J	1.35031	0.0504385	0.495899	ATBZIP42	bZIP
M06701_2.00	11J	1.1523	0.0506407	0.495899	ARF5	B3
M07251_2.00	11J	1.10658	0.0512008	0.495899	NLP7	RWP-RK
M02313_2.00	11J	1.18274	0.051252	0.495899	ARR18	Myb/SANT
M07364_2.00	11J	1.05818	0.0517154	0.495899	AT5G63260	Unknown
M01699_2.00	11J	2.125	0.0517671	0.495899	MYC2	bHLH
M06846_2.00	11J	1.18349	0.0519227	0.495899	GATA24	Dof
M07300_2.00	11J	1.06388	0.0528657	0.501274	TCX2	TCR/CxC
M06877_2.00	11J	1.18035	0.0534505	0.503198	EIL3	EIN3
M07099_2.00	11J	1.12867	0.0544213	0.508704	AtMYB17	Myb/SANT
M06887_2.00	11J	1.09612	0.0575558	0.524801	GATA1	GATA
M02284_2.00	11J	1.08712	0.0576134	0.524801	HRS1	Myb/SANT
M06880_2.00	11J	1.334	0.0577865	0.524801	FAR1	FAR1
M02312_2.00	11J	1.20796	0.0580181	0.524801	KUA1	Myb/SANT
M07344_2.00	11J	1.27656	0.0581343	0.524801	BEH3	Unknown
M02047_2.00	11J	1.07603	0.0602652	0.540337	HAT1	Homeodomain
M02304_2.00	11J	1.16012	0.0609318	0.542622	AT5G04760	Myb/SANT
M01713_2.00	11J	1.92593	0.0620385	0.546203	BHLH78	bHLH
M07006_2.00	11J	1.08976	0.0621627	0.546203	MYB58	Myb/SANT
M01706_2.00	11J	1.55319	0.0655462	0.572119	BHLH104	bHLH
M08114_2.00	11J	1.29319	0.0668035	0.578934	FHY3	FAR1
M06865_2.00	11J	1.04513	0.0672055	0.578934	DOF5.4	Dof
M06855_2.00	11J	1.02295	0.0683578	0.585036	OBP3	Dof
M06966_2.00	11J	1.15257	0.0692522	0.587209	LOB	LOB
M06906_2.00	11J	1.08365	0.0698085	0.587209	WUS	Homeodomain
M01697_2.00	11J	1.51456	0.0699482	0.587209	ARF8	B3
M07029_2.00	11J	1.03816	0.0709344	0.591718	HHO2	Myb/SANT
M01948_2.00	11J	1.14103	0.0719344	0.596287	DOF5.4	Dof
M06957_2.00	11J	1.20231	0.0731678	0.60006	LBD13	LOB
M07262_2.00	11J	1.17818	0.0733876	0.60006	SPL5	SBP
M01711_2.00	11J	1.38053	0.0737555	0.60006	BIM3	bHLH
M06926_2.00	11J	1.06913	0.0753207	0.606533	HAT22	Homeodomain
M07249_2.00	11J	1.14546	0.0754715	0.606533	RKD2	RWP-RK
M00971_2.00	11J	3.05263	0.0763063	0.609525	NAC012	NAC/NAM
M06757_2.00	11J	1.24411	0.0780036	0.616237	BZIP44	bZIP
M07323_2.00	11J	1.24574	0.0780817	0.616237	BEH4	Unknown
M06937_2.00	11J	1.12185	0.0794204	0.621868	HSFB3	HSF
M06761_2.00	11J	1.24891	0.0797387	0.621868	AtbZIP48	bZIP
M02374_2.00	11J	1.12366	0.0814309	0.628894	NAC083	NAC/NAM
M07286_2.00	11J	1.32009	0.081594	0.628894	TCP20	TCP
M06862_2.00	11J	1.0472	0.0824965	0.629276	DOF4.7	Dof
M06676_2.00	11J	1.1444	0.0826616	0.629276	ERF105	AP2
M06843_2.00	11J	1.04948	0.083076	0.629276	DOF2.5	Dof
M07263_2.00	11J	1.2387	0.0843315	0.629471	SPL15	SBP
M07176_2.00	11J	1.17409	0.0845849	0.629471	NAC018	NAC/NAM
M07278_2.00	11J	1.29461	0.0863799	0.629471	TCP15	TCP
M02567_2.00	11J	1.16314	0.0868129	0.629471	WRKY2	WRKY
M00891_2.00	11J	1.375	0.0868998	0.629471	TCP23	TCP
M07264_2.00	11J	1.24658	0.0871609	0.629471	SPL15	SBP
M07355_2.00	11J	1.06065	0.0872481	0.629471	U2AF35B	Unknown
M07349_2.00	11J	1.11431	0.0874227	0.629471	FRS9	Unknown
M07090_2.00	11J	1.10689	0.0882131	0.629471	MYB30	Myb/SANT
M06899_2.00	11J	1.07439	0.0883013	0.629471	ATHB-15	Homeodomain
M02504_2.00	11J	1.3526	0.0883897	0.629471	TCP19	TCP
M07044_2.00	11J	1.09649	0.0888327	0.629471	EFM	Myb/SANT
M07279_2.00	11J	1.28926	0.0899052	0.633663	TCP22	TCP
M07010_2.00	11J	1.07334	0.0911727	0.636433	MYB51	Myb/SANT
M06933_2.00	11J	1.05522	0.0912639	0.636433	ATHB-5	Homeodomain
M06742_2.00	11J	1.19462	0.0939493	0.650943	BHLH28	bHLH
M07282_2.00	11J	1.44444	0.0949884	0.650943	TCP9	TCP
M06888_2.00	11J	1.10381	0.0950835	0.650943	GATA1	GATA
M06745_2.00	11J	1.29139	0.0957514	0.650943	AT1G06070	bZIP
M00887_2.00	11J	1.27327	0.0959431	0.650943	SPL1	SBP
M06664_2.00	11J	1.13396	0.0966171	0.650943	ERF086	AP2
M02287_2.00	11J	1.37809	0.0971014	0.650943	AT1G19000	Myb/SANT
M06642_2.00	11J	1.18802	0.0972957	0.650943	DREB1A	AP2
M01782_2.00	11J	1.28855	0.0980772	0.652858	ABF3	bZIP
M07036_2.00	11J	1.10097	0.099162	0.656762	ATY13	Myb/SANT
M06607_2.00	11J	1.13769	0.10056	0.6614	AT2G33710	AP2
M07276_2.00	11J	1.45274	0.101165	0.6614	TCP1	TCP
M08047_2.00	11J	1.10382	0.101368	0.6614	PIF5	bHLH
M00851_2.00	11J	1.20733	0.101978	0.662102	TOE2	AP2
M06902_2.00	11J	1.05947	0.103519	0.667551	ATHB-X	Homeodomain
M07269_2.00	11J	1.09417	0.10383	0.667551	HMGB13	Sox
M06677_2.00	11J	1.14634	0.104664	0.668414	ERF105	AP2
M00845_2.00	11J	1.23913	0.104978	0.668414	RAP2.7	AP2
M06714_2.00	11J	1.18317	0.106672	0.675929	ARF2	B3
M06680_2.00	11J	1.16316	0.107744	0.679455	ERF025	AP2
M07352_2.00	11J	1.14306	0.108935	0.683699	AT5G08750	Unknown
M07281_2.00	11J	1.28922	0.110803	0.692126	TCP9	TCP
M06876_2.00	11J	1.5	0.111693	0.694358	E2FD	E2F
M06854_2.00	11J	1.02384	0.11259	0.694358	OBP3	Dof
M06911_2.00	11J	1.07089	0.113268	0.694358	ATHB-7	Homeodomain
M07126_2.00	11J	1.08516	0.113268	0.694358	AtMYB40	Myb/SANT
M06672_2.00	11J	1.12054	0.114635	0.697938	ERF2	AP2
M06999_2.00	11J	1.09094	0.11521	0.697938	ATMYB13	Myb/SANT
M06768_2.00	11J	1.16418	0.115441	0.697938	BZIP18	bZIP
M01053_2.00	11J	1.14943	0.116484	0.699243	TGA9	bZIP
M06721_2.00	11J	1.17799	0.116717	0.699243	BHLH74	bHLH
M01994_2.00	11J	1.07965	0.117773	0.702372	GATA10	GATA
M07277_2.00	11J	1.25311	0.121359	0.71804	TCP15	TCP
M06822_2.00	11J	1.07621	0.122579	0.71804	NUC	C2H2 ZF
M07315_2.00	11J	1.04615	0.122579	0.71804	AT1G74370	Unknown
M02297_2.00	11J	1.06768	0.122579	0.71804	ARR1	Myb/SANT
M06570_2.00	11J	1.11621	0.125682	0.727985	ERF012	AP2
M07103_2.00	11J	1.09024	0.125682	0.727985	MYB55	Myb/SANT
M06857_2.00	11J	1.12681	0.125934	0.727985	DOF4.3	Dof
M07115_2.00	11J	1.05343	0.126565	0.728179	MYB4	Myb/SANT
M06860_2.00	11J	1.13147	0.127072	0.728179	DOF4.5	Dof
M01052_2.00	11J	1.20513	0.127837	0.72939	BHLH49	bHLH
M06744_2.00	11J	1.32653	0.128606	0.730616	AT1G06070	bZIP
M06962_2.00	11J	1.14763	0.131994	0.74233	LBD18	LOB
M08424_2.00	11J	1.06244	0.132523	0.74233	SVP	MADS box
M07325_2.00	11J	1.05497	0.132523	0.74233	SDG37	Unknown
M06756_2.00	11J	1.18835	0.132921	0.74233	BZIP44	bZIP
M06620_2.00	11J	1.09545	0.13493	0.747571	ERF7	AP2
M00855_2.00	11J	1.13909	0.136014	0.747571	BZIP60	bZIP
M01258_2.00	11J	1.11783	0.13615	0.747571	AT3G10030	MADF
M02370_2.00	11J	1.12596	0.13615	0.747571	NAC043	NAC/NAM
M07089_2.00	11J	1.09133	0.136695	0.747571	MYB30	Myb/SANT
M01646_2.00	11J	1.17329	0.137793	0.748869	RAV1	AP2,B3
M07077_2.00	11J	1.07007	0.138069	0.748869	ATMYB65	Myb/SANT
M07067_2.00	11J	1.06696	0.139317	0.750024	MYB83	Myb/SANT
M06579_2.00	11J	1.11436	0.142132	0.750024	RAP2-6	AP2
M06812_2.00	11J	1.03474	0.142274	0.750024	AT2G48100	C2H2 ZF
M06983_2.00	11J	1.03474	0.142274	0.750024	AGL55	MADS box
M06994_2.00	11J	1.03474	0.142274	0.750024	AGL80	MADS box
M06891_2.00	11J	1.07423	0.142987	0.750024	GATA4	GATA
M07085_2.00	11J	1.06009	0.143417	0.750024	AT3G24120	Myb/SANT
M02523_2.00	11J	1.03193	0.143417	0.750024	TCX5	TCR/CxC
M06692_2.00	11J	1.04262	0.143704	0.750024	RAV1	AP2,B3
M07340_2.00	11J	1.17293	0.144858	0.750024	AT3G51470	Unknown
M00885_2.00	11J	1.08599	0.145148	0.750024	NAC055	NAC/NAM
M01087_2.00	11J	1.09783	0.145876	0.750024	TCX3	TCR/CxC
M06628_2.00	11J	1.09904	0.147047	0.750024	ERF011	AP2
M02372_2.00	11J	1.18019	0.147195	0.750024	NAC078	NAC/NAM
M07316_2.00	11J	1.22515	0.147195	0.750024	BZR1	Unknown
M01704_2.00	11J	1.19967	0.14808	0.750024	BHLH34	bHLH
M06585_2.00	11J	1.10841	0.148229	0.750024	ERF3	AP2
M02546_2.00	11J	1.09754	0.148525	0.750024	WRKY63	WRKY
M06658_2.00	11J	1.11818	0.151677	0.763018	ERF115	AP2
M06569_2.00	11J	1.11218	0.15259	0.764691	ERF017	AP2
M01855_2.00	11J	1.31873	0.155362	0.77009	ZAT7	C2H2 ZF
M07042_2.00	11J	1.15621	0.15614	0.77009	MYB88	Myb/SANT
M07261_2.00	11J	1.18361	0.156453	0.77009	SPL5	SBP
M06834_2.00	11J	1.0245	0.156453	0.77009	DOF1.7	Dof
M06740_2.00	11J	1.15716	0.156609	0.77009	BIM1	bHLH
M07079_2.00	11J	1.08993	0.15771	0.77009	PHL12	Myb/SANT
M06792_2.00	11J	1.22294	0.158342	0.77009	BZIP43	bZIP
M06882_2.00	11J	1.08181	0.158342	0.77009	GATA11	GATA
M06616_2.00	11J	1.12741	0.160896	0.779633	ERF4	AP2
M07295_2.00	11J	1.03407	0.161702	0.780671	AT2G20110	TCR/CxC
M00842_2.00	11J	1.25806	0.164146	0.78907	ERF018	AP2
M07359_2.00	11J	1.02168	0.164639	0.78907	AT5G58620	Unknown
M07076_2.00	11J	1.0937	0.167797	0.801292	ATMYB65	Myb/SANT
M01702_2.00	11J	1.17647	0.168976	0.802831	AT2G18300	bHLH
M06790_2.00	11J	1.13524	0.170503	0.802831	HY5	bZIP
M06875_2.00	11J	1.22042	0.170845	0.802831	E2FD	E2F
M06686_2.00	11J	1.09124	0.171016	0.802831	AT5G65130	AP2
M06972_2.00	11J	1.10822	0.17153	0.802831	AT3G10030	MADF
M06878_2.00	11J	1.07453	0.17308	0.802831	EIN3	EIN3
M06646_2.00	11J	1.10417	0.1736	0.802831	CRF4	AP2
M01078_2.00	11J	1.26214	0.174296	0.802831	AT3G16350	Myb/SANT
M07275_2.00	11J	1.241	0.174296	0.802831	TCP3	TCP
M07293_2.00	11J	1.21759	0.17447	0.802831	TCP21	TCP
M02476_2.00	11J	1.54545	0.17482	0.802831	SPL7	SBP
M07296_2.00	11J	1.03005	0.175872	0.804858	AT2G20110	TCR/CxC
M06929_2.00	11J	1.03434	0.178708	0.815009	HAT2	Homeodomain
M01944_2.00	11J	1.17062	0.179964	0.816725	CDF3	Dof
M06996_2.00	11J	1.09188	0.180324	0.816725	AT5G23930	mTERF
M02682_2.00	11J	1.37179	0.181954	0.818484	ATHB-9	Homeodomain
M07362_2.00	11J	1.11815	0.183416	0.821105	AT5G59990	Unknown
M07004_2.00	11J	1.04931	0.183783	0.821105	HRS1	Myb/SANT
M02050_2.00	11J	1.03577	0.184889	0.823255	ATHB-16	Homeodomain
M07260_2.00	11J	1.10545	0.186374	0.827074	SPL1	SBP
M06594_2.00	11J	1.07559	0.18938	0.83618	ERF021	AP2
M02266_2.00	11J	1.12048	0.189949	0.83618	AT5G47660	MADF
M06674_2.00	11J	1.08822	0.190329	0.83618	ERF5	AP2
M06606_2.00	11J	1.08822	0.191283	0.836477	AT2G33710	AP2
M06775_2.00	11J	1.20091	0.191666	0.836477	ATBZIP42	bZIP
M06716_2.00	11J	1.05562	0.194563	0.845221	BPC1	BBR
M07265_2.00	11J	1.10506	0.194952	0.845221	SPL13A	SBP
M07289_2.00	11J	1.56	0.19593	0.846673	TCP14	TCP
M07329_2.00	11J	1.05291	0.196715	0.847288	AT2G31460	Unknown
M02715_2.00	11J	1.08646	0.198097	0.850461	SPL3	SBP
M06989_2.00	11J	1.06819	0.199289	0.850892	AGL13	MADS box
M00847_2.00	11J	1.0908	0.199488	0.850892	RAP2-3	AP2
M06930_2.00	11J	1.02911	0.200689	0.853251	HAT2	Homeodomain
M06773_2.00	11J	1.16382	0.201695	0.854771	TGA6	bZIP
M07058_2.00	11J	1.0274	0.20413	0.860422	AT2G40260	Myb/SANT
M07266_2.00	11J	1.03497	0.204334	0.860422	CRC	Sox
M00856_2.00	11J	1.09501	0.206387	0.860685	TGA2	bZIP
M07335_2.00	11J	1.05227	0.206387	0.860685	AtIDD11	Unknown
M07346_2.00	11J	1.15241	0.206387	0.860685	AT4G27900	Unknown
M06800_2.00	11J	1.08701	0.208253	0.860685	ZAT10	C2H2 ZF
M06890_2.00	11J	1.07146	0.210557	0.860685	GATA6	GATA
M02650_2.00	11J	1.14143	0.210978	0.860685	RAV1	AP2,B3
M09749_2.00	11J	1.14143	0.210978	0.860685	RAV1	AP2,B3
M07120_2.00	11J	1.05221	0.211824	0.860685	MYB33	Myb/SANT
M02649_2.00	11J	1.0615	0.212036	0.860685	RAV1	AP2,B3
M09748_2.00	11J	1.0615	0.212036	0.860685	RAV1	AP2,B3
M07257_2.00	11J	1.08009	0.212248	0.860685	SPL9	SBP
M06963_2.00	11J	1.09562	0.212673	0.860685	LBD18	LOB
M07000_2.00	11J	1.05965	0.212886	0.860685	ATMYB13	Myb/SANT
M07292_2.00	11J	1.16977	0.218057	0.876147	TCP21	TCP
M06830_2.00	11J	1.02821	0.218275	0.876147	DOF1.5	Dof
M07259_2.00	11J	1.09903	0.21915	0.876147	SPL1	SBP
M06575_2.00	11J	1.08303	0.219369	0.876147	ERF11	AP2
M06601_2.00	11J	1.08699	0.220469	0.877878	ERF013	AP2
M06898_2.00	11J	1.04014	0.224922	0.890233	ATHB-9	Homeodomain
M01615_2.00	11J	1.09377	0.224922	0.890233	ERF13	AP2
M00853_2.00	11J	1.05408	0.227865	0.897394	REM1	B3
M00864_2.00	11J	1.07285	0.228093	0.897394	ATHB-15	Homeodomain
M07132_2.00	11J	1.06403	0.228779	0.897412	PHL1	Myb/SANT
M06992_2.00	11J	1.05638	0.230386	0.898652	AGL15	MADS box
M06889_2.00	11J	1.05558	0.230616	0.898652	GATA14	GATA
M06821_2.00	11J	1.05639	0.232236	0.898652	AT5G22990	C2H2 ZF
M07086_2.00	11J	1.04103	0.232469	0.898652	AT3G24120	Myb/SANT
M06838_2.00	11J	1.01665	0.232701	0.898652	CDF5	Dof
M01995_2.00	11J	1.05231	0.233634	0.898652	GATA11	GATA
M01289_2.00	11J	1.09625	0.233868	0.898652	anac028	NAC/NAM
M07288_2.00	11J	1.11062	0.234805	0.899631	TCP16	TCP
M07088_2.00	11J	1.09006	0.23551	0.899718	MYB118	Myb/SANT
M02551_2.00	11J	1.06432	0.238592	0.900841	WRKY60	WRKY
M01625_2.00	11J	1.09545	0.239788	0.900841	DREB1A	AP2
M06649_2.00	11J	1.07697	0.240268	0.900841	ERF015	AP2
M02305_2.00	11J	1.06667	0.240268	0.900841	AT5G05090	Myb/SANT
M06685_2.00	11J	1.08419	0.240749	0.900841	ABR1	AP2
M07280_2.00	11J	1.16552	0.24099	0.900841	TCP22	TCP
M06617_2.00	11J	1.0791	0.241231	0.900841	ERF4	AP2
M01083_2.00	11J	1.106	0.241956	0.900841	TRB2	Myb/SANT
M02314_2.00	11J	1.106	0.241956	0.900841	TRB2	Myb/SANT
M07141_2.00	11J	1.04342	0.243169	0.902806	MYB49	Myb/SANT
M06696_2.00	11J	1.03475	0.244388	0.904783	HMGB15	ARID/BRIGHT,Sox
M02046_2.00	11J	1.03059	0.245613	0.905143	ANL2	Homeodomain
M07331_2.00	11J	1.0222	0.245858	0.905143	WLIN2A	Unknown
M01051_2.00	11J	1.12785	0.246844	0.906239	ABR1	AP2
M06866_2.00	11J	1.01533	0.249075	0.911187	DOF5.4	Dof
M01707_2.00	11J	1.70588	0.249574	0.911187	MYC4	bHLH
M00873_2.00	11J	1.04614	0.252334	0.91872	ARR14	Myb/SANT
M06654_2.00	11J	1.086	0.253346	0.919862	ERF109	AP2
M06959_2.00	11J	1.09978	0.258205	0.933302	LBD16	LOB
M06719_2.00	11J	1.08769	0.258464	0.933302	BPC6	BBR
M06563_2.00	11J	1.08616	0.261584	0.941988	ERF10	AP2
M02521_2.00	11J	1.06237	0.262895	0.94413	TCX4	TCR/CxC
M06636_2.00	11J	1.10453	0.266069	0.949678	ERF039	AP2
M06668_2.00	11J	1.0605	0.266335	0.949678	ERF003	AP2
M06787_2.00	11J	1.13682	0.266602	0.949678	TGA5	bZIP
M06574_2.00	11J	1.0682	0.27009	0.955321	ERF087	AP2
M06783_2.00	11J	1.09644	0.27009	0.955321	TGA10	bZIP
M06954_2.00	11J	1.10176	0.27036	0.955321	LBD2	LOB
M06936_2.00	11J	1.08534	0.272804	0.959776	HSFB4	HSF
M07258_2.00	11J	1.07093	0.273077	0.959776	SPL9	SBP
M07097_2.00	11J	1.07686	0.274721	0.962984	MYB27	Myb/SANT
M06828_2.00	11J	1.09701	0.276927	0.968144	EICBP.B	CG-1
M07040_2.00	11J	1.02661	0.278315	0.969184	PHL7	Myb/SANT
M07005_2.00	11J	1.03851	0.278873	0.969184	MYB58	Myb/SANT
M01070_2.00	11J	1.04252	0.279431	0.969184	TRB1	Myb/SANT
M06573_2.00	11J	1.06466	0.280832	0.971257	ERF087	AP2
M06754_2.00	11J	1.10081	0.282239	0.971257	VIP1	bZIP
M07256_2.00	11J	1.09346	0.282239	0.971257	SPL3	SBP
M02552_2.00	11J	1.05357	0.284791	0.974368	WRKY25	WRKY
M06874_2.00	11J	1.22989	0.285076	0.974368	E2FE	E2F
M06835_2.00	11J	1.01333	0.285361	0.974368	DOF1.8	Dof
M06626_2.00	11J	1.07282	0.289674	0.98483	ERF1B	AP2
M07111_2.00	11J	1.05205	0.290544	0.98483	PC-MYB1	Myb/SANT
M06667_2.00	11J	1.05154	0.290835	0.98483	ERF003	AP2
M07024_2.00	11J	1.03196	0.292878	0.98483	HHO6	Myb/SANT
M06995_2.00	11J	1.01998	0.294935	0.98483	AGL42	MADS box
M06861_2.00	11J	1.00879	0.29523	0.98483	DOF4.7	Dof
M06718_2.00	11J	1.06454	0.296117	0.98483	BPC5	BBR
M06769_2.00	11J	1.08944	0.296413	0.98483	BZIP18	bZIP
M06675_2.00	11J	1.06394	0.297007	0.98483	ERF5	AP2
M07285_2.00	11J	1.12154	0.297304	0.98483	TCP20	TCP
M07061_2.00	11J	1.03352	0.297899	0.98483	MYB107	Myb/SANT
M07015_2.00	11J	1.07216	0.297899	0.98483	MYB116	Myb/SANT
M02699_2.00	11J	1.20619	0.298496	0.98483	MYB15	Myb/SANT
M07156_2.00	11J	1.0443	0.299692	0.98483	MYB44	Myb/SANT
M06819_2.00	11J	1.04864	0.299692	0.98483	AT5G04390	C2H2 ZF
M00892_2.00	11J	1.26829	0.301194	0.98483	TCP15	TCP
M07039_2.00	11J	1.04168	0.303007	0.98483	ATMYB63	Myb/SANT
M07016_2.00	11J	1.02568	0.30483	0.98483	HHO3	Myb/SANT
M07046_2.00	11J	1.05603	0.305441	0.98483	AT2G20400	Myb/SANT
M06663_2.00	11J	1.05468	0.305441	0.98483	ERF086	AP2
M08143_2.00	11J	1.0302	0.305746	0.98483	2023-09-03	MADS box
M06647_2.00	11J	1.05026	0.305746	0.98483	ERF054	AP2
M06924_2.00	11J	1.02338	0.306052	0.98483	HB-5	Homeodomain
M07098_2.00	11J	1.0674	0.306358	0.98483	MYB27	Myb/SANT
M01602_2.00	11J	1.05287	0.307279	0.985385	ERF094	AP2
M07113_2.00	11J	1.02435	0.309437	0.988617	HHO5	Myb/SANT
M06597_2.00	11J	1.0465	0.310367	0.988617	DREB2D	AP2
M07134_2.00	11J	1.02779	0.311299	0.988617	PHL11	Myb/SANT
M06581_2.00	11J	1.04901	0.315688	0.988617	ERF014	AP2
M06932_2.00	11J	1.01886	0.316004	0.988617	ATHB-5	Homeodomain
M07014_2.00	11J	1.04261	0.316637	0.988617	MYB116	Myb/SANT
M01958_2.00	11J	1.25926	0.316954	0.988617	E2FE	E2F
M06623_2.00	11J	1.06505	0.317906	0.988617	PLT1	AP2
M00866_2.00	11J	1.02434	0.318861	0.988617	WOX13	Homeodomain
M07106_2.00	11J	1.03233	0.321422	0.988617	MYB39	Myb/SANT
M06858_2.00	11J	1.07683	0.323356	0.988617	DOF4.3	Dof
M07199_2.00	11J	1.0481	0.324004	0.988617	NAC047	NAC/NAM
M06827_2.00	11J	1.09226	0.324977	0.988617	CAMTA5	CG-1
M06848_2.00	11J	1.01279	0.325302	0.988617	DOF3.2	Dof
M06922_2.00	11J	1.023	0.325628	0.988617	HAT1	Homeodomain
M02700_2.00	11J	1.2037	0.325954	0.988617	RAX3	Myb/SANT
M02698_2.00	11J	1.17588	0.32628	0.988617	CDC5	Myb/SANT
M07030_2.00	11J	1.02973	0.32726	0.988617	HHO2	Myb/SANT
M06712_2.00	11J	1.01498	0.32726	0.988617	AT5G60130	B3
M07049_2.00	11J	1.03733	0.328572	0.988617	AtMYB81	Myb/SANT
M06587_2.00	11J	1.04842	0.328572	0.988617	ERF8	AP2
M06784_2.00	11J	1.10081	0.330219	0.988617	TGA10	bZIP
M01701_2.00	11J	1.0942	0.330549	0.988617	BIM2	bHLH
M06837_2.00	11J	1.00939	0.33088	0.988617	CDF5	Dof
M07363_2.00	11J	1.05003	0.33088	0.988617	AT5G59990	Unknown
M06671_2.00	11J	1.05848	0.331542	0.988617	ERF9	AP2
M01775_2.00	11J	1.09091	0.332206	0.988617	AT2G21230	bZIP
M06750_2.00	11J	1.10431	0.332206	0.988617	TGA3	bZIP
M07221_2.00	11J	1.03085	0.332538	0.988617	NAC073	NAC/NAM
M06847_2.00	11J	1.0115	0.333204	0.988617	DOF3.2	Dof
M06673_2.00	11J	1.05259	0.333871	0.988617	ERF2	AP2
M06621_2.00	11J	1.05186	0.334205	0.988617	ERF7	AP2
M06824_2.00	11J	1.03156	0.33454	0.988617	IDD1	C2H2 ZF
M07127_2.00	11J	1.03412	0.336216	0.99135	MYB43	Myb/SANT
M02726_2.00	11J	1.07934	0.33824	0.992873	ZAP1	WRKY
M06630_2.00	11J	1.04691	0.33824	0.992873	DREB2F	AP2
M02714_2.00	11J	1.02514	0.340275	0.996629	SPL8	SBP
M06753_2.00	11J	1.07392	0.341639	0.998405	VIP1	bZIP
M07080_2.00	11J	1.02196	0.343352	0.999979	PHL12	Myb/SANT
M01311_2.00	11J	1.1694	0.343695	0.999979	TCP8	TCP
M01672_2.00	11J	1.01532	0.34611	1	AHL13	AT hook
M06803_2.00	11J	1.0302	0.347497	1	IDD7	C2H2 ZF
M06564_2.00	11J	1.05408	0.347497	1	DREB1F	AP2
M07104_2.00	11J	1.03058	0.348541	1	AtMYB74	Myb/SANT
M02292_2.00	11J	1.07741	0.34889	1	PHL7	Myb/SANT
M07047_2.00	11J	1.04941	0.349588	1	AT2G20400	Myb/SANT
M06638_2.00	11J	1.04803	0.350989	1	ERF091	AP2
M02684_2.00	11J	1.03819	0.350989	1	ATHB-5	Homeodomain
M06852_2.00	11J	1.01451	0.35134	1	AT3G52440	Dof
M02657_2.00	11J	1.05	0.352748	1	TGA1	bZIP
M06856_2.00	11J	1.01194	0.353101	1	DOF4.2	Dof
M06566_2.00	11J	1.04192	0.354871	1	ERF027	AP2
M01085_2.00	11J	1.0805	0.355938	1	AT4G00390	Storekeeper
M06953_2.00	11J	1.05311	0.357364	1	LBD2	LOB
M07368_2.00	11J	1.03914	0.359155	1	ERF122	Unknown
M00889_2.00	11J	1.02197	0.359874	1	YAB5	Sox
M02471_2.00	11J	1.05745	0.359874	1	SPL11	SBP
M07084_2.00	11J	1.02182	0.360595	1	MYB15	Myb/SANT
M06971_2.00	11J	1.0513	0.360595	1	AT3G10030	MADF
M07057_2.00	11J	1.01254	0.360956	1	AT2G40260	Myb/SANT
M06653_2.00	11J	1.04678	0.36204	1	ERF109	AP2
M07219_2.00	11J	1.02685	0.362765	1	anac071	NAC/NAM
M07131_2.00	11J	1.02721	0.363128	1	MYB56	Myb/SANT
M07050_2.00	11J	1.03099	0.363128	1	AtMYB81	Myb/SANT
M06759_2.00	11J	1.07346	0.364583	1	TGA7	bZIP
M06988_2.00	11J	1.04542	0.364948	1	AGL16	MADS box
M06582_2.00	11J	1.03876	0.365679	1	RAP2-1	AP2
M01946_2.00	11J	1.02581	0.368027	1	CDF2	Dof
M07236_2.00	11J	1.06294	0.36869	1	ANAC094	NAC/NAM
M07124_2.00	11J	1.0209	0.369391	1	MYB92	Myb/SANT
M01084_2.00	11J	1.06988	0.369428	1	SPL10	SBP
M01064_2.00	11J	1.03085	0.369871	1	KNAT7	Homeodomain
M01632_2.00	11J	1.06088	0.370908	1	ERF105	AP2
M07216_2.00	11J	1.03007	0.371168	1	NAC69	NAC/NAM
M07307_2.00	11J	1.56	0.372283	1	SRS7	Unknown
M06624_2.00	11J	1.03933	0.372879	1	ERF095	AP2
M07213_2.00	11J	1.03109	0.37329	1	NAC062	NAC/NAM
M07107_2.00	11J	1.01529	0.373626	1	MYB39	Myb/SANT
M06577_2.00	11J	1.03757	0.373888	1	ERF055	AP2
M07322_2.00	11J	1.07033	0.374411	1	BEH4	Unknown
M07313_2.00	11J	1.06849	0.375123	1	AT1G68200	Unknown
M02502_2.00	11J	1.13043	0.377872	1	TCP20	TCP
M07294_2.00	11J	1.09244	0.377985	1	TCP7	TCP
M06831_2.00	11J	1.01463	0.378363	1	DOF1.6	Dof
M06627_2.00	11J	1.0342	0.380108	1	ERF1B	AP2
M06758_2.00	11J	1.02923	0.383314	1	TGA7	bZIP
M06682_2.00	11J	1.03376	0.383621	1	ERF104	AP2
M01073_2.00	11J	1.04261	0.386702	1	MYB83	Myb/SANT
M06993_2.00	11J	1.02083	0.386934	1	AGL15	MADS box
M07143_2.00	11J	1.02305	0.388252	1	MYB80	Myb/SANT
M00876_2.00	11J	1.04632	0.389107	1	MYB55	Myb/SANT
M06562_2.00	11J	1.02893	0.390003	1	ERF10	AP2
M06895_2.00	11J	1.02588	0.390003	1	GATA12	GATA
M06693_2.00	11J	1.01342	0.390745	1	RAV1	AP2,B3
M06801_2.00	11J	1.05556	0.390901	1	STOP1	C2H2 ZF
M06635_2.00	11J	1.02988	0.391253	1	ERF039	AP2
M06596_2.00	11J	1.04045	0.391527	1	HRE1	AP2
M07347_2.00	11J	1.06151	0.392154	1	BEH2	Unknown
M07365_2.00	11J	1.01108	0.392507	1	AT5G63260	Unknown
M02695_2.00	11J	1.0205	0.393254	1	AG	MADS box
M01619_2.00	11J	1.03138	0.394633	1	ERF1B	AP2
M07007_2.00	11J	1.02792	0.395304	1	MYB52	Myb/SANT
M07041_2.00	11J	1.02541	0.395304	1	PHL7	Myb/SANT
M07371_2.00	11J	1.02737	0.396492	1	GRF9	WRC
M06904_2.00	11J	1.01842	0.401118	1	HDG11	Homeodomain
M07082_2.00	11J	1.02181	0.402202	1	AtMYB10	Myb/SANT
M06845_2.00	11J	1.02898	0.40596	1	GATA24	Dof
M02301_2.00	11J	1.03062	0.406448	1	MYB98	Myb/SANT
M06746_2.00	11J	1.04055	0.407424	1	AtbZIP52	bZIP
M07062_2.00	11J	1.01772	0.408118	1	MYB107	Myb/SANT
M07301_2.00	11J	1.01026	0.408648	1	TCX2	TCR/CxC
M02694_2.00	11J	1.02268	0.408976	1	AGL1	MADS box
M06591_2.00	11J	1.02662	0.410492	1	ERF118	AP2
M01785_2.00	11J	1.02333	0.411643	1	TGA5	bZIP
M06651_2.00	11J	1.04396	0.415364	1	ERF043	AP2
M06909_2.00	11J	1.00796	0.41657	1	ATHB-6	Homeodomain
M06699_2.00	11J	1.00987	0.417404	1	HMGB9	ARID/BRIGHT,Sox
M06586_2.00	11J	1.02333	0.418282	1	ERF8	AP2
M07220_2.00	11J	1.01841	0.418784	1	anac071	NAC/NAM
M08081_2.00	11J	1.01378	0.418993	1	REF6	C2H2 ZF
M07045_2.00	11J	1.0411	0.422063	1	EFM	Myb/SANT
M06610_2.00	11J	1.0362	0.422359	1	DREB2E	AP2
M01607_2.00	11J	1.03047	0.423755	1	ERF3	AP2
M06584_2.00	11J	1.02274	0.424731	1	ERF3	AP2
M02043_2.00	11J	1.00945	0.426007	1	ATHB-7	Homeodomain
M06723_2.00	11J	1.02944	0.426476	1	BHLH80	bHLH
M06910_2.00	11J	1.01037	0.427287	1	ATHB-6	Homeodomain
M06710_2.00	11J	1.00693	0.428228	1	AT5G18090	B3
M06643_2.00	11J	1.02592	0.429944	1	DREB1B	AP2
M02692_2.00	11J	1.08629	0.430116	1	LFY	Leafy
M06864_2.00	11J	1.00511	0.433961	1	DOF5.1	Dof
M07133_2.00	11J	1.00662	0.434135	1	MYB23	Myb/SANT
M07308_2.00	11J	1.02921	0.439684	1	AT1G23810	Unknown
M06747_2.00	11J	1.02985	0.440652	1	AtbZIP52	bZIP
M07247_2.00	11J	1.02204	0.443348	1	AT2G01818	PLATZ
M06595_2.00	11J	1.02024	0.44428	1	HRE1	AP2
M06823_2.00	11J	1.01404	0.445036	1	NUC	C2H2 ZF
M06870_2.00	11J	1.04	0.44557	1	E2FC	E2F
M07063_2.00	11J	1.00767	0.448207	1	MYR2	Myb/SANT
M06661_2.00	11J	1.01557	0.450679	1	LEP	AP2
M06943_2.00	11J	1.01861	0.45131	1	HSFC1	HSF
M07081_2.00	11J	1.01233	0.451356	1	AtMYB10	Myb/SANT
M07105_2.00	11J	1.01381	0.453391	1	AtMYB74	Myb/SANT
M07056_2.00	11J	1.00588	0.453437	1	AT2G38300	Myb/SANT
M06802_2.00	11J	1.02094	0.453981	1	STOP1	C2H2 ZF
M06796_2.00	11J	1.01145	0.454344	1	MGP	C2H2 ZF
M07217_2.00	11J	1.01162	0.455026	1	BRN2	NAC/NAM
M06873_2.00	11J	1.05858	0.455755	1	E2FE	E2F
M07214_2.00	11J	1.02025	0.456257	1	NAC68	NAC/NAM
M07336_2.00	11J	1.00395	0.456759	1	MIP1B	Unknown
M06637_2.00	11J	1.0195	0.45781	1	ERF6	AP2
M07035_2.00	11J	1.01015	0.458727	1	ATY13	Myb/SANT
M06599_2.00	11J	1.02201	0.45914	1	ERF037	AP2
M06652_2.00	11J	1.02896	0.45914	1	ERF043	AP2
M06850_2.00	11J	1.00386	0.459416	1	CDF3	Dof
M07312_2.00	11J	1.01168	0.460013	1	BHLH157	Unknown
M06810_2.00	11J	1.01105	0.461534	1	AT2G15740	C2H2 ZF
M06808_2.00	11J	1.01053	0.461718	1	IDD5	C2H2 ZF
M07020_2.00	11J	1.00613	0.462689	1	AtMYB93	Myb/SANT
M07215_2.00	11J	1.00349	0.463569	1	NAC68	NAC/NAM
M07204_2.00	11J	1.02801	0.46459	1	AT3G12910	NAC/NAM
M07017_2.00	11J	1.00637	0.465706	1	HHO3	Myb/SANT
M06907_2.00	11J	1.00634	0.467199	1	ATHB-21	Homeodomain
M06707_2.00	11J	1.00911	0.470763	1	NGA4	B3
M06829_2.00	11J	1.00311	0.47081	1	DOF1.5	Dof
M00970_2.00	11J	1.02373	0.471234	1	NAC002	NAC/NAM
M00901_2.00	11J	1.00954	0.471706	1	WRKY38	WRKY
M07317_2.00	11J	1.00467	0.473076	1	ZHD5	Unknown
M07222_2.00	11J	1.00892	0.473596	1	NAC073	NAC/NAM
M07370_2.00	11J	1.00846	0.478308	1	GRF9	WRC
M06967_2.00	11J	1.00708	0.48085	1	GT-1	MADF
M07021_2.00	11J	1.00563	0.48109	1	AtMYB93	Myb/SANT
M06807_2.00	11J	1.00401	0.481139	1	IDD5	C2H2 ZF
M00886_2.00	11J	1.02506	0.481668	1	anac058	NAC/NAM
M01621_2.00	11J	1.01855	0.481813	1	ERF6	AP2
M07011_2.00	11J	1.00382	0.482729	1	AT1G18960	Myb/SANT
M07151_2.00	11J	1.00562	0.482922	1	MYB99	Myb/SANT
M07274_2.00	11J	1.02506	0.484421	1	TCP3	TCP
M01902_2.00	11J	1.00328	0.487532	1	CSP4	CSD
M02721_2.00	11J	1.02795	0.488752	1	TCP16	TCP
M07193_2.00	11J	1.00541	0.490417	1	NAC043	NAC/NAM
M07108_2.00	11J	1.00553	0.491398	1	MYB98	Myb/SANT
M06567_2.00	11J	1.01127	0.492038	1	ERF027	AP2
M02285_2.00	11J	1.00738	0.493862	1	TRFL5	Myb/SANT
M07157_2.00	11J	1.00282	0.496784	1	TRB2	Myb/SANT
M00898_2.00	11J	1.00421	0.499124	1	WRKY12	WRKY
M06691_2.00	11J	1.00485	0.499374	1	ERF010	AP2
M07154_2.00	11J	1.00317	0.499574	1	MYB96	Myb/SANT
M07338_2.00	11J	1.00152	0.500024	1	ZHD9	Unknown
M06785_2.00	11J	1.00372	0.50253	1	TGA2	bZIP
M06908_2.00	11J	1.00155	0.503536	1	ATHB-21	Homeodomain
M00888_2.00	11J	1.00248	0.503737	1	SPL7	SBP
M06774_2.00	11J	1.00888	0.504141	1	TGA6	bZIP
M06813_2.00	11J	1.00144	0.504443	1	AT3G46070	C2H2 ZF
M06786_2.00	11J	1.01036	0.505605	1	TGA2	bZIP
M07299_2.00	11J	1.00097	0.50687	1	TSO1	TCR/CxC
M06795_2.00	11J	1.0013	0.5088	1	MGP	C2H2 ZF
M06698_2.00	11J	1.0009	0.508953	1	HMGB9	ARID/BRIGHT,Sox
M07254_2.00	11J	1.00032	0.514737	1	SPL11	SBP
M02298_2.00	11J	1.00153	0.5152	1	MYB94	Myb/SANT
M07273_2.00	11J	1.00915	0.51587	1	TCP24	TCP
M07018_2.00	11J	1	0.517627	1	KAN2	Myb/SANT
M06805_2.00	11J	0.999813	0.519027	1	SGR5	C2H2 ZF
M01267_2.00	11J	1.07407	0.522829	1	MYB124	Myb/SANT
M06931_2.00	11J	0.999024	0.52482	1	HDG7	Homeodomain
M01624_2.00	11J	1	0.525293	1	DREB1A	AP2
M07064_2.00	11J	0.998706	0.526555	1	MYR2	Myb/SANT
M06561_2.00	11J	0.997209	0.528031	1	ERF023	AP2
M06883_2.00	11J	0.997534	0.528295	1	GATA28	GATA
M07341_2.00	11J	1.14706	0.529035	1	AT4G12670	Unknown
M06576_2.00	11J	0.997189	0.530519	1	ERF11	AP2
M07125_2.00	11J	0.996194	0.532645	1	MYB3R4	Myb/SANT
M07073_2.00	11J	0.996212	0.533338	1	AT3G10580	Myb/SANT
M06565_2.00	11J	0.994483	0.537998	1	DREB1F	AP2
M06867_2.00	11J	0.99965	0.540101	1	DOF5.6	Dof
M07284_2.00	11J	0.994898	0.540371	1	TCP13	TCP
M06644_2.00	11J	0.993528	0.541507	1	DREB1B	AP2
M02683_2.00	11J	0.996133	0.541886	1	HAT5	Homeodomain
M06927_2.00	11J	0.997029	0.542374	1	ATHB-51	Homeodomain
M06815_2.00	11J	0.995325	0.542808	1	IDD2	C2H2 ZF
M01055_2.00	11J	0.993715	0.543514	1	TGA6	bZIP
M08144_2.00	11J	0.998025	0.544384	1	AP1	MADS box
M06938_2.00	11J	0.994828	0.545365	1	HSFB3	HSF
M06935_2.00	11J	0.996779	0.545965	1	ATHB-53	Homeodomain
M01080_2.00	11J	0.992727	0.546238	1	AT4G09450	Myb/SANT
M06641_2.00	11J	0.992329	0.547058	1	DREB1A	AP2
M01786_2.00	11J	0.988962	0.549581	1	TGA4	bZIP
M01612_2.00	11J	0.991525	0.549855	1	RAP2-4	AP2
M06849_2.00	11J	0.997963	0.554494	1	CDF3	Dof
M00982_2.00	11J	0.988018	0.55705	1	ZAP1	WRKY
M02368_2.00	11J	0.989959	0.55878	1	NAC025	NAC/NAM
M07130_2.00	11J	0.993955	0.560515	1	MYB56	Myb/SANT
M07333_2.00	11J	0.997257	0.562311	1	AT3G12130	Unknown
M07186_2.00	11J	0.986381	0.563944	1	NAC035	NAC/NAM
M01094_2.00	11J	0.986381	0.565073	1	TINY	AP2
M06633_2.00	11J	0.98399	0.566261	1	RAP2-9	AP2
M07028_2.00	11J	0.990829	0.567168	1	MYB62	Myb/SANT
M02654_2.00	11J	0.981693	0.567395	1	DYT1	bHLH
M01780_2.00	11J	0.985087	0.569612	1	TGA6	bZIP
M06826_2.00	11J	0.990274	0.570981	1	AZF1	C2H2 ZF
M06853_2.00	11J	0.997528	0.57138	1	AT3G52440	Dof
M00899_2.00	11J	0.986259	0.572868	1	WRKY45	WRKY
M06632_2.00	11J	0.978764	0.57413	1	ERF035	AP2
M07025_2.00	11J	0.990473	0.574647	1	HHO6	Myb/SANT
M06920_2.00	11J	0.989101	0.578278	1	ANL2	Homeodomain
M02263_2.00	11J	0.988441	0.578683	1	GT-1	MADF
M07177_2.00	11J	0.986155	0.578741	1	NAC018	NAC/NAM
M06944_2.00	11J	0.975767	0.581003	1	HSFC1	HSF
M06789_2.00	11J	0.976526	0.581642	1	TGA4	bZIP
M06648_2.00	11J	0.982735	0.581933	1	ERF054	AP2
M06840_2.00	11J	0.996311	0.582457	1	DOF2.2	Dof
M01086_2.00	11J	0.974138	0.583506	1	TCP9	TCP
M07095_2.00	11J	0.986313	0.586021	1	F3A4.140	Myb/SANT
M06679_2.00	11J	0.972625	0.586724	1	DREB1D	AP2
M06683_2.00	11J	0.980535	0.5869	1	ERF104	AP2
M07032_2.00	11J	0.987979	0.588017	1	MYB105	Myb/SANT
M06979_2.00	11J	0.986166	0.588605	1	AT5G05550	MADF
M07272_2.00	11J	0.965347	0.589312	1	TCP24	TCP
M06793_2.00	11J	0.975528	0.590964	1	TGA1	bZIP
M06708_2.00	11J	0.957746	0.59357	1	ARF16	B3
M02049_2.00	11J	0.992701	0.596724	1	WOX13	Homeodomain
M06886_2.00	11J	0.980853	0.597859	1	GATA15	GATA
M06583_2.00	11J	0.978751	0.598158	1	RAP2-1	AP2
M02563_2.00	11J	0.977221	0.599476	1	WRKY30	WRKY
M07034_2.00	11J	0.988043	0.599655	1	AT1G72740	Myb/SANT
M06678_2.00	11J	0.974561	0.601698	1	DREB1D	AP2
M01784_2.00	11J	0.960591	0.604714	1	TGA2	bZIP
M06600_2.00	11J	0.972777	0.60647	1	ERF037	AP2
M07052_2.00	11J	0.988266	0.607927	1	MYB101	Myb/SANT
M06986_2.00	11J	0.984844	0.608901	1	AGL6	MADS box
M01266_2.00	11J	0.96973	0.610547	1	TRP5	Myb/SANT
M06913_2.00	11J	0.99003	0.611953	1	ATHB-20	Homeodomain
M07224_2.00	11J	0.980072	0.612259	1	ANAC076	NAC/NAM
M07360_2.00	11J	0.973277	0.614897	1	ATMYB119	Unknown
M02522_2.00	11J	0.992319	0.616067	1	TCX3	TCR/CxC
M08180_2.00	11J	0.990589	0.617238	1	WRKY40	WRKY
M00723_2.00	11J	0.98465	0.617238	1	EIL3	EIN3
M07135_2.00	11J	0.986331	0.618474	1	PHL11	Myb/SANT
M06724_2.00	11J	0.981435	0.619836	1	BHLH122	bHLH
M07334_2.00	11J	0.992805	0.620643	1	AtIDD11	Unknown
M07168_2.00	11J	0.977858	0.621263	1	NAC010	NAC/NAM
M06816_2.00	11J	0.986118	0.621263	1	IDD2	C2H2 ZF
M07087_2.00	11J	0.971995	0.621761	1	MYB118	Myb/SANT
M06939_2.00	11J	0.970138	0.622072	1	HSFA1E	HSF
M06715_2.00	11J	0.970588	0.623068	1	BPC1	BBR
M07351_2.00	11J	0.978601	0.623566	1	GT-3A	Unknown
M02371_2.00	11J	0.946292	0.624253	1	NTL9	NAC/NAM
M01603_2.00	11J	0.92381	0.62469	1	WIN1	AP2
M06871_2.00	11J	0.949153	0.626692	1	E2FA	E2F
M06905_2.00	11J	0.982724	0.629896	1	WUS	Homeodomain
M07305_2.00	11J	0.982915	0.630653	1	ZHD14	Unknown
M07298_2.00	11J	0.98994	0.630842	1	TCX3	TCR/CxC
M07297_2.00	11J	0.989582	0.630905	1	TCX3	TCR/CxC
M06940_2.00	11J	0.969346	0.631726	1	HSFA1E	HSF
M07291_2.00	11J	0.938907	0.632484	1	TCP17	TCP
M02520_2.00	11J	0.98892	0.634067	1	AT2G20110	TCR/CxC
M06925_2.00	11J	0.988748	0.634385	1	HB-5	Homeodomain
M07361_2.00	11J	0.966438	0.634511	1	ATMYB119	Unknown
M07306_2.00	11J	0.915094	0.635972	1	SRS7	Unknown
M06578_2.00	11J	0.967571	0.638777	1	ERF055	AP2
M06832_2.00	11J	0.994673	0.639928	1	DOF1.6	Dof
M06681_2.00	11J	0.963373	0.64012	1	ERF025	AP2
M06725_2.00	11J	0.973431	0.64153	1	BHLH122	bHLH
M02553_2.00	11J	0.95122	0.642428	1	WRKY21	WRKY
M07290_2.00	11J	0.922414	0.642493	1	TCP17	TCP
M06952_2.00	11J	0.974583	0.642685	1	HSFB2A	HSF
M07083_2.00	11J	0.991408	0.643071	1	PHL6	Myb/SANT
M06634_2.00	11J	0.960037	0.643521	1	RAP2-9	AP2
M07110_2.00	11J	0.971716	0.644423	1	PC-MYB1	Myb/SANT
M07309_2.00	11J	0.975554	0.645003	1	AT1G24250	Unknown
M06751_2.00	11J	0.946399	0.646682	1	TGA3	bZIP
M06868_2.00	11J	0.99553	0.646941	1	DOF5.8	Dof
M06697_2.00	11J	0.984475	0.647588	1	HMGB15	ARID/BRIGHT,Sox
M07319_2.00	11J	0.984842	0.648171	1	AT1G76870	Unknown
M06844_2.00	11J	0.98905	0.64908	1	DOF2.5	Dof
M07059_2.00	11J	0.957368	0.649859	1	MYB57	Myb/SANT
M06690_2.00	11J	0.966924	0.65377	1	ERF010	AP2
M06950_2.00	11J	0.954946	0.655406	1	HSFA6A	HSF
M06921_2.00	11J	0.971854	0.658362	1	PDF2	Homeodomain
M02501_2.00	11J	0.946194	0.659944	1	TCP4	TCP
M06900_2.00	11J	0.989561	0.660142	1	ATHB-13	Homeodomain
M06631_2.00	11J	0.944444	0.661001	1	ERF035	AP2
M07116_2.00	11J	0.964796	0.661795	1	MYB3R5	Myb/SANT
M06912_2.00	11J	0.984474	0.662258	1	ATHB-20	Homeodomain
M08147_2.00	11J	0.986482	0.664447	1	FLC	MADS box
M02303_2.00	11J	0.956386	0.665178	1	MYB4	Myb/SANT
M07185_2.00	11J	0.973693	0.667511	1	SMB	NAC/NAM
M06605_2.00	11J	0.959819	0.667778	1	ERF15	AP2
M02549_2.00	11J	0.910506	0.668446	1	WRKY15	WRKY
M06695_2.00	11J	0.990794	0.66878	1	ARID3	ARID/BRIGHT
M06748_2.00	11J	0.932343	0.675164	1	TGA9	bZIP
M06713_2.00	11J	0.971429	0.675231	1	AT5G60130	B3
M09705_2.00	11J	0.918114	0.678412	1	ANT	AP2
M00890_2.00	11J	0.987191	0.679091	1	YAB1	Sox
M07358_2.00	11J	0.983246	0.680587	1	EMB1789	Unknown
M06799_2.00	11J	0.949622	0.681268	1	ZAT10	C2H2 ZF
M07078_2.00	11J	0.971106	0.681472	1	ATY53	Myb/SANT
M06722_2.00	11J	0.961851	0.682427	1	BHLH80	bHLH
M02653_2.00	11J	0.964349	0.683861	1	LEC2	B3
M07228_2.00	11J	0.960966	0.684067	1	NAC079	NAC/NAM
M06825_2.00	11J	0.971473	0.685093	1	IDD1	C2H2 ZF
M06947_2.00	11J	0.957803	0.68571	1	HSFA4A	HSF
M06625_2.00	11J	0.948923	0.688459	1	ERF095	AP2
M06918_2.00	11J	0.976923	0.689492	1	HDG1	Homeodomain
M06941_2.00	11J	0.945455	0.69108	1	HSFA6B	HSF
M07348_2.00	11J	0.916667	0.691149	1	BEH2	Unknown
M06806_2.00	11J	0.983829	0.692602	1	SGR5	C2H2 ZF
M06798_2.00	11J	0.972072	0.693572	1	AT1G14580	C2H2 ZF
M06608_2.00	11J	0.953016	0.69503	1	ERF038	AP2
M06978_2.00	11J	0.965333	0.695656	1	AT5G05550	MADF
M06984_2.00	11J	0.960749	0.695934	1	SVP	MADS box
M06879_2.00	11J	0.962656	0.698514	1	EIN3	EIN3
M06897_2.00	11J	0.899135	0.699003	1	GATA16	GATA
M07152_2.00	11J	0.963515	0.699563	1	MYB99	Myb/SANT
M06589_2.00	11J	0.930905	0.700613	1	DREB1E	AP2
M02500_2.00	11J	0.904645	0.701173	1	TCP3	TCP
M07191_2.00	11J	0.923547	0.701384	1	JUB1	NAC/NAM
M06794_2.00	11J	0.922137	0.702015	1	TGA1	bZIP
M06916_2.00	11J	0.978209	0.704336	1	WOX11	Homeodomain
M06797_2.00	11J	0.969573	0.705041	1	AT1G14580	C2H2 ZF
M06665_2.00	11J	0.949407	0.7073	1	RAP2-11	AP2
M07159_2.00	11J	0.955533	0.707442	1	NAC002	NAC/NAM
M06917_2.00	11J	0.974667	0.712198	1	HDG1	Homeodomain
M06733_2.00	11J	0.96118	0.71291	1	AT2G42280	bHLH
M00977_2.00	11J	0.976857	0.713552	1	NAC062	NAC/NAM
M06833_2.00	11J	0.991599	0.714123	1	DOF1.7	Dof
M06975_2.00	11J	0.971207	0.71541	1	GT-4	MADF
M06948_2.00	11J	0.951699	0.715982	1	HSFA1B	HSF
M02556_2.00	11J	0.960125	0.71634	1	WRKY23	WRKY
M06613_2.00	11J	0.939921	0.716555	1	ERF13	AP2
M06618_2.00	11J	0.937553	0.717057	1	AT3G16280	AP2
M00962_2.00	11J	0.913043	0.717703	1	DREB1F	AP2
M00844_2.00	11J	0.934842	0.718277	1	ERF008	AP2
M07425_2.00	11J	0.972985	0.719427	1	WRKY50	WRKY
M07304_2.00	11J	0.955779	0.721589	1	JGL	Unknown
M01050_2.00	11J	0.934612	0.721805	1	RAP2-3	AP2
M06942_2.00	11J	0.950719	0.724046	1	HSFA6B	HSF
M06974_2.00	11J	0.899598	0.724264	1	GT-4	MADF
M07225_2.00	11J	0.950231	0.725496	1	ANAC076	NAC/NAM
M07155_2.00	11J	0.95846	0.728258	1	MYB44	Myb/SANT
M06842_2.00	11J	0.983843	0.728404	1	DOF2.4	Dof
M00840_2.00	11J	0.804124	0.729424	1	DREB1F	AP2
M06614_2.00	11J	0.931034	0.731469	1	ERF034	AP2
M06703_2.00	11J	0.974105	0.732934	1	REM19	B3
M02493_2.00	11J	0.874251	0.734401	1	GEBP	Storekeeper
M06869_2.00	11J	0.988328	0.735798	1	DOF5.8	Dof
M06961_2.00	11J	0.957439	0.738525	1	LBD19	LOB
M06656_2.00	11J	0.925512	0.738895	1	DREB2A	AP2
M07182_2.00	11J	0.942341	0.739338	1	NAC031	NAC/NAM
M07019_2.00	11J	0.973011	0.739782	1	KAN2	Myb/SANT
M07223_2.00	11J	0.955247	0.740226	1	anac075	NAC/NAM
M00979_2.00	11J	0.730769	0.74193	1	NAC92	NAC/NAM
M07161_2.00	11J	0.940171	0.742153	1	NAC004	NAC/NAM
M06732_2.00	11J	0.919287	0.74245	1	BHLH10	bHLH
M06990_2.00	11J	0.969383	0.742747	1	FLC	MADS box
M08145_2.00	11J	0.963153	0.743118	1	AGL27	MADS box
M02505_2.00	11J	0.863924	0.744383	1	TCP5	TCP
M06814_2.00	11J	0.980224	0.745426	1	AT3G49930	C2H2 ZF
M01616_2.00	11J	0.90815	0.748413	1	ERF4	AP2
M06669_2.00	11J	0.930303	0.748937	1	TINY	AP2
M07326_2.00	11J	0.979377	0.749762	1	ZHD6	Unknown
M07248_2.00	11J	0.947751	0.750437	1	NLP4	RWP-RK
M07173_2.00	11J	0.917836	0.751338	1	anac016	NAC/NAM
M07367_2.00	11J	0.978108	0.753294	1	ZHD1	Unknown
M07027_2.00	11J	0.956882	0.753369	1	MYB62	Myb/SANT
M06612_2.00	11J	0.933938	0.753595	1	ERF13	AP2
M06706_2.00	11J	0.950041	0.754123	1	FUS3	B3
M02299_2.00	11J	0.937243	0.754802	1	F3A4.140	Myb/SANT
M02562_2.00	11J	0.951569	0.755179	1	WRKY75	WRKY
M06592_2.00	11J	0.928886	0.756389	1	ERF118	AP2
M07414_2.00	11J	0.958422	0.757979	1	WRKY20	WRKY
M00731_2.00	11J	0.903475	0.758282	1	WRKY14	WRKY
M06702_2.00	11J	0.974821	0.758434	1	REM19	B3
M02559_2.00	11J	0.821053	0.758585	1	WRKY11	WRKY
M07354_2.00	11J	0.982106	0.761626	1	ZHD10	Unknown
M07412_2.00	11J	0.939969	0.761778	1	WRKY7	WRKY
M06749_2.00	11J	0.943609	0.761778	1	TGA9	bZIP
M06788_2.00	11J	0.926309	0.769511	1	TGA4	bZIP
M07379_2.00	11J	0.961079	0.770127	1	WRKY40	WRKY
M07043_2.00	11J	0.901542	0.771129	1	MYB88	Myb/SANT
M06863_2.00	11J	0.98552	0.772286	1	DOF5.1	Dof
M08425_2.00	11J	0.968543	0.773832	1	SOC1	MADS box
M07380_2.00	11J	0.961945	0.774916	1	WRKY40	WRKY
M06885_2.00	11J	0.944559	0.775304	1	GATA20	GATA
M06915_2.00	11J	0.970539	0.776235	1	HAT5	Homeodomain
M02561_2.00	11J	0.955184	0.776623	1	WRKY62	WRKY
M07406_2.00	11J	0.96048	0.779736	1	WRKY28	WRKY
M07303_2.00	11J	0.888122	0.780594	1	AT1G10720	Unknown
M01068_2.00	11J	0.92126	0.782	1	HRS1	Myb/SANT
M01092_2.00	11J	0.905138	0.782626	1	ERF019	AP2
M07235_2.00	11J	0.92853	0.782939	1	NAC92	NAC/NAM
M07318_2.00	11J	0.97654	0.783488	1	ZHD5	Unknown
M06604_2.00	11J	0.922921	0.783644	1	ERF15	AP2
M06945_2.00	11J	0.917788	0.784272	1	HSFB2B	HSF
M01072_2.00	11J	0.940728	0.785292	1	MYB57	Myb/SANT
M07302_2.00	11J	0.991998	0.786235	1	NFYB4	Unknown
M07320_2.00	11J	0.967181	0.788045	1	GT-2	Unknown
M07252_2.00	11J	0.905213	0.788282	1	S1FA3	S1FA
M02550_2.00	11J	0.769737	0.788597	1	WRKY17	WRKY
M02041_2.00	11J	0.972199	0.789465	1	ATHB-22	Homeodomain
M06893_2.00	11J	0.934172	0.791283	1	GATA19	GATA
M07163_2.00	11J	0.939926	0.793105	1	NAC005	NAC/NAM
M01062_2.00	11J	0.946229	0.793343	1	DOF1.8	Dof
M02039_2.00	11J	0.94348	0.796124	1	HDG11	Homeodomain
M06650_2.00	11J	0.915746	0.800995	1	ERF015	AP2
M00859_2.00	11J	0.722222	0.801717	1	AT4G35610	C2H2 ZF
M07395_2.00	11J	0.928321	0.805252	1	WRKY46	WRKY
M07400_2.00	11J	0.930712	0.805735	1	WRKY22	WRKY
M07310_2.00	11J	0.925105	0.806703	1	WIP5	Unknown
M07054_2.00	11J	0.939383	0.807106	1	ASR3	Myb/SANT
M07109_2.00	11J	0.938276	0.807268	1	AtMYB41	Myb/SANT
M06560_2.00	11J	0.893659	0.809693	1	ERF023	AP2
M02503_2.00	11J	0.682353	0.811314	1	TCP2	TCP
M07324_2.00	11J	0.932174	0.811639	1	AGL95	Unknown
M06859_2.00	11J	0.967105	0.812126	1	DOF4.5	Dof
M00884_2.00	11J	0.795539	0.813508	1	anac046	NAC/NAM
M06639_2.00	11J	0.885835	0.816197	1	DREB1C	AP2
M07283_2.00	11J	0.768473	0.817422	1	TCP13	TCP
M07167_2.00	11J	0.943631	0.817585	1	NAC010	NAC/NAM
M07190_2.00	11J	0.944025	0.817994	1	NTL8	NAC/NAM
M07068_2.00	11J	0.933226	0.819878	1	MYB1	Myb/SANT
M06731_2.00	11J	0.893082	0.821273	1	BHLH10	bHLH
M01627_2.00	11J	0.899761	0.821683	1	ERF043	AP2
M01090_2.00	11J	0.89228	0.822012	1	WRKY53	WRKY
M07245_2.00	11J	0.929727	0.822917	1	NAC105	NAC/NAM
M07386_2.00	11J	0.899046	0.823411	1	WRKY17	WRKY
M01089_2.00	11J	0.952603	0.823411	1	WRKY23	WRKY
M07031_2.00	11J	0.919078	0.823493	1	MYB105	Myb/SANT
M06659_2.00	11J	0.86879	0.826298	1	AIL6	AP2
M07174_2.00	11J	0.894825	0.826711	1	NAC017	NAC/NAM
M07407_2.00	11J	0.926699	0.826794	1	WRKY28	WRKY
M06951_2.00	11J	0.871826	0.82729	1	HSFA6A	HSF
M06970_2.00	11J	0.964079	0.828449	1	AT1G76880	MADF
M07246_2.00	11J	0.930606	0.829942	1	NAC105	NAC/NAM
M07404_2.00	11J	0.926534	0.830855	1	WRKY42	WRKY
M07342_2.00	11J	0.659091	0.831271	1	AT4G12670	Unknown
M07178_2.00	11J	0.908639	0.831936	1	ANAC020	NAC/NAM
M06811_2.00	11J	0.968371	0.832935	1	SAP11	C2H2 ZF
M06991_2.00	11J	0.9521	0.833935	1	FLC	MADS box
M07243_2.00	11J	0.89011	0.83644	1	anac103	NAC/NAM
M06609_2.00	11J	0.897661	0.836608	1	DREB2E	AP2
M06872_2.00	11J	0.818182	0.836691	1	E2FA	E2F
M07366_2.00	11J	0.967654	0.838283	1	ZHD1	Unknown
M07091_2.00	11J	0.937781	0.83887	1	ATMYB121	Myb/SANT
M06571_2.00	11J	0.89266	0.839373	1	ERF019	AP2
M02288_2.00	11J	0.873827	0.840801	1	MYB3	Myb/SANT
M07398_2.00	11J	0.923997	0.841306	1	WRKY45	WRKY
M07241_2.00	11J	0.915472	0.844593	1	NAC101	NAC/NAM
M06928_2.00	11J	0.937616	0.844678	1	ATHB-51	Homeodomain
M01774_2.00	11J	0.865604	0.844762	1	TGA7	bZIP
M01648_2.00	11J	0.939801	0.846962	1	ARF14	AP2,B3
M08402_2.00	11J	0.847826	0.847131	1	SMZ	AP2
M06820_2.00	11J	0.903049	0.847385	1	STOP2	C2H2 ZF
M07048_2.00	11J	0.94126	0.847639	1	AtMYB70	Myb/SANT
M06987_2.00	11J	0.931636	0.847724	1	AGL16	MADS box
M06981_2.00	11J	0.945622	0.848572	1	AT5G47660	MADF
M07327_2.00	11J	0.965843	0.848997	1	ZHD6	Unknown
M06894_2.00	11J	0.914021	0.849761	1	GATA19	GATA
M07431_2.00	11J	0.929724	0.849846	1	WRKY27	WRKY
M06687_2.00	11J	0.888031	0.850696	1	AT5G65130	AP2
M08148_2.00	11J	0.964784	0.852826	1	PI	MADS box
M07287_2.00	11J	0.752896	0.854021	1	TCP16	TCP
M07128_2.00	11J	0.953	0.854191	1	RVE1	Myb/SANT
M06615_2.00	11J	0.857639	0.858301	1	ERF034	AP2
M06980_2.00	11J	0.947945	0.860364	1	AT5G47660	MADF
M06655_2.00	11J	0.897576	0.860708	1	DREB2A	AP2
M07148_2.00	11J	0.617021	0.862	1	TRP1	Myb/SANT
M06976_2.00	11J	0.917917	0.86269	1	AT3G58630	MADF
M06977_2.00	11J	0.918182	0.863208	1	AT3G58630	MADF
M06809_2.00	11J	0.932407	0.864417	1	IDD4	C2H2 ZF
M02547_2.00	11J	0.869763	0.864676	1	WRKY57	WRKY
M07238_2.00	11J	0.923133	0.868142	1	anac096	NAC/NAM
M06982_2.00	11J	0.916008	0.86875	1	AGL63	MADS box
M01268_2.00	11J	0.902128	0.868837	1	AT1G14600	Myb/SANT
M07369_2.00	11J	0.903658	0.869358	1	AtGRF6	WRC
M07192_2.00	11J	0.917538	0.869706	1	NAC043	NAC/NAM
M01622_2.00	11J	0.864162	0.870054	1	CRF2	AP2
M08146_2.00	11J	0.949415	0.871796	1	AP3	MADS box
M07240_2.00	11J	0.898463	0.872057	1	NAC098	NAC/NAM
M06590_2.00	11J	0.988308	0.872755	1	AT1G63040	AP2
M01630_2.00	11J	0.820388	0.873192	1	ERF096	AP2
M07172_2.00	11J	0.881551	0.873629	1	anac016	NAC/NAM
M07205_2.00	11J	0.872254	0.874765	1	NAC054	NAC/NAM
M07218_2.00	11J	0.907792	0.875115	1	BRN2	NAC/NAM
M02647_2.00	11J	0.709091	0.876166	1	ANT	AP2
M06934_2.00	11J	0.952108	0.879941	1	ATHB-53	Homeodomain
M07026_2.00	11J	0.942366	0.880293	1	MYB113	Myb/SANT
M07142_2.00	11J	0.942666	0.880734	1	MYB80	Myb/SANT
M07187_2.00	11J	0.907732	0.886654	1	NAC037	NAC/NAM
M07008_2.00	11J	0.937299	0.88692	1	RVE7	Myb/SANT
M06622_2.00	11J	0.814925	0.888429	1	PLT1	AP2
M01623_2.00	11J	0.776549	0.889496	1	DREB1C	AP2
M06694_2.00	11J	0.968771	0.890119	1	ARID6	ARID/BRIGHT
M01054_2.00	11J	0.89967	0.890921	1	TGA3	bZIP
M07184_2.00	11J	0.900647	0.891901	1	SMB	NAC/NAM
M06901_2.00	11J	0.952243	0.89208	1	ATHB-13	Homeodomain
M07242_2.00	11J	0.901661	0.893955	1	NAC101	NAC/NAM
M07353_2.00	11J	0.959054	0.894402	1	ZHD10	Unknown
M07093_2.00	11J	0.806748	0.894939	1	TRP2	Myb/SANT
M06705_2.00	11J	0.901762	0.895565	1	VRN1	B3
M07403_2.00	11J	0.921704	0.895655	1	WRKY47	WRKY
M07009_2.00	11J	0.918616	0.897448	1	RVE7	Myb/SANT
M06973_2.00	11J	0.906212	0.898256	1	ASIL2	MADF
M07421_2.00	11J	0.912495	0.898795	1	WRKY75	WRKY
M07164_2.00	11J	0.907292	0.901225	1	NAC007	NAC/NAM
M06946_2.00	11J	0.862716	0.901586	1	HSFB2B	HSF
M07139_2.00	11J	0.930797	0.902488	1	RVE6	Myb/SANT
M07033_2.00	11J	0.917262	0.90312	1	AT1G72740	Myb/SANT
M06969_2.00	11J	0.934737	0.906323	1	AT-GTL1	MADF
M06666_2.00	11J	0.8125	0.907393	1	RAP2-11	AP2
M06818_2.00	11J	0.942088	0.907638	1	JKD	C2H2 ZF
M07194_2.00	11J	0.901875	0.909209	1	NAC045	NAC/NAM
M07337_2.00	11J	0.957265	0.909537	1	ZHD9	Unknown
M07424_2.00	11J	0.915582	0.910419	1	WRKY50	WRKY
M02701_2.00	11J	0.831472	0.911385	1	F3A4.140	Myb/SANT
M07051_2.00	11J	0.936048	0.91174	1	MYB101	Myb/SANT
M07207_2.00	11J	0.893238	0.91257	1	NAC055	NAC/NAM
M07196_2.00	11J	0.87869	0.915614	1	anac046	NAC/NAM
M01613_2.00	11J	0.787267	0.915788	1	AT2G33710	AP2
M02696_2.00	11J	0.914036	0.916558	1	2023-09-01	MADS box
M01605_2.00	11J	0.91166	0.916659	1	TEM1	AP2
M01609_2.00	11J	0.91166	0.916659	1	RAV2	AP2
M01626_2.00	11J	0.777409	0.917695	1	CRF4	AP2
M07158_2.00	11J	0.933751	0.91798	1	TRB2	Myb/SANT
M02002_2.00	11J	0.899962	0.918356	1	GATA9	GATA
M07377_2.00	11J	0.900758	0.918641	1	WRKY6	WRKY
M07418_2.00	11J	0.896257	0.91876	1	WRKY26	WRKY
M06964_2.00	11J	0.735849	0.919054	1	LBD23	LOB
M06914_2.00	11J	0.949083	0.919312	1	HAT5	Homeodomain
M08106_2.00	11J	0.769759	0.920857	1	E2FA	E2F
M06688_2.00	11J	0.828922	0.921945	1	AIL7	AP2
M07374_2.00	11J	0.906029	0.92368	1	WRKY71	WRKY
M06919_2.00	11J	0.92372	0.924631	1	ANL2	Homeodomain
M02555_2.00	11J	0.698507	0.924835	1	WRKY43	WRKY
M06619_2.00	11J	0.740506	0.92614	1	AT3G16280	AP2
M07382_2.00	11J	0.9295	0.926418	1	WRKY59	WRKY
M06711_2.00	11J	0.942873	0.928282	1	AT5G25475	B3
M07114_2.00	11J	0.901226	0.928291	1	MYB73	Myb/SANT
M06640_2.00	11J	0.692308	0.928412	1	DREB1C	AP2
M07391_2.00	11J	0.91369	0.930494	1	WRKY33	WRKY
M06985_2.00	11J	0.889742	0.931723	1	SVP	MADS box
M07180_2.00	11J	0.807651	0.933457	1	NAC029	NAC/NAM
M07397_2.00	11J	0.888665	0.933709	1	WRKY45	WRKY
M00963_2.00	11J	0.803688	0.935335	1	DREB1E	AP2
M07332_2.00	11J	0.784416	0.935345	1	FHA2	Unknown
M07070_2.00	11J	0.924413	0.935448	1	RVE8	Myb/SANT
M07065_2.00	11J	0.926682	0.936983	1	MYB108	Myb/SANT
M06689_2.00	11J	0.846952	0.93993	1	AIL7	AP2
M02693_2.00	11J	0.912151	0.939977	1	AGL3	MADS box
M07195_2.00	11J	0.886166	0.940203	1	NAC045	NAC/NAM
M06884_2.00	11J	0.853254	0.941378	1	GATA20	GATA
M07117_2.00	11J	0.901179	0.941426	1	RVE4	Myb/SANT
M07165_2.00	11J	0.870379	0.94151	1	NAC007	NAC/NAM
M06709_2.00	11J	0.560694	0.941755	1	AT4G33280	B3
M06968_2.00	11J	0.927657	0.942867	1	AT-GTL1	MADF
M00843_2.00	11J	0.77381	0.943103	1	ERF037	AP2
M07237_2.00	11J	0.869892	0.944622	1	anac096	NAC/NAM
M07384_2.00	11J	0.903715	0.945227	1	WRKY15	WRKY
M07401_2.00	11J	0.881636	0.947612	1	WRKY22	WRKY
M07396_2.00	11J	0.867854	0.947669	1	WRKY46	WRKY
M07226_2.00	11J	0.84652	0.948911	1	NAC078	NAC/NAM
M07239_2.00	11J	0.847239	0.948978	1	NAC098	NAC/NAM
M06598_2.00	11J	0.865394	0.949035	1	DREB2D	AP2
M01079_2.00	11J	0.864096	0.949604	1	RVE5	Myb/SANT
M07429_2.00	11J	0.861916	0.950108	1	WRKY8	WRKY
M07162_2.00	11J	0.82615	0.950925	1	NAC004	NAC/NAM
M06704_2.00	11J	0.322034	0.951049	1	VRN1	B3
M07411_2.00	11J	0.911527	0.951857	1	WRKY29	WRKY
M07387_2.00	11J	0.89997	0.952019	1	WRKY25	WRKY
M07428_2.00	11J	0.831978	0.9522	1	WRKY8	WRKY
M07166_2.00	11J	0.828025	0.952333	1	AT1G19040	NAC/NAM
M07430_2.00	11J	0.846065	0.952581	1	WRKY27	WRKY
M01949_2.00	11J	0.867765	0.953067	1	DOF5.4	Dof
M07413_2.00	11J	0.835172	0.953258	1	WRKY7	WRKY
M01047_2.00	11J	0.565217	0.95363	1	ERF118	AP2
M07383_2.00	11J	0.851359	0.954288	1	WRKY15	WRKY
M07233_2.00	11J	0.830339	0.955672	1	ANAC087	NAC/NAM
M06965_2.00	11J	0.67907	0.955816	1	LBD23	LOB
M07170_2.00	11J	0.840215	0.955816	1	ANAC13	NAC/NAM
M07389_2.00	11J	0.876017	0.95682	1	WRKY21	WRKY
M07402_2.00	11J	0.836397	0.957327	1	WRKY47	WRKY
M07188_2.00	11J	0.865854	0.957643	1	ANAC038	NAC/NAM
M07311_2.00	11J	0.843976	0.95794	1	WIP5	Unknown
M07417_2.00	11J	0.908753	0.95933	1	WRKY18	WRKY
M06998_2.00	11J	0.920848	0.95958	1	LHY	Myb/SANT
M07129_2.00	11J	0.931818	0.9603	1	RVE1	Myb/SANT
M07071_2.00	11J	0.920916	0.960799	1	RVE7L	Myb/SANT
M06729_2.00	11J	0.906258	0.961568	1	AT2G18300	bHLH
M07415_2.00	11J	0.868016	0.961895	1	WRKY11	WRKY
M07169_2.00	11J	0.819435	0.961905	1	ANAC011	NAC/NAM
M07069_2.00	11J	0.908049	0.962126	1	RVE8	Myb/SANT
M06997_2.00	11J	0.907621	0.962732	1	LHY	Myb/SANT
M07388_2.00	11J	0.889608	0.96278	1	WRKY25	WRKY
M07211_2.00	11J	0.867647	0.964197	1	anac058	NAC/NAM
M07183_2.00	11J	0.832164	0.964563	1	NAC031	NAC/NAM
M07206_2.00	11J	0.850569	0.965354	1	NAC054	NAC/NAM
M07227_2.00	11J	0.814384	0.966088	1	NAC078	NAC/NAM
M07420_2.00	11J	0.878157	0.966494	1	WRKY75	WRKY
M07419_2.00	11J	0.885501	0.966775	1	WRKY26	WRKY
M07201_2.00	11J	0.802591	0.966784	1	ANAC050	NAC/NAM
M01608_2.00	11J	0.432836	0.968216	1	ERF8	AP2
M07092_2.00	11J	0.587248	0.969194	1	TRP2	Myb/SANT
M07381_2.00	11J	0.887116	0.969902	1	WRKY3	WRKY
M00732_2.00	11J	0.8401	0.970203	1	WRKY47	WRKY
M01065_2.00	11J	0.84127	0.970329	1	ATHB-4	Homeodomain
M07212_2.00	11J	0.855635	0.970397	1	NAC062	NAC/NAM
M06603_2.00	11J	0.668687	0.970397	1	ERF008	AP2
M02560_2.00	11J	0.834901	0.97096	1	WRKY18	WRKY
M07053_2.00	11J	0.892772	0.973683	1	ASR3	Myb/SANT
M07232_2.00	11J	0.810964	0.974696	1	ANAC087	NAC/NAM
M01620_2.00	11J	0.571895	0.975437	1	ERF039	AP2
M07234_2.00	11J	0.803322	0.975944	1	NAC92	NAC/NAM
M01081_2.00	11J	0.904301	0.976051	1	RVE6	Myb/SANT
M07328_2.00	11J	0.897442	0.976305	1	AT2G28920	Unknown
M07408_2.00	11J	0.840899	0.977399	1	WRKY31	WRKY
M07138_2.00	11J	0.889321	0.979013	1	RVE6	Myb/SANT
M07123_2.00	11J	0.835869	0.979013	1	MYB92	Myb/SANT
M01048_2.00	11J	0.692308	0.979552	1	ERF008	AP2
M02286_2.00	11J	0.847279	0.979699	1	RVE7	Myb/SANT
M07210_2.00	11J	0.812397	0.981817	1	anac058	NAC/NAM
M07203_2.00	11J	0.792267	0.982161	1	NAC053	NAC/NAM
M07189_2.00	11J	0.849886	0.982318	1	ANAC038	NAC/NAM
M07392_2.00	11J	0.825012	0.983291	1	WRKY55	WRKY
M07179_2.00	11J	0.844763	0.985545	1	anac028	NAC/NAM
M07321_2.00	11J	0.885342	0.985999	1	GT-2	Unknown
M07393_2.00	11J	0.850859	0.987291	1	WRKY43	WRKY
M07376_2.00	11J	0.814993	0.98741	1	WRKY14	WRKY
M07405_2.00	11J	0.831438	0.988091	1	WRKY42	WRKY
M07101_2.00	11J	0.895767	0.98818	1	RVE5	Myb/SANT
M07375_2.00	11J	0.815309	0.990329	1	WRKY14	WRKY
M07390_2.00	11J	0.830078	0.990374	1	WRKY21	WRKY
M07171_2.00	11J	0.779236	0.990738	1	ANAC13	NAC/NAM
M07197_2.00	11J	0.75493	0.991504	1	anac046	NAC/NAM
M07385_2.00	11J	0.831294	0.991784	1	WRKY17	WRKY
M06629_2.00	11J	0.574737	0.992023	1	ERF011	AP2
M07100_2.00	11J	0.876825	0.992716	1	RVE5	Myb/SANT
M07410_2.00	11J	0.848036	0.993546	1	WRKY29	WRKY
M07175_2.00	11J	0.710854	0.993557	1	NAC017	NAC/NAM
M07422_2.00	11J	0.746411	0.994006	1	WRKY30	WRKY
M07373_2.00	11J	0.733083	0.994089	1	WRKY65	WRKY
M07118_2.00	11J	0.82428	0.994234	1	RVE4	Myb/SANT
M07208_2.00	11J	0.769316	0.99482	1	anac057	NAC/NAM
M07200_2.00	11J	0.791783	0.994879	1	ANAC050	NAC/NAM
M07244_2.00	11J	0.823571	0.995146	1	anac103	NAC/NAM
M07230_2.00	11J	0.769315	0.995187	1	NAC083	NAC/NAM
M07209_2.00	11J	0.739837	0.995301	1	anac057	NAC/NAM
M06602_2.00	11J	0.626506	0.99574	1	ERF008	AP2
M07339_2.00	11J	0.746757	0.996086	1	AT3G42860	Unknown
M07394_2.00	11J	0.813215	0.99616	1	WRKY43	WRKY
M07409_2.00	11J	0.809524	0.996165	1	WRKY31	WRKY
M07231_2.00	11J	0.760556	0.996785	1	NAC083	NAC/NAM
M07423_2.00	11J	0.709091	0.997439	1	WRKY30	WRKY
M07229_2.00	11J	0.736283	0.997783	1	NAC079	NAC/NAM
M07202_2.00	11J	0.716099	0.997873	1	NAC053	NAC/NAM
M00879_2.00	11J	0.840921	0.997923	1	RVE1	Myb/SANT
M07399_2.00	11J	0.698099	0.998112	1	WRKY70	WRKY
M07426_2.00	11J	0.783603	0.998474	1	WRKY24	WRKY
M07427_2.00	11J	0.756782	0.998653	1	WRKY24	WRKY
M07372_2.00	11J	0.758968	0.999038	1	WRKY65	WRKY
M07060_2.00	11J	0.810947	0.999468	1	MYB57	Myb/SANT
M07378_2.00	11J	0.776316	0.99948	1	WRKY6	WRKY
M01695_2.00	11J	0.525568	0.999501	1	LEC2	B3
M00883_2.00	11J	0.764661	0.99952	1	MYB59	Myb/SANT
M07416_2.00	11J	0.806332	0.999527	1	WRKY18	WRKY
M07350_2.00	11J	0	1	1	FRS9	Unknown
M00718_2.00	11J	0	1	1	ERF15	AP2
M01088_2.00	11J	0	1	1	AT2G42040	WRC
M06717_2.00	11J	0	1	1	BPC5	BBR
M07267_2.00	11J	0	1	1	CRC	Sox
M02296_2.00	11J	0	1	1	ARR1	Myb/SANT
M06595_2.00	11L	1.92381	0.000651001	0.305006	HRE1	AP2
M06749_2.00	11L	1.66431	0.000875251	0.305006	TGA9	bZIP
M06586_2.00	11L	1.74624	0.000892932	0.305006	ERF8	AP2
M06623_2.00	11L	1.98887	0.000925663	0.305006	PLT1	AP2
M06645_2.00	11L	1.70078	0.00383341	0.72674	CRF4	AP2
M07023_2.00	11L	1.32443	0.00439187	0.72674	AT1G49010	Myb/SANT
M06844_2.00	11L	1.20292	0.0047815	0.72674	DOF2.5	Dof
M01630_2.00	11L	2.20672	0.00594027	0.72674	ERF096	AP2
M06630_2.00	11L	1.64228	0.00617035	0.72674	DREB2F	AP2
M06624_2.00	11L	1.67635	0.00680566	0.72674	ERF095	AP2
M01053_2.00	11L	1.75579	0.00702697	0.72674	TGA9	bZIP
M06663_2.00	11L	1.61401	0.00768104	0.72674	ERF086	AP2
M06671_2.00	11L	1.77349	0.00771954	0.72674	ERF9	AP2
M07146_2.00	11L	1.26549	0.010599	0.904188	AT5G58900	Myb/SANT
M06836_2.00	11L	1.16175	0.0109765	0.904188	DOF1.8	Dof
M06788_2.00	11L	1.61994	0.0121067	0.938622	TGA4	bZIP
M06843_2.00	11L	1.17961	0.0155764	0.992405	DOF2.5	Dof
M01055_2.00	11L	1.60433	0.0157487	0.992405	TGA6	bZIP
M06674_2.00	11L	1.51792	0.0165065	0.992405	ERF5	AP2
M06646_2.00	11L	1.57492	0.0165561	0.992405	CRF4	AP2
M06591_2.00	11L	1.53216	0.0169752	0.992405	ERF118	AP2
M06575_2.00	11L	1.54888	0.0173182	0.992405	ERF11	AP2
M06683_2.00	11L	1.62078	0.0226862	1	ERF104	AP2
M06842_2.00	11L	1.13997	0.024089	1	DOF2.4	Dof
M06722_2.00	11L	1.42461	0.0249221	1	BHLH80	bHLH
M07031_2.00	11L	1.4597	0.0260953	1	MYB105	Myb/SANT
M07365_2.00	11L	1.16147	0.0272419	1	AT5G63260	Unknown
M06584_2.00	11L	1.48438	0.0274882	1	ERF3	AP2
M06689_2.00	11L	1.49774	0.0283536	1	AIL7	AP2
M06723_2.00	11L	1.58072	0.0287246	1	BHLH80	bHLH
M06616_2.00	11L	1.60601	0.0287821	1	ERF4	AP2
M06831_2.00	11L	1.18797	0.0299867	1	DOF1.6	Dof
M01785_2.00	11L	1.41471	0.030137	1	TGA5	bZIP
M06898_2.00	11L	1.23668	0.0304095	1	ATHB-9	Homeodomain
M01612_2.00	11L	2.53556	0.0319686	1	RAP2-4	AP2
M06768_2.00	11L	1.5795	0.0332733	1	BZIP18	bZIP
M06574_2.00	11L	1.49128	0.033507	1	ERF087	AP2
M00856_2.00	11L	1.50746	0.0340815	1	TGA2	bZIP
M06607_2.00	11L	1.48232	0.035579	1	AT2G33710	AP2
M00977_2.00	11L	1.19474	0.0359006	1	NAC062	NAC/NAM
M06573_2.00	11L	1.47838	0.036334	1	ERF087	AP2
M01780_2.00	11L	1.56186	0.0366259	1	TGA6	bZIP
M07301_2.00	11L	1.17136	0.0387355	1	TCX2	TCR/CxC
M07320_2.00	11L	1.19037	0.0388907	1	GT-2	Unknown
M07341_2.00	11L	6.51613	0.0390466	1	AT4G12670	Unknown
M07295_2.00	11L	1.15271	0.0393996	1	AT2G20110	TCR/CxC
M06733_2.00	11L	1.31608	0.0393996	1	AT2G42280	bHLH
M06576_2.00	11L	1.43178	0.0401553	1	ERF11	AP2
M06670_2.00	11L	1.41695	0.0404374	1	ERF9	AP2
M02701_2.00	11L	1.58587	0.0427238	1	F3A4.140	Myb/SANT
M06579_2.00	11L	1.45134	0.0434128	1	RAP2-6	AP2
M06617_2.00	11L	1.46884	0.0434563	1	ERF4	AP2
M06703_2.00	11L	1.19407	0.0448694	1	REM19	B3
M06562_2.00	11L	1.38722	0.0456843	1	ERF10	AP2
M06776_2.00	11L	1.90966	0.0469816	1	ATBZIP42	bZIP
M06621_2.00	11L	1.46802	0.0486064	1	ERF7	AP2
M06852_2.00	11L	1.13645	0.0490458	1	AT3G52440	Dof
M08148_2.00	11L	1.13852	0.0502372	1	PI	MADS box
M07135_2.00	11L	1.21062	0.0513033	1	PHL11	Myb/SANT
M06696_2.00	11L	1.20606	0.0515605	1	HMGB15	ARID/BRIGHT,Sox
M07147_2.00	11L	1.12777	0.0520266	1	AT5G58900	Myb/SANT
M01062_2.00	11L	1.2878	0.0522874	1	DOF1.8	Dof
M06725_2.00	11L	1.32662	0.0531839	1	BHLH122	bHLH
M01626_2.00	11L	1.78445	0.0540957	1	CRF4	AP2
M07364_2.00	11L	1.13801	0.0544213	1	AT5G63260	Unknown
M06962_2.00	11L	1.50482	0.0560226	1	LBD18	LOB
M01616_2.00	11L	1.66713	0.0560226	1	ERF4	AP2
M06685_2.00	11L	1.46265	0.0561348	1	ABR1	AP2
M02546_2.00	11L	1.34467	0.0582507	1	WRKY63	WRKY
M06847_2.00	11L	1.0911	0.0587185	1	DOF3.2	Dof
M06688_2.00	11L	1.5188	0.0590719	1	AIL7	AP2
M08425_2.00	11L	1.17219	0.0603859	1	SOC1	MADS box
M06969_2.00	11L	1.19889	0.0605068	1	AT-GTL1	MADF
M06750_2.00	11L	1.89671	0.0609318	1	TGA3	bZIP
M06661_2.00	11L	1.37104	0.0612985	1	LEP	AP2
M06899_2.00	11L	1.20605	0.0618527	1	ATHB-15	Homeodomain
M06637_2.00	11L	1.50466	0.0632285	1	ERF6	AP2
M06675_2.00	11L	1.44069	0.0634185	1	ERF5	AP2
M06684_2.00	11L	1.40278	0.065089	1	ABR1	AP2
M07039_2.00	11L	1.27138	0.0656774	1	ATMYB63	Myb/SANT
M06657_2.00	11L	1.4	0.0662712	1	ERF115	AP2
M06862_2.00	11L	1.12238	0.0673401	1	DOF4.7	Dof
M01786_2.00	11L	1.85747	0.0675424	1	TGA4	bZIP
M06654_2.00	11L	1.46627	0.0682212	1	ERF109	AP2
M06995_2.00	11L	1.11853	0.0689758	1	AGL42	MADS box
M06911_2.00	11L	1.21057	0.0691139	1	ATHB-7	Homeodomain
M07022_2.00	11L	1.15925	0.0704396	1	AT1G49010	Myb/SANT
M06664_2.00	11L	1.375	0.0710054	1	ERF086	AP2
M01603_2.00	11L	3.15625	0.0711475	1	WIN1	AP2
M07345_2.00	11L	1.16759	0.0726574	1	AT4G26030	Unknown
M06673_2.00	11L	1.41311	0.0738293	1	ERF2	AP2
M07075_2.00	11L	1.18341	0.0749451	1	AT3G11280	Myb/SANT
M07125_2.00	11L	1.34071	0.075547	1	MYB3R4	Myb/SANT
M00888_2.00	11L	1.24223	0.0768423	1	SPL7	SBP
M06783_2.00	11L	1.54289	0.0776146	1	TGA10	bZIP
M01958_2.00	11L	3	0.0795794	1	E2FE	E2F
M01774_2.00	11L	1.53388	0.0802988	1	TGA7	bZIP
M06596_2.00	11L	1.45193	0.0811059	1	HRE1	AP2
M06672_2.00	11L	1.34045	0.082003	1	ERF2	AP2
M06626_2.00	11L	1.42845	0.0822493	1	ERF1B	AP2
M07048_2.00	11L	1.2094	0.082579	1	AtMYB70	Myb/SANT
M06816_2.00	11L	1.17442	0.0845849	1	IDD2	C2H2 ZF
M07072_2.00	11L	1.14724	0.085606	1	AT3G10580	Myb/SANT
M07352_2.00	11L	1.38456	0.0867261	1	AT5G08750	Unknown
M06577_2.00	11L	1.34667	0.0917214	1	ERF055	AP2
M06601_2.00	11L	1.35844	0.092089	1	ERF013	AP2
M06753_2.00	11L	1.5303	0.0925506	1	VIP1	bZIP
M06848_2.00	11L	1.0831	0.0939493	1	DOF3.2	Dof
M07000_2.00	11L	1.227	0.0944202	1	ATMYB13	Myb/SANT
M07111_2.00	11L	1.28789	0.0952738	1	PC-MYB1	Myb/SANT
M06612_2.00	11L	1.35207	0.0958472	1	ERF13	AP2
M06605_2.00	11L	1.35117	0.0961352	1	ERF15	AP2
M07268_2.00	11L	1.22403	0.0970043	1	HMGB13	Sox
M06597_2.00	11L	1.28285	0.0986675	1	DREB2D	AP2
M06640_2.00	11L	1.89375	0.0989639	1	DREB1C	AP2
M07248_2.00	11L	1.24444	0.0997588	1	NLP4	RWP-RK
M06682_2.00	11L	1.33229	0.0998586	1	ERF104	AP2
M01607_2.00	11L	1.4279	0.100359	1	ERF3	AP2
M06787_2.00	11L	1.69748	0.100661	1	TGA5	bZIP
M06784_2.00	11L	1.69392	0.101368	1	TGA10	bZIP
M06786_2.00	11L	1.62321	0.103312	1	TGA2	bZIP
M07300_2.00	11L	1.12943	0.103726	1	TCX2	TCR/CxC
M07063_2.00	11L	1.1364	0.10561	1	MYR2	Myb/SANT
M07116_2.00	11L	1.29994	0.106352	1	MYB3R5	Myb/SANT
M06724_2.00	11L	1.21311	0.107421	1	BHLH122	bHLH
M06638_2.00	11L	1.35874	0.107636	1	ERF091	AP2
M06970_2.00	11L	1.1258	0.10992	1	AT1G76880	MADF
M06585_2.00	11L	1.31494	0.110471	1	ERF3	AP2
M00855_2.00	11L	1.38475	0.111805	1	BZIP60	bZIP
M06686_2.00	11L	1.27983	0.113608	1	AT5G65130	AP2
M06785_2.00	11L	1.27916	0.114063	1	TGA2	bZIP
M06841_2.00	11L	1.08854	0.11475	1	DOF2.4	Dof
M06588_2.00	11L	1.33264	0.115095	1	RAP2-12	AP2
M02657_2.00	11L	1.35946	0.116251	1	TGA1	bZIP
M06849_2.00	11L	1.08118	0.117655	1	CDF3	Dof
M06964_2.00	11L	1.70361	0.118008	1	LBD23	LOB
M06980_2.00	11L	1.15154	0.118481	1	AT5G47660	MADF
M06746_2.00	11L	1.40977	0.119075	1	AtbZIP52	bZIP
M06693_2.00	11L	1.11967	0.121117	1	RAV1	AP2,B3
M07321_2.00	11L	1.15944	0.121359	1	GT-2	Unknown
M06563_2.00	11L	1.38104	0.123193	1	ERF10	AP2
M06604_2.00	11L	1.31981	0.123193	1	ERF15	AP2
M06667_2.00	11L	1.25684	0.125556	1	ERF003	AP2
M06797_2.00	11L	1.17617	0.128478	1	AT1G14580	C2H2 ZF
M01047_2.00	11L	2.07179	0.128735	1	ERF118	AP2
M06716_2.00	11L	1.17169	0.128993	1	BPC1	BBR
M06965_2.00	11L	1.66353	0.12951	1	LBD23	LOB
M07014_2.00	11L	1.2373	0.129639	1	MYB116	Myb/SANT
M06805_2.00	11L	1.1177	0.129769	1	SGR5	C2H2 ZF
M07006_2.00	11L	1.15609	0.130942	1	MYB58	Myb/SANT
M06807_2.00	11L	1.12356	0.132788	1	IDD5	C2H2 ZF
M01090_2.00	11L	1.36364	0.133454	1	WRKY53	WRKY
M01054_2.00	11L	1.23926	0.133989	1	TGA3	bZIP
M06611_2.00	11L	1.23868	0.13466	1	DREB2C	AP2
M07110_2.00	11L	1.24262	0.137793	1	PC-MYB1	Myb/SANT
M01623_2.00	11L	1.62903	0.139317	1	DREB1C	AP2
M06589_2.00	11L	1.43726	0.142844	1	DREB1E	AP2
M02502_2.00	11L	1.98039	0.144136	1	TCP20	TCP
M07067_2.00	11L	1.15209	0.1469	1	MYB83	Myb/SANT
M06935_2.00	11L	1.1234	0.147047	1	ATHB-53	Homeodomain
M07298_2.00	11L	1.1007	0.147489	1	TCX3	TCR/CxC
M06863_2.00	11L	1.05824	0.148525	1	DOF5.1	Dof
M02567_2.00	11L	1.3067	0.149718	1	WRKY2	WRKY
M02299_2.00	11L	1.25254	0.150318	1	F3A4.140	Myb/SANT
M06717_2.00	11L	6.3125	0.151072	1	BPC5	BBR
M06578_2.00	11L	1.28104	0.151072	1	ERF055	AP2
M02560_2.00	11L	1.23296	0.153662	1	WRKY18	WRKY
M06806_2.00	11L	1.08991	0.154124	1	SGR5	C2H2 ZF
M07361_2.00	11L	1.31382	0.154278	1	ATMYB119	Unknown
M07078_2.00	11L	1.17247	0.154278	1	ATY53	Myb/SANT
M07089_2.00	11L	1.19992	0.155673	1	MYB30	Myb/SANT
M06818_2.00	11L	1.11635	0.156453	1	JKD	C2H2 ZF
M07108_2.00	11L	1.22335	0.156609	1	MYB98	Myb/SANT
M07088_2.00	11L	1.31062	0.156609	1	MYB118	Myb/SANT
M01944_2.00	11L	1.47565	0.15708	1	CDF3	Dof
M06808_2.00	11L	1.19747	0.1585	1	IDD5	C2H2 ZF
M02551_2.00	11L	1.21349	0.159773	1	WRKY60	WRKY
M06789_2.00	11L	1.4685	0.160414	1	TGA4	bZIP
M06648_2.00	11L	1.28028	0.160735	1	ERF054	AP2
M06587_2.00	11L	1.257	0.16235	1	ERF8	AP2
M07001_2.00	11L	1.15142	0.163327	1	MYB60	Myb/SANT
M06891_2.00	11L	1.1659	0.163491	1	GATA4	GATA
M06676_2.00	11L	1.25544	0.164146	1	ERF105	AP2
M06985_2.00	11L	1.1921	0.164804	1	SVP	MADS box
M06790_2.00	11L	1.34529	0.167127	1	HY5	bZIP
M07297_2.00	11L	1.09449	0.167629	1	TCX3	TCR/CxC
M06868_2.00	11L	1.04088	0.168638	1	DOF5.8	Dof
M07363_2.00	11L	1.25919	0.169314	1	AT5G59990	Unknown
M06792_2.00	11L	1.54367	0.169823	1	BZIP43	bZIP
M06610_2.00	11L	1.35874	0.171187	1	DREB2E	AP2
M00963_2.00	11L	1.35117	0.176224	1	DREB1E	AP2
M06825_2.00	11L	1.15319	0.176577	1	IDD1	C2H2 ZF
M06794_2.00	11L	1.4315	0.177284	1	TGA1	bZIP
M06635_2.00	11L	1.22424	0.177284	1	ERF039	AP2
M02263_2.00	11L	1.17222	0.177995	1	GT-1	MADF
M08145_2.00	11L	1.14499	0.178708	1	AGL27	MADS box
M07358_2.00	11L	1.09596	0.178887	1	EMB1789	Unknown
M07315_2.00	11L	1.09188	0.179245	1	AT1G74370	Unknown
M07098_2.00	11L	1.30805	0.179964	1	MYB27	Myb/SANT
M02370_2.00	11L	1.26809	0.180324	1	NAC043	NAC/NAM
M08143_2.00	11L	1.1262	0.180866	1	2023-09-03	MADS box
M06968_2.00	11L	1.11158	0.181409	1	AT-GTL1	MADF
M07064_2.00	11L	1.1309	0.182136	1	MYR2	Myb/SANT
M06865_2.00	11L	1.07019	0.182684	1	DOF5.4	Dof
M06999_2.00	11L	1.16427	0.183049	1	ATMYB13	Myb/SANT
M08144_2.00	11L	1.07665	0.183049	1	AP1	MADS box
M01784_2.00	11L	1.56995	0.184151	1	TGA2	bZIP
M02292_2.00	11L	1.41589	0.185816	1	PHL7	Myb/SANT
M06570_2.00	11L	1.22318	0.186374	1	ERF012	AP2
M07335_2.00	11L	1.1368	0.187121	1	AtIDD11	Unknown
M07080_2.00	11L	1.11295	0.187683	1	PHL12	Myb/SANT
M07172_2.00	11L	1.24863	0.188059	1	anac016	NAC/NAM
M06996_2.00	11L	1.22177	0.188435	1	AT5G23930	mTERF
M02656_2.00	11L	1.54987	0.191858	1	ABF1	bZIP
M06974_2.00	11L	1.48529	0.192627	1	GT-4	MADF
M06823_2.00	11L	1.17491	0.19282	1	NUC	C2H2 ZF
M06959_2.00	11L	1.32314	0.194563	1	LBD16	LOB
M02561_2.00	11L	1.13794	0.19593	1	WRKY62	WRKY
M02041_2.00	11L	1.08903	0.196912	1	ATHB-22	Homeodomain
M06963_2.00	11L	1.24873	0.196912	1	LBD18	LOB
M06662_2.00	11L	1.20368	0.199488	1	DREB2G	AP2
M06782_2.00	11L	1.35935	0.200088	1	BZIP11	bZIP
M06639_2.00	11L	1.31311	0.201091	1	DREB1C	AP2
M07291_2.00	11L	1.60317	0.202099	1	TCP17	TCP
M07215_2.00	11L	1.05008	0.202909	1	NAC68	NAC/NAM
M06713_2.00	11L	1.1545	0.203518	1	AT5G60130	B3
M06581_2.00	11L	1.19978	0.203926	1	ERF014	AP2
M06809_2.00	11L	1.13625	0.203926	1	IDD4	C2H2 ZF
M06774_2.00	11L	1.38146	0.20413	1	TGA6	bZIP
M01087_2.00	11L	1.19914	0.204743	1	TCX3	TCR/CxC
M06773_2.00	11L	1.41506	0.205153	1	TGA6	bZIP
M02297_2.00	11L	1.11645	0.205153	1	ARR1	Myb/SANT
M02503_2.00	11L	2.37647	0.205769	1	TCP2	TCP
M06609_2.00	11L	1.23882	0.205769	1	DREB2E	AP2
M06625_2.00	11L	1.26145	0.205769	1	ERF095	AP2
M00962_2.00	11L	1.41259	0.206387	1	DREB1F	AP2
M07115_2.00	11L	1.09643	0.206594	1	MYB4	Myb/SANT
M07059_2.00	11L	1.28852	0.207215	1	MYB57	Myb/SANT
M00843_2.00	11L	1.34487	0.209716	1	ERF037	AP2
M07074_2.00	11L	1.07741	0.211189	1	AT3G11280	Myb/SANT
M01088_2.00	11L	4.20833	0.21246	1	AT2G42040	WRC
M06603_2.00	11L	1.44286	0.21246	1	ERF008	AP2
M07082_2.00	11L	1.15165	0.213099	1	AtMYB10	Myb/SANT
M06745_2.00	11L	1.43992	0.213312	1	AT1G06070	bZIP
M07307_2.00	11L	4.20833	0.213953	1	SRS7	Unknown
M07236_2.00	11L	1.36486	0.214167	1	ANAC094	NAC/NAM
M06853_2.00	11L	1.04782	0.214167	1	AT3G52440	Dof
M06751_2.00	11L	1.39792	0.214596	1	TGA3	bZIP
M06925_2.00	11L	1.08259	0.215025	1	HB-5	Homeodomain
M02493_2.00	11L	1.56832	0.215456	1	GEBP	Storekeeper
M06815_2.00	11L	1.14647	0.215671	1	IDD2	C2H2 ZF
M07021_2.00	11L	1.12919	0.216536	1	AtMYB93	Myb/SANT
M06824_2.00	11L	1.13521	0.217186	1	IDD1	C2H2 ZF
M06903_2.00	11L	1.11967	0.21915	1	ATHB-X	Homeodomain
M06835_2.00	11L	1.04552	0.21915	1	DOF1.8	Dof
M06761_2.00	11L	1.35672	0.219369	1	AtbZIP48	bZIP
M06622_2.00	11L	1.35469	0.219588	1	PLT1	AP2
M06760_2.00	11L	1.35469	0.219588	1	AtbZIP48	bZIP
M07418_2.00	11L	1.15334	0.22313	1	WRKY26	WRKY
M06748_2.00	11L	1.3812	0.223577	1	TGA9	bZIP
M02696_2.00	11L	1.12831	0.223801	1	2023-09-01	MADS box
M02505_2.00	11L	1.54434	0.224024	1	TCP5	TCP
M00732_2.00	11L	1.1762	0.225147	1	WRKY47	WRKY
M08106_2.00	11L	1.37649	0.226276	1	E2FA	E2F
M06902_2.00	11L	1.09225	0.231078	1	ATHB-X	Homeodomain
M06572_2.00	11L	1.17146	0.231541	1	ERF019	AP2
M07041_2.00	11L	1.16092	0.231541	1	PHL7	Myb/SANT
M07079_2.00	11L	1.16427	0.233868	1	PHL12	Myb/SANT
M06668_2.00	11L	1.1738	0.235275	1	ERF003	AP2
M02563_2.00	11L	1.2187	0.235746	1	WRKY30	WRKY
M07018_2.00	11L	1.08858	0.236454	1	KAN2	Myb/SANT
M07124_2.00	11L	1.10383	0.236691	1	MYB92	Myb/SANT
M07244_2.00	11L	1.12967	0.237402	1	anac103	NAC/NAM
M06928_2.00	11L	1.12677	0.23764	1	ATHB-51	Homeodomain
M06826_2.00	11L	1.12928	0.238115	1	AZF1	C2H2 ZF
M06890_2.00	11L	1.15614	0.238354	1	GATA6	GATA
M06636_2.00	11L	1.2982	0.24099	1	ERF039	AP2
M06659_2.00	11L	1.29653	0.241714	1	AIL6	AP2
M07368_2.00	11L	1.1806	0.242683	1	ERF122	Unknown
M07007_2.00	11L	1.16763	0.243655	1	MYB52	Myb/SANT
M06830_2.00	11L	1.0642	0.246104	1	DOF1.5	Dof
M06834_2.00	11L	1.04446	0.247091	1	DOF1.7	Dof
M06779_2.00	11L	1.30791	0.249824	1	BZIP53	bZIP
M07121_2.00	11L	1.08959	0.251579	1	SRM1	Myb/SANT
M02553_2.00	11L	1.30603	0.25183	1	WRKY21	WRKY
M06679_2.00	11L	1.33333	0.252082	1	DREB1D	AP2
M02700_2.00	11L	1.72159	0.252334	1	RAX3	Myb/SANT
M09705_2.00	11L	1.41259	0.252334	1	ANT	AP2
M06793_2.00	11L	1.25964	0.256148	1	TGA1	bZIP
M07306_2.00	11L	2.0404	0.257175	1	SRS7	Unknown
M07133_2.00	11L	1.05285	0.257175	1	MYB23	Myb/SANT
M07404_2.00	11L	1.13926	0.257175	1	WRKY42	WRKY
M06798_2.00	11L	1.10351	0.257432	1	AT1G14580	C2H2 ZF
M06907_2.00	11L	1.0923	0.258722	1	ATHB-21	Homeodomain
M06593_2.00	11L	1.13436	0.258981	1	ERF021	AP2
M07027_2.00	11L	1.11795	0.258981	1	MYB62	Myb/SANT
M01613_2.00	11L	1.32026	0.26054	1	AT2G33710	AP2
M07156_2.00	11L	1.13342	0.26054	1	MYB44	Myb/SANT
M07293_2.00	11L	1.39631	0.2608	1	TCP21	TCP
M06901_2.00	11L	1.07361	0.2608	1	ATHB-13	Homeodomain
M06757_2.00	11L	1.29119	0.26237	1	BZIP44	bZIP
M06864_2.00	11L	1.04031	0.263949	1	DOF5.1	Dof
M07201_2.00	11L	1.18999	0.266335	1	ANAC050	NAC/NAM
M07336_2.00	11L	1.04096	0.272804	1	MIP1B	Unknown
M06870_2.00	11L	1.33145	0.273077	1	E2FC	E2F
M07102_2.00	11L	1.10262	0.273351	1	MYB55	Myb/SANT
M01050_2.00	11L	1.21237	0.273898	1	RAP2-3	AP2
M06628_2.00	11L	1.14359	0.276651	1	ERF011	AP2
M07250_2.00	11L	1.17201	0.277759	1	RKD2	RWP-RK
M06569_2.00	11L	1.16464	0.278315	1	ERF017	AP2
M07028_2.00	11L	1.11867	0.27999	1	MYB62	Myb/SANT
M07176_2.00	11L	1.19124	0.283938	1	NAC018	NAC/NAM
M06756_2.00	11L	1.259	0.286218	1	BZIP44	bZIP
M07005_2.00	11L	1.09034	0.286505	1	MYB58	Myb/SANT
M00970_2.00	11L	1.30926	0.287941	1	NAC002	NAC/NAM
M08045_2.00	11L	1.14318	0.291417	1	PIF3	bHLH
M07309_2.00	11L	1.10863	0.292878	1	AT1G24250	Unknown
M02371_2.00	11L	1.38356	0.294935	1	NTL9	NAC/NAM
M06896_2.00	11L	1.11306	0.295526	1	GATA12	GATA
M06944_2.00	11L	1.26646	0.297601	1	HSFC1	HSF
M06780_2.00	11L	1.2435	0.299093	1	BZIP53	bZIP
M06702_2.00	11L	1.05682	0.299992	1	REM19	B3
M07275_2.00	11L	1.37228	0.299992	1	TCP3	TCP
M07119_2.00	11L	1.05409	0.301797	1	AT5G05790	Myb/SANT
M07270_2.00	11L	1.10899	0.302401	1	AT1G66420	Storekeeper
M06658_2.00	11L	1.15925	0.302401	1	ERF115	AP2
M06690_2.00	11L	1.13547	0.302704	1	ERF010	AP2
M00853_2.00	11L	1.09315	0.303007	1	REM1	B3
M06644_2.00	11L	1.17344	0.303613	1	DREB1B	AP2
M06796_2.00	11L	1.09982	0.304221	1	MGP	C2H2 ZF
M06913_2.00	11L	1.06186	0.306052	1	ATHB-20	Homeodomain
M07249_2.00	11L	1.13292	0.306358	1	RKD2	RWP-RK
M07065_2.00	11L	1.06878	0.307586	1	MYB108	Myb/SANT
M06647_2.00	11L	1.12639	0.309437	1	ERF054	AP2
M06802_2.00	11L	1.16763	0.310057	1	STOP1	C2H2 ZF
M07285_2.00	11L	1.30886	0.310057	1	TCP20	TCP
M07019_2.00	11L	1.06247	0.311923	1	KAN2	Myb/SANT
M06855_2.00	11L	1.02422	0.3138	1	OBP3	Dof
M06697_2.00	11L	1.06657	0.314428	1	HMGB15	ARID/BRIGHT,Sox
M06747_2.00	11L	1.19206	0.31632	1	AtbZIP52	bZIP
M06989_2.00	11L	1.10383	0.316954	1	AGL13	MADS box
M07103_2.00	11L	1.09536	0.317906	1	MYB55	Myb/SANT
M06857_2.00	11L	1.13935	0.31918	1	DOF4.3	Dof
M07406_2.00	11L	1.06959	0.32078	1	WRKY28	WRKY
M07044_2.00	11L	1.08904	0.321101	1	EFM	Myb/SANT
M02695_2.00	11L	1.08496	0.321422	1	AG	MADS box
M07276_2.00	11L	1.50746	0.322066	1	TCP1	TCP
M06810_2.00	11L	1.10407	0.322066	1	AT2G15740	C2H2 ZF
M07299_2.00	11L	1.0488	0.32271	1	TSO1	TCR/CxC
M07040_2.00	11L	1.05431	0.324004	1	PHL7	Myb/SANT
M06951_2.00	11L	1.19668	0.325302	1	HSFA6A	HSF
M06613_2.00	11L	1.15429	0.325954	1	ERF13	AP2
M00892_2.00	11L	1.71186	0.328243	1	TCP15	TCP
M07414_2.00	11L	1.07643	0.331542	1	WRKY20	WRKY
M07173_2.00	11L	1.16651	0.331874	1	anac016	NAC/NAM
M06564_2.00	11L	1.15683	0.332538	1	DREB1F	AP2
M06905_2.00	11L	1.07231	0.333537	1	WUS	Homeodomain
M06846_2.00	11L	1.13404	0.33454	1	GATA24	Dof
M06719_2.00	11L	1.15479	0.334874	1	BPC6	BBR
M06924_2.00	11L	1.05515	0.335545	1	HB-5	Homeodomain
M06803_2.00	11L	1.08227	0.335545	1	IDD7	C2H2 ZF
M00866_2.00	11L	1.05567	0.33689	1	WOX13	Homeodomain
M07097_2.00	11L	1.15277	0.337227	1	MYB27	Myb/SANT
M00901_2.00	11L	1.09683	0.340275	1	WRKY38	WRKY
M06838_2.00	11L	1.02767	0.340616	1	CDF5	Dof
M06608_2.00	11L	1.12296	0.341981	1	ERF038	AP2
M06967_2.00	11L	1.0926	0.343009	1	GT-1	MADF
M07292_2.00	11L	1.25466	0.344383	1	TCP21	TCP
M07046_2.00	11L	1.12076	0.344383	1	AT2G20400	Myb/SANT
M07068_2.00	11L	1.08692	0.34889	1	MYB1	Myb/SANT
M06762_2.00	11L	1.17034	0.349588	1	BZIP2	bZIP
M07279_2.00	11L	1.24691	0.349938	1	TCP22	TCP
M06677_2.00	11L	1.12639	0.352044	1	ERF105	AP2
M07332_2.00	11L	1.18052	0.352396	1	FHA2	Unknown
M06759_2.00	11L	1.21687	0.353101	1	TGA7	bZIP
M07325_2.00	11L	1.04989	0.353455	1	SDG37	Unknown
M06893_2.00	11L	1.09512	0.353808	1	GATA19	GATA
M06758_2.00	11L	1.09112	0.356294	1	TGA7	bZIP
M01621_2.00	11L	1.21062	0.357722	1	ERF6	AP2
M06655_2.00	11L	1.10517	0.360956	1	DREB2A	AP2
M06795_2.00	11L	1.06702	0.365679	1	MGP	C2H2 ZF
M00976_2.00	11L	1.11561	0.366045	1	NAC055	NAC/NAM
M06701_2.00	11L	1.08815	0.366045	1	ARF5	B3
M00731_2.00	11L	1.16538	0.366777	1	WRKY14	WRKY
M06882_2.00	11L	1.07491	0.372172	1	GATA11	GATA
M06634_2.00	11L	1.1306	0.372209	1	RAP2-9	AP2
M07337_2.00	11L	1.03598	0.373066	1	ZHD9	Unknown
M01608_2.00	11L	1.5303	0.375311	1	ERF8	AP2
M02552_2.00	11L	1.08232	0.376514	1	WRKY25	WRKY
M06618_2.00	11L	1.11935	0.37757	1	AT3G16280	AP2
M00891_2.00	11L	1.28662	0.377683	1	TCP23	TCP
M07020_2.00	11L	1.04186	0.378099	1	AtMYB93	Myb/SANT
M06821_2.00	11L	1.06757	0.379918	1	AT5G22990	C2H2 ZF
M01622_2.00	11L	1.13021	0.38209	1	CRF2	AP2
M06960_2.00	11L	1.13739	0.383928	1	LBD19	LOB
M06957_2.00	11L	1.12792	0.384159	1	LBD13	LOB
M06649_2.00	11L	1.09363	0.384966	1	ERF015	AP2
M01267_2.00	11L	2.06122	0.3862	1	MYB124	Myb/SANT
M01624_2.00	11L	1.17442	0.386857	1	DREB1A	AP2
M06886_2.00	11L	1.08137	0.388175	1	GATA15	GATA
M01787_2.00	11L	1.10469	0.388485	1	BZIP63	bZIP
M06754_2.00	11L	1.14196	0.390354	1	VIP1	bZIP
M07284_2.00	11L	1.17053	0.390784	1	TCP13	TCP
M06598_2.00	11L	1.07395	0.392193	1	DREB2D	AP2
M06839_2.00	11L	1.01971	0.392429	1	DOF2.2	Dof
M08146_2.00	11L	1.03967	0.393293	1	AP3	MADS box
M07223_2.00	11L	1.06116	0.393569	1	anac075	NAC/NAM
M07087_2.00	11L	1.09229	0.398519	1	MYB118	Myb/SANT
M01994_2.00	11L	1.0508	0.398678	1	GATA10	GATA
M02500_2.00	11L	1.20525	0.400557	1	TCP3	TCP
M06641_2.00	11L	1.09071	0.400998	1	DREB1A	AP2
M01775_2.00	11L	1.15712	0.401238	1	AT2G21230	bZIP
M07095_2.00	11L	1.06271	0.401238	1	F3A4.140	Myb/SANT
M07191_2.00	11L	1.15523	0.403532	1	JUB1	NAC/NAM
M07149_2.00	11L	1.03737	0.403936	1	AT5G61620	Myb/SANT
M06878_2.00	11L	1.05739	0.404987	1	EIN3	EIN3
M07334_2.00	11L	1.02369	0.406895	1	AtIDD11	Unknown
M02721_2.00	11L	1.23171	0.408077	1	TCP16	TCP
M02049_2.00	11L	1.02901	0.408526	1	WOX13	Homeodomain
M07050_2.00	11L	1.05781	0.411437	1	AtMYB81	Myb/SANT
M06845_2.00	11L	1.07649	0.411478	1	GATA24	Dof
M07081_2.00	11L	1.05287	0.412054	1	AtMYB10	Myb/SANT
M07290_2.00	11L	1.28936	0.412921	1	TCP17	TCP
M07083_2.00	11L	1.02133	0.415364	1	PHL6	Myb/SANT
M06775_2.00	11L	1.18267	0.416237	1	ATBZIP42	bZIP
M06699_2.00	11L	1.03041	0.41657	1	HMGB9	ARID/BRIGHT,Sox
M06606_2.00	11L	1.06878	0.418533	1	AT2G33710	AP2
M06984_2.00	11L	1.05783	0.418742	1	SVP	MADS box
M07090_2.00	11L	1.05087	0.419203	1	MYB30	Myb/SANT
M06934_2.00	11L	1.03147	0.419622	1	ATHB-53	Homeodomain
M06910_2.00	11L	1.03313	0.420757	1	ATHB-6	Homeodomain
M07086_2.00	11L	1.03603	0.421557	1	AT3G24120	Myb/SANT
M06872_2.00	11L	1.17169	0.42367	1	E2FA	E2F
M07273_2.00	11L	1.20597	0.424518	1	TCP24	TCP
M06763_2.00	11L	1.10584	0.428228	1	BZIP2	bZIP
M07312_2.00	11L	1.05256	0.428914	1	BHLH157	Unknown
M02046_2.00	11L	1.02809	0.43115	1	ANL2	Homeodomain
M00873_2.00	11L	1.03864	0.432705	1	ARR14	Myb/SANT
M02504_2.00	11L	1.19174	0.432921	1	TCP19	TCP
M07181_2.00	11L	1.07121	0.434613	1	NAC029	NAC/NAM
M06927_2.00	11L	1.03013	0.434743	1	ATHB-51	Homeodomain
M06565_2.00	11L	1.06765	0.434743	1	DREB1F	AP2
M01068_2.00	11L	1.06765	0.435439	1	HRS1	Myb/SANT
M02684_2.00	11L	1.05483	0.435439	1	ATHB-5	Homeodomain
M06822_2.00	11L	1.03652	0.436049	1	NUC	C2H2 ZF
M06850_2.00	11L	1.0166	0.436748	1	CDF3	Dof
M07212_2.00	11L	1.04512	0.437578	1	NAC062	NAC/NAM
M06582_2.00	11L	1.05988	0.438323	1	RAP2-1	AP2
M06915_2.00	11L	1.02621	0.438673	1	HAT5	Homeodomain
M07362_2.00	11L	1.07447	0.441137	1	AT5G59990	Unknown
M01711_2.00	11L	1.18129	0.441269	1	BIM3	bHLH
M07264_2.00	11L	1.11339	0.441711	1	SPL15	SBP
M07185_2.00	11L	1.03675	0.442507	1	SMB	NAC/NAM
M06975_2.00	11L	1.03007	0.444058	1	GT-4	MADF
M06940_2.00	11L	1.05828	0.444858	1	HSFA1E	HSF
M00842_2.00	11L	1.17101	0.446552	1	ERF018	AP2
M07296_2.00	11L	1.01875	0.44749	1	AT2G20110	TCR/CxC
M06643_2.00	11L	1.06575	0.447804	1	DREB1B	AP2
M07122_2.00	11L	1.03061	0.448252	1	SRM1	Myb/SANT
M00898_2.00	11L	1.04717	0.449015	1	WRKY12	WRKY
M01948_2.00	11L	1.04578	0.454753	1	DOF5.4	Dof
M07340_2.00	11L	1.07957	0.456028	1	AT3G51470	Unknown
M06908_2.00	11L	1.02128	0.458635	1	ATHB-21	Homeodomain
M07405_2.00	11L	1.03484	0.460197	1	WRKY42	WRKY
M07045_2.00	11L	1.08311	0.46158	1	EFM	Myb/SANT
M07214_2.00	11L	1.05547	0.462227	1	NAC68	NAC/NAM
M06952_2.00	11L	1.03314	0.463662	1	HSFB2A	HSF
M06653_2.00	11L	1.05293	0.465613	1	ERF109	AP2
M00864_2.00	11L	1.04005	0.468134	1	ATHB-15	Homeodomain
M02285_2.00	11L	1.0504	0.469682	1	TRFL5	Myb/SANT
M06982_2.00	11L	1.03149	0.46987	1	AGL63	MADS box
M06950_2.00	11L	1.05709	0.470904	1	HSFA6A	HSF
M07084_2.00	11L	1.0202	0.472178	1	MYB15	Myb/SANT
M02522_2.00	11L	1.01358	0.473028	1	TCX3	TCR/CxC
M01627_2.00	11L	1.04705	0.473975	1	ERF043	AP2
M06642_2.00	11L	1.05649	0.476875	1	DREB1A	AP2
M06912_2.00	11L	1.01601	0.477735	1	ATHB-20	Homeodomain
M07153_2.00	11L	1.01909	0.480225	1	MYB96	Myb/SANT
M01632_2.00	11L	1.06456	0.480562	1	ERF105	AP2
M07175_2.00	11L	1.04573	0.481235	1	NAC017	NAC/NAM
M01615_2.00	11L	1.04206	0.481668	1	ERF13	AP2
M06869_2.00	11L	1.0095	0.48384	1	DOF5.8	Dof
M07154_2.00	11L	1.02056	0.486363	1	MYB96	Myb/SANT
M07056_2.00	11L	1.01185	0.486704	1	AT2G38300	Myb/SANT
M07251_2.00	11L	1.01778	0.487239	1	NLP7	RWP-RK
M06791_2.00	11L	1.04663	0.488215	1	AtbZIP3	bZIP
M00847_2.00	11L	1.03127	0.488459	1	RAP2-3	AP2
M06781_2.00	11L	1.03127	0.489094	1	BZIP11	bZIP
M07177_2.00	11L	1.02828	0.489388	1	NAC018	NAC/NAM
M07204_2.00	11L	1.07067	0.491693	1	AT3G12910	NAC/NAM
M07130_2.00	11L	1.01536	0.491841	1	MYB56	Myb/SANT
M07203_2.00	11L	1.02864	0.492826	1	NAC053	NAC/NAM
M08081_2.00	11L	1.01371	0.492924	1	REF6	C2H2 ZF
M07360_2.00	11L	1.03136	0.494504	1	ATMYB119	Unknown
M06933_2.00	11L	1.01116	0.494999	1	ATHB-5	Homeodomain
M06687_2.00	11L	1.03304	0.495048	1	AT5G65130	AP2
M06712_2.00	11L	1.00925	0.495296	1	AT5G60130	B3
M06568_2.00	11L	1.02782	0.497132	1	ERF017	AP2
M07003_2.00	11L	1.01542	0.497779	1	MYB61	Myb/SANT
M01132_2.00	11L	1.02538	0.498277	1	HYH	bZIP
M07134_2.00	11L	1.01173	0.499574	1	PHL11	Myb/SANT
M06619_2.00	11L	1.07219	0.500574	1	AT3G16280	AP2
M01289_2.00	11L	1.03149	0.500774	1	anac028	NAC/NAM
M06656_2.00	11L	1.03349	0.501075	1	DREB2A	AP2
M02313_2.00	11L	1.02503	0.501576	1	ARR18	Myb/SANT
M02693_2.00	11L	1.01202	0.502781	1	AGL3	MADS box
M00884_2.00	11L	1.11808	0.503989	1	anac046	NAC/NAM
M06629_2.00	11L	1.06992	0.504342	1	ERF011	AP2
M06895_2.00	11L	1.0153	0.505403	1	GATA12	GATA
M02301_2.00	11L	1.02315	0.506718	1	MYB98	Myb/SANT
M01085_2.00	11L	1.05208	0.508139	1	AT4G00390	Storekeeper
M07112_2.00	11L	1.00818	0.508139	1	HHO5	Myb/SANT
M07302_2.00	11L	1.00632	0.50987	1	NFYB4	Unknown
M07257_2.00	11L	1.01621	0.510533	1	SPL9	SBP
M07143_2.00	11L	1.01112	0.511299	1	MYB80	Myb/SANT
M07114_2.00	11L	1.01072	0.511709	1	MYB73	Myb/SANT
M06871_2.00	11L	1.0587	0.511811	1	E2FA	E2F
M07314_2.00	11L	1.00633	0.512221	1	DEP	Unknown
M02372_2.00	11L	1.03457	0.513092	1	NAC078	NAC/NAM
M00982_2.00	11L	1.02396	0.514634	1	ZAP1	WRKY
M06854_2.00	11L	1.00576	0.515303	1	OBP3	Dof
M07091_2.00	11L	1.00832	0.516283	1	ATMYB121	Myb/SANT
M07126_2.00	11L	1.00832	0.516283	1	AtMYB40	Myb/SANT
M01086_2.00	11L	1.04124	0.519027	1	TCP9	TCP
M06885_2.00	11L	1.0079	0.520899	1	GATA20	GATA
M06861_2.00	11L	1.00514	0.523667	1	DOF4.7	Dof
M07066_2.00	11L	1.00482	0.5244	1	MYB83	Myb/SANT
M07113_2.00	11L	1.00385	0.524505	1	HHO5	Myb/SANT
M06705_2.00	11L	1.00634	0.525555	1	VRN1	B3
M06990_2.00	11L	1.00355	0.52566	1	FLC	MADS box
M01084_2.00	11L	1.03413	0.526449	1	SPL10	SBP
M01311_2.00	11L	1.13483	0.527029	1	TCP8	TCP
M07265_2.00	11L	1.01156	0.527451	1	SPL13A	SBP
M06600_2.00	11L	1.01369	0.528559	1	ERF037	AP2
M07278_2.00	11L	1.03909	0.529935	1	TCP15	TCP
M02373_2.00	11L	1.00731	0.530254	1	NAC079	NAC/NAM
M08180_2.00	11L	1.00222	0.532432	1	WRKY40	WRKY
M02726_2.00	11L	1.0202	0.534245	1	ZAP1	WRKY
M07209_2.00	11L	1.00464	0.534459	1	anac057	NAC/NAM
M01625_2.00	11L	1.00725	0.537138	1	DREB1A	AP2
M06942_2.00	11L	1.0005	0.538914	1	HSFA6B	HSF
M07233_2.00	11L	1.00198	0.539075	1	ANAC087	NAC/NAM
M06678_2.00	11L	1.00543	0.539885	1	DREB1D	AP2
M06958_2.00	11L	1.00888	0.540101	1	LBD16	LOB
M06698_2.00	11L	1.00081	0.540587	1	HMGB9	ARID/BRIGHT,Sox
M07207_2.00	11L	0.999058	0.54129	1	NAC055	NAC/NAM
M00718_2.00	11L	1.27848	0.542374	1	ERF15	AP2
M02287_2.00	11L	1.05575	0.542591	1	AT1G19000	Myb/SANT
M01094_2.00	11L	1.00198	0.545801	1	TINY	AP2
M00887_2.00	11L	1.0161	0.549581	1	SPL1	SBP
M07106_2.00	11L	0.993968	0.55333	1	MYB39	Myb/SANT
M00899_2.00	11L	0.993239	0.553386	1	WRKY45	WRKY
M06742_2.00	11L	0.996711	0.554826	1	BHLH28	bHLH
M06812_2.00	11L	0.998691	0.556326	1	AT2G48100	C2H2 ZF
M06983_2.00	11L	0.998691	0.556326	1	AGL55	MADS box
M06994_2.00	11L	0.998691	0.556326	1	AGL80	MADS box
M07013_2.00	11L	0.992281	0.556716	1	AT1G19000	Myb/SANT
M07036_2.00	11L	0.991692	0.557329	1	ATY13	Myb/SANT
M06715_2.00	11L	0.990943	0.557942	1	BPC1	BBR
M01051_2.00	11L	1.00165	0.558277	1	ABR1	AP2
M06829_2.00	11L	1	0.558389	1	DOF1.5	Dof
M07017_2.00	11L	0.99314	0.562255	1	HHO3	Myb/SANT
M07346_2.00	11L	0.996711	0.562874	1	AT4G27900	Unknown
M07170_2.00	11L	0.987917	0.563043	1	ANAC13	NAC/NAM
M02303_2.00	11L	0.987218	0.56417	1	MYB4	Myb/SANT
M06981_2.00	11L	0.990984	0.564791	1	AT5G47660	MADF
M07062_2.00	11L	0.98957	0.565469	1	MYB107	Myb/SANT
M06930_2.00	11L	0.995798	0.565978	1	HAT2	Homeodomain
M07402_2.00	11L	0.985967	0.566035	1	WRKY47	WRKY
M06651_2.00	11L	0.988811	0.567281	1	ERF043	AP2
M02559_2.00	11L	1.05208	0.567962	1	WRKY11	WRKY
M07389_2.00	11L	0.986714	0.568474	1	WRKY21	WRKY
M06632_2.00	11L	0.994094	0.569897	1	ERF035	AP2
M06840_2.00	11L	0.997465	0.571209	1	DOF2.2	Dof
M06922_2.00	11L	0.990638	0.571838	1	HAT1	Homeodomain
M06917_2.00	11L	0.989469	0.571952	1	HDG1	Homeodomain
M07274_2.00	11L	0.997531	0.57304	1	TCP3	TCP
M02043_2.00	11L	0.992721	0.573326	1	ATHB-7	Homeodomain
M00879_2.00	11L	0.987706	0.573556	1	RVE1	Myb/SANT
M02683_2.00	11L	0.986095	0.576258	1	HAT5	Homeodomain
M07158_2.00	11L	0.989069	0.576373	1	TRB2	Myb/SANT
M07342_2.00	11L	1.17442	0.576488	1	AT4G12670	Unknown
M07073_2.00	11L	0.986328	0.576604	1	AT3G10580	Myb/SANT
M06765_2.00	11L	0.977133	0.578683	1	BZIP16	bZIP
M07391_2.00	11L	0.985366	0.579436	1	WRKY33	WRKY
M06767_2.00	11L	0.977133	0.579668	1	ABI5	bZIP
M07127_2.00	11L	0.982417	0.580074	1	MYB43	Myb/SANT
M07155_2.00	11L	0.980963	0.581933	1	MYB44	Myb/SANT
M06710_2.00	11L	0.994436	0.582748	1	AT5G18090	B3
M06811_2.00	11L	0.99198	0.583565	1	SAP11	C2H2 ZF
M02699_2.00	11L	1.0202	0.585845	1	MYB15	Myb/SANT
M06921_2.00	11L	0.978105	0.586607	1	PDF2	Homeodomain
M07281_2.00	11L	0.978208	0.587429	1	TCP9	TCP
M06571_2.00	11L	0.971154	0.588664	1	ERF019	AP2
M02374_2.00	11L	0.975374	0.589135	1	NAC083	NAC/NAM
M07129_2.00	11L	0.988335	0.58943	1	RVE1	Myb/SANT
M02556_2.00	11L	0.977167	0.590964	1	WRKY23	WRKY
M06956_2.00	11L	0.966087	0.594402	1	LBD13	LOB
M01946_2.00	11L	0.977194	0.594937	1	CDF2	Dof
M00840_2.00	11L	1.10989	0.595473	1	DREB1F	AP2
M06620_2.00	11L	0.97249	0.595949	1	ERF7	AP2
M06681_2.00	11L	0.96441	0.596784	1	ERF025	AP2
M06707_2.00	11L	0.974527	0.59762	1	NGA4	B3
M07060_2.00	11L	0.978905	0.598517	1	MYB57	Myb/SANT
M02312_2.00	11L	0.963573	0.598936	1	KUA1	Myb/SANT
M06692_2.00	11L	0.987207	0.599176	1	RAV1	AP2,B3
M07148_2.00	11L	1.09783	0.600255	1	TRP1	Myb/SANT
M02562_2.00	11L	0.973025	0.600556	1	WRKY75	WRKY
M06955_2.00	11L	0.965583	0.601156	1	LBD6	LOB
M06730_2.00	11L	0.95962	0.601217	1	AT2G22750	bHLH
M06740_2.00	11L	0.958482	0.602059	1	BIM1	bHLH
M06602_2.00	11L	0.956698	0.603928	1	ERF008	AP2
M06875_2.00	11L	0.957346	0.604532	1	E2FD	E2F
M02050_2.00	11L	0.985097	0.605016	1	ATHB-16	Homeodomain
M02039_2.00	11L	0.970376	0.60544	1	HDG11	Homeodomain
M07419_2.00	11L	0.974479	0.605682	1	WRKY26	WRKY
M06813_2.00	11L	0.982769	0.605803	1	AT3G46070	C2H2 ZF
M06744_2.00	11L	0.955836	0.61012	1	AT1G06070	bZIP
M07002_2.00	11L	0.971777	0.611402	1	MYB61	Myb/SANT
M07032_2.00	11L	0.969822	0.613055	1	MYB105	Myb/SANT
M01078_2.00	11L	0.95283	0.613976	1	AT3G16350	Myb/SANT
M07261_2.00	11L	0.945398	0.614959	1	SPL5	SBP
M07169_2.00	11L	0.956051	0.615082	1	ANAC011	NAC/NAM
M01783_2.00	11L	0.949248	0.616745	1	GBF1	bZIP
M07016_2.00	11L	0.978723	0.617732	1	HHO3	Myb/SANT
M06858_2.00	11L	0.945029	0.618227	1	DOF4.3	Dof
M07333_2.00	11L	0.988674	0.619402	1	AT3G12130	Unknown
M01083_2.00	11L	0.944906	0.620022	1	TRB2	Myb/SANT
M02314_2.00	11L	0.944906	0.620022	1	TRB2	Myb/SANT
M07199_2.00	11L	0.955083	0.620643	1	NAC047	NAC/NAM
M07272_2.00	11L	0.957346	0.620953	1	TCP24	TCP
M06771_2.00	11L	0.946579	0.621139	1	GBF3	bZIP
M07269_2.00	11L	0.964627	0.624315	1	HMGB13	Sox
M07042_2.00	11L	0.939535	0.624627	1	MYB88	Myb/SANT
M07093_2.00	11L	0.936631	0.62469	1	TRP2	Myb/SANT
M01672_2.00	11L	0.981279	0.625315	1	AHL13	AT hook
M07286_2.00	11L	0.933025	0.625565	1	TCP20	TCP
M06888_2.00	11L	0.961523	0.625628	1	GATA1	GATA
M01701_2.00	11L	0.933457	0.62569	1	BIM2	bHLH
M06567_2.00	11L	0.938444	0.62594	1	ERF027	AP2
M07232_2.00	11L	0.949843	0.62757	1	ANAC087	NAC/NAM
M07311_2.00	11L	0.95333	0.628638	1	WIP5	Unknown
M06666_2.00	11L	0.93395	0.628638	1	RAP2-11	AP2
M07318_2.00	11L	0.982652	0.628952	1	ZHD5	Unknown
M06769_2.00	11L	0.935185	0.630716	1	BZIP18	bZIP
M06837_2.00	11L	0.992095	0.632421	1	CDF5	Dof
M06987_2.00	11L	0.960888	0.633244	1	AGL16	MADS box
M06914_2.00	11L	0.977848	0.633687	1	HAT5	Homeodomain
M07280_2.00	11L	0.918182	0.637756	1	TCP22	TCP
M07227_2.00	11L	0.942039	0.637883	1	NAC078	NAC/NAM
M06894_2.00	11L	0.94953	0.63833	1	GATA19	GATA
M07004_2.00	11L	0.96929	0.638394	1	HRS1	Myb/SANT
M06866_2.00	11L	0.989829	0.6398	1	DOF5.4	Dof
M07305_2.00	11L	0.962478	0.640696	1	ZHD14	Unknown
M06932_2.00	11L	0.977653	0.640888	1	ATHB-5	Homeodomain
M06941_2.00	11L	0.933613	0.641915	1	HSFA6B	HSF
M07387_2.00	11L	0.961619	0.6432	1	WRKY25	WRKY
M06993_2.00	11L	0.959772	0.643457	1	AGL15	MADS box
M07077_2.00	11L	0.961333	0.643521	1	ATMYB65	Myb/SANT
M02521_2.00	11L	0.942274	0.644101	1	TCX4	TCR/CxC
M02304_2.00	11L	0.940629	0.646488	1	AT5G04760	Myb/SANT
M06801_2.00	11L	0.918182	0.646876	1	STOP1	C2H2 ZF
M06764_2.00	11L	0.92893	0.647977	1	BZIP16	bZIP
M07132_2.00	11L	0.946875	0.649859	1	PHL1	Myb/SANT
M02047_2.00	11L	0.96777	0.652398	1	HAT1	Homeodomain
M07144_2.00	11L	0.961396	0.653378	1	AT5G56840	Myb/SANT
M06778_2.00	11L	0.922374	0.653508	1	DPBF3	bZIP
M00844_2.00	11L	0.922374	0.654031	1	ERF008	AP2
M07243_2.00	11L	0.925062	0.654228	1	anac103	NAC/NAM
M00859_2.00	11L	0.943925	0.654358	1	AT4G35610	C2H2 ZF
M07061_2.00	11L	0.958682	0.655931	1	MYB107	Myb/SANT
M07410_2.00	11L	0.955447	0.657244	1	WRKY29	WRKY
M06954_2.00	11L	0.907574	0.658691	1	LBD2	LOB
M07178_2.00	11L	0.931734	0.659087	1	ANAC020	NAC/NAM
M06766_2.00	11L	0.917348	0.660472	1	ABI5	bZIP
M06892_2.00	11L	0.920464	0.660671	1	ZIM	GATA
M07047_2.00	11L	0.920273	0.665245	1	AT2G20400	Myb/SANT
M06691_2.00	11L	0.92774	0.666044	1	ERF010	AP2
M07140_2.00	11L	0.955216	0.66631	1	MYB49	Myb/SANT
M06720_2.00	11L	0.913201	0.666377	1	BHLH74	bHLH
M00889_2.00	11L	0.95495	0.666643	1	YAB5	Sox
M07313_2.00	11L	0.890653	0.667444	1	AT1G68200	Unknown
M06992_2.00	11L	0.943572	0.668713	1	AGL15	MADS box
M06755_2.00	11L	0.915157	0.668713	1	ABF2	bZIP
M07327_2.00	11L	0.970989	0.669985	1	ZHD6	Unknown
M06961_2.00	11L	0.944265	0.670789	1	LBD19	LOB
M06966_2.00	11L	0.924908	0.670857	1	LOB	LOB
M06680_2.00	11L	0.908273	0.672872	1	ERF025	AP2
M02523_2.00	11L	0.977136	0.674017	1	TCX5	TCR/CxC
M07411_2.00	11L	0.955266	0.674219	1	WRKY29	WRKY
M06652_2.00	11L	0.882867	0.674961	1	ERF043	AP2
M06665_2.00	11L	0.919376	0.675637	1	RAP2-11	AP2
M07052_2.00	11L	0.956532	0.676245	1	MYB101	Myb/SANT
M07197_2.00	11L	0.915621	0.677531	1	anac046	NAC/NAM
M02647_2.00	11L	0.859574	0.677531	1	ANT	AP2
M07055_2.00	11L	0.958861	0.67787	1	AT2G38090	Myb/SANT
M09452_2.00	11L	0.900892	0.67787	1	PIF5	bHLH
M06860_2.00	11L	0.914983	0.677938	1	DOF4.5	Dof
M00851_2.00	11L	0.885965	0.683793	1	TOE2	AP2
M07189_2.00	11L	0.934825	0.685093	1	ANAC038	NAC/NAM
M06627_2.00	11L	0.915408	0.686396	1	ERF1B	AP2
M06936_2.00	11L	0.898577	0.686877	1	HSFB4	HSF
M07235_2.00	11L	0.91766	0.687427	1	NAC92	NAC/NAM
M07237_2.00	11L	0.926606	0.687495	1	anac096	NAC/NAM
M07388_2.00	11L	0.942164	0.689079	1	WRKY25	WRKY
M06889_2.00	11L	0.936185	0.689285	1	GATA14	GATA
M07294_2.00	11L	0.851124	0.689492	1	TCP7	TCP
M07260_2.00	11L	0.903803	0.689837	1	SPL1	SBP
M07222_2.00	11L	0.92701	0.690527	1	NAC073	NAC/NAM
M08424_2.00	11L	0.949682	0.691149	1	SVP	MADS box
M06851_2.00	11L	0.986743	0.691149	1	DOF3.4	Dof
M01058_2.00	11L	0.92004	0.691495	1	DPBF3	bZIP
M07058_2.00	11L	0.971008	0.691633	1	AT2G40260	Myb/SANT
M06631_2.00	11L	0.873199	0.691702	1	ERF035	AP2
M06721_2.00	11L	0.884995	0.69184	1	BHLH74	bHLH
M06929_2.00	11L	0.965757	0.692117	1	HAT2	Homeodomain
M06827_2.00	11L	0.863248	0.69378	1	CAMTA5	CG-1
M07186_2.00	11L	0.885965	0.69677	1	NAC035	NAC/NAM
M06931_2.00	11L	0.944177	0.700333	1	HDG7	Homeodomain
M07151_2.00	11L	0.934567	0.700473	1	MYB99	Myb/SANT
M06832_2.00	11L	0.98408	0.700683	1	DOF1.6	Dof
M06777_2.00	11L	0.882524	0.701244	1	DPBF3	bZIP
M07174_2.00	11L	0.891653	0.701875	1	NAC017	NAC/NAM
M06599_2.00	11L	0.876356	0.701945	1	ERF037	AP2
M06920_2.00	11L	0.928309	0.703632	1	ANL2	Homeodomain
M06884_2.00	11L	0.904478	0.705323	1	GATA20	GATA
M01072_2.00	11L	0.919775	0.705393	1	MYB57	Myb/SANT
M02305_2.00	11L	0.912651	0.705393	1	AT5G05090	Myb/SANT
M07211_2.00	11L	0.922558	0.707937	1	anac058	NAC/NAM
M01855_2.00	11L	0.811245	0.708504	1	ZAT7	C2H2 ZF
M06732_2.00	11L	0.87069	0.70978	1	BHLH10	bHLH
M01073_2.00	11L	0.880558	0.710988	1	MYB83	Myb/SANT
M07277_2.00	11L	0.831276	0.713623	1	TCP15	TCP
M07422_2.00	11L	0.891984	0.713766	1	WRKY30	WRKY
M07247_2.00	11L	0.887912	0.714337	1	AT2G01818	PLATZ
M01619_2.00	11L	0.895503	0.71448	1	ERF1B	AP2
M06900_2.00	11L	0.967173	0.714695	1	ATHB-13	Homeodomain
M00883_2.00	11L	0.919272	0.715195	1	MYB59	Myb/SANT
M06736_2.00	11L	0.875976	0.71799	1	BHLH77	bHLH
M07399_2.00	11L	0.884672	0.71878	1	WRKY70	WRKY
M07392_2.00	11L	0.908187	0.718924	1	WRKY55	WRKY
M06592_2.00	11L	0.884672	0.718924	1	ERF118	AP2
M07104_2.00	11L	0.920861	0.720795	1	AtMYB74	Myb/SANT
M06867_2.00	11L	0.981398	0.722455	1	DOF5.6	Dof
M06770_2.00	11L	0.900367	0.722672	1	GBF3	bZIP
M01081_2.00	11L	0.942604	0.722816	1	RVE6	Myb/SANT
M06945_2.00	11L	0.882096	0.722961	1	HSFB2B	HSF
M07390_2.00	11L	0.915288	0.72325	1	WRKY21	WRKY
M01089_2.00	11L	0.939995	0.723395	1	WRKY23	WRKY
M06752_2.00	11L	0.885367	0.723757	1	BZIP68	bZIP
M06904_2.00	11L	0.924787	0.724408	1	HDG11	Homeodomain
M07287_2.00	11L	0.785992	0.724771	1	TCP16	TCP
M07094_2.00	11L	0.920435	0.725786	1	MYB94	Myb/SANT
M01065_2.00	11L	0.901786	0.725786	1	ATHB-4	Homeodomain
M07310_2.00	11L	0.901786	0.725786	1	WIP5	Unknown
M06590_2.00	11L	0.990936	0.726004	1	AT1G63040	AP2
M07256_2.00	11L	0.846707	0.728768	1	SPL3	SBP
M06772_2.00	11L	0.890129	0.729278	1	BZIP28	bZIP
M07423_2.00	11L	0.877625	0.729351	1	WRKY30	WRKY
M07431_2.00	11L	0.916848	0.72957	1	WRKY27	WRKY
M06938_2.00	11L	0.917861	0.73125	1	HSFB3	HSF
M09540_2.00	11L	0.811245	0.732274	1	FHY3	FAR1
M07381_2.00	11L	0.926606	0.732348	1	WRKY3	WRKY
M07038_2.00	11L	0.92378	0.735136	1	AT1G74840	Myb/SANT
M07206_2.00	11L	0.89925	0.735651	1	NAC054	NAC/NAM
M06708_2.00	11L	0.753731	0.736976	1	ARF16	B3
M06669_2.00	11L	0.866615	0.737345	1	TINY	AP2
M02368_2.00	11L	0.880997	0.737566	1	NAC025	NAC/NAM
M06615_2.00	11L	0.838671	0.738599	1	ERF034	AP2
M06804_2.00	11L	0.939535	0.740152	1	TFIIIA	C2H2 ZF
M07037_2.00	11L	0.919623	0.740522	1	AT1G74840	Myb/SANT
M01602_2.00	11L	0.881839	0.742821	1	ERF094	AP2
M07012_2.00	11L	0.914487	0.743564	1	AT1G19000	Myb/SANT
M06926_2.00	11L	0.939433	0.743936	1	HAT22	Homeodomain
M06594_2.00	11L	0.896185	0.746321	1	ERF021	AP2
M07226_2.00	11L	0.87877	0.747665	1	NAC078	NAC/NAM
M07396_2.00	11L	0.892558	0.747964	1	WRKY46	WRKY
M07317_2.00	11L	0.943175	0.748039	1	ZHD5	Unknown
M06660_2.00	11L	0.863863	0.749237	1	SHN2	AP2
M07194_2.00	11L	0.902486	0.749837	1	NAC045	NAC/NAM
M07240_2.00	11L	0.880654	0.750962	1	NAC098	NAC/NAM
M07164_2.00	11L	0.902136	0.750962	1	NAC007	NAC/NAM
M07258_2.00	11L	0.862633	0.751187	1	SPL9	SBP
M06906_2.00	11L	0.927078	0.751563	1	WUS	Homeodomain
M07145_2.00	11L	0.93281	0.75224	1	AT5G56840	Myb/SANT
M06731_2.00	11L	0.843228	0.75239	1	BHLH10	bHLH
M06718_2.00	11L	0.860795	0.753294	1	BPC5	BBR
M06948_2.00	11L	0.88187	0.754726	1	HSFA1B	HSF
M06729_2.00	11L	0.930326	0.755028	1	AT2G18300	bHLH
M07225_2.00	11L	0.879611	0.758585	1	ANAC076	NAC/NAM
M07210_2.00	11L	0.875881	0.758889	1	anac058	NAC/NAM
M06991_2.00	11L	0.927501	0.759041	1	FLC	MADS box
M07238_2.00	11L	0.903076	0.759192	1	anac096	NAC/NAM
M07057_2.00	11L	0.956475	0.760104	1	AT2G40260	Myb/SANT
M07208_2.00	11L	0.874932	0.760104	1	anac057	NAC/NAM
M06881_2.00	11L	0.759398	0.76018	1	FAR1	FAR1
M06583_2.00	11L	0.860984	0.760788	1	RAP2-1	AP2
M07303_2.00	11L	0.806924	0.761473	1	AT1G10720	Unknown
M07043_2.00	11L	0.817341	0.762388	1	MYB88	Myb/SANT
M07085_2.00	11L	0.926158	0.762998	1	AT3G24120	Myb/SANT
M07051_2.00	11L	0.930144	0.764296	1	MYB101	Myb/SANT
M07331_2.00	11L	0.95826	0.766362	1	WLIN2A	Unknown
M00890_2.00	11L	0.951773	0.767206	1	YAB1	Sox
M07259_2.00	11L	0.838174	0.768281	1	SPL1	SBP
M02286_2.00	11L	0.884026	0.769357	1	RVE7	Myb/SANT
M06833_2.00	11L	0.976473	0.769896	1	DOF1.7	Dof
M07245_2.00	11L	0.886706	0.770127	1	NAC105	NAC/NAM
M06694_2.00	11L	0.958178	0.772055	1	ARID6	ARID/BRIGHT
M07117_2.00	11L	0.899007	0.772518	1	RVE4	Myb/SANT
M07202_2.00	11L	0.853151	0.772518	1	NAC053	NAC/NAM
M07141_2.00	11L	0.911707	0.773291	1	MYB49	Myb/SANT
M07142_2.00	11L	0.922374	0.773523	1	MYB80	Myb/SANT
M06706_2.00	11L	0.88375	0.776002	1	FUS3	B3
M07385_2.00	11L	0.891176	0.778411	1	WRKY17	WRKY
M07409_2.00	11L	0.887997	0.779112	1	WRKY31	WRKY
M07401_2.00	11L	0.884554	0.779892	1	WRKY22	WRKY
M06947_2.00	11L	0.857871	0.78075	1	HSFA4A	HSF
M07338_2.00	11L	0.954103	0.780906	1	ZHD9	Unknown
M01080_2.00	11L	0.701389	0.780984	1	AT4G09450	Myb/SANT
M07326_2.00	11L	0.944565	0.782235	1	ZHD6	Unknown
M07373_2.00	11L	0.833458	0.783409	1	WRKY65	WRKY
M06879_2.00	11L	0.879353	0.784036	1	EIN3	EIN3
M06919_2.00	11L	0.906846	0.784821	1	ANL2	Homeodomain
M06918_2.00	11L	0.912729	0.785056	1	HDG1	Homeodomain
M02682_2.00	11L	0.655844	0.785135	1	ATHB-9	Homeodomain
M07416_2.00	11L	0.906084	0.786943	1	WRKY18	WRKY
M07107_2.00	11L	0.930784	0.788439	1	MYB39	Myb/SANT
M07403_2.00	11L	0.895787	0.78986	1	WRKY47	WRKY
M07271_2.00	11L	0.887834	0.790176	1	STKL2	Storekeeper
M07030_2.00	11L	0.902305	0.790413	1	HHO2	Myb/SANT
M07150_2.00	11L	0.902046	0.791124	1	AT5G61620	Myb/SANT
M07246_2.00	11L	0.878261	0.791837	1	NAC105	NAC/NAM
M06939_2.00	11L	0.826022	0.793263	1	HSFA1E	HSF
M07029_2.00	11L	0.960512	0.793422	1	HHO2	Myb/SANT
M07221_2.00	11L	0.895993	0.794851	1	NAC073	NAC/NAM
M07408_2.00	11L	0.865975	0.795408	1	WRKY31	WRKY
M02471_2.00	11L	0.787305	0.795647	1	SPL11	SBP
M01052_2.00	11L	0.757121	0.797479	1	BHLH49	bHLH
M07205_2.00	11L	0.814516	0.797957	1	NAC054	NAC/NAM
M07220_2.00	11L	0.881134	0.798357	1	anac071	NAC/NAM
M07054_2.00	11L	0.877597	0.798916	1	ASR3	Myb/SANT
M07242_2.00	11L	0.86286	0.800355	1	NAC101	NAC/NAM
M07262_2.00	11L	0.81255	0.800595	1	SPL5	SBP
M07166_2.00	11L	0.826739	0.801236	1	AT1G19040	NAC/NAM
M07349_2.00	11L	0.866209	0.801476	1	FRS9	Unknown
M06709_2.00	11L	0.623457	0.802037	1	AT4G33280	B3
M02694_2.00	11L	0.861311	0.80292	1	AGL1	MADS box
M07200_2.00	11L	0.861311	0.803241	1	ANAC050	NAC/NAM
M07015_2.00	11L	0.801587	0.803402	1	MYB116	Myb/SANT
M02650_2.00	11L	0.766119	0.803482	1	RAV1	AP2,B3
M09749_2.00	11L	0.766119	0.803482	1	RAV1	AP2,B3
M07229_2.00	11L	0.836686	0.805091	1	NAC079	NAC/NAM
M01048_2.00	11L	0.745938	0.807187	1	ERF008	AP2
M06946_2.00	11L	0.813324	0.809774	1	HSFB2B	HSF
M06859_2.00	11L	0.928493	0.810098	1	DOF4.5	Dof
M07308_2.00	11L	0.772678	0.811071	1	AT1G23810	Unknown
M06737_2.00	11L	0.758448	0.811395	1	BHLH104	bHLH
M07304_2.00	11L	0.85994	0.812126	1	JGL	Unknown
M06633_2.00	11L	0.7575	0.812695	1	RAP2-9	AP2
M07254_2.00	11L	0.882239	0.812776	1	SPL11	SBP
M02501_2.00	11L	0.756554	0.81302	1	TCP4	TCP
M06874_2.00	11L	0.597633	0.814729	1	E2FE	E2F
M07161_2.00	11L	0.825935	0.819796	1	NAC004	NAC/NAM
M02291_2.00	11L	0.776923	0.819878	1	AT1G74840	Myb/SANT
M06741_2.00	11L	0.707531	0.823164	1	BIM3	bHLH
M00854_2.00	11L	0.783621	0.824152	1	PIF3	bHLH
M07425_2.00	11L	0.904478	0.824894	1	WRKY50	WRKY
M01646_2.00	11L	0.759398	0.825307	1	RAV1	AP2,B3
M01995_2.00	11L	0.873005	0.825389	1	GATA11	GATA
M01938_2.00	11L	0.846867	0.826794	1	DOF1.5	Dof
M06986_2.00	11L	0.870978	0.82878	1	AGL6	MADS box
M07393_2.00	11L	0.8674	0.829942	1	WRKY43	WRKY
M07099_2.00	11L	0.853178	0.830108	1	AtMYB17	Myb/SANT
M07137_2.00	11L	0.893805	0.83044	1	KUA1	Myb/SANT
M07328_2.00	11L	0.890791	0.832102	1	AT2G28920	Unknown
M07120_2.00	11L	0.877998	0.832269	1	MYB33	Myb/SANT
M01709_2.00	11L	0.764428	0.833268	1	SPT	bHLH
M07417_2.00	11L	0.894465	0.833518	1	WRKY18	WRKY
M07162_2.00	11L	0.792439	0.835604	1	NAC004	NAC/NAM
M07234_2.00	11L	0.800528	0.835688	1	NAC92	NAC/NAM
[truncated: 21,500 more rows]

## Sheet: Denovo_Motif_Matrix
1-TGGCAGCTAG
0.142000 0.027000 0.037000 0.067000 0.646000 0.100000 0.042000 0.161000 0.693000 0.117000
0.217000 0.222000 0.253000 0.634000 0.244000 0.213000 0.718000 0.065000 0.221000 0.026000
0.179000 0.701000 0.661000 0.046000 0.045000 0.646000 0.058000 0.180000 0.057000 0.770000
0.463000 0.050000 0.049000 0.253000 0.065000 0.041000 0.182000 0.594000 0.029000 0.087000
2-AATAAACGTC
0.927000 0.928000 0.001000 0.710000 0.774000 0.843000 0.001000 0.001000 0.001000 0.135000
0.001000 0.001000 0.088000 0.183000 0.001000 0.059000 0.693000 0.001000 0.333000 0.863000
0.071000 0.070000 0.292000 0.001000 0.165000 0.097000 0.305000 0.981000 0.001000 0.001000
0.001000 0.001000 0.619000 0.106000 0.060000 0.001000 0.001000 0.017000 0.665000 0.001000
3-GAGTAGACTG
0.042000 0.857000 0.049000 0.034000 0.686000 0.045000 0.751000 0.051000 0.073000 0.077000
0.121000 0.033000 0.034000 0.091000 0.126000 0.061000 0.103000 0.874000 0.075000 0.052000
0.796000 0.040000 0.846000 0.034000 0.086000 0.778000 0.067000 0.042000 0.097000 0.820000
0.041000 0.070000 0.071000 0.841000 0.102000 0.116000 0.079000 0.033000 0.755000 0.051000
4-TCGGATGCAY
0.001000 0.073000 0.001000 0.001000 0.791000 0.001000 0.071000 0.001000 0.812000 0.001000
0.086000 0.883000 0.056000 0.001000 0.001000 0.001000 0.001000 0.865000 0.105000 0.548000
0.001000 0.001000 0.942000 0.750000 0.207000 0.088000 0.927000 0.001000 0.001000 0.001000
0.912000 0.043000 0.001000 0.248000 0.001000 0.910000 0.001000 0.133000 0.082000 0.450000
5-GCTTGGGTTG
0.024000 0.001000 0.001000 0.043000 0.001000 0.021000 0.065000 0.041000 0.050000 0.001000
0.052000 0.899000 0.001000 0.079000 0.001000 0.044000 0.001000 0.001000 0.060000 0.001000
0.923000 0.001000 0.102000 0.056000 0.899000 0.934000 0.923000 0.001000 0.001000 0.885000
0.001000 0.099000 0.896000 0.822000 0.099000 0.001000 0.011000 0.957000 0.889000 0.113000
6-GTCTTACAAT
0.001000 0.024000 0.001000 0.021000 0.001000 0.884000 0.001000 0.754000 0.799000 0.001000
0.001000 0.054000 0.928000 0.001000 0.061000 0.090000 0.976000 0.164000 0.159000 0.001000
0.961000 0.001000 0.047000 0.001000 0.001000 0.025000 0.022000 0.060000 0.041000 0.025000
0.037000 0.921000 0.024000 0.977000 0.937000 0.001000 0.001000 0.022000 0.001000 0.973000
7-TCCGGATGTA
0.058000 0.001000 0.001000 0.001000 0.194000 0.929000 0.337000 0.211000 0.130000 0.773000
0.260000 0.997000 0.948000 0.001000 0.001000 0.069000 0.001000 0.141000 0.218000 0.001000
0.001000 0.001000 0.001000 0.991000 0.798000 0.001000 0.001000 0.519000 0.001000 0.132000
0.681000 0.001000 0.050000 0.007000 0.007000 0.001000 0.661000 0.129000 0.651000 0.094000
8-GGGCAGCGTT
0.052000 0.001000 0.068000 0.001000 0.943000 0.001000 0.001000 0.232000 0.001000 0.001000
0.030000 0.001000 0.001000 0.910000 0.001000 0.001000 0.938000 0.001000 0.001000 0.001000
0.883000 0.936000 0.868000 0.088000 0.001000 0.918000 0.001000 0.766000 0.001000 0.085000
0.035000 0.062000 0.063000 0.001000 0.055000 0.080000 0.060000 0.001000 0.997000 0.913000
9-ACAGTTGTAT
0.832000 0.305000 0.976000 0.001000 0.001000 0.001000 0.001000 0.042000 0.997000 0.061000
0.113000 0.624000 0.020000 0.001000 0.188000 0.112000 0.144000 0.001000 0.001000 0.322000
0.001000 0.001000 0.001000 0.804000 0.045000 0.141000 0.694000 0.001000 0.001000 0.001000
0.054000 0.070000 0.003000 0.194000 0.766000 0.746000 0.161000 0.956000 0.001000 0.616000
10-TTGACTATGC
0.041000 0.001000 0.038000 0.861000 0.014000 0.079000 0.874000 0.001000 0.033000 0.131000
0.001000 0.001000 0.043000 0.078000 0.909000 0.001000 0.033000 0.001000 0.057000 0.792000
0.001000 0.001000 0.887000 0.060000 0.061000 0.042000 0.001000 0.001000 0.887000 0.032000
0.957000 0.997000 0.032000 0.001000 0.016000 0.878000 0.092000 0.997000 0.023000 0.045000
11-CATACGTCTA
0.001000 0.997000 0.001000 0.997000 0.001000 0.001000 0.001000 0.001000 0.001000 0.844000
0.997000 0.001000 0.001000 0.001000 0.997000 0.049000 0.001000 0.997000 0.001000 0.084000
0.001000 0.001000 0.097000 0.001000 0.001000 0.949000 0.082000 0.001000 0.001000 0.071000
0.001000 0.001000 0.901000 0.001000 0.001000 0.001000 0.916000 0.001000 0.997000 0.001000
12-TTGCCCATTC
0.001000 0.001000 0.001000 0.071000 0.106000 0.001000 0.997000 0.170000 0.001000 0.001000
0.001000 0.001000 0.001000 0.889000 0.752000 0.945000 0.001000 0.001000 0.001000 0.997000
0.001000 0.064000 0.781000 0.039000 0.001000 0.053000 0.001000 0.001000 0.001000 0.001000
0.997000 0.934000 0.217000 0.001000 0.141000 0.001000 0.001000 0.828000 0.997000 0.001000
13-GTCAAGAATG
0.001000 0.001000 0.001000 0.997000 0.997000 0.001000 0.946000 0.997000 0.001000 0.001000
0.001000 0.001000 0.997000 0.001000 0.001000 0.001000 0.001000 0.001000 0.052000 0.123000
0.997000 0.001000 0.001000 0.001000 0.001000 0.997000 0.001000 0.001000 0.050000 0.875000
0.001000 0.997000 0.001000 0.001000 0.001000 0.001000 0.052000 0.001000 0.897000 0.001000
14-CACCTGCCTA
0.088000 0.997000 0.063000 0.040000 0.001000 0.124000 0.001000 0.041000 0.292000 0.997000
0.910000 0.001000 0.935000 0.861000 0.001000 0.001000 0.997000 0.957000 0.001000 0.001000
0.001000 0.001000 0.001000 0.056000 0.081000 0.796000 0.001000 0.001000 0.001000 0.001000
0.001000 0.001000 0.001000 0.043000 0.917000 0.079000 0.001000 0.001000 0.706000 0.001000
15-AGATTGAAGA
0.655000 0.001000 0.595000 0.235000 0.001000 0.072000 0.927000 0.728000 0.018000 0.937000
0.229000 0.001000 0.001000 0.001000 0.009000 0.001000 0.001000 0.158000 0.001000 0.053000
0.115000 0.997000 0.353000 0.130000 0.001000 0.926000 0.001000 0.113000 0.980000 0.009000
0.001000 0.001000 0.051000 0.634000 0.989000 0.001000 0.071000 0.001000 0.001000 0.001000
16-ATTACTGCCA
0.925000 0.039000 0.043000 0.952000 0.027000 0.041000 0.001000 0.026000 0.054000 0.955000
0.042000 0.060000 0.046000 0.046000 0.904000 0.001000 0.031000 0.909000 0.897000 0.001000
0.001000 0.001000 0.001000 0.001000 0.001000 0.001000 0.717000 0.001000 0.048000 0.001000
0.032000 0.900000 0.910000 0.001000 0.068000 0.957000 0.251000 0.064000 0.001000 0.043000
17-GMTGTCCCAG
0.001000 0.451000 0.001000 0.001000 0.089000 0.001000 0.001000 0.001000 0.997000 0.001000
0.001000 0.547000 0.001000 0.001000 0.030000 0.997000 0.997000 0.997000 0.001000 0.001000
0.997000 0.001000 0.001000 0.997000 0.092000 0.001000 0.001000 0.001000 0.001000 0.674000
0.001000 0.001000 0.997000 0.001000 0.789000 0.001000 0.001000 0.001000 0.001000 0.324000
18-CCATCCCCTC
0.001000 0.001000 0.997000 0.087000 0.074000 0.037000 0.001000 0.052000 0.065000 0.096000
0.938000 0.798000 0.001000 0.001000 0.881000 0.841000 0.970000 0.884000 0.001000 0.902000
0.001000 0.103000 0.001000 0.001000 0.001000 0.001000 0.001000 0.001000 0.001000 0.001000
0.060000 0.098000 0.001000 0.911000 0.044000 0.121000 0.028000 0.063000 0.933000 0.001000
19-GTCCCAAGTC
0.182000 0.001000 0.111000 0.001000 0.158000 0.789000 0.742000 0.001000 0.001000 0.001000
0.001000 0.001000 0.839000 0.801000 0.661000 0.001000 0.001000 0.001000 0.261000 0.764000
0.816000 0.001000 0.049000 0.197000 0.056000 0.001000 0.001000 0.997000 0.066000 0.234000
0.001000 0.997000 0.001000 0.001000 0.125000 0.209000 0.256000 0.001000 0.672000 0.001000
20-AAAATATTCA
0.997000 0.583000 0.997000 0.997000 0.001000 0.997000 0.001000 0.001000 0.001000 0.997000
0.001000 0.256000 0.001000 0.001000 0.001000 0.001000 0.001000 0.001000 0.997000 0.001000
0.001000 0.001000 0.001000 0.001000 0.001000 0.001000 0.001000 0.001000 0.001000 0.001000
0.001000 0.160000 0.001000 0.001000 0.997000 0.001000 0.997000 0.997000 0.001000 0.001000
21-TAAACTACTA
0.037000 0.879000 0.906000 0.912000 0.075000 0.001000 0.930000 0.157000 0.081000 0.949000
0.001000 0.087000 0.068000 0.045000 0.923000 0.001000 0.026000 0.736000 0.020000 0.020000
0.038000 0.001000 0.025000 0.001000 0.001000 0.024000 0.001000 0.001000 0.033000 0.030000
0.924000 0.033000 0.001000 0.042000 0.001000 0.974000 0.043000 0.106000 0.866000 0.001000
22-GTGGTGGTGA
0.073000 0.095000 0.066000 0.057000 0.058000 0.072000 0.060000 0.039000 0.053000 0.759000
0.074000 0.099000 0.072000 0.052000 0.101000 0.087000 0.054000 0.084000 0.054000 0.054000
0.796000 0.028000 0.816000 0.833000 0.079000 0.768000 0.845000 0.092000 0.860000 0.121000
0.057000 0.778000 0.046000 0.058000 0.762000 0.073000 0.041000 0.785000 0.033000 0.066000
23-ATCTGCTTAA
0.741000 0.001000 0.001000 0.001000 0.001000 0.001000 0.133000 0.058000 0.997000 0.685000
0.001000 0.148000 0.997000 0.001000 0.001000 0.997000 0.001000 0.135000 0.001000 0.001000
0.001000 0.001000 0.001000 0.179000 0.997000 0.001000 0.001000 0.001000 0.001000 0.254000
0.257000 0.850000 0.001000 0.819000 0.001000 0.001000 0.865000 0.806000 0.001000 0.060000
24-ATGATCTGCT
0.700000 0.100000 0.100000 0.700000 0.100000 0.100000 0.100000 0.100000 0.100000 0.100000
0.100000 0.100000 0.100000 0.100000 0.100000 0.700000 0.100000 0.100000 0.700000 0.100000
0.100000 0.100000 0.700000 0.100000 0.100000 0.100000 0.100000 0.700000 0.100000 0.100000
0.100000 0.700000 0.100000 0.100000 0.700000 0.100000 0.700000 0.100000 0.100000 0.700000
25-ATGGGGATAA
0.700000 0.100000 0.100000 0.100000 0.100000 0.100000 0.700000 0.100000 0.700000 0.700000
0.100000 0.100000 0.100000 0.100000 0.100000 0.100000 0.100000 0.100000 0.100000 0.100000
0.100000 0.100000 0.700000 0.700000 0.700000 0.700000 0.100000 0.100000 0.100000 0.100000
0.100000 0.700000 0.100000 0.100000 0.100000 0.100000 0.100000 0.700000 0.100000 0.100000
1-CCACAATCCTCA
0.063000 0.059000 0.818000 0.063000 0.790000 0.874000 0.037000 0.001000 0.056000 0.025000 0.045000 0.917000
0.717000 0.939000 0.081000 0.887000 0.028000 0.001000 0.087000 0.790000 0.773000 0.101000 0.821000 0.023000
0.082000 0.001000 0.001000 0.023000 0.001000 0.001000 0.026000 0.101000 0.039000 0.045000 0.049000 0.001000
0.138000 0.001000 0.100000 0.027000 0.181000 0.124000 0.850000 0.108000 0.132000 0.829000 0.085000 0.059000
2-GTCAAGAATGTT
0.001000 0.001000 0.001000 0.997000 0.932000 0.001000 0.822000 0.997000 0.001000 0.098000 0.096000 0.096000
0.001000 0.001000 0.933000 0.001000 0.001000 0.079000 0.081000 0.001000 0.001000 0.001000 0.090000 0.096000
0.997000 0.014000 0.065000 0.001000 0.001000 0.919000 0.001000 0.001000 0.095000 0.900000 0.001000 0.001000
0.001000 0.984000 0.001000 0.001000 0.066000 0.001000 0.096000 0.001000 0.903000 0.001000 0.813000 0.807000
3-CATCTGAAGTCT
0.001000 0.997000 0.001000 0.114000 0.097000 0.001000 0.880000 0.997000 0.052000 0.001000 0.001000 0.001000
0.802000 0.001000 0.001000 0.812000 0.001000 0.001000 0.001000 0.001000 0.001000 0.001000 0.838000 0.001000
0.110000 0.001000 0.001000 0.001000 0.001000 0.912000 0.118000 0.001000 0.946000 0.001000 0.160000 0.001000
0.087000 0.001000 0.997000 0.073000 0.901000 0.086000 0.001000 0.001000 0.001000 0.997000 0.001000 0.997000
4-AGTTACAAGAAC
0.621000 0.195000 0.330000 0.035000 0.707000 0.033000 0.742000 0.766000 0.059000 0.899000 0.903000 0.249000
0.062000 0.030000 0.007000 0.022000 0.031000 0.646000 0.016000 0.161000 0.027000 0.042000 0.001000 0.506000
0.131000 0.545000 0.016000 0.053000 0.039000 0.063000 0.231000 0.009000 0.857000 0.034000 0.054000 0.213000
0.186000 0.230000 0.647000 0.890000 0.223000 0.258000 0.011000 0.064000 0.057000 0.025000 0.042000 0.032000
5-GCACCTRMCAAK
0.001000 0.001000 0.997000 0.001000 0.001000 0.001000 0.532000 0.493000 0.001000 0.997000 0.997000 0.001000
0.001000 0.997000 0.001000 0.997000 0.997000 0.001000 0.001000 0.505000 0.997000 0.001000 0.001000 0.001000
0.589000 0.001000 0.001000 0.001000 0.001000 0.001000 0.466000 0.001000 0.001000 0.001000 0.001000 0.550000
0.409000 0.001000 0.001000 0.001000 0.001000 0.997000 0.001000 0.001000 0.001000 0.001000 0.001000 0.448000
6-CCACCATCACCT
0.001000 0.001000 0.997000 0.123000 0.001000 0.874000 0.001000 0.001000 0.944000 0.001000 0.001000 0.085000
0.997000 0.824000 0.001000 0.805000 0.876000 0.001000 0.108000 0.997000 0.001000 0.945000 0.997000 0.001000
0.001000 0.174000 0.001000 0.001000 0.001000 0.068000 0.001000 0.001000 0.001000 0.001000 0.001000 0.001000
0.001000 0.001000 0.001000 0.071000 0.122000 0.057000 0.890000 0.001000 0.054000 0.053000 0.001000 0.913000
7-CCTGGTTTGGTC
0.001000 0.313000 0.001000 0.001000 0.155000 0.001000 0.001000 0.001000 0.001000 0.152000 0.001000 0.001000
0.889000 0.565000 0.001000 0.001000 0.001000 0.001000 0.001000 0.001000 0.001000 0.001000 0.001000 0.997000
0.001000 0.001000 0.001000 0.997000 0.843000 0.001000 0.001000 0.001000 0.997000 0.846000 0.001000 0.001000
0.109000 0.121000 0.997000 0.001000 0.001000 0.997000 0.997000 0.997000 0.001000 0.001000 0.997000 0.001000
8-AACGACRCCATT
0.857000 0.889000 0.210000 0.001000 0.602000 0.001000 0.377000 0.001000 0.001000 0.997000 0.132000 0.001000
0.001000 0.001000 0.692000 0.001000 0.001000 0.997000 0.143000 0.724000 0.997000 0.001000 0.001000 0.001000
0.141000 0.109000 0.097000 0.997000 0.001000 0.001000 0.408000 0.001000 0.001000 0.001000 0.001000 0.001000
0.001000 0.001000 0.001000 0.001000 0.396000 0.001000 0.073000 0.274000 0.001000 0.001000 0.866000 0.997000
9-ATCATACGTCTA
0.799000 0.030000 0.067000 0.813000 0.075000 0.912000 0.035000 0.065000 0.196000 0.056000 0.049000 0.851000
0.105000 0.066000 0.881000 0.099000 0.024000 0.086000 0.809000 0.054000 0.049000 0.788000 0.057000 0.075000
0.042000 0.001000 0.001000 0.049000 0.090000 0.001000 0.001000 0.842000 0.001000 0.105000 0.049000 0.001000
0.054000 0.903000 0.051000 0.039000 0.811000 0.001000 0.155000 0.039000 0.754000 0.051000 0.845000 0.073000
10-CACTAGTACAAC
0.105000 0.997000 0.149000 0.102000 0.997000 0.129000 0.121000 0.997000 0.001000 0.997000 0.997000 0.001000
0.893000 0.001000 0.849000 0.001000 0.001000 0.001000 0.001000 0.001000 0.997000 0.001000 0.001000 0.883000
0.001000 0.001000 0.001000 0.001000 0.001000 0.745000 0.001000 0.001000 0.001000 0.001000 0.001000 0.001000
0.001000 0.001000 0.001000 0.896000 0.001000 0.125000 0.877000 0.001000 0.001000 0.001000 0.001000 0.115000
11-GGTACATTCATT
0.050000 0.054000 0.056000 0.911000 0.075000 0.963000 0.032000 0.135000 0.113000 0.834000 0.030000 0.067000
0.034000 0.125000 0.064000 0.066000 0.825000 0.001000 0.074000 0.046000 0.687000 0.083000 0.045000 0.029000
0.788000 0.747000 0.104000 0.022000 0.064000 0.001000 0.001000 0.029000 0.094000 0.001000 0.001000 0.034000
0.128000 0.074000 0.776000 0.001000 0.036000 0.035000 0.893000 0.790000 0.106000 0.082000 0.924000 0.870000
12-GACTTAGCCCTC
0.001000 0.648000 0.001000 0.001000 0.001000 0.815000 0.061000 0.001000 0.001000 0.074000 0.227000 0.106000
0.106000 0.075000 0.997000 0.001000 0.105000 0.092000 0.092000 0.796000 0.907000 0.924000 0.001000 0.834000
0.772000 0.185000 0.001000 0.001000 0.001000 0.092000 0.846000 0.001000 0.001000 0.001000 0.001000 0.059000
0.121000 0.092000 0.001000 0.997000 0.893000 0.001000 0.001000 0.202000 0.091000 0.001000 0.771000 0.001000
13-CGAAACTTACCA
0.077000 0.001000 0.997000 0.997000 0.997000 0.001000 0.001000 0.001000 0.839000 0.001000 0.001000 0.997000
0.825000 0.160000 0.001000 0.001000 0.001000 0.859000 0.001000 0.001000 0.159000 0.997000 0.997000 0.001000
0.097000 0.745000 0.001000 0.001000 0.001000 0.139000 0.148000 0.001000 0.001000 0.001000 0.001000 0.001000
0.001000 0.094000 0.001000 0.001000 0.001000 0.001000 0.850000 0.997000 0.001000 0.001000 0.001000 0.001000
14-AAAACGTGTAGG
0.700000 0.700000 0.700000 0.700000 0.100000 0.100000 0.100000 0.100000 0.100000 0.700000 0.100000 0.100000
0.100000 0.100000 0.100000 0.100000 0.700000 0.100000 0.100000 0.100000 0.100000 0.100000 0.100000 0.100000
0.100000 0.100000 0.100000 0.100000 0.100000 0.700000 0.100000 0.700000 0.100000 0.100000 0.700000 0.700000
0.100000 0.100000 0.100000 0.100000 0.100000 0.100000 0.700000 0.100000 0.700000 0.100000 0.100000 0.100000
15-RRTTAYCCCCAT
0.569000 0.475000 0.001000 0.001000 0.997000 0.001000 0.001000 0.001000 0.001000 0.001000 0.997000 0.001000
0.001000 0.001000 0.001000 0.001000 0.001000 0.469000 0.997000 0.997000 0.997000 0.997000 0.001000 0.001000
0.429000 0.430000 0.001000 0.001000 0.001000 0.001000 0.001000 0.001000 0.001000 0.001000 0.001000 0.001000
0.001000 0.094000 0.997000 0.997000 0.001000 0.529000 0.001000 0.001000 0.001000 0.001000 0.001000 0.997000
16-AMTCTTGTCAAA
0.820000 0.426000 0.383000 0.245000 0.094000 0.001000 0.057000 0.001000 0.123000 0.910000 0.997000 0.852000
0.001000 0.299000 0.001000 0.534000 0.001000 0.001000 0.001000 0.001000 0.541000 0.088000 0.001000 0.146000
0.178000 0.275000 0.001000 0.123000 0.001000 0.001000 0.941000 0.001000 0.075000 0.001000 0.001000 0.001000
0.001000 0.001000 0.615000 0.098000 0.904000 0.997000 0.001000 0.997000 0.261000 0.001000 0.001000 0.001000
17-CATAGCCACATA
0.001000 0.997000 0.001000 0.997000 0.001000 0.001000 0.001000 0.997000 0.001000 0.997000 0.001000 0.997000
0.997000 0.001000 0.001000 0.001000 0.001000 0.997000 0.798000 0.001000 0.728000 0.001000 0.001000 0.001000
0.001000 0.001000 0.001000 0.001000 0.997000 0.001000 0.001000 0.001000 0.001000 0.001000 0.001000 0.001000
0.001000 0.001000 0.997000 0.001000 0.001000 0.001000 0.200000 0.001000 0.270000 0.001000 0.997000 0.001000
18-AACAAGCCTTAT
0.724000 0.943000 0.054000 0.781000 0.859000 0.034000 0.001000 0.001000 0.001000 0.108000 0.833000 0.168000
0.001000 0.001000 0.779000 0.183000 0.001000 0.001000 0.879000 0.951000 0.001000 0.186000 0.001000 0.134000
0.112000 0.055000 0.113000 0.001000 0.090000 0.964000 0.119000 0.047000 0.001000 0.001000 0.165000 0.090000
0.163000 0.001000 0.054000 0.035000 0.050000 0.001000 0.001000 0.001000 0.997000 0.705000 0.001000 0.608000
19-TCAATTRTCTGC
0.001000 0.001000 0.997000 0.574000 0.001000 0.182000 0.457000 0.165000 0.001000 0.001000 0.001000 0.001000
0.001000 0.997000 0.001000 0.001000 0.001000 0.001000 0.006000 0.001000 0.997000 0.001000 0.001000 0.875000
0.151000 0.001000 0.001000 0.303000 0.106000 0.301000 0.519000 0.001000 0.001000 0.001000 0.997000 0.001000
0.847000 0.001000 0.001000 0.122000 0.892000 0.516000 0.018000 0.833000 0.001000 0.997000 0.001000 0.123000
20-TCACAGCTTGCC
0.176000 0.001000 0.997000 0.001000 0.997000 0.001000 0.001000 0.001000 0.001000 0.001000 0.001000 0.001000
0.001000 0.997000 0.001000 0.997000 0.001000 0.001000 0.997000 0.001000 0.001000 0.001000 0.749000 0.997000
0.001000 0.001000 0.001000 0.001000 0.001000 0.997000 0.001000 0.001000 0.001000 0.997000 0.249000 0.001000
0.822000 0.001000 0.001000 0.001000 0.001000 0.001000 0.001000 0.997000 0.997000 0.001000 0.001000 0.001000
21-TCAATATTCTGC
0.001000 0.001000 0.997000 0.855000 0.001000 0.997000 0.001000 0.001000 0.001000 0.001000 0.001000 0.001000
0.001000 0.997000 0.001000 0.001000 0.001000 0.001000 0.216000 0.001000 0.997000 0.001000 0.001000 0.997000
0.001000 0.001000 0.001000 0.001000 0.001000 0.001000 0.001000 0.001000 0.001000 0.001000 0.997000 0.001000
0.997000 0.001000 0.001000 0.143000 0.997000 0.001000 0.782000 0.997000 0.001000 0.997000 0.001000 0.001000
22-TTGCTGTCCCAG
0.284000 0.001000 0.001000 0.001000 0.001000 0.001000 0.109000 0.001000 0.001000 0.001000 0.997000 0.001000
0.001000 0.001000 0.001000 0.997000 0.001000 0.001000 0.142000 0.997000 0.997000 0.997000 0.001000 0.001000
0.001000 0.001000 0.997000 0.001000 0.001000 0.997000 0.001000 0.001000 0.001000 0.001000 0.001000 0.997000
0.714000 0.997000 0.001000 0.001000 0.997000 0.001000 0.748000 0.001000 0.001000 0.001000 0.001000 0.001000
23-TTTATCCCCATC
0.001000 0.001000 0.001000 0.997000 0.001000 0.001000 0.001000 0.001000 0.001000 0.997000 0.001000 0.001000
0.001000 0.001000 0.001000 0.001000 0.001000 0.997000 0.997000 0.997000 0.997000 0.001000 0.001000 0.997000
0.001000 0.065000 0.001000 0.001000 0.001000 0.001000 0.001000 0.001000 0.001000 0.001000 0.001000 0.001000
0.997000 0.933000 0.997000 0.001000 0.997000 0.001000 0.001000 0.001000 0.001000 0.001000 0.997000 0.001000
24-AGGTTTACTACA
0.700000 0.100000 0.100000 0.100000 0.100000 0.100000 0.700000 0.100000 0.100000 0.700000 0.100000 0.700000
0.100000 0.100000 0.100000 0.100000 0.100000 0.100000 0.100000 0.700000 0.100000 0.100000 0.700000 0.100000
0.100000 0.700000 0.700000 0.100000 0.100000 0.100000 0.100000 0.100000 0.100000 0.100000 0.100000 0.100000
0.100000 0.100000 0.100000 0.700000 0.700000 0.700000 0.100000 0.100000 0.700000 0.100000 0.100000 0.100000
25-GGAGTTGGGACC
0.001000 0.001000 0.997000 0.001000 0.001000 0.001000 0.001000 0.001000 0.001000 0.969000 0.001000 0.001000
0.001000 0.001000 0.001000 0.222000 0.001000 0.001000 0.001000 0.001000 0.001000 0.029000 0.997000 0.997000
0.997000 0.997000 0.001000 0.776000 0.001000 0.001000 0.997000 0.997000 0.997000 0.001000 0.001000 0.001000
0.001000 0.001000 0.001000 0.001000 0.997000 0.997000 0.001000 0.001000 0.001000 0.001000 0.001000 0.001000
1-CATACGTC
0.001000 0.997000 0.001000 0.997000 0.001000 0.001000 0.236000 0.001000
0.997000 0.001000 0.001000 0.001000 0.997000 0.001000 0.001000 0.997000
0.001000 0.001000 0.001000 0.001000 0.001000 0.997000 0.001000 0.001000
0.001000 0.001000 0.997000 0.001000 0.001000 0.001000 0.762000 0.001000
2-TAGAATAA
0.100000 0.700000 0.100000 0.700000 0.700000 0.100000 0.700000 0.700000
0.100000 0.100000 0.100000 0.100000 0.100000 0.100000 0.100000 0.100000
0.100000 0.100000 0.700000 0.100000 0.100000 0.100000 0.100000 0.100000
0.700000 0.100000 0.100000 0.100000 0.100000 0.700000 0.100000 0.100000
3-CCCTGGTC
0.001000 0.121000 0.112000 0.342000 0.222000 0.001000 0.211000 0.001000
0.651000 0.877000 0.835000 0.001000 0.060000 0.355000 0.121000 0.893000
0.180000 0.001000 0.052000 0.057000 0.717000 0.643000 0.001000 0.105000
0.168000 0.001000 0.001000 0.600000 0.001000 0.001000 0.667000 0.001000
4-GGGACAGC
0.001000 0.001000 0.001000 0.578000 0.001000 0.997000 0.001000 0.001000
0.001000 0.001000 0.001000 0.001000 0.997000 0.001000 0.354000 0.997000
0.997000 0.997000 0.997000 0.420000 0.001000 0.001000 0.607000 0.001000
0.001000 0.001000 0.001000 0.001000 0.001000 0.001000 0.038000 0.001000
5-ATCCCCAT
0.997000 0.001000 0.001000 0.001000 0.001000 0.001000 0.918000 0.001000
0.001000 0.001000 0.997000 0.997000 0.997000 0.997000 0.080000 0.001000
0.001000 0.001000 0.001000 0.001000 0.001000 0.001000 0.001000 0.001000
0.001000 0.997000 0.001000 0.001000 0.001000 0.001000 0.001000 0.997000
6-TAAGCAGA
0.100000 0.700000 0.700000 0.100000 0.100000 0.700000 0.100000 0.700000
0.100000 0.100000 0.100000 0.100000 0.700000 0.100000 0.100000 0.100000
0.100000 0.100000 0.100000 0.700000 0.100000 0.100000 0.700000 0.100000
0.700000 0.100000 0.100000 0.100000 0.100000 0.100000 0.100000 0.100000

## Sheet: Denovo_Motif_Enrichment_Result
name	consensus	alphabet	strand	icscore	nsites	bkgsites	pval	pseudocount	bkg	logodds.threshold
1-TGGCAGCTAG	NGSYAGCTAG	DNA	+-	5.77324	27	1199	1e-11	1	0.25 0.25 0.25 0.25	7.56204
2-AATAAACGTC	AAKAAASGYC	DNA	+-	11.578	38	2653	1e-09	1	0.25 0.25 0.25 0.25	9.41496
3-GAGTAGACTG	GAGTAGACTG	DNA	+-	9.46921	49	4228	1e-09	1	0.25 0.25 0.25 0.25	7.40124
4-TCGGATGCAY	TCGGATGCAY	DNA	+-	11.9885	17	526	1e-09	1	0.25 0.25 0.25 0.25	9.69707
5-GCTTGGGTTG	GCTTGGGTTG	DNA	+-	13.5845	28	1635	1e-08	1	0.25 0.25 0.25 0.25	9.77657
6-GTCTTACAAT	GTCTTACAAT	DNA	+-	13.3724	25	1337	1e-08	1	0.25 0.25 0.25 0.25	9.9132
7-TCCGGATGTA	YCCGGAWGTA	DNA	+-	11.2411	28	1782	1e-08	1	0.25 0.25 0.25 0.25	9.00246
8-GGGCAGCGTT	GGGCAGCGTT	DNA	+-	13.1735	15	513	1e-07	1	0.25 0.25 0.25 0.25	9.3371
9-ACAGTTGTAT	AMAGTTGTAY	DNA	+-	11.4467	42	3823	1e-07	1	0.25 0.25 0.25 0.25	9.38699
10-TTGACTATGC	TTGACTATGC	DNA	+-	13.778	38	3247	1e-07	1	0.25 0.25 0.25 0.25	8.79036
11-CATACGTCTA	CATACGTCTA	DNA	+-	14.3385	12	340	1e-07	1	0.25 0.25 0.25 0.25	10.4674
12-TTGCCCATTC	TTGCCCATTC	DNA	+-	14.511	27	1921	1e-06	1	0.25 0.25 0.25 0.25	10.0066
13-GTCAAGAATG	GTCAAGAATG	DNA	+-	15.8201	18	922	1e-06	1	0.25 0.25 0.25 0.25	10.6432
14-CACCTGCCTA	CACCTGCCWA	DNA	+-	12.8738	14	547	1e-06	1	0.25 0.25 0.25 0.25	10.1031
15-AGATTGAAGA	AGRTTGAAGA	DNA	+-	13.2509	81	10873	1e-06	1	0.25 0.25 0.25 0.25	8.80408
16-ATTACTGCCA	ATTACTKCCA	DNA	+-	13.6697	28	2171	1e-06	1	0.25 0.25 0.25 0.25	9.44435
17-GMTGTCCCAG	GMTGTCCCAK	DNA	+-	13.1504	10	292	1e-05	1	0.25 0.25 0.25 0.25	10.2651
18-CCATCCCCTC	CCATCCCCTC	DNA	+-	13.6415	24	1846	1e-05	1	0.25 0.25 0.25 0.25	9.30587
19-GTCCCAAGTC	GTCCCAWGYC	DNA	+-	11.5549	29	2535	1e-05	1	0.25 0.25 0.25 0.25	8.73701
20-AAAATATTCA	AMAATATTCA	DNA	+-	16.774	31	2861	1e-05	1	0.25 0.25 0.25 0.25	12.0033
21-TAAACTACTA	TAAACTACTA	DNA	+-	13.9545	50	5999	1e-05	1	0.25 0.25 0.25 0.25	9.3281
22-GTGGTGGTGA	GTGGTGGTGA	DNA	+-	9.51401	77	11698	0.0001	1	0.25 0.25 0.25 0.25	7.22849
23-ATCTGCTTAA	WTCTGCTTAR	DNA	+-	13.6623	24	2333	0.001	1	0.25 0.25 0.25 0.25	9.81831
24-ATGATCTGCT	ATGATCTGCT	DNA	+-	11.5242	4	184	0.01	1	0.25 0.25 0.25 0.25	10.2962
25-ATGGGGATAA	ATGGGGATAA	DNA	+-	10.0661	3	127	0.1	1	0.25 0.25 0.25 0.25	10.2962
1-CCACAATCCTCA	CCACAATCCTCA	DNA	+-	13.4228	42	2496	1e-13	1	0.25 0.25 0.25 0.25	9.67177
2-GTCAAGAATGTT	GTCAAGAATGTT	DNA	+-	16.4651	14	243	1e-10	1	0.25 0.25 0.25 0.25	11.3087
3-CATCTGAAGTCT	CATCTGAAGTCT	DNA	+-	15.6046	11	118	1e-10	1	0.25 0.25 0.25 0.25	13.2261
4-AGTTACAAGAAC	AGWTAYAAGAAC	DNA	+-	10.1692	22	793	1e-10	1	0.25 0.25 0.25 0.25	10.9065
5-GCACCTRMCAAK	KCACCTRMCAAK	DNA	+-	12.4992	5	2	1e-10	1	0.25 0.25 0.25 0.25	13.9649
6-CCACCATCACCT	CCACCATCACCT	DNA	+-	16.8212	17	452	1e-10	1	0.25 0.25 0.25 0.25	12.7433
7-CCTGGTTTGGTC	CMTGGTTTGGTC	DNA	+-	15.9286	10	103	1e-10	1	0.25 0.25 0.25 0.25	13.8682
8-AACGACRCCATT	AACGWCRYCATT	DNA	+-	14.7965	16	477	1e-09	1	0.25 0.25 0.25 0.25	11.886
9-ATCATACGTCTA	ATCATACGTCTA	DNA	+-	12.9088	25	1307	1e-08	1	0.25 0.25 0.25 0.25	9.794
10-CACTAGTACAAC	CACTAGTACAAC	DNA	+-	15.4112	9	99	1e-08	1	0.25 0.25 0.25 0.25	13.5078
11-GGTACATTCATT	GGTACATTCATT	DNA	+-	12.6345	27	1591	1e-08	1	0.25 0.25 0.25 0.25	10.0918
12-GACTTAGCCCTC	GACTTAGCCCTC	DNA	+-	13.566	13	319	1e-08	1	0.25 0.25 0.25 0.25	10.2277
13-CGAAACTTACCA	CGAAACTTACCA	DNA	+-	15.4287	9	112	1e-08	1	0.25 0.25 0.25 0.25	13.497
14-AAAACGTGTAGG	AAAACGTGTAGG	DNA	+-	12.0793	3	0	1e-07	1	0.25 0.25 0.25 0.25	12.3554
15-RRTTAYCCCCAT	RRTTAYCCCCAT	DNA	+-	11.9648	4	12	1e-06	1	0.25 0.25 0.25 0.25	14.2815
16-AMTCTTGTCAAA	AVWCTTGTYAAA	DNA	+-	14.3898	39	3978	1e-05	1	0.25 0.25 0.25 0.25	10.6505
17-CATAGCCACATA	CATAGCCAYATA	DNA	+-	14.9842	6	79	1e-05	1	0.25 0.25 0.25 0.25	13.6867
18-AACAAGCCTTAT	AACAAGCCTTAT	DNA	+-	13.2832	19	1215	1e-05	1	0.25 0.25 0.25 0.25	9.99984
19-TCAATTRTCTGC	TCARTKRTCTGC	DNA	+-	13.5331	9	373	0.0001	1	0.25 0.25 0.25 0.25	11.1471
20-TCACAGCTTGCC	TCACAGCTTGCC	DNA	+-	9.50978	2	2	0.001	1	0.25 0.25 0.25 0.25	15.0192
21-TCAATATTCTGC	TCAATATTCTGC	DNA	+-	9.50978	2	3	0.001	1	0.25 0.25 0.25 0.25	16.2029
22-TTGCTGTCCCAG	WTGCTGTCCCAG	DNA	+-	9.06727	2	9	0.01	1	0.25 0.25 0.25 0.25	14.0522
23-TTTATCCCCATC	TTTATCCCCATC	DNA	+-	9.50978	2	16	0.01	1	0.25 0.25 0.25 0.25	13.8691
24-AGGTTTACTACA	AGGTTTACTACA	DNA	+-	7.56936	1	6	0.1	1	0.25 0.25 0.25 0.25	12.3554
1-CATACGTC	CATACGTC	DNA	+-	13.3316	23	1895	0.0001	1	0.25 0.25 0.25 0.25	9.6254
2-TAGAATAA	TAGAATAA	DNA	+-	5.52779	44	5671	0.001	1	0.25 0.25 0.25 0.25	8.23695
3-CCCTGGTC	CCCWGSTC	DNA	+-	8.09665	80	12720	0.001	1	0.25 0.25 0.25 0.25	6.53735
4-GGGACAGC	GGGRCASC	DNA	+-	12.6799	36	4874	0.01	1	0.25 0.25 0.25 0.25	3.29707
5-ATCCCCAT	ATCCCCAT	DNA	+-	13.088	16	2400	0.1	1	0.25 0.25 0.25 0.25	8.54359
6-TAAGCAGA	TAAGCAGA	DNA	+-	4.34135	19	3087	0.1	1	0.25 0.25 0.25 0.25	8.23695
