# Supplementary material for: Systematic characterization of photoperiodic gene expression patterns reveals diverse seasonal transcriptional systems in Arabidopsis
Source: PLoS Biol. 2023 Sep 12;21(9):e3002283. doi: 10.1371/journal.pbio.3002283 (PMC10497145; doi:10.1371/journal.pbio.3002283)
Supplement: S9 Data — (XLSX) [file pbio.3002283.s021.xlsx]

## Sheet: Legend
S9 Data. LD, EQ and SD phase calculation using the MetaCycle package
Column	Explanation
CycID	TAIR ID of the gene
JTK_pvalue	p-value of Fisher's method from the JTK algorithm implemented by MetaCycle
JTK_BH.Q	Benjamini-Hochberg adjusted-p-value of Fisher's method from the JTK algorithm implemented by MetaCycle
JTK_period	estimated period from the JTK algorithm implemented by Metacycle
JTK_adjphase	adjusted phase from the JTK algorithm implemented by Metacycle
JTK_amplitude	amplitude period from the JTK algorithm implemented by Metacycle
LS_pvalue	p-value of Fisher's method from the LS algorithm implemented by MetaCycle
LS_BH.Q	Benjamini-Hochberg adjusted-p-value of Fisher's method from the LS algorithm implemented by MetaCycle
LS_period	estimated period from the LS algorithm implemented by Metacycle
LS_adjphase	adjusted phase from the LS algorithm implemented by Metacycle
LS_amplitude	amplitude period from the LS algorithm implemented by Metacycle
meta2d_pvalue	p-value of Fisher's method from the combined meta2d(JTK, LS) algorithm implemented by MetaCycle
meta2d_BH.Q	Benjamini-Hochberg adjusted-p-value of Fisher's method from the combined meta2d(JTK, LS) algorithm implemented by MetaCycle
meta2d_period	estimated period from the combined meta2d(JTK, LS) algorithm implemented by Metacycle
meta2d_phase	adjusted phase from the combined meta2d(JTK, LS) algorithm implemented by Metacycle
meta2d_Base	baseline from the combined meta2d(JTK, LS) algorithm implemented by Metacycle
meta2d_AMP	amplitude from the combined meta2d(JTK, LS) algorithm implemented by Metacycle
meta2d_rAMP	relative amplitude from the combined meta2d(JTK, LS) algorithm implemented by Metacycle

## Sheet: ShortDay
CycID	JTK_pvalue	JTK_BH.Q	JTK_period	JTK_adjphase	JTK_amplitude	LS_pvalue	LS_BH.Q	LS_period	LS_adjphase	LS_amplitude	meta2d_pvalue	meta2d_BH.Q	meta2d_period	meta2d_phase	meta2d_Base	meta2d_AMP	meta2d_rAMP
AT1G01040	0.000115015	0.00264403	24	2	7.95643	0.0362586	0.529647	24.4226	7.36803e-05	47.8986	5.58297e-05	0.00123537	24.2113	1.00884	38.0038	10.3743	0.272982
AT1G01050	0.534948	1	24	20	3.45086	0.825508	1	21.194	12.3045	12.1165	0.802545	1	22.597	15.9749	7.78725	5.03432	0.646482
AT1G01060	1.68801e-05	0.000827299	24	0	15.2058	0.0290853	0.515078	26.2269	7.36803e-05	52.8988	7.62312e-06	0.000315544	25.1135	3.52761e-05	16.978	28.2061	1.66133
AT1G01080	1	1	24	22	1.16419	0.877417	1	28	8.49829	7.01909	0.992159	1	26	2.8623	6.77731	1.08066	0.159453
AT1G01090	0.77146	1	20	0	1.03942	0.990927	1	28	12.2689	5.17022	0.969783	1	24	5.2581	5.31754	2.01357	0.378666
AT1G01100	1	1	24	12	0.937889	0.947347	1	20	8.97169	2.18815	0.998589	1	22	10.4344	1.15719	0.892415	0.771192
AT1G01110	1	1	0	NaN	0	0.99297	1	20	15.9376	0.932311	0.999975	1	20	15.9376	0.487049	0.746853	0.746853
AT1G01120	0.0314147	0.14505	24	2	1.37181	0.297299	1	23.4988	2.88567	4.56829	0.0529879	0.237436	23.7494	2.44778	2.90424	1.6909	0.582218
AT1G01130	0.995356	1	20	2	0.504542	0.999994	1	28	12.3626	10.851	0.999989	1	24	6.49825	9.8283	0.23523	0.023934
AT1G01140	1	1	24	0	2.20374	0.754735	1	24.665	7.36803e-05	3.54328	0.967109	1	24.3325	3.63435e-05	1.81524	2.06254	1.13624
AT1G01160	0.00048612	0.006903	20	16	90.5738	0.01191	0.512059	20.3272	14.1294	434.793	7.56103e-05	0.00154448	20.1636	15.0733	350.277	92.565	0.264262
AT1G01170	0.000115015	0.00264403	24	16	105.927	0.0285448	0.515078	20.6653	14.0079	687.892	4.47375e-05	0.00105811	22.3326	15.0133	530.963	185.477	0.349323
AT1G01180	0.00172835	0.0171559	24	20	8.64453	0.0203185	0.512059	21.194	17.4246	29.6473	0.00039531	0.00522454	22.597	18.7044	21.3412	9.2387	0.432904
AT1G01190	0.236595	0.646319	20	6	2.32637	0.671488	1	20	6.80099	7.0976	0.451139	1	20	6.40049	4.38237	1.64749	0.375935
AT1G01200	1	1	0	NaN	0	0.999994	1	28	11.6448	1.8657	1	1	28	11.6448	0.908706	0.2831	0.2831
AT1G01210	1	1	0	NaN	0	0.957703	1	20	15.8133	4.35726	0.999093	1	20	15.8133	1.45908	3.3771	2.31455
AT1G01220	1	1	20	10	2.91166	0.996569	1	22.1381	8.47104	8.73469	0.999994	1	21.069	9.29825	4.09815	2.8114	0.686016
AT1G01300	0.000115015	0.00264403	20	16	40.988	0.0505546	0.569576	20	12.273	174.692	7.59096e-05	0.00154836	20	14.1365	65.252	70.2072	1.07594
AT1G01310	0.839459	1	20	6	0.499037	0.982204	1	20	7.74754	2.19914	0.983614	1	20	6.87377	1.26303	0.4747	0.375843
AT1G01320	1	1	20	18	4.6598	1	1	28	7.27186	35.2727	1	1	24	1.91651	33.0763	4.56103	0.137894
AT1G01340	1	1	0	NaN	0	1	1	28	12	2.00892	1	1	28	12	0.918891	0.189982	0.189982
AT1G01420	0.397664	0.932088	24	22	1.36715	0.683676	1	20	19.9999	7.14239	0.625967	1	22	21.0833	5.13112	1.98027	0.385934
AT1G01430	1	1	20	4	1.87976	0.99932	1	20.3272	7.17563	15.2725	1	1	20.1636	5.5753	12.0758	1.67946	0.139077
AT1G01440	1	1	0	NaN	0	0.997668	1	20	2.19311	1.3321	0.999997	1	20	2.19311	0.658198	0.818879	0.818879
AT1G01448	1	1	20	18	20.0698	0.999337	1	25.6848	8	20.4101	1	1	22.8424	2.41523	17.9641	4.87788	0.271535
AT1G01450	6.21274e-06	0.000398604	20	16	212.922	0.00706836	0.512059	20	14.7657	551.853	7.87861e-07	7.17461e-05	20	15.3829	365.276	218.164	0.597257
AT1G01470	0.0809096	0.287233	20	10	3.82608	0.455129	1	20	10.6503	11.9114	0.158403	0.555219	20	10.3252	7.15012	4.38228	0.612896
AT1G01490	0.0809096	0.287233	20	0	12.7283	0.777111	1	20	12.6012	90.3754	0.236827	0.76025	20	16.3006	77.8273	37.6371	0.483598
AT1G01500	1	1	20	10	0.690995	0.993531	1	27.8431	12.0727	1.90476	0.999979	1	23.9216	11.1665	0.772326	0.358699	0.358699
AT1G01510	1	1	24	12	1.63777	0.998583	1	20	8.55055	4.52036	0.999999	1	22	10.2028	2.81035	0.841362	0.29938
AT1G01540	0.189379	0.545638	20	14	2.05802	0.830006	1	20	13.6337	8.11949	0.448031	1	20	13.8168	5.76869	3.87232	0.671265
AT1G01550	0.0925074	0.323684	20	4	1.58169	0.457643	1	20	3.81844	6.07065	0.176206	0.60496	20	3.90922	3.94544	2.65064	0.671824
AT1G01600	1	1	20	6	0.805624	0.998329	1	20.4107	4.3252	2.29885	0.999999	1	20.2053	5.17164	1.57874	0.639287	0.404935
AT1G01610	1	1	20	10	1.52913	0.998079	1	20	8.14568	5.5697	0.999998	1	20	9.07284	2.35319	1.0351	0.439872
AT1G01620	0.0105521	0.0643104	20	18	12.5275	0.309321	1	20	14.5662	28.9299	0.0219496	0.118432	20	16.2831	21.5164	17.7009	0.822668
AT1G01630	1	1	24	10	1.99648	0.898826	1	24.5432	13.0673	2.43366	0.9947	1	24.2716	11.5179	2.24758	0.479333	0.213266
AT1G01640	1	1	20	6	1.75842	0.97107	1	23.2787	4.32488	4.50996	0.999577	1	21.6393	5.25606	2.26245	1.34811	0.595864
AT1G01700	0.0359403	0.156815	24	20	6.79318	0.200408	1	26.0892	19.9999	25.3157	0.042736	0.200272	25.0446	20.0348	16.4825	6.5512	0.397464
AT1G01720	1	1	20	4	4.33564	0.999978	1	20	7.70703	18.4993	1	1	20	5.85352	13.0365	4.18559	0.321067
AT1G01725	0.0105521	0.0643104	24	20	23.344	0.0655531	0.619923	21.6558	19.6285	134.078	0.00572492	0.0406271	22.8279	19.857	111.861	18.95	0.169406
AT1G01730	0.0623201	0.237422	20	6	4.36116	0.40618	1	20	5.07046	18.6986	0.118375	0.444616	20	5.53523	14.9667	5.85512	0.391209
AT1G01740	1	1	0	NaN	0	0.994386	1	20	8	4.14799	0.999984	1	20	8	0.905578	1.58894	1.58894
AT1G01750	0.585635	1	20	0	9.45887	0.936714	1	25.8182	7.73543	59.8781	0.877955	1	22.9091	3.43191	64.1782	4.81578	0.0750376
AT1G01760	0.0172419	0.094918	20	18	11.1977	0.320286	1	20	15.4155	34.1066	0.0342328	0.168126	20	16.7077	22.4962	13.4712	0.598821
AT1G01770	1	1	0	NaN	0	0.976392	1	28	20	3.14603	0.999719	1	28	20	1.23651	0.108552	0.0877885
AT1G01790	1	1	20	16	0.83996	0.999924	1	28	11.8252	3.50547	1	1	24	14.668	2.46879	0.257357	0.104244
AT1G01800	1	1	0	NaN	0	0.687322	1	20.6653	11.4668	2.75199	0.945035	1	20.6653	11.4668	1.18068	1.47848	1.25223
AT1G01820	1	1	20	18	3.09395	0.999999	1	20	8.55467	2.37001	1	1	20	13.2773	2.12118	1.52467	0.718786
AT1G01830	0.000755029	0.00943953	20	16	17.3455	0.022127	0.512059	20	15.2846	54.4732	0.000200473	0.00312672	20	15.6423	41.2903	19.6337	0.475503
AT1G01840	0.995356	1	20	8	5.50288	0.976662	1	20	7.56467	66.4999	0.999608	1	20	7.78234	52.1427	8.16732	0.156634
AT1G01860	0.703462	1	20	12	33.6724	0.76914	1	20	8.58041	67.7727	0.873393	1	20	10.2902	32.5066	27.3393	0.841039
AT1G01900	1	1	0	NaN	0	0.809822	1	20	8.14333	9.38781	0.980646	1	20	8.14333	2.83201	3.72149	1.31408
AT1G01910	0.397664	0.932088	20	6	115.989	0.901666	1	20	7.20342	188.194	0.726321	1	20	6.60171	89.2	79.2213	0.888131
AT1G01920	0.397664	0.932088	24	10	0.442199	0.740042	1	21.9426	7.72853	3.45839	0.65426	1	22.9713	8.83112	1.33282	1.08628	0.815024
AT1G01930	0.11845	0.389454	20	16	1.67643	0.368144	1	20	13.4941	3.05591	0.180207	0.615324	20	14.7471	1.13061	1.76212	1.55856
AT1G01950	1	1	20	6	0.299103	1	1	20	7.19025	1.65824	1	1	20	6.59513	0.917069	0.355705	0.355705
AT1G01960	0.324227	0.803452	24	4	5.96643	0.525383	1	24.0678	1.65251	7.97244	0.471841	1	24.0339	2.82792	4.00467	4.67333	1.16697
AT1G01990	0.917407	1	24	20	0.366089	0.994355	1	22.8506	13.1201	1.69171	0.99603	1	23.4253	16.4856	1.12795	0.637525	0.565207
AT1G02000	1	1	24	6	0.316784	0.996394	1	28	11.7281	1.827	0.999993	1	26	8.6952	1.49907	0.220086	0.146815
AT1G02010	0.644548	1	20	6	2.24882	0.784946	1	20	4.94605	6.04138	0.850653	1	20	5.47303	3.53345	2.65511	0.751421
AT1G02020	0.00371463	0.029774	20	4	3.22913	0.155355	0.89581	20	3.2706	11.8333	0.00488073	0.0360312	20	3.6353	8.91448	4.44345	0.498453
AT1G02030	1	1	20	16	0.248069	1	1	20	13.2458	0.979824	1	1	20	14.6229	0.532011	0.31855	0.31855
AT1G02050	0.189379	0.545638	20	18	0.920362	0.967511	1	20	13.512	2.33922	0.494167	1	20	15.756	1.70123	1.51584	0.891027
AT1G02065	1	1	0	NaN	0	0.999998	1	28	11.8029	1.76378	1	1	28	11.8029	0.62986	0.185417	0.185417
AT1G02067	1	1	20	0	1.00414	0.999999	1	20	15.866	3.93349	1	1	20	17.933	3.59434	0.484853	0.134894
AT1G02070	1	1	24	0	0.390742	0.99826	1	28	5.22982	0.825081	0.999998	1	26	2.42813	0.868036	1.46159	1.46159
AT1G02080	1	1	20	2	0.817014	1	1	28	12.2166	2.08968	1	1	24	6.43568	1.52107	0.927233	0.609594
AT1G02090	0.236595	0.646319	24	2	1.4285	0.712758	1	28	7.36803e-05	6.21625	0.468808	1	26	1.08337	3.19008	1.47792	0.463285
AT1G02100	1	1	24	0	0.895684	0.944442	1	26.9377	8.79682	0.745931	0.998427	1	25.4688	4.15858	1.00015	0.566856	0.566772
AT1G02110	0.00255268	0.0229206	20	4	14.8349	0.115303	0.76805	20	4.21407	64.7571	0.00268748	0.0226471	20	4.10703	46.159	18.5839	0.402608
AT1G02120	0.644548	1	20	12	0.725421	0.99829	1	20	14.421	8.33468	0.927153	1	20	13.2105	5.97748	2.36084	0.394956
AT1G02130	1	1	24	12	0.931504	0.965755	1	23.9518	8.21616	2.22601	0.999407	1	23.9759	10.1062	0.923629	0.703824	0.703824
AT1G02140	1	1	20	0	0.547697	0.996505	1	20	0.631115	1.57789	0.999994	1	20	0.315557	1.20973	0.686549	0.567523
AT1G02150	1	1	20	0	3.12901	0.994337	1	28	15.5842	7.00727	0.999984	1	24	18.6789	6.38406	2.7128	0.424933
AT1G02170	0.917407	1	0	NaN	0	0.616445	1	20.4107	15.7174	9.16805	0.887878	1	20.4107	15.7174	3.44643	5.33343	1.54752
AT1G02180	0.77146	1	24	14	1.36232	0.869211	1	22.746	11.9389	4.0893	0.938545	1	23.373	12.9511	1.98453	1.48365	0.747609
AT1G02205	1	1	20	6	0.643845	0.999382	1	20	6.40275	1.49752	1	1	20	6.20138	0.715918	0.567855	0.567855
AT1G02270	0.703462	1	24	8	1.07307	0.799368	1	24.0678	11.1977	2.10965	0.886041	1	24.0339	9.59661	0.894387	0.758884	0.758884
AT1G02280	1	1	20	18	1.54325	0.999997	1	20	8.7667	1.46324	1	1	20	13.3833	1.4881	0.489357	0.328846
AT1G02305	0.839459	1	24	22	115.289	0.966107	1	21.2848	19.9999	266.345	0.980896	1	22.6424	21.0156	177.869	97.409	0.547644
AT1G02310	0.0809096	0.287233	20	4	7.35722	0.343648	1	20	4.2791	22.041	0.127415	0.470311	20	4.13955	16.0893	10.0248	0.62307
AT1G02330	1	1	0	NaN	0	0.77819	1	20	12	0.610954	0.973348	1	20	12	0.133382	0.234034	0.234034
AT1G02420	1	1	0	NaN	0	0.905246	1	23.8369	12.3459	4.94468	0.995362	1	23.8369	12.3459	1.56174	1.11785	0.715772
AT1G02430	1	1	20	4	2.65946	0.999978	1	20	4.31136	16.5007	1	1	20	4.15568	13.5098	8.8654	0.656221
AT1G02500	0.0268891	0.12664	24	2	7.40377	0.274311	1	27.2329	6.76764e-05	33.6733	0.0435885	0.203287	25.6164	1.06738	23.6153	6.66467	0.282219
AT1G02560	1	1	24	12	2.10224	0.999796	1	20	11.6847	6.7706	1	1	22	11.9266	4.41794	2.22888	0.504506
AT1G02575	0.644548	1	24	6	1.24149	0.901984	1	22.4379	5.55282	3.97458	0.896687	1	23.219	5.77543	2.49568	1.30581	0.52323
AT1G02620	0.00048612	0.006903	20	16	138.425	0.0735147	0.64371	20	12.2402	547.303	0.000401659	0.00528864	20	14.1201	172.425	241.122	1.39842
AT1G02630	0.00313366	0.0276793	20	18	1.56782	0.262284	1	20	15.899	2.26335	0.00666066	0.0457272	20	16.9495	1.13658	1.78592	1.57131
AT1G02640	0.29332	0.753999	20	16	4.38061	0.885539	1	20	12.223	10.0826	0.609897	1	20	14.1115	4.76505	4.3207	0.906747
AT1G02650	0.236595	0.646319	20	14	5.89556	0.288351	1	20	12.2065	23.4502	0.251398	0.797233	20	13.1032	8.51353	9.11768	1.07096
AT1G02660	1	1	0	NaN	0	0.999999	1	20	12	4.07263	1	1	20	12	1.32892	0.816164	0.614156
AT1G02700	0.00371463	0.029774	24	16	9.34421	0.106301	0.744265	21.5618	12.4085	33.7044	0.00348944	0.0277641	22.7809	14.1487	18.8118	11.4762	0.610051
AT1G02710	0.104105	0.348292	24	14	3.85906	0.502829	1	25.422	12.1433	34.7397	0.206764	0.68557	24.711	13.1092	23.8974	5.0036	0.209379
AT1G02720	1	1	24	22	2.31572	0.971437	1	28	8.03485	17.9201	0.999588	1	26	2.64713	19.0999	0.530428	0.0277712
AT1G02730	1	1	0	NaN	0	0.95723	1	20	8.46949	0.732704	0.999072	1	20	8.46949	0.241315	0.349801	0.349801
AT1G02780	0.585635	1	24	8	5.47986	0.86445	1	25.2926	4.52522	39.3393	0.850868	1	24.6463	6.31251	32.4683	6.99591	0.215469
AT1G02810	0.585635	1	24	22	2.08267	0.834269	1	23.6105	7.36803e-05	7.74503	0.838524	1	23.8052	22.8134	6.32053	2.0053	0.317268
AT1G02820	0.484262	1	0	NaN	0	0.624275	1	22.2371	4.05716	3.06298	0.663967	1	22.2371	4.05716	0.940709	1.86805	1.86805
AT1G02840	0.0145769	0.0814541	20	18	7.73472	0.282044	1	20	16.8234	12.1195	0.026699	0.138296	20	17.4117	7.95714	8.89828	1.11828
AT1G02850	0.995356	1	20	16	2.14079	0.811192	1	20	13.5025	4.1267	0.980137	1	20	14.7513	1.63878	2.27438	1.38785
AT1G02860	1	1	0	NaN	0	1	1	28	8.52239	30.4077	1	1	28	8.52239	17.8773	2.57886	0.144254
AT1G02870	1	1	20	6	0.552332	0.999923	1	20	5.68443	2.29936	1	1	20	5.84222	1.77481	0.616608	0.347422
AT1G02890	1	1	20	18	2.4171	0.999994	1	28	7.56094	4.59024	1	1	24	2.0404	3.22243	0.148958	0.0462253
AT1G02900	0.0925074	0.323684	24	4	1.2373	0.373346	1	21.5618	4.52401	3.53406	0.15078	0.532731	22.7809	4.28831	2.32269	1.61008	0.693194
AT1G02910	1	1	0	NaN	0	0.946202	1	20	15.8483	1.12115	0.998526	1	20	15.8483	0.574542	0.845146	0.845146
AT1G02920	1	1	24	0	1.84661	0.994737	1	20	19.9999	5.31663	0.999986	1	22	22	2.96116	1.58167	0.534139
AT1G02930	1	1	24	0	2.01284	0.994406	1	27.5346	1.29267	4.05361	0.999984	1	25.7673	0.604852	4.33982	2.89767	0.667693
AT1G02950	1	1	0	NaN	0	0.999577	1	20	4.18668	6.51394	1	1	20	4.18668	3.93162	9.17522	2.3337
AT1G02952	0.104105	0.348292	24	20	8.02983	0.612708	1	27.2329	19.9999	46.3527	0.23934	0.767158	25.6164	20.0799	34.6182	7.88156	0.227671
AT1G02990	1	1	0	NaN	0	0.999275	1	20	15.8133	0.645933	1	1	20	15.8133	0.350082	0.816036	0.816036
AT1G03010	1	1	0	NaN	0	0.905185	1	26.9377	7.36803e-05	1.39215	0.995356	1	26.9377	7.36803e-05	0.613866	0.60246	0.60246
AT1G03040	1	1	0	NaN	0	0.992891	1	20	6.05001	1.96766	0.999975	1	20	6.05001	1.40253	0.802154	0.571936
AT1G03055	1	1	0	NaN	0	0.992748	1	28	4.72142	0	0.999974	1	28	4.72142	0.26918	0.126651	0.126651
AT1G03060	1	1	24	12	1.73014	1	1	20	8.20346	6.15818	1	1	22	10.0119	4.99731	0.845179	0.169127
AT1G03080	0.0105521	0.0643104	20	16	2.5956	0.400611	1	20	13.7799	7.88461	0.0273345	0.14071	20	14.89	5.93743	3.00261	0.505708
AT1G03090	3.91291e-05	0.00129955	20	16	612.203	0.096608	0.712635	20	12.2543	2057.02	5.09786e-05	0.00116246	20	14.1271	701.195	899.972	1.28348
AT1G03100	0.210777	0.583699	20	16	33.3597	0.858458	1	20	12.0066	102.424	0.490278	1	20	14.0033	47.7263	33.0314	0.692101
AT1G03120	1	1	0	NaN	0	0.964112	1	28	12	0.680378	0.999348	1	28	12	0.578075	0.458343	0.458343
AT1G03130	1.50573e-06	0.000172792	24	4	24.8152	0.00999512	0.512059	21.9426	3.90482	63.956	2.86128e-07	4.25126e-05	22.9713	3.95822	31.9658	36.0873	1.12893
AT1G03140	0.000307062	0.00509903	24	8	12.0194	0.0338486	0.529647	23.9518	7.3591	64.5868	0.000129653	0.00226212	23.9759	7.67924	42.1381	12.3217	0.292413
AT1G03160	1	1	0	NaN	0	0.998998	1	23.3882	8.00002	0.450525	0.999999	1	23.3882	8.00002	0.24858	0.0551455	0.0551455
AT1G03220	1	1	24	18	2.78364	1	1	27.688	12.0713	25.0738	1	1	25.844	15.3252	21.6225	0.888405	0.041087
AT1G03230	1	1	20	14	3.55582	0.999995	1	25.953	14.3193	19.4506	1	1	22.9765	14.3803	16.3957	2.1226	0.129461
AT1G03280	1	1	20	2	1.16306	0.999749	1	28	11.4533	1.95496	1	1	24	6.10856	1.68799	1.07112	0.634553
AT1G03290	0.00115194	0.0128029	24	18	35.8004	0.206696	1	26.6488	16.1741	219.637	0.00222455	0.0195635	25.3244	17.1818	179.185	29.7824	0.166211
AT1G03300	1	1	0	NaN	0	0.992542	1	28	19.9999	0.341257	0.999972	1	28	19.9999	10.0405	25.4743	2.53716
AT1G03350	0.210777	0.583699	24	0	1.10824	0.44585	1	28	12.538	2.43363	0.3162	0.945786	26	5.8212	3.49075	1.8628	0.533639
AT1G03365	1	1	20	14	0.123641	1	1	24.788	12.255	1.42382	1	1	22.394	13.3736	0.876967	0.214819	0.214819
AT1G03370	1	1	20	6	0.858459	0.99023	1	24.3032	4.02129	2.30365	0.999952	1	22.1516	5.15538	0.990153	0.561238	0.561238
AT1G03380	0.0623201	0.237422	20	16	3.4241	0.152868	0.890518	20	15.4066	5.29068	0.0538608	0.240919	20	15.7033	2.15962	3.33217	1.54294
AT1G03390	0.995356	1	24	18	0.844574	0.865746	1	28	12.0924	2.34423	0.989966	1	26	15.3643	1.74312	0.245664	0.140933
AT1G03410	0.210777	0.583699	20	14	30.3746	0.967803	1	20	11.8077	341.869	0.52827	1	20	12.9039	224.457	107.091	0.477111
AT1G03440	0.0145769	0.0814541	20	16	36.1973	0.109492	0.752123	20	13.1337	163.064	0.011875	0.0726865	20	14.5668	121.22	36.2875	0.299352
AT1G03445	0.0809096	0.287233	24	4	1.20855	0.341796	1	22.5397	3.42712	1.90655	0.126878	0.468696	23.2698	3.70822	0.978617	1.14725	1.14725
AT1G03475	0.484262	1	20	12	1.12176	0.945585	1	27.2329	8.00979	5.85724	0.815576	1	23.6164	10.558	3.91796	2.00765	0.512422
AT1G03495	6.79668e-05	0.00186282	20	4	52.016	0.0436977	0.552877	20	4.45899	253.941	4.07689e-05	0.000995594	20	4.2295	162.056	91.3993	0.563999
AT1G03530	1	1	20	8	1.28231	0.999686	1	23.7232	11.8032	3.71506	1	1	21.8616	9.8108	2.05911	1.01749	0.494139
AT1G03540	1	1	20	16	0.315085	1	1	20	12.7196	5.84724	1	1	20	14.3598	5.12279	0.49579	0.0967812
AT1G03545	0.00754717	0.0497796	24	20	24.8261	0.230717	1	28	19.9999	164.122	0.0128038	0.0769697	26	20.119	97.1142	38.5647	0.397107
AT1G03550	0.0145769	0.0814541	24	18	52.3599	0.0927861	0.699191	23.1702	19.9999	276.63	0.0102871	0.0648803	23.5851	19.0234	219.099	55.7874	0.254622
AT1G03590	1	1	20	16	2.09553	0.985422	1	20	12.2868	4.7854	0.999893	1	20	14.1434	3.2152	1.59921	0.497392
AT1G03600	1	1	24	6	2.42382	0.995573	1	28	9.97543	24.127	0.99999	1	26	7.88145	21.4173	0.358964	0.0167605
AT1G03610	0.440963	1	20	16	1.83948	0.654344	1	20	12.3225	5.01122	0.647174	1	20	14.1613	1.9829	1.72457	0.86972
AT1G03620	1	1	20	10	1.06543	0.985773	1	20	8.36009	2.74411	0.999898	1	20	9.18005	1.21789	0.869951	0.714308
AT1G03630	1	1	20	18	2.32674	0.999996	1	21.8462	7.88628	22.7391	1	1	20.9231	2.73037	22.5557	0.16116	0.00714499
AT1G03660	1	1	0	NaN	0	0.945833	1	20	10.2013	1.38314	0.998506	1	20	10.2013	0.528983	0.719206	0.719206
AT1G03680	0.360946	0.875989	20	14	1.78363	0.524243	1	20	12.0744	8.05039	0.504248	1	20	13.0372	4.62088	2.92062	0.632049
AT1G03730	0.0105521	0.0643104	20	10	18.5431	0.0891719	0.689281	20	8.07985	102.737	0.00749808	0.0503978	20	9.03992	71.8023	20.5836	0.28667
AT1G03740	0.189379	0.545638	24	6	2.98644	0.423083	1	25.953	4.31819	6.44316	0.282369	0.869908	24.9765	5.19992	3.13397	2.93697	0.937142
AT1G03750	0.77146	1	24	4	1.73151	0.891958	1	26.7925	11.8476	6.54676	0.94533	1	25.3962	7.73147	4.58601	0.726736	0.158468
AT1G03760	0.0359403	0.156815	20	16	6.0858	0.342728	1	20	13.4024	22.5353	0.0664754	0.28442	20	14.7012	17.1084	6.03818	0.352936
AT1G03770	1	1	20	10	1.12252	1	1	20	8.52524	2.22751	1	1	20	9.26262	1.25419	0.24812	0.197833
AT1G03780	1	1	24	18	0.920532	0.752506	1	28	19.9999	3.94291	0.966478	1	26	19.0357	2.48968	0.159482	0.0640573
AT1G03800	0.104105	0.348292	0	NaN	0	0.885344	1	20	12.2045	53.1014	0.311912	0.936731	20	12.2045	28.6939	2.69613	0.0939619
AT1G03820	1	1	20	2	0.704381	0.991114	1	28	2.51194	0.836668	0.99996	1	24	2.27655	0.447365	0.0868281	0.0868281
AT1G03830	1	1	0	NaN	0	1	1	20	10.6853	1.11646	1	1	20	10.6853	0.778548	0.0138036	0.0138036
AT1G03850	1	1	20	8	2.44099	0.997567	1	20	11.6936	10.0538	0.999997	1	20	9.84681	7.81332	1.06177	0.135892
AT1G03860	1	1	24	12	0.756361	0.999921	1	20	14.0061	3.24241	1	1	22	13.2034	2.17331	1.29862	0.597533
AT1G03870	0.00371463	0.029774	20	16	46.5895	0.0202046	0.512059	20	13.9996	106.038	0.000787853	0.00874921	20	14.9998	67.4631	45.5733	0.675529
AT1G03900	0.0809096	0.287233	20	16	5.99596	0.389373	1	20	16.1932	13.0409	0.140434	0.505926	20	16.0966	10.3962	6.00297	0.577421
AT1G03910	1	1	20	0	2.31284	0.99993	1	20	14.3789	4.8564	1	1	20	17.1895	3.26248	1.86403	0.571353
AT1G03930	1	1	20	0	1.15166	1	1	20	15.9969	1.80478	1	1	20	17.9984	1.20543	0.588886	0.488529
AT1G03940	2.18921e-05	0.00089051	20	6	78.8722	0.039701	0.544058	20	4.39416	287.211	1.29986e-05	0.000451911	20	5.19708	155.675	129.776	0.833631
AT1G03950	1	1	24	10	0.319016	0.999978	1	27.8431	12.4531	1.20177	1	1	25.9216	11.1972	0.769267	0.392667	0.392667
AT1G03970	1	1	20	16	4.11194	1	1	22.9561	19.9999	49.5101	1	1	21.4781	17.9473	45.8611	5.49345	0.119785
AT1G03987	0.00371463	0.029774	24	22	1.59414	0.160389	0.906509	25.5527	19.9999	6.46395	0.00501988	0.0368464	24.7763	21.052	3.23493	2.30523	0.712608
AT1G03990	0.00172835	0.0171559	20	0	16.1766	0.19934	1	20	19.9999	104.829	0.00309157	0.0252971	20	20	94.409	19.9188	0.210985
AT1G03993	0.0268891	0.12664	20	2	11.7867	0.361152	1	20	4.05025	144.042	0.0547168	0.244142	20	3.02513	134.465	30.417	0.226207
AT1G04000	0.0475564	0.194455	24	20	2.90052	0.388456	1	23.4988	13.0704	4.73851	0.0922092	0.368081	23.7494	16.5005	3.64356	3.25124	0.892324
AT1G04007	0.000115015	0.00264403	24	20	20.1309	0.024655	0.512059	26.0892	19.9999	81.4381	3.90566e-05	0.000974001	25.0446	20.0348	51.0666	24.2193	0.474268
AT1G04013	0.000755029	0.00943953	20	14	31.0404	0.0540119	0.582413	20	12.6768	156.619	0.000452962	0.00574961	20	13.3384	121.955	36.3134	0.297761
AT1G04017	1	1	20	6	4.21165	0.964724	1	20	4.5188	30.5271	0.99937	1	20	5.2594	25.247	5.56593	0.220459
AT1G04023	0.262412	0.686552	20	6	3.56094	0.592298	1	21.0148	4.2991	15.4455	0.444765	1	20.5074	5.17376	10.5173	4.687	0.445646
AT1G04030	0.00533015	0.038741	24	18	58.8115	0.127938	0.810023	21.3763	15.8546	468.49	0.0056536	0.040222	22.6882	16.9218	371.97	94.2241	0.253311
AT1G04037	0.00533015	0.038741	20	4	1.74053	0.128089	0.810023	20	2.5501	5.27245	0.00565944	0.0402433	20	3.27505	3.56531	2.472	0.693348
AT1G04040	0.00172835	0.0171559	24	18	125.788	0.14445	0.863749	22.746	16.3303	863.21	0.0023207	0.0201925	23.373	17.1551	693.428	175.695	0.253372
AT1G04047	0.0268891	0.12664	20	2	3.07639	0.240314	1	25.8182	7.36803e-05	15.0311	0.0390413	0.186487	22.9091	1.14549	11.3502	6.76999	0.596467
AT1G04053	0.0623201	0.237422	20	4	8.37873	0.79534	1	20	4.25466	80.768	0.198484	0.663728	20	4.12733	70.8214	19.844	0.280197
AT1G04057	0.839459	1	24	22	0.94183	0.963351	1	25.0378	19.9999	7.01047	0.980408	1	24.5189	21.0305	5.2583	1.23573	0.235006
AT1G04067	0.132795	0.415427	20	6	1.33162	0.387551	1	20.6653	4.55329	4.07379	0.204154	0.67915	20.3326	5.28989	2.08399	1.57319	0.754891
AT1G04070	1	1	20	6	0.325159	0.999922	1	28	7.57703	1.01995	1	1	24	6.8473	0.728181	0.0895032	0.0895032
AT1G04073	1	1	20	12	3.97077	0.999922	1	22.9561	8.21459	33.1686	1	1	21.4781	10.2863	27.3408	1.42243	0.0520259
AT1G04077	6.79668e-05	0.00186282	20	6	37.5663	0.0294764	0.515078	20	4.71454	98.3154	2.82895e-05	0.000786036	20	5.35727	55.0377	44.1334	0.801877
AT1G04080	1	1	0	NaN	0	0.998276	1	22.9561	13.3618	2.52557	0.999999	1	22.9561	13.3618	1.11092	1.38826	1.24965
AT1G04083	0.000115015	0.00264403	20	10	15.6856	0.0187291	0.512059	23.9518	11.1695	72.3438	3.02615e-05	0.000827792	21.9759	10.618	55.3561	17.3164	0.312818
AT1G04090	0.236595	0.646319	24	2	1.03132	0.48297	1	21.9426	2.016	2.04821	0.362139	1	22.9713	2.01239	1.02121	1.19974	1.17483
AT1G04093	1	1	20	6	0.347223	0.999976	1	28	7.36803e-05	1.16259	1	1	24	3.60003	0.560841	0.234422	0.234422
AT1G04097	0.104105	0.348292	20	16	28.755	0.200959	1	20	13.7973	114.747	0.101822	0.396803	20	14.8986	98.2366	24.3309	0.247677
AT1G04103	0.0145769	0.0814541	20	4	3.17877	0.301439	1	20	3.88243	13.5693	0.0282428	0.144542	20	3.94122	9.00436	6.22443	0.691269
AT1G04105	0.995356	1	20	10	1.8311	0.97286	1	21.194	5.62596	32.6255	0.999494	1	20.597	7.88299	30.011	3.53737	0.117869
AT1G04117	1	1	20	12	11.7977	0.990619	1	20.8386	9.10886	143.996	0.999956	1	20.4193	10.5886	131.751	7.78695	0.0591035
AT1G04120	1	1	0	NaN	0	0.997439	1	20.7516	4.18668	0.93215	0.999997	1	20.7516	4.18668	0.238477	0.571541	0.571541
AT1G04123	0.360946	0.875989	24	18	1.19085	0.583312	1	28	12.8199	2.46261	0.538584	1	26	15.7021	1.73863	0.221736	0.127535
AT1G04130	1	1	0	NaN	0	0.695653	1	28	19.9999	2.06369	0.948109	1	28	19.9999	0.62375	0.668792	0.668792
AT1G04133	0.00172835	0.0171559	20	14	18.4207	0.0781762	0.660698	20	12.246	86.0298	0.00133891	0.0131424	20	13.123	29.5336	36.5094	1.2362
AT1G04140	0.534948	1	24	18	2.64449	0.808811	1	21.8462	15.8395	7.51629	0.795154	1	22.9231	16.9063	4.23307	3.27659	0.774046
AT1G04147	0.00115194	0.0128029	20	14	11.407	0.0577295	0.600647	20	12.8406	42.9647	0.000706129	0.00803791	20	13.4203	30.623	11.9133	0.389032
AT1G04157	0.000755029	0.00943953	20	16	71.2369	0.204763	1	20	12.1869	246.294	0.00151118	0.014471	20	14.0935	82.2832	106.725	1.29705
AT1G04163	0.0475564	0.194455	20	6	23.0008	0.208578	1	20	7.41718	70.5724	0.0556794	0.24761	20	6.70859	31.699	26.6246	0.83992
AT1G04170	0.917407	1	24	0	1.17349	0.935863	1	26.5067	7.36803e-05	3.39816	0.98949	1	25.2533	3.50982e-05	1.50203	1.24471	0.828681
AT1G04173	1	1	20	4	0.791834	1	1	20	7.88559	4.70943	1	1	20	5.94279	2.70919	0.787181	0.29056
AT1G04183	0.0623201	0.237422	20	2	110.033	0.682716	1	20	1.20382	592.488	0.176874	0.606554	20	1.60191	508.226	135.528	0.266669
AT1G04203	0.0145769	0.0814541	24	14	1.32938	0.18131	0.963914	22.4379	13.7081	5.92963	0.0183311	0.102635	23.219	13.8648	3.8885	1.98381	0.510174
AT1G04210	0.917407	1	24	10	1.67671	0.898291	1	24.1849	11.7868	3.54776	0.983533	1	24.0925	10.8902	1.59741	1.38393	0.866359
AT1G04220	0.995356	1	20	2	2.24863	0.984038	1	23.4988	6.79872	19.3173	0.999788	1	21.7494	4.23376	18.7146	1.80758	0.0965863
AT1G04230	0.104105	0.348292	24	4	49.3835	0.96314	1	21.6558	4.02628	257.994	0.330875	0.978278	22.8279	4.02442	191.988	80.0949	0.417187
AT1G04233	0.262412	0.686552	24	12	35.0739	0.476526	1	21.5618	13.6292	263.148	0.385026	1	22.7809	12.8951	228.09	41.4449	0.181704
AT1G04237	0.00371463	0.029774	24	18	29.533	0.168411	0.930676	23.1702	16.257	189.469	0.00524041	0.0380105	23.5851	17.1185	149.842	38.059	0.253995
AT1G04240	1	1	24	22	12.2776	1	1	22.4379	12.2904	170.981	1	1	23.219	17.0011	155.079	34.8407	0.224664
AT1G04247	0.0359403	0.156815	24	0	75.0897	0.144735	0.864464	21.8462	5.91448e-05	273.96	0.0325569	0.161476	22.9231	3.10302e-05	204.085	80.3509	0.393712
AT1G04250	0.0145769	0.0814541	24	2	2.76398	0.0884435	0.688089	26.5067	7.36803e-05	5.67929	0.00986742	0.062823	25.2533	1.05226	2.10943	2.75457	1.30583
AT1G04260	1	1	20	6	1.42683	0.966925	1	22.746	5.34777	8.34186	0.999447	1	21.373	5.71843	5.88277	2.23908	0.380617
AT1G04270	0.839459	1	20	4	1.15933	0.97261	1	20	19.9999	10.7246	0.982021	1	20	1.99996	9.35893	2.80386	0.299592
AT1G04280	0.0623201	0.237422	20	0	2.19872	0.658616	1	20	12.9308	17.3361	0.172105	0.593372	20	16.4654	15.6057	7.19823	0.461257
AT1G04290	0.132795	0.415427	20	10	9.27945	0.507761	1	26.2269	6.23375	122.17	0.249262	0.790813	23.1135	8.52523	98.2931	21.0606	0.214263
AT1G04295	0.000307062	0.00509903	20	6	103.289	0.0248583	0.512059	20	5.03139	344.174	9.75731e-05	0.0018437	20	5.5157	239.81	111.755	0.466016
AT1G04297	0.0145769	0.0814541	20	10	5.52579	0.512177	1	20	11.5959	34.2928	0.0440298	0.204771	20	10.7979	26.5208	5.56444	0.209814
AT1G04300	0.324227	0.803452	20	16	9.38015	0.515143	1	20	13.0358	24.5385	0.465932	1	20	14.5179	19.4676	9.33124	0.479323
AT1G04303	0.703462	1	24	20	0.774118	0.827299	1	28	12.3432	20.7995	0.897013	1	26	16.5641	19.3297	0.586812	0.030358
AT1G04323	9.14908e-05	0.0024692	24	10	7.06087	0.0592451	0.604045	21.2848	7.99263	24.2694	7.11444e-05	0.0014746	22.6424	8.96838	8.83605	9.69087	1.09674
AT1G04343	0.0145769	0.0814541	20	6	52.9063	0.307787	1	20	6.10367	226.374	0.0287441	0.14647	20	6.05184	173.422	46.1821	0.266298
AT1G04347	0.262412	0.686552	20	8	4.50425	0.890713	1	20	7.54318	42.9343	0.573483	1	20	7.77159	36.1641	4.48876	0.124122
AT1G04350	0.000190019	0.00373034	24	20	6.0733	0.0381553	0.539778	25.6848	19.9999	28.1956	9.30528e-05	0.00178741	24.8424	20.023	19.8348	6.1211	0.308604
AT1G04353	1	1	20	12	13.6798	1	1	20	8.10095	208.762	1	1	20	10.0505	179.188	7.42121	0.0414158
AT1G04357	0.00255268	0.0229206	24	2	5.08848	0.105031	0.739393	23.6105	7.36803e-05	18.946	0.00247308	0.0213182	23.8052	0.991922	14.391	6.37258	0.442817
AT1G04360	1	1	24	18	0.782326	0.994733	1	28	11.8351	1.48505	0.999986	1	26	15.2449	0.861109	0.326344	0.326344
AT1G04363	1	1	20	14	0.27614	1	1	28	13.2192	1.475	1	1	24	14.0654	1.23111	0.0862516	0.0700599
AT1G04367	0.360946	0.875989	20	18	1.77488	0.788605	1	20	16.1001	3.16929	0.642303	1	20	17.05	2.10926	1.35498	0.642398
AT1G04380	0.236595	0.646319	20	0	2.28728	0.824492	1	20	17.5802	2.9558	0.513892	1	20	18.7901	2.29847	1.78299	0.775732
AT1G04400	1	1	20	18	0.893552	1	1	20	8.28105	5.78555	1	1	20	13.1405	4.1144	0.895678	0.217694
AT1G04410	0.324227	0.803452	20	14	3.07232	0.815245	1	20.2444	12.6664	18.3996	0.616029	1	20.1222	13.3377	12.817	4.14207	0.32317
AT1G04413	0.00048612	0.006903	20	14	4.01752	0.0348007	0.529647	20.4107	11.7884	23.8666	0.000202791	0.00315589	20.2053	12.9067	17.7792	5.22491	0.293877
AT1G04420	0.585635	1	0	NaN	0	0.432159	1	28	12.167	2.32683	0.600834	1	28	12.167	1.35234	0.906091	0.670018
AT1G04427	1	1	24	22	2.20297	0.924041	1	27.0845	11.7828	9.81856	0.997039	1	25.5422	17.2628	9.76459	1.86714	0.191215
AT1G04430	1	1	20	8	1.99505	0.999971	1	23.2787	12.0079	7.39273	1	1	21.6393	9.90902	3.30333	1.12686	0.341129
AT1G04433	0.585635	1	20	12	8.0878	0.911333	1	22.1381	12.605	81.8513	0.868827	1	21.069	12.3189	70.3309	12.2432	0.17408
AT1G04437	0.324227	0.803452	20	16	13.0528	0.631939	1	20	13.7084	25.1146	0.529701	1	20	14.8542	17.6216	12.8028	0.726539
AT1G04440	1	1	0	NaN	0	0.999831	1	20	11.7987	3.18711	1	1	20	11.7987	1.22948	0.819311	0.666386
AT1G04463	1.19439e-07	4.43652e-05	24	22	30.2929	0.0102017	0.512059	24.4226	19.9999	95.2102	2.62285e-08	1.08887e-05	24.2113	21.0103	54.9807	35.5735	0.647019
AT1G04467	1.50573e-06	0.000172792	20	10	101.681	0.0359563	0.529647	20	8.01215	493.263	9.60001e-07	8.26245e-05	20	9.00608	196.672	177.483	0.902434
AT1G04473	0.324227	0.803452	24	16	1.73222	0.987044	1	22.8506	8.28636	20.4006	0.684649	1	23.4253	12.0558	15.6665	1.94525	0.124166
AT1G04477	0.00533015	0.038741	24	16	20.4005	0.110096	0.753272	23.2787	12.2984	113.331	0.00495327	0.0364609	23.6393	14.1243	83.1653	19.0692	0.229293
AT1G04480	1	1	20	14	3.06232	0.819241	1	24.3032	13.8268	7.92594	0.982579	1	22.1516	14.0544	5.00663	1.12482	0.224666
AT1G04487	0.00172835	0.0171559	24	8	127.524	0.0487294	0.567799	22.1381	4.94613	633.211	0.000874393	0.00952455	23.069	6.4219	489.056	153.439	0.313746
AT1G04493	1	1	20	8	1.31955	1	1	28	12.3089	17.5127	1	1	24	10.0753	17.0277	0.306182	0.0179814
AT1G04497	1	1	24	18	0.673589	0.999028	1	28	5.43921	11.3257	1	1	26	25.2753	11.4307	0.732837	0.0641112
AT1G04503	6.21274e-06	0.000398604	20	12	350.702	0.0148031	0.512059	23.3882	9.13795	1448.3	1.58202e-06	0.000113351	21.6941	10.7463	1050.79	402.742	0.383275
AT1G04507	0.000755029	0.00943953	20	6	0.338144	0.104413	0.736893	20	4.56623	1.08832	0.000823676	0.00904762	20	5.28312	0.614373	0.479892	0.479892
AT1G04513	0.0359403	0.156815	20	14	5.34992	0.69461	1	20	11.9736	39.513	0.117091	0.440731	20	12.9868	26.074	10.7259	0.411363
AT1G04520	1	1	24	0	1.03615	0.995708	1	21.5618	11.7263	1.41689	0.999991	1	22.7809	17.5851	1.72508	0.135338	0.0784529
AT1G04530	0.0268891	0.12664	24	2	2.90052	0.15706	0.898554	26.366	7.36803e-05	5.86249	0.0273121	0.140646	25.183	1.04933	2.41864	2.83751	1.17318
AT1G04533	0.703462	1	20	0	0.761594	0.886611	1	25.2926	16.7249	1.69369	0.918138	1	22.6463	18.8106	1.66925	0.462009	0.276776
AT1G04537	0.00048612	0.006903	20	12	31.9345	0.0295582	0.515078	20	12.0482	194.474	0.000174587	0.00283579	20	12.0241	136.145	42.9043	0.315136
AT1G04540	1.1868e-05	0.000596148	20	2	13.1293	0.0635667	0.619299	24.788	0.0264879	53.2344	1.13896e-05	0.000413491	22.394	1.13167	46.8372	29.0036	0.619242
AT1G04550	1	1	0	NaN	0	0.999863	1	20	13.6963	0.770408	1	1	20	13.6963	0.416688	0.51054	0.51054
AT1G04555	1	1	0	NaN	0	0.581669	1	20	8.04373	1.21135	0.896849	1	20	8.04373	0.438908	0.593429	0.593429
AT1G04567	0.324227	0.803452	24	10	1.44369	0.92086	1	25.8182	7.13677	11.2697	0.659464	1	24.9091	8.63213	9.05184	2.17637	0.240434
AT1G04587	0.0359403	0.156815	20	0	3.03265	0.392071	1	20	17.2303	50.893	0.0741506	0.310023	20	18.6151	47.2223	5.41456	0.114661
AT1G04630	0.167981	0.49366	20	16	1.46436	0.176476	0.952059	20	12.7327	3.00079	0.133948	0.487791	20	14.3663	0.946368	1.72417	1.72417
AT1G04640	1	1	20	16	0.513001	0.999909	1	20	12.3232	1.98624	1	1	20	14.1616	0.99488	0.740325	0.740325
AT1G04643	1	1	24	6	0.573424	0.998596	1	28	11.2235	1.75599	0.999999	1	26	8.46093	1.43202	0.125945	0.0879491
AT1G04647	0.703462	1	20	14	40.0686	0.741295	1	20	12.1149	344.064	0.861003	1	20	13.0575	262.97	48.9035	0.185966
AT1G04650	1	1	0	NaN	0	0.999972	1	28	7.99998	0.70315	1	1	28	7.99998	0.386721	0.00790969	0.00790969
AT1G04657	0.11845	0.389454	20	6	1.94096	0.513888	1	20.2444	4.4754	6.67536	0.231247	0.745557	20.1222	5.24252	4.3616	2.12253	0.486639
AT1G04680	0.189379	0.545638	0	NaN	0	0.260159	1	20	4.34673	4.35055	0.19759	0.661966	20	4.34673	1.25841	2.58924	2.05755
AT1G04690	1	1	0	NaN	0	0.989219	1	21.2848	8	1.91589	0.999942	1	21.2848	8	0.486791	0.45653	0.45653
AT1G04697	3.91291e-05	0.00129955	20	4	7.5764	0.0121743	0.512059	20.1623	3.0254	21.5137	7.41094e-06	0.000311275	20.0811	3.51473	15.1227	8.20215	0.542373
AT1G04707	1	1	20	4	1.35692	1	1	20	6.53352	15.6285	1	1	20	5.26676	14.5756	2.24008	0.153687
AT1G04713	0.150388	0.462065	24	8	0.785219	0.458766	1	21.5618	5.00971	2.62905	0.253463	0.8018	22.7809	6.4433	1.45768	1.05917	0.72661
AT1G04723	0.132795	0.415427	24	12	6.73617	0.630973	1	25.0378	8.32096	23.2291	0.291543	0.889951	24.5189	10.204	15.021	5.59466	0.372457
AT1G04737	0.0623201	0.237422	24	14	13.9708	0.273882	1	23.9518	8.31929	45.8138	0.0865455	0.352204	23.9759	11.1568	37.2354	9.77869	0.262618
AT1G04743	0.0475564	0.194455	24	2	1.17527	0.686656	1	24.665	11.8408	1.04478	0.144392	0.51686	24.3325	6.85443	1.62972	0.746682	0.458165
AT1G04760	0.000755029	0.00943953	20	6	64.538	0.029312	0.515078	20	5.82339	132.858	0.000259347	0.00379739	20	5.9117	67.871	64.6215	0.952122
AT1G04767	0.104105	0.348292	20	2	2.49748	0.369131	1	20	7.36803e-05	16.5925	0.163665	0.570122	20	1.00004	13.8872	4.35819	0.313828
AT1G04770	1	1	0	NaN	0	0.997439	1	20.7516	4.18668	23.2372	0.999997	1	20.7516	4.18668	5.9449	14.2477	2.39663
AT1G04773	0.167981	0.49366	24	20	7.43731	0.635684	1	23.4988	13.4135	46.7249	0.345651	1	23.7494	16.6739	42.2866	10.7819	0.254971
AT1G04780	1	1	20	8	0.386625	1	1	28	11.3181	3.9523	1	1	24	9.65061	3.00399	0.0162933	0.0054239
AT1G04790	0.0268891	0.12664	20	0	98.3435	0.207039	1	24.3032	19.9999	651.237	0.0344652	0.169092	22.1516	20.1904	495.284	133.986	0.270523
AT1G04797	1	1	20	6	1.38932	0.833861	1	20	6.89731	4.79021	0.985364	1	20	6.44865	2.34345	1.6762	0.715271
AT1G04800	0.0809096	0.287233	24	22	38.1446	0.473431	1	24.665	19.9999	148.629	0.163263	0.568978	24.3325	21.0176	110.768	35.9541	0.324589
AT1G04803	0.324227	0.803452	24	18	1.93871	0.668464	1	25.2926	8.64615	9.54167	0.548139	1	24.6463	13.455	9.68124	0.750341	0.0775047
AT1G04810	0.262412	0.686552	20	16	2.4064	0.712072	1	20	15.627	5.24534	0.500292	1	20	15.8135	2.51594	3.63299	1.44399
AT1G04820	0.00533015	0.038741	20	8	3.85131	0.0467998	0.559813	20.1623	6.36669	13.3871	0.00231895	0.0201925	20.0811	7.18676	8.01079	4.72434	0.589747
AT1G04823	0.000307062	0.00509903	20	4	22.4594	0.0354443	0.529647	20	4.13989	57.5937	0.000135264	0.0023369	20	4.06995	33.0015	27.7652	0.841334
AT1G04827	0.262412	0.686552	24	20	7.51875	0.451618	1	28	19.9999	46.2877	0.371263	1	26	20.119	30.7787	7.11911	0.2313
AT1G04833	0.000755029	0.00943953	20	8	173.367	0.0272594	0.513334	20	6.11318	743.006	0.00024268	0.00363248	20	7.05659	530.021	197.111	0.371892
AT1G04837	1.50573e-06	0.000172792	24	6	93.1786	0.0105909	0.512059	20.5797	4.88366	344.539	3.02261e-07	4.33297e-05	22.2899	5.43097	220.748	131.646	0.596364
AT1G04847	0.167981	0.49366	24	0	0.586744	0.679625	1	25.0378	7.36803e-05	2.7201	0.361913	1	24.5189	3.60767e-05	1.36417	1.13078	0.828914
AT1G04850	1	1	20	16	2.71648	0.999917	1	20	13.2204	11.0193	1	1	20	14.6102	7.61026	4.25493	0.559104
AT1G04853	0.0105521	0.0643104	20	14	18.1884	0.228858	1	20	8.43269	217.746	0.0169675	0.0961448	20	11.2163	137.187	47.5864	0.346872
AT1G04860	1	1	20	0	0.696683	0.999998	1	28	12.7023	1.60548	1	1	24	5.44383	1.1484	0.632046	0.550369
AT1G04870	1	1	0	NaN	0	1	1	28	7.01937	1.15774	1	1	28	7.01937	0.500745	0.456414	0.456414
AT1G04873	0.0199069	0.101991	20	2	10.9448	0.173983	0.947439	20	0.715853	106.261	0.0230857	0.123476	20	1.35793	94.3349	16.7117	0.177153
AT1G04877	0.132795	0.415427	24	22	3.25835	0.166288	0.924248	26.7925	19.9999	17.7054	0.106282	0.410246	25.3962	21.1188	9.19907	5.86863	0.637959
AT1G04883	0.00371463	0.029774	20	8	25.6211	0.137401	0.840441	20	8.33815	171.796	0.00437936	0.0331212	20	8.16908	140.805	27.186	0.193076
AT1G04893	0.995356	1	20	16	7.47996	0.928072	1	20	11.9757	62.6667	0.997017	1	20	13.9879	48.5125	7.71454	0.159022
AT1G04900	0.534948	1	24	10	8.10985	0.78332	1	24.5432	7.95254	31.5449	0.783512	1	24.2716	8.98885	12.8251	11.6673	0.909722
AT1G04910	1	1	24	18	32.5694	0.78056	1	28	19.9999	64.4887	0.973939	1	26	19.0357	39.2017	11.4666	0.292503
AT1G04913	0.00754717	0.0497796	20	6	3.79685	0.189188	0.984659	20.3272	4.32165	13.096	0.0107825	0.0673724	20.1636	5.16797	9.80145	3.78376	0.386041
AT1G04917	1	1	20	8	2.00072	1	1	28	12.4221	49.7853	1	1	24	10.1238	47.5805	1.2808	0.0269185
AT1G04927	0.0199069	0.101991	20	10	2.72396	0.314324	1	20	7.07009	25.8418	0.0380066	0.182595	20	8.53505	18.4062	5.91575	0.3214
AT1G04933	1	1	0	NaN	0	0.933771	1	28	11.2735	1.76308	0.997757	1	28	11.2735	3.25223	3.46916	1.0667
AT1G04945	1	1	0	NaN	0	0.997439	1	20.7516	4.18668	0.392406	0.999997	1	20.7516	4.18668	0.100392	0.240601	0.240601
AT1G04950	1	1	0	NaN	0	0.997397	1	20	15.8133	0.794995	0.999997	1	20	15.8133	0.314733	0.730551	0.730551
AT1G04953	0.00643866	0.0461328	20	8	22.2075	0.0840621	0.67346	20	7.03634	61.2077	0.00461231	0.0344642	20	7.51817	31.6804	25.7809	0.813781
AT1G04973	0.839459	1	24	18	3.90372	0.864625	1	22.746	18.9381	25.5245	0.95841	1	23.373	18.495	18.9959	7.49991	0.394818
AT1G04977	3.91291e-05	0.00129955	20	0	74.0553	0.0349738	0.529647	24.5432	19.9999	506.769	1.98456e-05	0.000615651	22.2716	20.2102	446.282	87.3401	0.195706
AT1G04985	0.397664	0.932088	20	14	0.816913	0.939257	1	20	12.0555	5.08062	0.741346	1	20	13.0277	3.33651	1.72253	0.516267
AT1G05010	0.324227	0.803452	24	0	1.8237	0.721752	1	28	7.55322	15.012	0.573886	1	26	3.50685	14.7087	1.99638	0.135728
AT1G05017	1	1	24	6	1.1747	0.999971	1	24.0678	6.55693	11.4686	1	1	24.0339	6.27808	8.68374	1.21741	0.140194
AT1G05020	0.0475564	0.194455	24	18	16.0597	0.261724	1	28	19.9999	71.2052	0.0670415	0.286071	26	19.0357	58.1314	4.51043	0.0775902
AT1G05023	0.839459	1	20	16	13.3187	0.991946	1	20	12.4904	50.7036	0.985152	1	20	14.2452	36.384	10.6353	0.292308
AT1G05033	0.210777	0.583699	20	2	2.46882	0.891865	1	20	7.68364	102.168	0.502181	1	20	4.84182	72.5275	24.5787	0.338888
AT1G05035	3.05106e-05	0.00123045	20	10	7.3612	0.0853432	0.676752	20	7.89361	33.7886	3.60858e-05	0.000931172	20	8.9468	13.1032	13.2165	1.00864
AT1G05043	0.484262	1	20	8	2.61893	0.898524	1	20	8.1789	16.5838	0.797199	1	20	8.08945	13.0298	2.93309	0.225106
AT1G05047	0.00533015	0.038741	20	10	33.9347	0.0778112	0.660698	20	7.71963	341.983	0.00364472	0.0287725	20	8.85982	215.022	68.8273	0.320095
AT1G05077	0.00754717	0.0497796	20	8	5.08915	0.38035	1	20	4.80447	17.5926	0.0196727	0.108469	20	6.40223	13.7519	5.59716	0.407011
AT1G05083	1	1	20	8	2.31179	0.998933	1	20	12.3223	12.6679	0.999999	1	20	10.1612	11.1283	0.105557	0.00948546
AT1G05093	0.0268891	0.12664	20	6	1.04177	0.875131	1	20	5.36457	2.8187	0.111761	0.425615	20	5.68228	1.8623	1.76436	0.947409
AT1G05100	1	1	20	16	1.51431	0.968136	1	24.665	11.9782	5.7017	0.999487	1	22.3325	14.3557	5.02104	0.563597	0.112247
AT1G05103	0.397664	0.932088	20	10	0.562528	0.91928	1	23.9518	5.84047	2.14785	0.733437	1	21.9759	8.17331	1.41479	0.969515	0.685273
AT1G05123	0.0475564	0.194455	24	14	7.49027	0.520472	1	24.4226	14.4445	50.7998	0.116305	0.438473	24.2113	14.2214	38.5185	12.7146	0.330091
AT1G05140	0.236595	0.646319	24	4	1.61306	0.364373	1	25.8182	3.50986	3.35625	0.297505	0.90307	24.9091	3.76889	1.70631	1.34408	0.78771
AT1G05143	0.0475564	0.194455	20	0	2.10036	0.242237	1	20	18.892	10.9038	0.062941	0.27277	20	19.446	8.61815	2.72583	0.316289
AT1G05147	0.397664	0.932088	20	16	455.441	0.313758	1	20	12.0526	4444.5	0.384453	1	20	14.0263	1261.72	1678.03	1.32995
AT1G05163	1	1	0	NaN	0	0.994386	1	20	12	2.60568	0.999984	1	20	12	0.568866	0.998142	0.998142
AT1G05183	2.97234e-07	7.4919e-05	20	0	44.1739	0.00902245	0.512059	23.1702	19.9999	281.89	5.56115e-08	1.67012e-05	21.5851	20.1084	223.49	61.2406	0.27402
AT1G05187	1	1	20	8	9.08795	1	1	20	11.8859	72.0432	1	1	20	9.94295	64.0433	0.401349	0.00626684
AT1G05190	0.839459	1	20	16	4.31835	0.999989	1	20	11.8709	36.9716	0.986361	1	20	13.9355	32.4702	5.67828	0.174877
AT1G05200	0.11845	0.389454	24	10	8.73002	0.622754	1	25.1646	8.01665	70.6944	0.266062	0.830488	24.5823	9.03688	29.2512	23.388	0.799555
AT1G05203	6.21274e-06	0.000398604	24	16	17.3493	0.017201	0.512059	20.7516	14.6798	50.996	1.82224e-06	0.000120811	22.3758	15.373	20.6644	31.5809	1.52827
AT1G05205	0.585635	1	20	8	12.8175	0.985969	1	20	7.68733	154.378	0.894529	1	20	7.84367	134.055	14.645	0.109246
AT1G05207	1.50573e-06	0.000172792	20	6	2868.27	0.0035514	0.512059	20.3272	4.32372	6254.37	1.07198e-07	2.29679e-05	20.1636	5.169	3183.24	3236.36	1.01669
AT1G05213	1.45892e-08	1.4709e-05	20	4	746.071	0.00632482	0.512059	20.0808	2.86355	2085.33	2.22438e-09	3.13971e-06	20.0404	3.43294	1316.77	969.698	0.736421
AT1G05227	0.839459	1	20	8	0.622623	0.99734	1	20	11.8777	2.94148	0.985969	1	20	9.93885	1.71322	0.4046	0.236164
AT1G05230	1	1	20	18	12.5357	0.995271	1	20	8.35783	51.7447	0.999989	1	20	13.1789	51.815	7.54314	0.145578
AT1G05240	0.397664	0.932088	20	4	0.757901	0.947798	1	20	4.51866	6.58424	0.744675	1	20	4.25933	5.61062	2.30274	0.410425
AT1G05243	0.0623201	0.237422	24	12	4.18839	0.375163	1	25.1646	10.9834	27.8426	0.111193	0.424096	24.5823	11.5102	23.7225	5.00911	0.211154
AT1G05250	1	1	24	0	0.312951	0.999985	1	27.688	0.248131	3.05502	1	1	25.844	0.115803	3.13154	0.70976	0.226649
AT1G05253	6.89058e-07	0.00011861	24	0	435.115	0.00976301	0.512059	23.6105	7.36803e-05	2032.09	1.33315e-07	2.61353e-05	23.8052	3.71441e-05	1478.44	531.684	0.359624
AT1G05257	0.000115015	0.00264403	20	4	5.80713	0.0610841	0.60987	20.0808	4.14369	21.525	9.03908e-05	0.00175739	20.0404	4.07172	8.13712	12.6161	1.55043
AT1G05260	1	1	0	NaN	0	0.999876	1	25.6848	7.99998	0.901049	1	1	25.6848	7.99998	0.32724	0.246831	0.246831
AT1G05267	1	1	24	22	0.698634	0.99971	1	28	8.2549	19.8361	1	1	26	2.7493	20.2671	4.24653	0.209528
AT1G05270	0.262412	0.686552	20	16	0.447948	0.273768	1	20	14.9896	1.95873	0.261017	0.819818	20	15.4948	0.601412	1.09493	1.09493
AT1G05273	1	1	0	NaN	0	0.989409	1	20.6653	16.8682	4.17328	0.999944	1	20.6653	16.8682	1.68485	2.7584	1.63718
AT1G05277	3.91291e-05	0.00129955	24	20	32.9018	0.015532	0.512059	20.6653	18.2845	172.856	9.30682e-06	0.000357945	22.3326	19.1851	139.939	40.6356	0.29038
AT1G05283	6.89058e-07	0.00011861	24	22	5.1929	0.0111395	0.512059	25.0378	19.9999	15.5616	1.51098e-07	2.8821e-05	24.5189	21.0305	8.8367	5.81798	0.658388
AT1G05287	0.132795	0.415427	20	6	7.59416	0.67746	1	20	5.06118	54.8109	0.306627	0.925191	20	5.53059	47.7522	8.76174	0.183483
AT1G05293	0.210777	0.583699	24	8	4.4052	0.947107	1	20	7.50839	18.2029	0.521289	1	22	7.79628	13.9049	4.12811	0.296882
AT1G05297	0.0359403	0.156815	24	4	3.5386	0.173339	0.945396	20.6653	6.98242	12.471	0.0378676	0.182113	22.3326	5.63395	7.98464	2.91489	0.365062
AT1G05300	0.644548	1	20	10	1.04625	0.875072	1	20	7.95494	2.83927	0.887018	1	20	8.97747	1.23439	0.922058	0.746973
AT1G05303	6.79668e-05	0.00186282	24	0	8.6474	0.0143845	0.512059	23.7232	7.36803e-05	18.424	1.45067e-05	0.000487529	23.8616	3.70551e-05	10.6155	8.96779	0.84478
AT1G05317	0.262412	0.686552	20	6	1.94455	0.994578	1	20	4.56588	12.0633	0.61157	1	20	5.28294	10.055	2.38733	0.237428
AT1G05320	1	1	20	2	1.04777	0.965887	1	28	13.7861	0.580805	0.999411	1	24	7.10834	0.692664	0.734467	0.734467
AT1G05327	1	1	20	6	2.35753	0.982106	1	20	6.40644	11.4248	0.999839	1	20	6.20322	9.32401	3.47147	0.372315
AT1G05333	0.00533015	0.038741	20	16	4.80845	0.1074	0.747143	20	12.6823	10.8796	0.00484619	0.0358699	20	14.3411	5.50356	5.15878	0.937353
AT1G05337	0.000307062	0.00509903	24	4	21.4423	0.0750483	0.647894	23.0626	3.42435	60.6526	0.000269115	0.00390796	23.5313	3.70791	31.5726	29.9855	0.949733
AT1G05347	0.210777	0.583699	20	2	89.3699	0.960224	1	26.7925	7.77923	2978.94	0.525725	1	23.3962	4.56638	2851.39	55.1974	0.0193581
AT1G05353	0.000190019	0.00373034	24	4	5.07338	0.0377672	0.537383	20.6653	4.36646	16.7625	9.21797e-05	0.00177991	22.3326	4.22043	9.28677	8.34368	0.898448
AT1G05357	0.0623201	0.237422	20	10	1.33254	0.571451	1	20	8.60756	3.93217	0.154383	0.543965	20	9.30378	2.65741	1.19297	0.448924
AT1G05363	0.132795	0.415427	24	20	1.71196	0.533266	1	22.8506	12.5789	12.1716	0.258311	0.813309	23.4253	16.2082	9.8358	2.59337	0.263667
AT1G05380	1	1	20	18	1.78241	0.984003	1	28	7.36803e-05	8.26303	0.999871	1	24	22.8	4.69722	1.10614	0.235488
AT1G05385	0.236595	0.646319	20	16	0.687544	0.495503	1	20	15.6736	2.18595	0.368533	1	20	15.8368	0.667709	1.38277	1.38277
AT1G05410	1	1	0	NaN	0	0.998959	1	28	11.9366	1.91221	0.999999	1	28	11.9366	0.87514	0.52622	0.52622
AT1G05447	1	1	24	18	2.05816	0.995815	1	28	19.9999	9.48053	0.999991	1	26	19.0357	6.50718	0.21466	0.0329883
AT1G05453	1	1	20	14	20.9721	0.999977	1	20.3272	12.3046	192.875	1	1	20.1636	13.1601	148.705	14.0876	0.0947348
AT1G05460	1	1	20	12	0.838214	1	1	24.4226	8.07916	3.14501	1	1	22.2113	10.3372	1.53925	0.301855	0.196106
AT1G05463	0.0199069	0.101991	20	12	5.4516	0.157911	0.90059	21.7505	11.4913	40.0378	0.0212578	0.115494	20.8753	11.777	31.8845	7.72906	0.242408
AT1G05467	0.000115015	0.00264403	20	14	23.182	0.0238662	0.512059	20	12.2207	111.775	3.78964e-05	0.000954876	20	13.1103	78.1396	25.8295	0.330556
AT1G05493	1	1	20	10	1.62394	0.999887	1	20	11.9444	9.28394	1	1	20	10.9722	6.15169	1.73013	0.281245
AT1G05517	0.917407	1	24	4	0.570547	0.961719	1	22.1381	4.65307	2.55726	0.992783	1	23.069	4.34679	1.31478	1.10128	0.837613
AT1G05520	0.77146	1	24	6	1.11904	0.858265	1	26.7925	12.0251	3.88767	0.935117	1	25.3962	8.87374	3.30062	1.06422	0.322429
AT1G05523	0.00643866	0.0461328	20	6	62.8606	0.116586	0.77277	20	4.47737	171.362	0.00615129	0.0429192	20	5.23868	72.7908	100.349	1.37859
AT1G05553	0.0105521	0.0643104	24	20	21.9473	0.0636198	0.619299	22.4379	13.5999	78.6842	0.00557618	0.0398035	23.219	16.7112	60.889	31.4191	0.516006
AT1G05557	4.40881e-08	2.30483e-05	20	4	43.4021	0.0125743	0.512059	20	4.11586	110.84	1.23699e-08	7.92428e-06	20	4.05793	55.8455	65.2325	1.16809
AT1G05560	0.000115015	0.00264403	24	18	94.633	0.0362649	0.529647	21.5618	15.8165	873.579	5.58387e-05	0.00123537	22.7809	16.8982	696.644	163.196	0.23426
AT1G05562	0.0475564	0.194455	20	6	779.233	0.121945	0.793465	20	7.82414	5667.94	0.0356656	0.173175	20	6.91207	1707.35	2346.97	1.37463
AT1G05570	1	1	20	16	0.883558	1	1	20	12.2242	2.50197	1	1	20	14.1121	2.06851	0.981768	0.474625
AT1G05575	0.484262	1	20	16	2.24329	0.987362	1	21.194	18.649	6.15705	0.830938	1	20.597	17.3006	5.18679	1.04737	0.20193
AT1G05607	6.21274e-06	0.000398604	20	12	22.637	0.060867	0.608885	20.3272	11.819	92.9549	5.97023e-06	0.000266677	20.1636	11.911	45.9808	35.5184	0.772461
AT1G05630	0.132795	0.415427	24	22	5.21979	0.461288	1	25.6848	8.01114	11.0127	0.232328	0.74853	24.8424	2.8391	12.8889	2.14145	0.166146
AT1G05640	1	1	20	4	1.84113	1	1	20	8.02069	10.8908	1	1	20	6.01035	7.96838	2.01905	0.253383
AT1G05680	1	1	0	NaN	0	0.723947	1	20	8.05589	2.82751	0.957809	1	20	8.05589	0.68528	1.14024	1.14024
AT1G05687	0.0145769	0.0814541	20	8	67.819	0.0449203	0.555523	20	6.33626	258.616	0.00545525	0.0391862	20	7.16813	172.872	80.5425	0.465908
AT1G05703	0.132795	0.415427	20	6	5.74893	0.37171	1	20	6.87118	30.099	0.197869	0.66248	20	6.43559	23.4955	5.36063	0.228155
AT1G05707	0.00371463	0.029774	20	4	3.72259	0.273476	1	20	4.0762	19.1951	0.00801721	0.0532782	20	4.0381	14.2454	7.32091	0.513914
AT1G05720	1	1	0	NaN	0	0.999998	1	20	4.18668	61.8658	1	1	20	4.18668	34.4139	33.6623	0.978159
AT1G05723	0.167981	0.49366	20	6	1.26767	0.663161	1	20	7.1035	5.87309	0.355878	1	20	6.55175	4.07673	1.25674	0.308271
AT1G05727	1	1	24	0	0.591787	0.99331	1	25.2926	20	4.72917	0.999978	1	24.6463	22.0676	3.87429	0.767225	0.19803
AT1G05730	3.12721e-06	0.000272473	24	14	26.8256	0.0307782	0.52464	23.2787	11.9803	167.272	1.65129e-06	0.000116531	23.6393	12.9778	120.346	37.2857	0.309822
AT1G05733	0.0359403	0.156815	20	6	41.138	0.106745	0.744481	20	7.69488	195.435	0.0251794	0.131584	20	6.84744	82.6767	68.47	0.828166
AT1G05750	0.0809096	0.287233	24	20	14.5865	0.273109	1	21.9426	19.9999	50.6912	0.106338	0.410246	22.9713	20.0402	38.9141	13.7351	0.35296
AT1G05753	1	1	24	6	29.3735	0.99895	1	25.2926	7.85707	380.91	0.999999	1	24.6463	6.90894	305.712	42.3657	0.138581
AT1G05757	0.167981	0.49366	20	12	1.02303	0.297709	1	20	12.3337	5.23778	0.199815	0.666798	20	12.1668	2.89607	1.51433	0.522893
AT1G05760	0.0145769	0.0814541	24	18	2.35886	0.224042	1	22.4379	16.9572	9.64046	0.0219603	0.118444	23.219	17.4809	6.23391	3.68097	0.590476
AT1G05763	0.00172835	0.0171559	20	8	18.7978	0.0797453	0.664074	20	7.94835	124.266	0.00136305	0.0133515	20	7.97417	88.9608	25.5727	0.28746
AT1G05773	0.0475564	0.194455	24	14	11.4521	0.368521	1	28	8.4094	48.2668	0.0884004	0.357416	26	11.4877	41.4376	6.66771	0.16091
AT1G05777	0.000190019	0.00373034	20	4	32.1804	0.0434582	0.552252	20.4948	4.00796	125.779	0.000104911	0.00194254	20.2474	4.00453	79.8142	44.0497	0.551903
AT1G05780	0.262412	0.686552	24	22	2.493	0.714021	1	22.3371	13.2213	8.04005	0.501149	1	23.1685	17.4756	6.7131	2.93241	0.436819
AT1G05783	1	1	20	4	1.1657	0.992095	1	28	10.6993	1.72236	0.999969	1	24	6.98543	1.31323	0.603941	0.459889
AT1G05787	0.77146	1	20	18	0.72513	0.999797	1	20	7.73628	0.542604	0.97159	1	20	2.86814	0.581467	0.0241077	0.0241077
AT1G05790	1	1	0	NaN	0	0.962039	1	20	12.9178	1.63848	0.99927	1	20	12.9178	0.575791	0.828017	0.828017
AT1G05805	0.00172835	0.0171559	24	10	17.9347	0.0502858	0.569576	20.4107	7.21147	61.6321	0.000899588	0.00972257	22.2053	8.54889	25.3609	20.1039	0.792713
AT1G05830	1	1	0	NaN	0	0.989108	1	21.8462	18.2684	1.38799	0.99994	1	21.8462	18.2684	0.685182	0.76193	0.76193
AT1G05833	0.000307062	0.00509903	20	14	25.3536	0.0288709	0.515078	20.2444	13.4361	102.716	0.000111997	0.00201895	20.1222	13.7203	79.749	32.0585	0.401992
AT1G05835	0.0105521	0.0643104	24	18	6.63183	0.159795	0.904738	20.6653	16.4378	36.5183	0.0124529	0.0753742	22.3326	17.2567	27.7898	12.604	0.453547
AT1G05837	6.79668e-05	0.00186282	20	10	26.777	0.0323349	0.526011	21.194	10.5624	172.484	3.08295e-05	0.000835601	20.597	10.2817	145.506	27.1232	0.186406
AT1G05840	1	1	24	18	110.435	0.919408	1	26.0892	17.1264	170.542	0.996662	1	25.0446	17.6121	111.259	48.4737	0.435685
AT1G05843	1	1	24	12	0.534046	1	1	28	11.6849	3.50053	1	1	26	11.9251	2.67857	0.582426	0.217439
AT1G05850	0.210777	0.583699	24	2	3.3323	0.257891	1	28	7.42507e-05	15.9408	0.212656	0.700989	26	1.08337	11.5378	2.63895	0.228722
AT1G05867	0.0145769	0.0814541	20	6	5.56573	0.0867955	0.684041	20	5.08	13.0654	0.00970735	0.0620839	20	5.54	7.17101	5.69976	0.794834
AT1G05870	1	1	0	NaN	0	0.989631	1	23.4988	3.69351	1.62961	0.999946	1	23.4988	3.69351	0.546659	0.989422	0.989422
AT1G05873	0.0475564	0.194455	20	16	18.0884	0.159352	0.90404	20.5797	16.2697	83.0263	0.0445786	0.206575	20.2899	16.1362	68.6123	17.5983	0.256489
AT1G05890	1	1	20	18	2.13087	0.960478	1	25.1646	7.36803e-05	4.93708	0.999209	1	22.5823	21.4532	1.94867	1.91765	0.984078
AT1G05894	1	1	20	18	0.62866	0.995321	1	22.8506	8.22047	0.878648	0.999989	1	21.4253	2.7826	0.820962	0.020627	0.020627
AT1G05910	0.585635	1	24	8	1.28769	0.821925	1	27.0845	5.64029	2.58274	0.833293	1	25.5422	6.9166	1.28543	0.754469	0.586938
AT1G05927	0.0475564	0.194455	20	10	25.2487	0.472849	1	21.104	11.589	404.801	0.107821	0.414121	20.552	10.7809	372.932	26.8307	0.0719453
AT1G05933	0.0199069	0.101991	20	10	11.8595	0.15549	0.89581	25.0378	8.78984	57.0314	0.0209797	0.114335	22.5189	9.5825	43.7382	11.3317	0.25908
AT1G05943	0.0475564	0.194455	20	8	1.52385	0.169801	0.933313	20	7.72046	6.99713	0.0469889	0.214644	20	7.86023	2.55317	2.59393	1.01597
AT1G05960	1	1	20	16	1.03132	1	1	28	11.5131	2.35732	1	1	24	14.5342	1.49708	0.672721	0.449356
AT1G05973	0.000755029	0.00943953	24	14	5.1374	0.102904	0.730259	23.0626	11.7582	24.5899	0.000812903	0.00895018	23.5313	12.8619	14.8706	6.26876	0.421553
AT1G05977	0.0268891	0.12664	20	6	2.21122	0.497852	1	20	4.34727	5.34885	0.0711306	0.299614	20	5.17364	3.19423	2.42835	0.760229
AT1G05987	0.0105521	0.0643104	20	2	0.489079	0.178082	0.95506	26.6488	7.36803e-05	3.11679	0.0136744	0.0810014	23.3244	1.16625	2.4307	2.38833	0.98257
AT1G06000	0.00255268	0.0229206	24	12	94.3003	0.0237828	0.512059	24.3032	8.37165	269.514	0.000650169	0.00753477	24.1516	10.1976	163.282	83.2518	0.509864
AT1G06002	2.18921e-05	0.00089051	20	6	515.123	0.0244253	0.512059	20	4.89109	999.755	8.25691e-06	0.000331097	20	5.44555	432.909	532.401	1.22982
AT1G06003	0.0475564	0.194455	20	6	8.78693	0.407647	1	20	7.41293	39.0924	0.0958297	0.379336	20	6.70646	24.2156	9.03755	0.373212
AT1G06017	0.00255268	0.0229206	20	6	6.72848	0.126704	0.80705	20	5.23839	31.6132	0.00292272	0.0241535	20	5.61919	26.8757	8.60324	0.320112
AT1G06040	1.1868e-05	0.000596148	20	4	787.823	0.00428097	0.512059	21.194	2.35434	1298.02	9.04117e-07	7.97601e-05	20.597	3.20371	656.027	789.43	1.20335
AT1G06045	6.21274e-06	0.000398604	20	4	817.132	0.00444059	0.512059	20.9263	3.30142	1432.88	5.07785e-07	5.684e-05	20.4632	3.66049	758.768	809.464	1.06681
AT1G06060	1	1	0	NaN	0	0.999538	1	20	15.8133	1.39124	1	1	20	15.8133	0.82496	1.92486	1.92486
AT1G06070	1	1	20	10	0.841798	0.999935	1	28	10.1113	2.24495	1	1	24	10.3334	1.24354	0.45579	0.366525
AT1G06083	0.00115194	0.0128029	20	16	18.0361	0.0552108	0.586327	20	12.4281	65.9991	0.000678158	0.00775867	20	14.2141	38.3051	21.116	0.551258
AT1G06110	1	1	20	6	0.955707	0.999856	1	28	7.52294	2.49827	1	1	24	6.82412	1.57402	0.36564	0.232298
AT1G06150	1	1	0	NaN	0	0.999654	1	28	8	0.607023	1	1	28	8	0.353105	0.176872	0.176872
AT1G06153	0.397664	0.932088	24	18	2.85291	0.733433	1	25.6848	19.9999	13.8468	0.651034	1	24.8424	18.9879	9.36807	3.77672	0.403148
AT1G06160	0.0199069	0.101991	24	16	3.58257	0.100371	0.72034	21.7505	13.4856	9.52312	0.0144173	0.084545	22.8753	14.7165	5.1077	4.4574	0.872682
AT1G06173	0.00172835	0.0171559	24	12	5.69962	0.0918824	0.697567	24.3032	9.21264	19.964	0.00154801	0.0147736	24.1516	10.6155	13.1487	5.71042	0.434295
AT1G06190	0.324227	0.803452	24	8	0.842915	0.937258	1	25.0378	8.08628	6.69606	0.665844	1	24.5189	8.04583	3.83619	1.00692	0.26248
AT1G06200	1	1	20	0	1.00064	0.995297	1	28	12.67	3.63125	0.999989	1	24	5.42999	2.83129	0.789851	0.278972
AT1G06207	0.00048612	0.006903	24	16	10.1936	0.0180016	0.512059	21.0148	13.8525	63.2787	0.000110667	0.00200077	22.5074	14.9207	49.6922	14.5861	0.29353
AT1G06210	0.585635	1	20	2	1.56782	0.817269	1	23.8369	12.4492	0.891046	0.831291	1	21.9185	6.81954	1.40538	0.871341	0.620002
AT1G06213	1	1	24	22	1.44556	1	1	20	7.38814	16.6027	1	1	22	3.14681	13.9906	2.021	0.144454
AT1G06220	1	1	20	2	1.11987	0.994962	1	22.3371	0.626963	1.78893	0.999987	1	21.1685	1.35551	0.997708	0.744804	0.744804
AT1G06227	0.00172835	0.0171559	20	2	26.0951	0.0701947	0.63434	25.1646	7.18201e-05	138.038	0.00121528	0.0122614	22.5823	1.12915	98.9833	46.5749	0.470533
AT1G06230	0.995356	1	20	18	2.23326	0.999921	1	20	13.8044	9.02592	0.999989	1	20	15.9022	6.87465	3.62931	0.527927
AT1G06250	0.0268891	0.12664	24	20	10.9016	0.177759	0.954643	28	6.98836	41.038	0.0303198	0.15279	26	1.07793	44.3989	14.0419	0.316268
AT1G06257	6.21274e-06	0.000398604	24	2	16.5336	0.0167691	0.512059	28	7.36803e-05	51.8471	1.77913e-06	0.00012049	26	1.08337	17.2465	20.1078	1.16591
AT1G06260	0.00255268	0.0229206	20	16	32.1574	0.0221601	0.512059	21.4687	12.9324	107.755	0.000609805	0.007149	20.7343	14.5388	72.2095	30.6963	0.425101
AT1G06265	1	1	0	NaN	0	0.999961	1	28	12	7.28931	1	1	28	12	2.69564	0.651216	0.241581
AT1G06287	0.839459	1	20	14	0.865013	0.982277	1	20	12.2917	5.65738	0.983626	1	20	13.1458	4.26847	1.48125	0.347021
AT1G06290	1	1	0	NaN	0	1	1	20	8.58986	0.742209	1	1	20	8.58986	0.716047	0.42806	0.42806
AT1G06330	1	1	20	6	0.181036	1	1	20.8386	7.25992	1.33747	1	1	20.4193	6.61982	0.934899	0.145017	0.145017
AT1G06337	0.917407	1	24	4	1.16634	0.937141	1	27.0845	3.10062	4.63953	0.989668	1	25.5422	3.59055	3.18711	1.02831	0.322645
AT1G06380	1	1	20	10	1.22285	0.999998	1	20	11.904	4.81875	1	1	20	10.952	2.57613	0.510884	0.198315
AT1G06390	0.29332	0.753999	20	16	42.5743	0.672961	1	20	13.7847	64.5135	0.517674	1	20	14.8923	35.9327	41.8565	1.16486
AT1G06400	0.00533015	0.038741	20	0	3.62495	0.102497	0.728837	24.4226	19.9999	45.1256	0.00465047	0.0346758	22.2113	20.2002	34.8488	8.46427	0.242885
AT1G06407	1	1	20	18	0.689488	0.999582	1	20	15.7361	1.56439	1	1	20	16.868	1.07017	0.63972	0.597774
AT1G06410	0.167981	0.49366	24	6	3.62599	0.258203	1	25.0378	4.31046	11.3273	0.179474	0.613236	24.5189	5.17542	6.9105	2.65435	0.384103
AT1G06423	1	1	24	22	4.80001	0.691537	1	28	8.00979	18.8854	0.946603	1	26	2.6355	13.9823	3.5207	0.251797
AT1G06430	0.0125645	0.0752112	24	2	3.99658	0.110063	0.753272	25.8182	7.73612e-05	10.5287	0.0104873	0.0658487	24.9091	1.03792	5.8637	3.80245	0.648474
AT1G06440	0.839459	1	20	12	0.745203	0.900159	1	22.2371	14.9094	1.43915	0.967365	1	21.1186	13.4153	0.716703	0.96852	0.96852
AT1G06450	6.79668e-05	0.00186282	24	8	25.9672	0.0467794	0.559813	20	7.79207	181.773	4.34274e-05	0.00104172	22	7.9523	71.5018	61.2668	0.856857
AT1G06460	1.50573e-06	0.000172792	24	10	207.44	0.0551964	0.586327	20	8.00953	1637.6	1.43808e-06	0.000109056	22	8.98857	615.276	523.36	0.85061
AT1G06470	0.484262	1	20	16	2.92218	0.815925	1	20	14.8064	20.6195	0.762016	1	20	15.4032	15.3435	4.62452	0.301399
AT1G06473	0.000190019	0.00373034	20	0	43.2522	0.0176626	0.512059	20.6653	19.9999	167.386	4.56603e-05	0.00107478	20.3326	20.0053	103.942	62.5595	0.601872
AT1G06475	0.397664	0.932088	24	12	0.191141	0.912611	1	20	11.9172	7.46063	0.730759	1	22	12.0545	1.76827	2.83201	1.60157
AT1G06487	0.262412	0.686552	24	18	1.90853	0.444193	1	23.2787	12.7418	6.04074	0.367092	1	23.6393	15.3343	4.27531	1.26305	0.295429
AT1G06500	1	1	20	18	4.34233	1	1	20	8.07505	54.3682	1	1	20	13.0375	53.3762	1.90897	0.0357645
AT1G06510	0.132795	0.415427	20	12	1.94428	0.519143	1	21.0148	11.7995	6.14462	0.253321	0.801705	20.5074	11.9095	3.69586	2.47311	0.669158
AT1G06515	0.000755029	0.00943953	20	14	35.989	0.0270189	0.513334	21.104	12.2229	211.48	0.00024072	0.00360744	20.552	13.1448	161.309	38.0176	0.235682
AT1G06530	0.0105521	0.0643104	20	14	1.3523	0.170857	0.935834	20	11.6073	9.00581	0.0131943	0.0789809	20	12.8036	6.20548	2.94488	0.47456
AT1G06540	6.21274e-06	0.000398604	24	14	227.021	0.0145167	0.512059	22.4379	12.6316	1939.27	1.55317e-06	0.000111852	23.219	13.3079	1637.25	283.644	0.173243
AT1G06560	0.00754717	0.0497796	20	16	33.6432	0.222258	1	20	12.4951	122.919	0.012397	0.0750678	20	14.2475	87.4116	28.6978	0.328307
AT1G06570	0.132795	0.415427	20	16	140.641	0.642271	1	20	12.4259	363.413	0.29525	0.898059	20	14.213	222.111	120.007	0.5403
AT1G06573	0.0145769	0.0814541	20	16	665.077	0.269094	1	20	12.2583	2722.34	0.0256575	0.133884	20	14.1291	1505.07	817.069	0.542878
AT1G06577	0.0809096	0.287233	24	20	1.64073	0.25114	1	28	8.15844	3.77232	0.0994883	0.389752	26	1.62118	3.72519	2.06945	0.55553
AT1G06580	1	1	20	16	3.12528	0.927118	1	20	12.1903	10.3671	0.997277	1	20	14.0951	5.6347	3.16507	0.56171
AT1G06583	0.132795	0.415427	20	18	1.81158	0.68929	1	23.8369	19.9999	6.87186	0.310397	0.934369	21.9185	19.0584	4.97642	1.7027	0.342152
AT1G06613	1	1	20	16	3.15531	0.999839	1	23.4988	11.8843	22.3723	1	1	21.7494	14.1995	20.2465	1.72291	0.0850966
AT1G06640	1	1	20	0	1.25732	0.936272	1	20	4.18668	4.28116	0.997925	1	20	2.09334	1.62277	2.22947	1.37387
AT1G06643	0.0268891	0.12664	24	18	81.2764	0.0200689	0.512059	28	19.9999	702.821	0.00460018	0.0343917	26	19.0357	612.137	12.4176	0.0202856
AT1G06645	1	1	0	NaN	0	1	1	20	7.99999	0.809363	1	1	20	7.99999	0.58025	0.477824	0.477824
AT1G06647	0.0145769	0.0814541	24	18	82.0847	0.0211462	0.512059	28	19.9999	706.54	0.0028003	0.0233745	26	19.0357	617.763	12.255	0.0198378
AT1G06650	1	1	20	8	22.5677	0.999822	1	28	11.9654	109.144	1	1	24	9.92803	56.0403	16.9605	0.302648
AT1G06660	0.995356	1	24	8	1.07349	0.690728	1	20	7.4622	5.11257	0.94511	1	22	7.77088	2.5465	1.37637	0.540493
AT1G06670	0.0268891	0.12664	24	6	3.111	0.212867	1	21.3763	5.98529	14.9298	0.0352765	0.171759	22.6882	6.01232	9.5942	5.01354	0.522559
AT1G06680	1.50573e-06	0.000172792	24	4	61.6331	0.00656093	0.512059	23.1702	3.73349	162.492	1.91977e-07	3.34538e-05	23.5851	3.8656	104.289	64.3359	0.616899
AT1G06687	1	1	24	22	2.15593	0.747931	1	26.9377	12.3309	6.34358	0.965164	1	25.4688	17.5025	6.61592	1.79497	0.271311
AT1G06690	0.150388	0.462065	20	4	1.49388	0.374073	1	20.2444	4.32951	4.49219	0.218152	0.713278	20.1222	4.16391	2.83453	1.59175	0.561556
AT1G06693	0.00115194	0.0128029	24	16	1.3356	0.0394595	0.543046	21.6558	12.8869	4.17151	0.000499952	0.00616316	22.8279	14.4015	2.52723	1.46478	0.5796
AT1G06700	0.839459	1	20	18	1.67643	0.946227	1	20	17.4491	2.55474	0.977227	1	20	17.7245	1.77937	1.97369	1.10921
AT1G06710	1	1	0	NaN	0	1	1	NA	NA	0	1	1	NA	NA	0	NA	NA
AT1G06717	0.00371463	0.029774	20	4	110.737	0.0293448	0.515078	20	4.03201	438.224	0.00110358	0.0114436	20	4.01601	334.576	119.782	0.358012
AT1G06720	1	1	24	22	1.47874	0.995457	1	25.2926	7.36803e-05	5.00792	0.99999	1	24.6463	23.6194	3.42497	2.28628	0.667532
AT1G06730	0.00371463	0.029774	20	6	15.216	0.0339923	0.529647	20	6.62967	30.0879	0.0012598	0.0125449	20	6.31484	11.7743	16.2774	1.38245
AT1G06753	0.104105	0.348292	20	16	14.0768	0.227352	1	20	12.5462	50.8814	0.112274	0.426979	20	14.2731	39.868	11.4994	0.288436
AT1G06757	0.0809096	0.287233	24	22	1.2378	0.274088	1	26.366	19.9999	5.13896	0.10664	0.411152	25.183	21.0935	2.58403	1.59174	0.61599
AT1G06760	6.79668e-05	0.00186282	20	12	66.5008	0.0444644	0.555303	24.0678	8.90767	294.953	4.14317e-05	0.000999672	22.0339	10.6876	209.217	89.1503	0.426113
AT1G06787	0.000755029	0.00943953	20	16	55.923	0.0156067	0.512059	20	13.9621	156.293	0.000145512	0.00248056	20	14.981	109.467	57.5416	0.525651
AT1G06790	0.00371463	0.029774	24	16	17.8863	0.190349	0.98851	23.9518	15.7027	143.327	0.00583646	0.0411703	23.9759	15.8512	121.58	19.3543	0.15919
AT1G06800	0.00172835	0.0171559	20	16	93.2168	0.0155398	0.512059	20.3272	13.3569	327.117	0.000309539	0.00433017	20.1636	14.6901	231.643	87.8566	0.379276
AT1G06837	6.89058e-07	0.00011861	24	20	8.20723	0.00780081	0.512059	25.1646	19.9999	24.462	1.07727e-07	2.29679e-05	24.5823	20.0112	13.0927	9.12948	0.697297
AT1G06853	0.132795	0.415427	20	18	1.10764	0.618932	1	20	15.9176	1.60893	0.287563	0.881436	20	16.9588	0.854623	1.26675	1.26675
AT1G06867	1	1	20	10	1.73748	0.988331	1	20	11.7929	4.95188	0.999932	1	20	10.8965	2.21386	1.15001	0.519458
AT1G06890	1	1	0	NaN	0	0.981493	1	24.4226	9.63994	1.22989	0.999828	1	24.4226	9.63994	0.599426	0.494309	0.494309
AT1G06900	1	1	24	10	1.30528	0.996345	1	28	12.2767	5.5526	0.999993	1	26	11.1166	4.86942	0.609782	0.125227
AT1G06910	0.167981	0.49366	24	16	2.90031	0.348473	1	28	8.06031	20.6774	0.22467	0.729785	26	12.409	18.1596	2.41693	0.133094
AT1G06950	0.360946	0.875989	24	2	2.91244	0.770777	1	24.1849	11.9341	6.6184	0.634145	1	24.0925	6.94809	7.24542	1.6462	0.227206
AT1G06977	0.324227	0.803452	20	6	5.71541	0.833403	1	20	7.42451	30.9884	0.623797	1	20	6.71225	21.6925	5.11506	0.235799
AT1G06980	1	1	24	6	0.795166	0.99598	1	24.9123	7.40049	3.01553	0.999992	1	24.4561	6.68951	1.87088	0.137403	0.0734431
AT1G07000	1	1	24	18	1.13113	0.955614	1	28	11.8822	1.69087	0.999	1	26	15.2667	1.59522	1.17542	0.736839
AT1G07010	0.210777	0.583699	24	0	6.86543	0.281357	1	25.6848	8.00002	6.44969	0.226841	0.73454	24.8424	3.86882	10.4398	8.27414	0.792558
AT1G07020	0.644548	1	20	0	1.02368	0.957798	1	24.3032	12.2847	60.2684	0.915108	1	22.1516	16.6744	37.0151	23.6356	0.63854
AT1G07050	0.324227	0.803452	20	10	3.16711	0.392774	1	20	8.03114	19.9388	0.389791	1	20	9.01557	5.12791	6.79603	1.3253
AT1G07060	1	1	20	6	0.959768	0.999998	1	27.8431	5.16514	1.49503	1	1	23.9216	5.80706	0.902407	0.553035	0.553035
AT1G07070	1	1	0	NaN	0	1	1	28	7.99999	1.51756	1	1	28	7.99999	0.434154	0.32456	0.32456
AT1G07080	1	1	0	NaN	0	0.994386	1	20	8	0.50225	0.999984	1	20	8	0.10965	0.192394	0.192394
AT1G07090	1	1	24	22	0.514495	0.983258	1	24.5432	19.9999	2.23158	0.999859	1	24.2716	21.0138	1.41205	0.662947	0.469494
AT1G07110	0.0925074	0.323684	20	16	4.80468	0.614107	1	20	14.8691	11.0026	0.219742	0.717645	20	15.4346	6.53878	5.62861	0.860804
AT1G07119	1	1	20	2	3.20177	1	1	23.9518	12.5432	15.1591	1	1	21.9759	6.85301	12.9127	3.09938	0.240026
AT1G07120	0.0199069	0.101991	24	16	5.63469	0.209038	1	21.7505	15.2039	44.9534	0.0269733	0.139308	22.8753	15.6201	36.6674	9.88665	0.26963
AT1G07128	0.0105521	0.0643104	20	14	19.2796	0.110666	0.755117	20.8386	12.272	109.05	0.00905326	0.0587525	20.4193	13.1593	88.5445	20.4878	0.231384
AT1G07130	0.000190019	0.00373034	20	14	127.524	0.0129044	0.512059	20	12.9457	393.773	3.41295e-05	0.000892933	20	13.4729	235.753	139.253	0.590673
AT1G07135	0.000953487	0.0117439	24	10	1.64355	0.122442	0.793745	20	8.30401	7.61834	0.00117395	0.0119469	22	9.15054	3.20768	2.79759	0.872155
AT1G07140	0.0809096	0.287233	20	12	3.78495	0.730346	1	20	11.9802	34.5314	0.226243	0.733139	20	11.9901	25.2481	8.35696	0.330994
AT1G07150	0.167981	0.49366	20	16	6.64989	0.414605	1	20.0808	13.9152	32.9869	0.255205	0.806046	20.0404	14.9598	24.3212	7.53779	0.309927
AT1G07167	0.262412	0.686552	24	22	1.57129	0.672355	1	24.788	7.36666	2.48814	0.482514	1	24.394	2.60836	2.94631	0.441102	0.149713
AT1G07173	1	1	24	6	0.344335	1	1	28	9.83195	1.37063	1	1	26	7.81484	1.2008	0.0663443	0.0552498
AT1G07180	0.023398	0.117867	20	4	5.31762	0.145912	0.867181	21.9426	3.54749	9.78377	0.0228054	0.122215	20.9713	3.79236	3.85027	5.36267	1.3928
AT1G07187	3.91291e-05	0.00129955	24	8	93.4015	0.00730571	0.512059	23.1702	5.94566	204.289	4.59322e-06	0.000217709	23.5851	6.95692	128.161	99.7568	0.778372
AT1G07200	0.360946	0.875989	20	16	1.81642	0.99647	1	20	15.2691	5.1573	0.727459	1	20	15.6346	3.67131	2.97896	0.811416
AT1G07210	1	1	20	18	2.51464	0.99725	1	28	8.30011	3.35012	0.999996	1	24	2.35719	2.9783	0.175407	0.0588952
AT1G07220	1	1	20	8	8.29432	0.997412	1	21.2848	11.4501	28.5641	0.999997	1	20.6424	9.68072	22.1082	1.01423	0.0458757
AT1G07230	0.397664	0.932088	20	14	2.18887	0.790047	1	20	12.436	4.33615	0.677927	1	20	13.218	1.87432	2.06319	1.10077
AT1G07240	2.18921e-05	0.00089051	20	16	186.405	0.0337317	0.529647	20	12.5889	655.717	1.11645e-05	0.000408696	20	14.2944	392.096	219.792	0.560556
AT1G07250	6.21274e-06	0.000398604	20	16	146.493	0.00562697	0.512059	20	14.9253	325.96	6.35172e-07	6.31655e-05	20	15.4627	197.666	148.506	0.751299
AT1G07260	0.839459	1	20	16	4.1657	0.79943	1	20	12.5791	21.592	0.938755	1	20	14.2896	13.8827	4.12876	0.297403
AT1G07280	0.0475564	0.194455	20	14	2.5241	0.218821	1	20	12.3107	14.5802	0.0579148	0.255219	20	13.1554	9.14752	3.81696	0.417267
AT1G07310	1	1	20	16	1.16355	0.999813	1	28	12.0098	4.11247	1	1	24	14.747	3.55585	0.129766	0.0364938
AT1G07320	1	1	20	18	3.24938	0.943907	1	28	7.36803e-05	27.4588	0.998396	1	24	22.8	16.9876	3.03093	0.178421
AT1G07323	0.00172835	0.0171559	24	12	75.8625	0.0167248	0.512059	23.3882	8.67383	223.382	0.000331019	0.0045495	23.6941	10.3172	143.136	67.9821	0.474946
AT1G07360	0.0925074	0.323684	24	2	1.58808	0.270483	1	28	5.4412e-05	4.35215	0.117302	0.441407	26	1.08336	1.96105	1.18947	0.606547
AT1G07373	1	1	20	12	3.29209	0.995198	1	20	8.00011	21.4698	0.999988	1	20	10.0001	7.34062	4.73421	0.644933
AT1G07397	1	1	20	4	0.427044	0.999993	1	22.1381	7.97613	2.6995	1	1	21.069	5.90238	1.48305	0.390676	0.263427
AT1G07400	1	1	20	0	0.100791	0.999981	1	20.8386	13.1805	0.496291	1	1	20.4193	16.6673	0.587743	0.175541	0.175541
AT1G07440	1	1	20	6	0.83038	1	1	28	4.78512	2.66051	1	1	24	5.65076	1.70059	0.929131	0.546358
AT1G07463	0.00904963	0.0590275	24	8	1.64355	0.0641492	0.619334	21.104	7.3613	4.55562	0.00490637	0.0361789	22.552	7.69185	2.26033	1.90955	0.844807
AT1G07470	1	1	0	NaN	0	1	1	28	8.36375	1.72413	1	1	28	8.36375	1.64238	0.335823	0.204474
AT1G07477	1.50573e-06	0.000172792	20	4	32.8357	0.0143352	0.512059	20	3.82127	73.7905	4.02587e-07	5.02878e-05	20	3.91063	39.5815	44.5956	1.12668
AT1G07480	1	1	20	10	37.6712	1	1	28	11.8273	106.113	1	1	24	11.0688	51.4741	0.97812	0.0190022
AT1G07485	1.50573e-06	0.000172792	24	22	24.534	0.0113614	0.512059	25.422	19.9999	49.0764	3.23047e-07	4.457e-05	24.711	21.0462	21.9093	24.6554	1.12534
AT1G07490	0.000307062	0.00509903	24	0	7.69277	0.0142336	0.512059	25.2926	7.36803e-05	15.732	5.83064e-05	0.00127596	24.6463	3.58988e-05	7.36414	8.72092	1.18424
AT1G07510	0.0199069	0.101991	24	22	95.8294	0.139237	0.844983	22.9561	12.6072	504.934	0.0190928	0.105975	23.4781	17.2077	436.286	152.995	0.350676
AT1G07513	0.00371463	0.029774	20	18	18.2406	0.0293707	0.515078	20	16.3874	64.0577	0.00110446	0.0114436	20	17.1937	48.0576	21.9465	0.45667
AT1G07517	0.324227	0.803452	24	14	2.73228	0.876542	1	22.3371	8.45509	12.1257	0.641744	1	23.1685	11.1424	7.61448	2.46388	0.323579
AT1G07520	0.132795	0.415427	24	20	1.17245	0.630674	1	26.2269	19.9999	4.99739	0.291445	0.889951	25.1135	20.0394	2.71565	1.69569	0.624414
AT1G07530	1	1	24	6	0.973085	0.99839	1	28	8.17722	3.51089	0.999999	1	26	7.04657	1.22619	0.58005	0.47305
AT1G07543	1	1	20	0	0.401219	0.999874	1	20.5797	17.3502	3.13749	1	1	20.2899	18.6978	2.68038	0.353136	0.131749
AT1G07547	1	1	20	16	3.26465	0.949202	1	27.0845	12.5177	27.1267	0.998687	1	23.5422	14.8572	26.6919	0.37465	0.0140361
AT1G07563	0.000307062	0.00509903	24	18	6.22741	0.0284595	0.515078	24.5432	19.9273	25.9002	0.000110526	0.00200077	24.2716	18.9552	18.4252	6.64943	0.360888
AT1G07567	0.0359403	0.156815	24	16	9.68052	0.207696	1	25.5527	12.322	87.3865	0.0440234	0.204771	24.7763	14.2326	72.3864	9.76171	0.134856
AT1G07570	0.0268891	0.12664	24	20	2.13991	0.148165	0.877141	23.2787	19.9999	4.54571	0.0259976	0.135458	23.6393	20.0046	2.75359	1.82533	0.66289
AT1G07587	0.000307062	0.00509903	24	10	6.84126	0.154839	0.89562	20	8.00363	61.6401	0.000520801	0.00636064	22	8.98533	16.0496	21.3141	1.32801
AT1G07590	0.000307062	0.00509903	24	0	5.02072	0.0393187	0.543037	23.8369	7.36803e-05	21.1528	0.000148797	0.00252134	23.9185	3.69662e-05	14.2985	6.11231	0.427478
AT1G07603	0.00172835	0.0171559	20	8	192.902	0.0290995	0.515078	20.6653	10.4406	511.073	0.000548087	0.00659526	20.3326	9.20278	379.194	151.462	0.399432
AT1G07607	0.00172835	0.0171559	24	4	132.839	0.0506927	0.569576	20.5797	4.1848	821.989	0.00090616	0.0097778	22.2899	4.12377	603.983	234.51	0.388272
AT1G07610	1	1	20	0	1.10404	0.998894	1	20	2.71032	1.33453	0.999999	1	20	1.35516	0.945816	0.571824	0.571824
AT1G07613	1	1	20	0	1.53545	0.999897	1	28	4.89839	7.24146	1	1	24	2.09931	6.79153	1.1147	0.164131
AT1G07630	0.210777	0.583699	24	12	0.969458	0.844852	1	26.9377	5.40071	4.94436	0.485353	1	25.4688	8.92032	3.8215	1.35717	0.35514
AT1G07637	1	1	20	10	2.62692	0.931348	1	21.194	8.58594	16.806	0.997588	1	20.597	9.3213	13.1005	2.2402	0.171002
AT1G07640	0.995356	1	20	14	0.423381	1	1	20	12.7296	1.56019	0.999989	1	20	13.3648	1.13026	0.677295	0.599237
AT1G07647	0.0145769	0.0814541	24	4	5.27875	0.373029	1	23.3882	4.19648	36.192	0.0337916	0.166423	23.6941	4.10019	28.7835	6.51946	0.2265
AT1G07650	0.839459	1	20	14	0.927244	0.983195	1	23.1702	8.82721	3.98334	0.983774	1	21.5851	11.6664	2.26649	0.992492	0.437898
AT1G07653	1	1	20	6	1.82866	0.999994	1	20	7.68071	20.3939	1	1	20	6.84035	17.7961	1.2326	0.0692625
AT1G07663	1	1	20	8	4.23836	0.999102	1	20	4.57132	22.9933	1	1	20	6.28566	19.1624	4.53776	0.236806
AT1G07667	0.585635	1	20	4	5.47722	0.906614	1	20	4.16507	59.908	0.867085	1	20	4.08254	57.5387	15.8851	0.276077
AT1G07670	0.995356	1	20	6	1.00832	0.891609	1	20	5.25718	2.4723	0.993417	1	20	5.62859	1.51602	0.948717	0.625793
AT1G07693	0.167981	0.49366	20	6	26.9321	0.238334	1	20	6.53136	146.573	0.16887	0.583926	20	6.26568	113.78	24.6409	0.216566
AT1G07697	1	1	24	22	0.262413	0.999999	1	28	8.10884	1.53859	1	1	26	2.68149	1.65485	0.369793	0.22346
AT1G07702	0.397664	0.932088	20	8	1.55179	0.871677	1	20	6.67959	23.7873	0.713889	1	20	7.33979	19.3135	3.08267	0.159612
AT1G07703	0.839459	1	20	14	1.1546	0.967056	1	20	12.5766	16.8433	0.981062	1	20	13.2883	14.3183	2.45681	0.171585
AT1G07705	1	1	0	NaN	0	1	1	20	6.3993	15.9167	1	1	20	6.3993	9.54338	3.01782	0.316221
AT1G07710	0.0268891	0.12664	20	4	2.71485	0.435696	1	20	4.21114	18.9756	0.0638123	0.275363	20	4.10557	13.5393	6.23964	0.460854
AT1G07720	0.167981	0.49366	20	8	3.81671	0.274073	1	20	6.01322	18.4965	0.187759	0.635697	20	7.00661	11.482	5.58698	0.486584
AT1G07725	0.00255268	0.0229206	20	16	303.704	0.125284	0.803534	20	13.9018	805.967	0.00289357	0.0239547	20	14.9509	534.99	357.406	0.66806
AT1G07728	0.236595	0.646319	20	0	1.65766	0.991267	1	28	8.13986	4.28789	0.574636	1	24	3.48851	38.0206	92.8034	2.44087
AT1G07730	0.995356	1	24	4	0.938608	0.96623	1	21.8462	4.23106	4.27788	0.999259	1	22.9231	4.13007	2.62325	1.36814	0.521544
AT1G07733	0.0549382	0.221179	20	16	8.78534	0.36496	1	20	12.7464	27.2028	0.098437	0.38703	20	14.3732	9.85671	12.5232	1.27053
AT1G07737	0.0145769	0.0814541	24	2	205.748	0.242016	1	28	7.36803e-05	2175.28	0.0234498	0.12515	26	1.08337	1209.17	449.898	0.372073
AT1G07740	1	1	24	0	0.92546	1	1	20	8.40107	4.37093	1	1	22	4.62059	2.90986	0.996162	0.34234
AT1G07743	1	1	24	0	2.85277	0.782976	1	26.7925	8.12395	2.53398	0.974534	1	25.3962	3.85029	2.56443	0.742044	0.28936
AT1G07757	0.000307062	0.00509903	24	12	2.3859	0.0391444	0.54209	23.4988	12.2274	10.9865	0.000148191	0.00251579	23.7494	12.1163	7.99506	2.759	0.345088
AT1G07770	1.19439e-07	4.43652e-05	20	4	85.0534	0.0283299	0.515078	20	4.04975	321.245	6.93802e-08	1.9202e-05	20	4.02488	225.451	134.06	0.594633
AT1G07780	0.0199069	0.101991	20	6	24.043	0.0140962	0.512059	20	6.16053	54.2786	0.00257562	0.0219055	20	6.08026	26.6581	25.3274	0.950081
AT1G07790	0.0359403	0.156815	24	6	3.94396	0.279999	1	22.746	4.44224	15.2128	0.0563427	0.249616	23.373	5.20397	9.73598	4.20048	0.431439
AT1G07803	0.00533015	0.038741	20	4	31.9309	0.0638524	0.619334	20	4.05392	105.598	0.00305817	0.0250674	20	4.02696	75.3976	37.2902	0.49458
AT1G07807	0.000755029	0.00943953	20	8	54.0162	0.0253917	0.512059	20	7.22461	189.259	0.000227414	0.00345899	20	7.61231	128.796	49.8534	0.387071
AT1G07810	0.534948	1	20	14	3.18063	0.606927	1	20	12.7045	5.53509	0.689911	1	20	13.3522	2.1373	2.5449	1.19071
AT1G07813	0.0268891	0.12664	24	8	3.17645	0.0782861	0.660698	20	6.0512	11.3386	0.0150793	0.0875542	22	6.99483	6.30534	3.96957	0.629557
AT1G07820	0.585635	1	24	12	0.904863	0.996318	1	20	11.2727	3.62909	0.897826	1	22	11.7	2.37554	0.919921	0.387247
AT1G07823	1	1	0	NaN	0	1	1	20	12	1.00625	1	1	20	12	0.458559	0.0899376	0.0899376
AT1G07830	1	1	0	NaN	0	1	1	27.5346	12.5119	1.26909	1	1	27.5346	12.5119	0.496673	0.464206	0.464206
AT1G07847	0.703462	1	20	6	7.09086	0.970998	1	20	4.86595	41.5676	0.943424	1	20	5.43298	36.0316	5.85856	0.162595
AT1G07853	0.324227	0.803452	20	8	2.36274	0.496388	1	20	7.97972	28.7581	0.454937	1	20	7.98986	8.46977	10.2462	1.20974
AT1G07867	0.167981	0.49366	24	2	8.58999	0.50832	1	26.0892	11.8991	28.6137	0.29549	0.8985	25.0446	6.75485	28.2975	5.51917	0.195041
AT1G07877	0.00048612	0.006903	20	16	28.8978	0.0287254	0.515078	20	12.6021	127.341	0.000170068	0.00278158	20	14.3011	87.005	32.3849	0.372219
AT1G07883	1	1	20	0	0.202645	1	1	20	15.51	2.83667	1	1	20	17.755	2.75765	0.00686562	0.00248966
AT1G07887	0.000307062	0.00509903	24	18	255.256	0.00966479	0.512059	21.9426	16.8322	1171.1	4.07396e-05	0.000995594	22.9713	17.4249	950.084	271.216	0.285466
AT1G07890	0.023398	0.117867	24	6	3.13122	0.34126	1	23.2787	4.20336	15.704	0.0465531	0.213274	23.6393	5.08916	7.64546	6.94467	0.908339
AT1G07893	6.21274e-06	0.000398604	20	6	335.317	0.0203299	0.512059	20	4.55944	1194.68	2.1326e-06	0.00013031	20	5.27972	748.728	441.029	0.589038
AT1G07901	0.00048612	0.006903	20	16	10.56	0.0840692	0.67346	20	14.9962	40.4689	0.000453843	0.00575561	20	15.4981	31.2622	12.4196	0.397273
AT1G07902	1	1	20	6	7.60094	1	1	20	7.10434	15.1639	1	1	20	6.55217	10.3712	3.97777	0.383539
AT1G07913	1	1	24	0	0.551377	0.999995	1	27.3829	11.9631	2.54848	1	1	25.6915	5.61207	2.30058	0.267251	0.116167
AT1G07920	1	1	20	2	4.0162	0.998975	1	28	12.3525	27.667	0.999999	1	24	6.49394	26.7392	1.76548	0.0660261
AT1G07930	1	1	20	2	2.03191	0.999397	1	28	11.7425	17.1325	1	1	24	6.23249	17.3769	0.217466	0.0125147
AT1G07933	0.703462	1	20	4	2.33297	0.97397	1	20	4.6672	9.97144	0.944218	1	20	4.3336	7.98929	4.87109	0.609702
AT1G07940	0.167981	0.49366	24	6	1.71193	0.852754	1	26.0892	11.8995	16.3101	0.421601	1	25.0446	8.84212	12.3789	2.151	0.173763
AT1G07943	1	1	20	0	3.36721	0.995055	1	20	3.3867	6.66803	0.999988	1	20	1.69335	3.61626	2.22873	0.616307
AT1G07950	1	1	20	18	0.781944	1	1	28	8.00001	2.20244	1	1	24	2.22857	0.838398	0.203304	0.203304
AT1G07963	0.0809096	0.287233	24	22	4.14685	0.528912	1	20	19.9999	24.3141	0.177653	0.608635	22	21.0833	20.8946	4.36473	0.208893
AT1G07967	1	1	20	12	0.953124	0.996935	1	20	10.9511	8.45397	0.999995	1	20	11.4756	7.55539	0.682504	0.0903334
AT1G07970	0.360946	0.875989	20	6	1.73457	0.850522	1	20	5.46279	3.46093	0.66953	1	20	5.73139	2.02776	1.69147	0.834158
AT1G07980	1	1	20	18	0.748347	1	1	28	7.85421	2.14329	1	1	24	2.16609	1.64619	0.959792	0.58304
AT1G07983	0.00255268	0.0229206	20	8	65.4316	0.0361977	0.529647	20	6.28231	275.702	0.00095075	0.0101358	20	7.14115	195.738	78.8925	0.403051
AT1G07987	0.0199069	0.101991	20	4	11.4025	0.129497	0.813102	20	1.43349	59.3798	0.0179442	0.100708	20	2.71675	51.8981	14.6507	0.282298
AT1G07990	1	1	24	6	0.782563	0.999986	1	28	8.38852	4.51644	1	1	26	7.14467	3.99456	1.1531	0.288669
AT1G07993	2.18921e-05	0.00089051	20	6	247.057	0.00902464	0.512059	20	6.1135	632.406	3.24746e-06	0.000174954	20	6.05675	364.21	241.562	0.66325
AT1G08000	0.324227	0.803452	20	12	2.18644	0.786787	1	23.1702	8.10864	7.93367	0.603589	1	21.5851	10.2525	3.20096	2.74158	0.856487
AT1G08003	0.000755029	0.00943953	20	6	14.1551	0.0330284	0.526011	20	5.18998	96.2432	0.000289253	0.00411158	20	5.59499	80.1667	17.689	0.220653
AT1G08010	1	1	0	NaN	0	0.979363	1	20	15.8133	0.391364	0.999786	1	20	15.8133	0.326151	0.763285	0.763285
AT1G08033	0.0199069	0.101991	24	18	1.37369	0.386967	1	25.0378	19.9999	3.51076	0.0451886	0.209101	24.5189	18.9873	2.25764	0.898879	0.398149
AT1G08037	0.210777	0.583699	24	20	12.0789	0.722403	1	26.366	12.5043	275.14	0.438849	1	25.183	16.4646	261.553	15.2018	0.0581214
AT1G08043	6.21274e-06	0.000398604	20	6	89.1061	0.0375396	0.535764	20	4.45152	281.28	3.79484e-06	0.000197654	20	5.22576	167.917	113.634	0.676726
AT1G08047	0.585635	1	20	6	1.70484	0.998129	1	20	5.7323	6.77646	0.898397	1	20	5.86615	5.16011	3.22029	0.624074
AT1G08060	1	1	0	NaN	0	0.994386	1	20	12	0.966053	0.999984	1	20	12	0.210906	0.37006	0.37006
AT1G08073	0.324227	0.803452	20	10	25.2585	0.385718	1	27.688	8.09376	249.312	0.385055	1	23.844	9.44604	214.156	28.2503	0.131915
AT1G08087	1	1	24	0	2.11187	0.999957	1	20	12.2113	8.28012	1	1	22	17.7162	7.95151	0.698522	0.0878477
AT1G08110	1	1	20	6	2.77013	0.994499	1	20	7.96408	4.65912	0.999985	1	20	6.98204	2.01513	1.22421	0.607509
AT1G08160	1	1	20	4	0.348613	0.999476	1	20	1.79197	1.06888	1	1	20	2.89598	0.857066	0.538016	0.538016
AT1G08190	0.0549382	0.221179	24	6	3.78565	0.359505	1	22.2371	5.14304	9.84596	0.0972632	0.383912	23.1186	5.56327	5.25995	3.78327	0.719259
AT1G08200	0.534948	1	24	6	1.38091	0.578405	1	25.8182	11.8899	6.5605	0.672383	1	24.9091	8.84925	5.66786	2.00719	0.354135
AT1G08213	0.132795	0.415427	20	18	3.65855	0.722769	1	20	15.6446	22.241	0.320921	0.955654	20	16.8223	19.5829	4.37208	0.22326
AT1G08217	0.397664	0.932088	24	20	1.60687	0.85065	1	20	14.458	12.2131	0.704928	1	22	17.1185	8.9963	3.52149	0.391437
AT1G08230	0.484262	1	20	4	2.48317	0.962187	1	20	5.82312	10.5077	0.821786	1	20	4.91156	7.29767	3.63756	0.498455
AT1G08250	0.0809096	0.287233	24	18	2.31013	0.292576	1	21.9426	14.857	6.71358	0.112288	0.426979	22.9713	16.391	4.43595	2.67557	0.603157
AT1G08260	0.000190019	0.00373034	20	6	116.507	0.0313685	0.526011	20	4.87519	451.366	7.76686e-05	0.00157514	20	5.4376	321.274	130.586	0.406464
AT1G08267	0.000190019	0.00373034	20	12	6.94529	0.0200422	0.512059	21.4687	11.911	21.7805	5.13307e-05	0.0011686	20.7343	11.9721	14.2749	7.88012	0.552028
AT1G08270	1	1	24	14	1.92848	1	1	20	8.00448	22.8797	1	1	22	10.8191	14.2573	0.783704	0.0549686
AT1G08273	0.00172835	0.0171559	20	4	2.03765	0.0434411	0.552252	20	2.39073	6.47318	0.000788125	0.00874921	20	3.19536	4.50014	2.73676	0.60815
AT1G08310	0.167981	0.49366	20	18	1.11713	0.804576	1	20	15.3165	2.5978	0.405642	1	20	16.6582	1.85128	1.418	0.765955
AT1G08315	0.0268891	0.12664	20	12	11.9962	0.279738	1	20	14.0103	42.109	0.0443035	0.205705	20	13.0051	31.513	14.358	0.455621
AT1G08317	0.00048612	0.006903	20	18	25.6345	0.0327436	0.526011	20	16.6068	257.184	0.000191773	0.00302783	20	17.3034	233.091	27.5195	0.118063
AT1G08323	0.104105	0.348292	24	10	1.75442	0.503567	1	26.2269	4.93258	5.88567	0.20699	0.685998	25.1135	7.59356	3.9789	1.96038	0.492694
AT1G08333	1	1	24	18	0.440996	0.999957	1	28	6.86726	3.27108	1	1	26	25.9384	3.23462	0.652799	0.201816
AT1G08340	1	1	24	6	0.3546	0.999958	1	28	11.9376	1.66828	1	1	26	8.79248	1.16807	0.00669676	0.00573316
AT1G08360	1	1	20	0	2.19926	0.999993	1	20	4.06305	6.41717	1	1	20	2.03152	6.15754	0.849817	0.138012
AT1G08380	0.000190019	0.00373034	24	4	28.5763	0.0136909	0.512059	22.2371	4.72541	58.917	3.60555e-05	0.000931172	23.1186	4.3829	33.555	28.3862	0.845958
AT1G08387	0.00048612	0.006903	24	16	16.2546	0.0436182	0.552877	25.1646	15.9377	71.2172	0.000249383	0.00369753	24.5823	15.9785	56.1338	17.7211	0.315694
AT1G08390	1	1	20	16	6.16228	0.999267	1	28	12.3952	8.81976	1	1	24	14.9122	6.09231	2.90718	0.477188
AT1G08393	0.150388	0.462065	20	0	0.605469	0.564165	1	25.5527	7.36803e-05	3.47981	0.294149	0.895633	22.7763	3.28374e-05	1.88401	1.40801	0.747348
AT1G08400	0.00371463	0.029774	20	6	8.56079	0.0568331	0.595103	20	4.26828	33.3859	0.0019978	0.0180878	20	5.13414	23.4604	10.3846	0.442642
AT1G08410	1	1	20	14	0.376466	0.999964	1	24.665	8.45297	1.7224	1	1	22.3325	11.6432	1.11356	0.633911	0.569267
AT1G08420	0.995356	1	20	16	1.89074	0.96576	1	20	13.4863	2.86025	0.99924	1	20	14.7431	1.5069	1.75898	1.16728
AT1G08427	0.0359403	0.156815	20	8	5.1203	0.115646	0.768721	20	6.18585	25.9282	0.0269461	0.139269	20	7.09293	19.4996	5.876	0.30134
AT1G08450	1	1	20	10	2.86712	0.999791	1	20	9.20153	5.78062	1	1	20	9.60077	3.81446	1.52444	0.399648
AT1G08460	0.167981	0.49366	20	8	5.89963	0.423327	1	20	7.7069	41.0369	0.259094	0.815227	20	7.85345	23.6363	9.83629	0.416152
AT1G08477	9.61923e-10	4.52585e-06	20	4	927.012	0.0214703	0.512059	20	4.12636	3267.17	5.28776e-10	1.7159e-06	20	4.06318	1767.66	2018.46	1.14188
AT1G08480	1	1	24	12	1.67671	0.983027	1	25.953	7.66067	4.869	0.999855	1	24.9765	9.93034	2.01105	1.06884	0.531486
AT1G08490	0.00024854	0.0048522	24	4	2.48993	0.0337942	0.529647	22.0399	2.78853	6.06346	0.000106564	0.00195853	23.02	3.37459	3.05191	4.00567	1.31251
AT1G08500	0.484262	1	24	20	2.47397	0.591922	1	23.3882	19.9999	10.1873	0.644811	1	23.6941	20.0033	7.76146	2.14066	0.275806
AT1G08507	0.0314147	0.14505	24	0	1.38199	0.084128	0.673549	26.0892	7.36803e-05	3.72066	0.0183306	0.102635	25.0446	3.53651e-05	1.23611	1.82794	1.47878
AT1G08510	0.917407	1	20	0	0.443714	0.979385	1	26.6488	12.0435	5.34334	0.994665	1	23.3244	5.27056	4.75297	1.94739	0.409721
AT1G08513	6.79668e-05	0.00186282	24	16	28.3236	0.0208479	0.512059	22.6424	14.7717	110.127	2.04992e-05	0.000631238	23.3212	15.381	83.7714	34.1303	0.407422
AT1G08520	1	1	20	0	3.22564	0.975282	1	20	7.36803e-05	11.5133	0.999692	1	20	3.68401e-05	8.73745	2.76657	0.316634
AT1G08530	1	1	20	6	2.02071	0.998881	1	20	6.98724	5.77027	0.999999	1	20	6.49362	3.61251	1.64927	0.456545
AT1G08533	1	1	24	22	0.087473	0.999823	1	26.2269	19.9999	1.13076	1	1	25.1135	21.0858	0.938165	0.391664	0.391664
AT1G08537	0.0475564	0.194455	20	6	9.33654	0.435863	1	20	5.65378	28.4805	0.101076	0.395093	20	5.82689	20.375	10.4227	0.511546
AT1G08540	0.534948	1	24	10	2.28079	0.965995	1	20	9.80194	9.42544	0.857911	1	22	9.9744	6.17997	2.38123	0.385313
AT1G08543	0.484262	1	24	22	20.1033	0.963715	1	23.7232	12.526	245.865	0.82235	1	23.8616	17.2361	227.805	28.987	0.127245
AT1G08547	1	1	0	NaN	0	0.999992	1	25.422	8	13.658	1	1	25.422	8	3.41098	2.15535	0.631884
AT1G08550	0.132795	0.415427	20	12	14.6338	0.353876	1	21.3763	9.57195	52.9145	0.190686	0.643734	20.6882	10.8384	36.9966	16.9593	0.4584
AT1G08557	0.0268891	0.12664	20	4	2.07714	0.261582	1	20	4.3949	7.36564	0.0419001	0.197337	20	4.19745	4.22131	3.83322	0.908065
AT1G08560	0.0623201	0.237422	20	10	10.9374	0.638811	1	20	8.03312	61.7918	0.168145	0.582137	20	9.01656	33.4652	19.8547	0.593293
AT1G08563	1	1	20	2	0.857407	0.901342	1	28	6.37125e-05	3.37453	0.994965	1	24	1.20003	2.15032	0.440438	0.204824
AT1G08567	0.262412	0.686552	20	4	1.46496	0.725292	1	20	3.61934	7.15754	0.506079	1	20	3.80967	5.49339	2.62529	0.477899
AT1G08570	0.839459	1	20	18	2.51464	0.925028	1	20	15.8133	2.14074	0.972928	1	20	16.9067	1.08628	1.68345	1.54974
AT1G08580	1	1	0	NaN	0	0.975977	1	27.2329	8.00001	0.708193	0.999709	1	27.2329	8.00001	0.834247	0.924568	0.924568
AT1G08590	0.000190019	0.00373034	20	16	115.254	0.00692731	0.512059	20.1623	13.6376	363.883	1.91402e-05	0.000597707	20.0811	14.8238	253.051	111.039	0.438802
AT1G08592	0.0809096	0.287233	24	20	60.548	0.685007	1	26.0892	8.58882	211.146	0.21575	0.708378	25.0446	2.03541	236.621	39.5792	0.167268
AT1G08597	0.00255268	0.0229206	20	8	11.4312	0.0814275	0.667424	20	9.19506	63.9279	0.00197022	0.0178725	20	8.59753	55.8087	11.4716	0.205552
AT1G08600	1	1	20	10	0.874214	1	1	20	9.2145	2.11165	1	1	20	9.60725	1.32437	0.44938	0.339315
AT1G08607	1	1	20	16	0.440845	0.999868	1	20	12.5746	1.65088	1	1	20	14.2873	1.27276	0.366501	0.287958
AT1G08610	0.534948	1	20	2	0.29533	0.980853	1	20	3.43051	1.65806	0.863098	1	20	2.71526	1.32686	1.31227	0.989004
AT1G08620	1	1	24	18	3.59673	0.999963	1	23.3882	12.9053	28.8954	1	1	23.6941	15.4223	19.9599	3.85534	0.193154
AT1G08630	0.00904963	0.0590275	20	16	89.4793	0.194993	0.99833	20	12.1719	289.678	0.012952	0.0777613	20	14.0859	88.7787	135.093	1.52168
AT1G08633	0.00533015	0.038741	20	6	61.0682	0.0330093	0.526011	20.4107	4.63453	255.468	0.00169704	0.0159267	20.2053	5.32475	181.202	71.4406	0.39426
AT1G08640	1	1	0	NaN	0	1	1	NA	NA	0	1	1	NA	NA	0	NA	NA
AT1G08645	0.00533015	0.038741	20	6	136.561	0.0169697	0.512059	20	6.80196	340.92	0.000932613	0.00999531	20	6.40098	177.476	125.944	0.709637
AT1G08647	2.97234e-07	7.4919e-05	24	20	22.788	0.00609232	0.512059	25.2926	19.9999	91.4332	3.82622e-08	1.28588e-05	24.6463	20.0137	61.2519	24.9667	0.407607
AT1G08650	1	1	20	6	28.5331	0.996548	1	20	7.64151	76.9512	0.999994	1	20	6.82075	33.3459	25.5854	0.76727
AT1G08657	0.00371463	0.029774	24	14	75.4677	0.040664	0.544309	26.5067	14.5183	776.254	0.00147999	0.0142985	25.2533	14.2815	653.444	102.456	0.156794
AT1G08660	1	1	0	NaN	0	0.99962	1	24.9123	12.3061	1.94553	1	1	24.9123	12.3061	0.605275	0.697442	0.697442
AT1G08663	1	1	20	6	0.68342	0.999941	1	26.7925	7.67157	4.22636	1	1	23.3962	6.85899	3.02961	0.865108	0.28555
AT1G08667	0.00048612	0.006903	20	10	15.2603	0.0425141	0.549849	23.1702	10.8346	75.9003	0.000243601	0.00363854	21.5851	10.443	58.7711	17.5332	0.29833
AT1G08700	1	1	20	8	1.19887	0.999998	1	22.6424	11.9623	2.86492	1	1	21.3212	9.89637	1.50719	0.445207	0.295389
AT1G08707	0.0809096	0.287233	20	2	3.85541	0.504272	1	23.0626	7.36803e-05	23.2875	0.171324	0.590966	21.5313	1.0766	19.9733	4.55909	0.228259
AT1G08713	1	1	24	0	2.56126	0.991874	1	21.104	12.0555	6.1215	0.999967	1	22.552	17.7173	6.5047	0.403099	0.0619704
AT1G08723	1	1	20	12	7.52281	0.999948	1	28	8.05377	99.9826	1	1	24	10.6516	93.1772	0.722915	0.00775849
AT1G08727	0.00371463	0.029774	20	0	62.7249	0.218969	1	20	19.9999	377.613	0.00660009	0.0453997	20	20	337.895	68.7268	0.203397
AT1G08733	6.79668e-05	0.00186282	20	6	4.72098	0.0949624	0.707116	20.5797	4.266	25.3564	8.3588e-05	0.00165244	20.2899	5.14643	9.89414	13.2829	1.34251
AT1G08747	0.0268891	0.12664	24	10	90.8624	0.0583833	0.603279	21.194	6.77435	692.122	0.0117062	0.071809	22.597	8.31911	527.631	93.9911	0.178138
AT1G08753	0.324227	0.803452	24	8	6.43594	0.307755	1	20	7.85051	94.1239	0.329758	0.976406	22	7.98445	59.5841	14.6781	0.246342
AT1G08760	1	1	20	4	0.682417	1	1	28	8.81728	5.34914	1	1	24	6.17884	4.27678	0.27022	0.0631831
AT1G08770	0.0359403	0.156815	20	18	7.87285	0.0768837	0.656511	20	13.5896	25.7928	0.0190424	0.10582	20	15.7948	15.3888	12.3761	0.804224
AT1G08780	1	1	0	NaN	0	0.893392	1	20.7516	4.18668	1.14737	0.994104	1	20.7516	4.18668	0.293539	0.703504	0.703504
AT1G08797	0.104105	0.348292	24	8	133.237	0.218261	1	26.2269	4.73051	632.354	0.108712	0.416636	25.1135	6.45041	464.998	161.973	0.348331
AT1G08800	1	1	0	NaN	0	1	1	20	7.99999	0.630734	1	1	20	7.99999	0.31872	0.106119	0.106119
AT1G08803	0.00115194	0.0128029	20	0	224.054	0.022654	0.512059	21.9426	20	1065.56	0.000301507	0.00425054	20.9713	20.043	629.485	396.645	0.63011
AT1G08810	0.210777	0.583699	24	2	3.43589	0.573439	1	23.4988	3.54746	21.1771	0.376268	1	23.7494	2.7822	14.3831	5.80884	0.403866
AT1G08820	1	1	0	NaN	0	0.950034	1	20	12.5032	1.06893	0.99873	1	20	12.5032	0.316045	0.49331	0.49331
AT1G08830	0.917407	1	20	6	221.975	0.990239	1	20	4.61361	575.277	0.995676	1	20	5.30681	383.72	230.575	0.600894
AT1G08840	0.104105	0.348292	20	12	48.4467	0.546848	1	22.6424	8.51833	173.179	0.220087	0.718265	21.3212	10.407	136.74	38.0603	0.27834
AT1G08847	0.0105521	0.0643104	20	6	53.1835	0.0195344	0.512059	20	5.40668	138.899	0.00195554	0.0177508	20	5.70334	80.4326	55.9424	0.69552
AT1G08853	0.585635	1	20	14	0.19481	0.989209	1	20	9.20353	2.4569	0.895568	1	20	11.6018	1.23925	1.07178	0.864866
AT1G08857	1.50573e-06	0.000172792	20	4	18.235	0.0525471	0.578237	20	4.2519	75.8075	1.37294e-06	0.000105897	20	4.12595	47.1658	30.7105	0.651118
AT1G08880	0.397664	0.932088	20	10	1.1178	0.911362	1	20	7.00479	5.64564	0.730255	1	20	8.50239	3.4249	1.99338	0.582026
AT1G08903	0.00754717	0.0497796	24	20	7.18643	0.0998574	0.719861	20.2444	19.9999	23.9362	0.00617277	0.0430477	22.1222	20.1451	19.0066	6.42133	0.337848
AT1G08930	0.000152517	0.00347783	20	14	13.1132	0.0262424	0.513177	20	12.96	34.7413	5.37468e-05	0.00120414	20	13.48	17.9635	17.7868	0.990161
AT1G08940	1	1	24	0	3.5013	0.998251	1	20	12.5192	17.743	0.999998	1	22	17.8856	17.0468	0.0889588	0.0052185
AT1G08960	1	1	0	NaN	0	0.979186	1	20	7.99999	1.91648	0.999782	1	20	7.99999	0.51001	0.619742	0.619742
AT1G08963	0.0268891	0.12664	20	8	3.3445	0.482759	1	20	6.62645	9.93726	0.0693738	0.293969	20	7.31323	6.89347	3.01592	0.437504
AT1G08970	0.917407	1	20	2	0.334179	0.991006	1	26.2269	7.56742	1.67603	0.995743	1	23.1135	4.49021	1.53362	0.948665	0.618578
AT1G08973	1	1	0	NaN	0	0.956821	1	20	8.09121	11.3319	0.999054	1	20	8.09121	3.55598	4.15832	1.16939
AT1G08980	0.167981	0.49366	20	16	5.12414	0.654576	1	20	12.4397	11.4512	0.352703	1	20	14.2198	5.07421	6.21414	1.22465
AT1G08990	0.397664	0.932088	24	20	2.25562	0.545524	1	25.1646	19.9999	8.33057	0.548446	1	24.5823	20.0112	5.6686	2.12274	0.374473
AT1G09003	1	1	20	6	1.9012	0.994523	1	20	5.42678	5.45969	0.999985	1	20	5.71339	3.68954	2.06949	0.560909
AT1G09010	0.440963	1	20	16	2.93394	0.558642	1	20	15.3472	4.41967	0.591474	1	20	15.6736	2.55634	2.54985	0.997463
AT1G09023	1	1	20	6	20.9969	0.999994	1	28	4.5129	186.64	1	1	24	5.5341	179.039	18.3212	0.102331
AT1G09053	0.00754717	0.0497796	20	0	22.5622	0.0389382	0.54149	20.1623	17.9743	464.701	0.00268376	0.0226427	20.0811	18.9916	397.164	65.7611	0.165577
AT1G09060	1	1	24	22	0.462101	1	1	26.7925	7.92879	4.18242	1	1	25.3962	2.69962	3.80342	0.965627	0.253884
AT1G09067	0.0475564	0.194455	24	18	2.21184	0.702221	1	24.3032	8.61638	13.4858	0.146917	0.523404	24.1516	13.3382	13.1055	0.553058	0.0422003
AT1G09070	1	1	20	16	1.20685	1	1	20	12.0997	8.7647	1	1	20	14.0498	6.59419	0.851573	0.12914
AT1G09090	1	1	20	18	2.91925	0.987556	1	23.9518	7.99999	1.92224	0.999922	1	21.9759	2.57122	1.77849	0.534014	0.300263
AT1G09100	1	1	20	4	0.353149	1	1	20	8.00792	7.94155	1	1	20	6.00396	7.21893	0.400368	0.0554609
AT1G09127	1	1	20	4	0.163262	1	1	20	7.9515	1.79711	1	1	20	5.97575	1.20623	0.196497	0.162902
AT1G09130	1	1	20	16	0.565784	0.999995	1	20	11.9888	4.50504	1	1	20	13.9944	2.11792	1.46669	0.692512
AT1G09140	1	1	24	6	1.04803	0.999858	1	28	10.8954	1.57731	1	1	26	8.3086	1.15582	0.267979	0.231852
AT1G09143	0.00255268	0.0229206	20	10	14.9306	0.137844	0.841914	24.788	8.04898	90.3079	0.00315004	0.0256565	22.394	9.23431	66.1118	17.4152	0.263421
AT1G09155	1	1	0	NaN	0	0.999999	1	25.1646	12.3724	1.47204	1	1	25.1646	12.3724	0.521555	0.431788	0.431788
AT1G09160	0.000152517	0.00347783	24	2	6.85153	0.0140369	0.512059	22.3371	4.26901e-05	12.3873	3.00884e-05	0.000824655	23.1685	0.965378	6.2121	7.47091	1.20264
AT1G09170	0.644548	1	24	20	1.66935	0.864676	1	25.5527	19.9999	4.39974	0.883141	1	24.7763	20.0196	2.33993	1.56959	0.670785
AT1G09193	0.324227	0.803452	20	16	17.1796	0.919229	1	20.1623	14.2015	1232.55	0.658824	1	20.0811	15.1046	408.188	656.842	1.60917
AT1G09200	0.440963	1	20	10	1.04033	0.767214	1	20	7.8649	6.04501	0.704971	1	20	8.93245	2.87783	1.8423	0.640168
AT1G09210	0.000953487	0.0117439	20	6	6.60753	0.0655718	0.619923	20.6653	4.33497	18.1337	0.000667733	0.00769392	20.3326	5.18249	8.63877	8.7494	1.01281
AT1G09223	0.0199069	0.101991	24	12	2.66825	0.316234	1	28	8.55871	21.0915	0.0381994	0.183334	26	10.4737	17.6612	3.37397	0.191039
AT1G09233	0.585635	1	20	8	2.55794	0.898388	1	20	8.06582	13.5482	0.864012	1	20	8.03291	7.38424	2.89012	0.39139
AT1G09247	0.00115194	0.0128029	20	8	15.6966	0.0444793	0.555303	20	5.58909	77.1817	0.000557417	0.00667906	20	6.79454	60.5141	17.753	0.29337
AT1G09250	1	1	20	0	0.744823	0.999985	1	20	19.9999	5.77137	1	1	20	20	4.9226	0.561635	0.114093
AT1G09253	6.79668e-05	0.00186282	24	2	175.169	0.00824783	0.512059	21.104	0.910351	568.146	8.62971e-06	0.000342158	22.552	1.42607	411.463	213.876	0.519794
AT1G09257	0.104105	0.348292	20	12	0.657744	0.539488	1	20	8.39816	2.97972	0.217886	0.713278	20	10.1991	1.61195	0.937428	0.58155
AT1G09267	0.324227	0.803452	24	18	0.884398	0.857328	1	20.3272	16.0297	4.09616	0.633837	1	22.1636	17.0503	2.91045	1.6025	0.550603
AT1G09270	0.262412	0.686552	20	2	3.25891	0.645998	1	25.5527	7.36803e-05	18.4685	0.470377	1	22.7763	1.13885	14.5864	5.62184	0.385415
AT1G09280	1	1	20	14	12.0689	0.967392	1	20	15.6817	31.4643	0.999462	1	20	14.8409	18.6471	13.1318	0.704227
AT1G09287	0.00371463	0.029774	20	14	9.68325	0.0784478	0.660698	22.1381	12.4425	68.6635	0.00266367	0.0224867	21.069	13.295	58.4036	9.77624	0.167391
AT1G09290	1	1	24	18	2.14607	0.996202	1	26.0892	4.04858	22.8026	0.999993	1	25.0446	23.8573	23.2877	3.65876	0.157112
AT1G09297	0.995356	1	24	8	1.75222	0.925734	1	28	7.38574	20.7923	0.99683	1	26	7.76243	15.8708	1.63755	0.10318
AT1G09300	0.210777	0.583699	20	16	15.1945	0.354121	1	20	12.8208	84.3486	0.268338	0.835713	20	14.4104	71.8286	10.7664	0.149889
AT1G09310	6.79668e-05	0.00186282	24	4	44.7369	0.02192	0.512059	21.5618	4.37057	134.699	2.14786e-05	0.000650581	22.7809	4.20725	54.5527	81.1608	1.48775
AT1G09317	1	1	20	16	1.15509	0.995532	1	26.6488	12.101	5.40331	0.99999	1	23.3244	14.6255	4.97684	0.178028	0.0357712
AT1G09323	0.00371463	0.029774	20	6	9.04436	0.278584	1	20	5.42522	41.421	0.00814781	0.0539683	20	5.71261	31.8698	9.06564	0.284459
AT1G09340	0.262412	0.686552	24	6	3.1614	0.760881	1	21.6558	4.41376	18.6832	0.521347	1	22.8279	5.17981	14.6254	3.73712	0.255522
AT1G09363	6.89058e-07	0.00011861	20	12	152.178	0.0270922	0.513334	21.9426	11.7312	985.354	3.50894e-07	4.67251e-05	20.9713	11.8973	708.668	234.374	0.330724
AT1G09367	0.0716149	0.267915	20	6	1.29401	0.480643	1	20	4.38796	4.40608	0.150389	0.531749	20	5.19398	2.80832	1.84914	0.65845
AT1G09383	1	1	24	10	3.10422	1	1	20	12.1075	77.0951	1	1	22	11.2424	67.9376	0.396208	0.00583194
AT1G09390	0.262412	0.686552	24	4	30.7103	0.425081	1	27.0845	8.12564e-05	60.9852	0.356203	1	25.5422	2.12856	29.7581	24.6493	0.828322
AT1G09400	0.0475564	0.194455	20	2	2.40783	0.528925	1	20	3.61163	8.45296	0.117789	0.442884	20	2.80581	7.10831	5.03721	0.708637
AT1G09415	1	1	24	22	1.02298	0.996357	1	25.5527	7.91879	2.86381	0.999993	1	24.7763	2.80675	2.62708	0.485765	0.184907
AT1G09420	0.000307062	0.00509903	20	14	84.5655	0.0264452	0.513177	20	12.5558	259.903	0.0001033	0.00191852	20	13.2779	130.078	96.8311	0.74441
AT1G09421	6.79668e-05	0.00186282	20	14	143.131	0.0238213	0.512059	20	12.6974	416.511	2.3207e-05	0.000686133	20	13.3487	198.719	176.393	0.887648
AT1G09423	0.0809096	0.287233	24	20	1.89523	0.302371	1	28	19.9999	9.21392	0.115242	0.435512	26	20.119	5.71842	1.81793	0.317908
AT1G09427	1	1	20	6	1.78679	0.99924	1	28	7.80332	7.7625	1	1	24	6.94428	5.06457	1.75224	0.34598
AT1G09430	0.00172835	0.0171559	20	6	5.38716	0.101253	0.723272	20	4.47918	32.7483	0.00168888	0.0158607	20	5.23959	26.9217	6.49479	0.241248
AT1G09433	0.0268891	0.12664	24	2	4.66562	0.141167	0.85189	20.7516	2.87705	20.102	0.0249533	0.130741	22.3758	2.48344	14.9384	7.2671	0.486471
AT1G09440	0.023398	0.117867	24	8	6.35763	0.543538	1	21.7505	7.82018	21.4543	0.0682275	0.290332	22.8753	7.92483	10.9161	6.53772	0.598909
AT1G09443	1	1	24	10	15.6382	0.983859	1	25.953	11.9106	186.084	0.999869	1	24.9765	10.9347	165.321	9.85268	0.0595974
AT1G09447	0.703462	1	24	16	0.952815	0.951692	1	23.2787	8.2843	23.9722	0.938111	1	23.6393	12.0861	19.1437	2.32968	0.121694
AT1G09453	0.150388	0.462065	20	0	1.62707	0.620002	1	26.5067	13.1483	3.26181	0.314461	0.942549	23.2533	5.76724	3.55119	2.91647	0.821265
AT1G09457	0.00371463	0.029774	20	6	2.81411	0.022802	0.512059	20	6.06537	6.09992	0.000878889	0.00956478	20	6.03268	2.90053	3.01092	1.03806
AT1G09460	0.132795	0.415427	24	10	3.30091	0.504001	1	25.422	11.7473	16.9691	0.247913	0.787589	24.711	10.8575	12.4329	3.44203	0.276849
AT1G09470	0.00048612	0.006903	20	8	2.51388	0.199939	1	20.9263	5.15625	6.35987	0.000995155	0.0105356	20.4632	6.6137	3.69132	3.19581	0.865764
AT1G09487	1	1	0	NaN	0	0.924184	1	28	7.47458	0.204273	0.99705	1	28	7.47458	0.110052	0.0434511	0.0434511
AT1G09493	0.00904963	0.0590275	20	4	0.83151	0.154287	0.894727	20	3.67099	2.2254	0.0105751	0.0663412	20	3.83549	1.55011	1.31324	0.847188
AT1G09513	2.18921e-05	0.00089051	20	6	190.346	0.0120617	0.512059	20	5.30506	510.955	4.26375e-06	0.000209696	20	5.65253	305.758	188.872	0.617716
AT1G09517	0.00371463	0.029774	20	8	2.7929	0.208404	1	20	7.50669	11.5779	0.00631991	0.0437711	20	7.75335	7.78405	2.80839	0.360787
AT1G09523	0.00048612	0.006903	20	16	72.2917	0.00811313	0.512059	20	15.3817	200.729	5.30198e-05	0.00119373	20	15.6909	144.611	71.4408	0.494021
AT1G09527	1	1	20	6	0.245098	0.999213	1	20	8.07614	1.58998	1	1	20	7.03807	0.968275	0.469623	0.469623
AT1G09537	1	1	20	2	3.96916	0.999928	1	28	12.0712	15.8488	1	1	24	6.37338	11.5808	3.03379	0.261967
AT1G09543	6.79668e-05	0.00186282	20	0	31.2145	0.0165531	0.512059	24.1849	19.9999	142.252	1.65357e-05	0.000532881	22.0925	20.181	119.093	35.6494	0.29934
AT1G09553	0.00371463	0.029774	20	8	5.06666	0.112032	0.757345	20	7.87176	38.7545	0.00365573	0.0288093	20	7.93588	26.693	8.22115	0.307989
AT1G09560	0.585635	1	20	16	2.54592	0.98122	1	20	12.223	9.52683	0.892995	1	20	14.1115	5.67604	2.23439	0.393653
AT1G09570	0.585635	1	20	0	0.995079	0.913221	1	28	12.0009	6.75034	0.86952	1	24	5.14325	6.2671	3.65941	0.583909
AT1G09575	0.644548	1	20	0	0.751884	0.991571	1	20	12.2313	9.25449	0.925228	1	20	16.1157	6.12173	4.26255	0.696299
AT1G09590	0.11845	0.389454	20	6	3.64656	0.51178	1	20	4.66269	9.7239	0.230547	0.744552	20	5.33134	5.64805	4.04952	0.716977
AT1G09610	1	1	24	12	0.463997	1	1	20	11.1643	3.6495	1	1	22	11.6403	3.20315	0.495909	0.154819
AT1G09617	0.000755029	0.00943953	20	8	12.5647	0.149712	0.880861	20	6.11919	67.642	0.00114029	0.0116717	20	7.05959	55.4961	13.1205	0.236423
AT1G09620	0.440963	1	24	20	2.24919	0.998709	1	22.746	12.8431	13.4041	0.801554	1	23.373	16.3373	12.301	2.88342	0.234405
AT1G09623	0.00255268	0.0229206	20	6	95.4983	0.0291676	0.515078	20.5797	4.64966	282.256	0.000782181	0.00872765	20.2899	5.33556	162.343	104.228	0.642022
AT1G09627	1	1	20	8	33.3722	0.998798	1	28	11.354	384.048	0.999999	1	24	9.66598	368.774	15.7826	0.0427974
AT1G09637	0.0105521	0.0643104	20	16	8.79027	0.0145251	0.512059	20.9263	14.0123	29.3192	0.00149949	0.0144086	20.4632	15.0364	21.1257	7.86648	0.372365
AT1G09640	1	1	20	0	2.13182	1	1	20	15.1071	10.5563	1	1	20	17.5536	9.50772	1.94158	0.204211
AT1G09647	0.000755029	0.00943953	24	16	5.12658	0.0367928	0.532635	21.194	12.8905	17.6983	0.000319222	0.0044218	22.597	14.4042	10.8362	6.15211	0.567736
AT1G09663	0.397664	0.932088	24	20	1.35144	0.614858	1	28	19.9999	16.9829	0.588898	1	26	20.119	14.0903	1.05302	0.0747336
AT1G09673	1	1	20	6	2.91276	0.999999	1	20	4.94778	13.3671	1	1	20	5.47389	12.4813	3.05544	0.244801
AT1G09677	0.132795	0.415427	20	10	4.94493	0.613998	1	20	4.95899	111.426	0.285924	0.877541	20	7.47949	99.1799	15.6174	0.157466
AT1G09690	0.0623201	0.237422	24	8	3.00038	0.41426	1	20	5.30126	21.8719	0.120222	0.449756	22	6.58236	16.7077	4.75113	0.284368
AT1G09713	0.0359403	0.156815	20	10	9.50992	0.710101	1	26.366	7.47233	193.109	0.119139	0.446654	23.183	9.08087	152.622	24.6884	0.161762
AT1G09730	1	1	0	NaN	0	1	1	28	12	1.25073	1	1	28	12	0.561485	0.0744685	0.0744685
AT1G09750	1	1	20	18	5.66535	0.999986	1	20	7.94674	35.5749	1	1	20	2.97337	36.8352	0.947533	0.0257235
AT1G09753	0.0105521	0.0643104	20	14	1.74686	0.435052	1	21.3763	15.5196	5.68618	0.0293058	0.148689	20.6882	14.7509	3.42708	2.49319	0.727497
AT1G09757	0.585635	1	24	2	1.05967	0.943522	1	21.2848	7.12103	12.905	0.880334	1	22.6424	4.73105	11.591	0.658401	0.0568026
AT1G09760	1	1	20	14	1.27656	0.999451	1	20.0808	12.9622	3.03186	1	1	20.0404	13.4822	1.95215	0.694784	0.355907
AT1G09770	0.00533015	0.038741	20	8	46.8166	0.0694985	0.634151	20	7.17774	278.323	0.0032972	0.0265791	20	7.58887	207.38	57.0232	0.27497
AT1G09777	0.0623201	0.237422	20	6	18.5617	0.493801	1	20	4.96495	53.1084	0.1379	0.498708	20	5.48248	37.6743	18.4642	0.490101
AT1G09780	0.440963	1	20	8	84.5293	0.681674	1	20.4948	11.5393	84.1947	0.661905	1	20.2474	9.74949	72.4324	19.0476	0.26297
AT1G09783	0.00533015	0.038741	24	18	56.3074	0.0417648	0.54566	22.1381	13.7618	239.306	0.0020948	0.0187854	23.069	15.8211	184.597	61.7853	0.334704
AT1G09793	0.00313366	0.0276793	20	8	2.91415	0.110082	0.753272	20	7.8018	7.9626	0.00309502	0.0253106	20	7.9009	4.98894	2.98179	0.597679
AT1G09795	0.839459	1	20	14	89.813	0.630567	1	20	12.0352	232.208	0.866063	1	20	13.0176	90.4931	86.0993	0.951445
AT1G09823	3.91291e-05	0.00129955	20	6	67.4247	0.0435025	0.552252	20	4.48606	196.117	2.43137e-05	0.000700384	20	5.24303	93.3451	96.1484	1.03003
AT1G09827	0.000755029	0.00943953	20	6	6.12506	0.0568142	0.595103	20.0808	4.36381	16.7912	0.000474293	0.00594024	20.0404	5.18358	7.26343	8.32004	1.14547
AT1G09833	0.262412	0.686552	24	18	1.03419	0.500525	1	24.665	16.8649	3.6071	0.397964	1	24.3325	17.4435	2.48025	1.03549	0.417495
AT1G09837	0.484262	1	20	6	4.39425	0.997923	1	20	7.3671	56.1276	0.834684	1	20	6.68355	52.0793	6.2863	0.120706
AT1G09840	1	1	20	0	1.29208	1	1	20	4.26906	2.81088	1	1	20	2.13453	2.20093	0.663934	0.30166
AT1G09843	0.0105521	0.0643104	24	8	34.073	0.0593923	0.604045	20.6653	5.26312	156.741	0.00524874	0.0380513	22.3326	6.56599	112.436	42.4035	0.377134
AT1G09850	0.644548	1	20	12	29.1103	0.764145	1	22.0399	11.1833	106.042	0.841339	1	21.02	11.6389	55.7396	51.2123	0.918777
AT1G09860	1	1	20	4	1.27845	0.999838	1	20	7.59112	8.16202	1	1	20	5.79556	6.06634	1.18292	0.194997
AT1G09863	0.104105	0.348292	24	10	303.817	0.717374	1	24.788	7.9636	1778.65	0.268447	0.835713	24.394	9.0006	1163.26	404.045	0.347338
AT1G09887	1	1	20	8	0.862826	1	1	20	11.8123	11.8482	1	1	20	9.90613	9.13266	0.478749	0.0524216
AT1G09893	0.0475564	0.194455	20	10	9.24518	0.437974	1	25.5527	10.056	60.7481	0.101464	0.395846	22.7763	10.1758	51.8391	7.24213	0.139704
AT1G09897	0.00115194	0.0128029	24	18	10.8985	0.0552557	0.586327	23.0626	17.4499	53.2289	0.000678658	0.00775867	23.5313	17.7265	42.5976	11.6729	0.274027
AT1G09900	1	1	24	6	1.28131	0.999071	1	28	7.45316	2.97497	1	1	26	6.7104	1.32782	0.37483	0.28229
AT1G09903	3.91291e-05	0.00129955	20	16	28.1057	0.0295155	0.515078	20	12.8089	106.098	1.69443e-05	0.000542333	20	14.4044	75.916	28.4347	0.374555
AT1G09907	0.00533015	0.038741	20	16	4.7773	0.190489	0.98851	20	13.0672	12.095	0.00801356	0.0532782	20	14.5336	7.81108	5.63016	0.720792
AT1G09910	1	1	24	10	1.84377	0.982739	1	20	11.7482	7.5122	0.99985	1	22	11.0449	4.51645	1.68749	0.373631
AT1G09913	0.000115015	0.00264403	20	16	13.2029	0.0259799	0.513177	20	13.1862	34.9156	4.0999e-05	0.000997624	20	14.5931	20.3977	14.0941	0.690966
AT1G09917	0.0268891	0.12664	20	6	2.1052	0.316066	1	20	6.03021	20.9702	0.0490192	0.222621	20	6.0151	18.9819	2.65401	0.139818
AT1G09920	1	1	0	NaN	0	0.997439	1	20.7516	15.8133	0.302879	0.999997	1	20.7516	15.8133	0.0774873	0.185708	0.185708
AT1G09927	4.40881e-08	2.30483e-05	20	10	1067.09	0.0255224	0.512059	20	8.74661	6051.65	2.4311e-08	1.03985e-05	20	9.37331	4903.94	1028.92	0.209816
AT1G09937	1	1	24	12	0.391684	0.999842	1	23.3882	9.25423	1.9754	1	1	23.6941	10.6112	1.50283	0.221871	0.147635
AT1G09940	1	1	20	14	2.34804	0.919404	1	22.746	13.4884	4.38164	0.996661	1	21.373	13.8176	2.59564	0.749495	0.288752
AT1G09950	0.132795	0.415427	20	6	2.18198	0.506025	1	20	7.40409	6.56497	0.24864	0.789252	20	6.70204	3.91417	2.37152	0.605882
AT1G09963	0.00048612	0.006903	24	16	42.3515	0.0817786	0.667424	22.2371	12.4658	533.728	0.000442575	0.005686	23.1186	14.1862	447.389	61.4982	0.13746
AT1G09970	0.262412	0.686552	20	14	1.50316	0.752567	1	25.422	11.9281	12.0042	0.51782	1	22.711	13.2769	9.80241	2.12021	0.216295
AT1G09987	0.262412	0.686552	20	6	7.87432	0.948133	1	20	5.25276	40.9236	0.59491	1	20	5.62638	32.9511	8.63879	0.26217
AT1G09993	3.12721e-06	0.000272473	20	10	17.0923	0.021429	0.512059	23.3882	8.03368	120.272	1.17396e-06	9.57831e-05	21.6941	9.14941	97.4548	22.5323	0.231207
AT1G09997	1	1	20	6	0.615066	1	1	23.1702	7.4874	1.73494	1	1	21.5851	6.72535	1.05731	0.0646097	0.0611074
AT1G10000	0.0199069	0.101991	24	22	2.99433	0.393951	1	20.3272	20	20.9928	0.0458638	0.211075	22.1636	21.0617	18.309	3.42613	0.187129
AT1G10020	0.839459	1	20	18	1.87276	0.582292	1	20	13.4907	4.99606	0.838691	1	20	15.7454	3.39292	2.56736	0.756683
AT1G10050	0.00115194	0.0128029	20	10	5.03012	0.0471604	0.562221	21.7505	8.40644	11.8767	0.000587837	0.00693756	20.8753	9.2529	5.70375	5.20942	0.913333
AT1G10070	0.00754717	0.0497796	20	14	23.4485	0.200157	1	20	12.0811	179.31	0.0113225	0.0700336	20	13.0406	55.0819	72.295	1.3125
AT1G10090	0.000755029	0.00943953	20	14	27.5998	0.0526076	0.578237	20	11.8969	178.269	0.000442231	0.005686	20	12.9484	76.6996	67.2662	0.877009
AT1G10095	0.917407	1	20	14	0.26675	0.931935	1	20.0808	12.9147	1.49459	0.988933	1	20.0404	13.4585	0.835378	0.64521	0.64521
AT1G10110	0.262412	0.686552	24	10	1.12828	0.564352	1	24.5432	8.34924	2.59339	0.430938	1	24.2716	9.18501	1.17693	1.30307	1.10718
AT1G10120	1	1	20	0	8.95933	0.996645	1	20	6.77594e-05	18.0281	0.999994	1	20	3.38797e-05	6.92592	5.93127	0.856388
AT1G10140	0.262412	0.686552	20	16	10.0544	0.518984	1	20	12.4385	30.9068	0.407708	1	20	14.2193	19.5674	8.00221	0.408955
AT1G10150	0.11845	0.389454	20	4	0.29641	0.867637	1	20	19.9999	2.83597	0.336603	0.990029	20	1.99996	1.77915	0.937764	0.527085
AT1G10155	0.0475564	0.194455	20	0	69.088	0.377906	1	27.3829	12.1955	832.373	0.0901997	0.362004	23.6915	5.27573	803.107	178.088	0.221749
AT1G10170	1	1	20	10	0.904096	0.916682	1	20	8.6021	5.4989	0.996428	1	20	9.30105	3.90509	1.23764	0.31693
AT1G10180	1	1	24	0	0.374873	0.99764	1	20	3.94548	1.06922	0.999997	1	22	2.17002	0.662175	0.699969	0.699969
AT1G10200	0.644548	1	20	14	0.663298	0.846235	1	20	10.7823	1.28878	0.876065	1	20	12.3911	0.640721	0.704328	0.704328
AT1G10220	0.440963	1	20	12	0.666325	0.94281	1	24.0678	12.1762	4.12195	0.780637	1	22.0339	12.1838	2.2087	0.998215	0.451947
AT1G10270	0.00533015	0.038741	24	0	2.13293	0.147562	0.874773	26.5067	7.36803e-05	9.68761	0.00640852	0.0443413	25.2533	3.50982e-05	5.574	2.8267	0.507123
AT1G10290	1	1	24	6	1.56534	0.999728	1	28	4.76227	5.00368	1	1	26	5.46105	3.19574	0.622742	0.194867
AT1G10310	1	1	20	4	0.268496	1	1	25.1646	7.84297	1.57587	1	1	22.5823	5.77731	0.85465	0.139368	0.139368
AT1G10320	0.644548	1	24	2	1.64909	0.612443	1	27.2329	19.9999	4.47	0.761671	1	25.6164	23.282	5.19914	1.69905	0.326794
AT1G10350	1	1	20	10	1.80089	0.985231	1	20	11.9597	10.2631	0.99989	1	20	10.9799	4.06946	2.1385	0.525499
AT1G10370	0.00313366	0.0276793	20	4	4.70345	0.0290237	0.515078	23.3882	1.77231	8.08677	0.00093726	0.0100299	21.6941	2.99138	3.18422	4.65492	1.46187
AT1G10380	0.585635	1	24	6	2.0267	0.652538	1	22.5397	4.22095	5.32098	0.749755	1	23.2698	5.08757	2.70334	2.07517	0.767632
AT1G10390	0.440963	1	24	20	5.78719	0.999804	1	25.1646	12.3203	71.559	0.80195	1	24.5823	16.2602	63.1507	1.34961	0.0213713
AT1G10395	0.132795	0.415427	24	20	6.52682	0.288529	1	27.688	19.9999	68.983	0.163296	0.568978	25.844	20.1023	58.9613	6.16091	0.104491
AT1G10417	1	1	0	NaN	0	0.999987	1	28	7.99999	0.70315	1	1	28	7.99999	0.407546	0.293993	0.293993
AT1G10450	1	1	0	NaN	0	0.983842	1	20.3272	6.78182e-05	1.2177	0.999869	1	20.3272	6.78182e-05	0.561937	0.769201	0.769201
AT1G10460	1	1	20	0	2.09073	0.868999	1	20	4.25126	7.87255	0.991018	1	20	2.12563	5.20465	1.97848	0.380137
AT1G10470	1	1	24	22	0.84105	0.98848	1	25.6848	19.9999	4.11464	0.999933	1	24.8424	21.0581	2.80679	0.964456	0.343616
AT1G10480	1	1	20	6	0.608867	0.996714	1	20	6.55583	1.4655	0.999995	1	20	6.27791	0.979768	0.452151	0.452151
AT1G10490	0.000307062	0.00509903	20	8	77.0689	0.0600573	0.605633	20	5.82819	393.93	0.000219468	0.00335259	20	6.91409	305.428	94.8978	0.310704
AT1G10500	0.167981	0.49366	20	8	27.57	0.492517	1	20	6.09183	250.337	0.288916	0.884226	20	7.04591	192.557	42.8849	0.222712
AT1G10522	1	1	0	NaN	0	0.999989	1	20	8.3459	6.54705	1	1	20	8.3459	2.9537	1.97837	0.669794
AT1G10530	0.397664	0.932088	20	10	0.982308	0.940299	1	20	8.22635	6.18455	0.741754	1	20	9.11318	4.94516	1.09282	0.220989
AT1G10560	0.104105	0.348292	24	20	1.3058	0.945895	1	28	7.82302	1.89602	0.32673	0.96805	26	1.46545	1.52912	0.729451	0.477039
AT1G10570	1	1	0	NaN	0	0.793227	1	20	15.8133	1.11571	0.976975	1	20	15.8133	0.354957	0.820762	0.820762
AT1G10580	1	1	24	10	1.35946	0.999732	1	26.9377	12.5025	3.87021	1	1	25.4688	11.2164	2.57237	1.04618	0.406699
AT1G10590	0.644548	1	20	16	2.45972	0.717749	1	20	13.5567	6.0289	0.819233	1	20	14.7783	4.32096	3.21081	0.743079
AT1G10640	1	1	0	NaN	0	0.978075	1	20	5.82733	1.65354	0.999758	1	20	5.82733	0.664318	1.11492	1.11492
AT1G10650	0.236595	0.646319	20	6	1.61232	0.296713	1	20.7516	4.1835	2.71339	0.256681	0.809622	20.3758	5.11024	1.15665	1.4634	1.26521
AT1G10660	1	1	0	NaN	0	0.999662	1	21.9426	7.19534	1.37923	1	1	21.9426	7.19534	0.737091	0.342931	0.342931
AT1G10670	1	1	20	2	0.609721	1	1	28	11.8271	3.86691	1	1	24	6.26874	2.92259	0.560411	0.191751
AT1G10682	1	1	20	2	1.68744	0.755271	1	28	11.7906	2.37037	0.967259	1	24	6.25313	2.67697	1.42555	0.532522
AT1G10720	0.917407	1	20	6	1.33799	0.901593	1	20	5.97677	2.36857	0.984113	1	20	5.98838	1.23842	1.05212	0.849571
AT1G10740	0.210777	0.583699	20	2	0.586006	0.806185	1	22.746	7.36803e-05	3.52715	0.4711	1	21.373	1.06868	2.7389	0.938371	0.342609
AT1G10760	1.68801e-05	0.000827299	24	10	11.11	0.0224781	0.512059	20.6653	8.39464	31.5713	5.98917e-06	0.000266678	22.3326	9.18861	11.9586	14.0697	1.17654
AT1G10770	0.0268891	0.12664	20	8	1.35747	0.29915	1	20	7.94023	15.4027	0.0468382	0.214232	20	7.97011	3.77323	6.18273	1.63858
AT1G10810	0.324227	0.803452	20	10	1.36515	0.800262	1	25.422	7.38542	12.0831	0.60952	1	22.711	8.97667	8.55539	3.28868	0.384398
AT1G10820	1	1	24	10	0.780595	0.99972	1	25.1646	4.80796	2.33632	1	1	24.5823	7.46966	1.38678	1.01661	0.733068
AT1G10830	1	1	0	NaN	0	0.959313	1	27.5346	16.0921	1.39799	0.999161	1	27.5346	16.0921	0.634122	0.543662	0.543662
AT1G10840	1	1	20	16	0.245	1	1	20	11.788	2.06429	1	1	20	13.894	1.38593	0.78956	0.569698
AT1G10850	0.0359403	0.156815	20	6	6.03695	0.481446	1	20	6.31688	30.1042	0.0875005	0.354602	20	6.15844	24.6221	5.9206	0.240459
AT1G10865	1	1	20	16	56.451	0.999992	1	20	12.2288	254.586	1	1	20	14.1144	183.58	66.0806	0.359956
AT1G10890	0.0268891	0.12664	20	18	3.90315	0.429097	1	20	15.5407	11.412	0.0630219	0.272953	20	16.7704	9.50449	4.72921	0.497577
AT1G10900	1	1	0	NaN	0	0.987521	1	20	2.59333	0.606743	0.999922	1	20	2.59333	0.293474	0.53786	0.53786
AT1G10910	1	1	20	14	0.335264	1	1	28	19.9999	1.30129	1	1	24	16.9714	0.688482	0.00298578	0.00298578
AT1G10930	1	1	20	14	0.599763	1	1	20	15.7616	3.50997	1	1	20	14.8808	2.83799	0.0886814	0.0312479
AT1G10940	0.324227	0.803452	24	8	1.63165	0.922538	1	25.5527	4.42453	6.14292	0.660121	1	24.7763	6.27444	3.74134	1.94561	0.520031
AT1G10950	1	1	20	14	1.09376	0.999983	1	26.366	12.1771	3.47011	1	1	23.183	13.4676	1.69637	0.854521	0.503734
AT1G10960	0.0268891	0.12664	24	2	5.05745	0.207609	1	25.953	2.40775	15.8846	0.0345448	0.169364	24.9765	2.19926	8.93937	5.67827	0.635198
AT1G10990	0.397664	0.932088	20	16	1.43942	0.843711	1	20	13.4324	4.29388	0.701926	1	20	14.7162	3.03013	1.62933	0.53771
AT1G11050	0.917407	1	24	10	0.589839	0.998033	1	28	10.5999	1.79649	0.996334	1	26	10.338	0.895252	0.467395	0.467395
AT1G11090	1	1	24	18	0.975485	0.885074	1	28	13.5788	2.74721	0.993127	1	26	16.0544	1.97681	0.0635964	0.0321712
AT1G11100	1	1	0	NaN	0	0.970083	1	22.1381	6.35312	1.2416	0.999548	1	22.1381	6.35312	0.619551	0.935092	0.935092
AT1G11175	1	1	24	22	0.778468	0.997838	1	25.422	2.6068	1.67053	0.999998	1	24.711	0.237321	1.73639	0.635241	0.365841
AT1G11210	0.000953487	0.0117439	20	10	3.36591	0.0655385	0.619923	20	8.13322	12.0247	0.000667426	0.00769392	20	9.06661	3.80745	4.75406	1.24862
AT1G11220	0.839459	1	20	12	1.07307	0.945476	1	24.665	8.31804	2.41609	0.977081	1	22.3325	10.4655	1.17666	1.11849	0.950569
AT1G11240	1	1	20	18	1.90514	1	1	20	8.27542	5.15363	1	1	20	13.1377	4.15722	2.24234	0.539385
AT1G11250	0.0809096	0.287233	24	20	0.687544	0.365413	1	24.5432	19.9999	2.07944	0.13367	0.487147	24.2716	20.0025	0.829395	1.1617	1.1617
AT1G11260	0.00754717	0.0497796	20	16	38.7841	0.202177	1	20	12.6001	92.6309	0.0114214	0.0704603	20	14.3001	54.1537	40.932	0.75585
AT1G11270	1	1	20	16	2.5218	0.991976	1	28	11.853	5.62974	0.999968	1	24	14.6799	3.00499	2.75038	0.915272
AT1G11290	0.324227	0.803452	24	22	1.43121	0.818262	1	21.8462	19.9999	6.30891	0.617329	1	22.9231	20.9993	4.47309	1.59751	0.357138
AT1G11303	1	1	20	6	5.72249	0.781017	1	20	7.69339	29.0361	0.974052	1	20	6.8467	17.2225	6.11198	0.354883
AT1G11310	0.262412	0.686552	20	10	7.79719	0.25727	1	20	8.0145	61.2666	0.249484	0.791341	20	9.00725	42.3139	9.38449	0.221783
AT1G11330	0.000307062	0.00509903	24	22	29.7316	0.051433	0.573371	25.1646	19.9999	135.131	0.000190401	0.0030129	24.5823	21.0355	90.1632	37.5506	0.416473
AT1G11350	1	1	24	0	1.49949	0.997187	1	23.4988	19.9999	2.5214	0.999996	1	23.7494	21.9813	1.35554	0.987805	0.728717
AT1G11360	0.324227	0.803452	20	16	8.47699	0.851793	1	20	14.1254	29.6606	0.631534	1	20	15.0627	21.5657	10.7299	0.497545
AT1G11400	1	1	20	8	1.17387	1	1	22.5397	12	3.54851	1	1	21.2698	9.91595	1.83708	0.125462	0.0682941
AT1G11410	0.104105	0.348292	20	6	2.55689	0.411283	1	20	5.74455	5.00993	0.177725	0.608732	20	5.87227	2.58645	2.97208	1.14909
AT1G11430	0.0172419	0.094918	20	12	3.536	0.248931	1	22.8506	11.861	12.9386	0.027688	0.142205	21.4253	11.9882	6.95337	5.78333	0.831731
AT1G11440	1	1	20	0	0.423892	1	1	20	15.364	1.30993	1	1	20	17.682	1.0063	0.290261	0.288443
AT1G11480	0.585635	1	20	16	5.34024	0.693987	1	20	13.1597	15.6886	0.77235	1	20	14.5798	10.774	5.32495	0.494242
AT1G11530	1	1	0	NaN	0	0.976514	1	20	8.13926	241.096	0.999722	1	20	8.13926	80.3294	77.1437	0.960343
AT1G11545	1	1	20	6	0.90904	1	1	20	4.62505	2.15503	1	1	20	5.31252	1.20816	0.353122	0.292279
AT1G11580	1	1	24	10	1.88457	0.931954	1	28	12.0342	3.046	0.997631	1	26	11.004	2.67148	0.0883359	0.0330662
AT1G11591	3.91291e-05	0.00129955	20	16	20.9679	0.0158994	0.512059	20.2444	13.8978	80.2488	9.51244e-06	0.000362271	20.1222	14.9558	57.645	21.5904	0.37454
AT1G11592	1	1	0	NaN	0	0.990294	1	26.2269	14.7186	27.717	0.999953	1	26.2269	14.7186	13.7138	14.0069	1.02137
AT1G11650	0.839459	1	20	16	4.01814	0.974512	1	20	13.4629	22.0259	0.982343	1	20	14.7314	15.0009	6.68424	0.445589
AT1G11660	1	1	0	NaN	0	0.624822	1	28	7.30021e-05	1.87094	0.918669	1	28	7.30021e-05	0.635076	0.478121	0.478121
AT1G11670	1	1	20	18	0.578161	0.98725	1	28	8.27224	0.912695	0.999918	1	24	2.34525	0.842586	0.107815	0.107815
AT1G11680	1	1	20	4	1.69197	0.999466	1	22.4379	6.54032e-05	3.84375	1	1	21.219	2.12193	2.4161	1.52385	0.630707
AT1G11690	1	1	0	NaN	0	0.998826	1	20	6.47262	0.542198	0.999999	1	20	6.47262	0.308759	0.16696	0.16696
AT1G11700	6.79668e-05	0.00186282	20	4	3.98409	0.0329014	0.526011	20	3.06786	12.5053	3.13308e-05	0.000842351	20	3.53393	8.84517	6.67761	0.754945
AT1G11720	0.29332	0.753999	20	4	5.96736	0.990612	1	23.7232	3.36587	58.1728	0.649684	1	21.8616	3.73703	44.44	6.6552	0.149757
AT1G11750	0.000115015	0.00264403	20	10	81.2796	0.0418814	0.54566	23.2787	11.2478	530.4	6.37931e-05	0.00135819	21.6393	10.6377	435.133	91.3225	0.209872
AT1G11755	0.132795	0.415427	24	20	5.16433	0.437534	1	28	19.9999	45.7791	0.223436	0.726012	26	20.119	32.9322	4.94796	0.150247
AT1G11810	0.324227	0.803452	20	16	0.705479	0.999268	1	20	12.2832	3.41823	0.68914	1	20	14.1416	2.83167	0.42733	0.150911
AT1G11820	1	1	20	18	48.1324	0.992206	1	28	8.2422	50.8192	0.99997	1	24	2.33237	65.8104	6.83401	0.103844
AT1G11840	0.189379	0.545638	24	4	3.88293	0.329913	1	25.422	3.66999	9.05241	0.235727	0.757407	24.711	3.84292	4.2217	4.04631	0.958455
AT1G11860	1	1	20	0	8.64122	1	1	20	15.4746	37.6028	1	1	20	17.7373	33.3249	6.37872	0.19141
AT1G11870	0.77146	1	0	NaN	0	0.353302	1	25.953	19.9999	1.30567	0.626857	1	25.953	19.9999	0.526923	0.97823	0.97823
AT1G11890	0.360946	0.875989	24	8	12.129	0.924236	1	26.5067	7.86734	106.531	0.699829	1	25.2533	7.95656	42.8718	24.7168	0.576528
AT1G11900	0.0105521	0.0643104	24	8	5.73542	0.158097	0.90059	21.3763	7.66444	21.9711	0.0123384	0.0748415	22.6882	7.84876	10.947	6.94811	0.634707
AT1G11910	0.167981	0.49366	20	18	3.80058	0.741709	1	20	15.4157	11.0732	0.384083	1	20	16.7079	8.38292	3.86662	0.46125
AT1G11930	0.0549382	0.221179	20	16	3.3826	0.689754	1	20	14.4745	6.4486	0.161919	0.56531	20	15.2372	3.20996	4.11061	1.28058
AT1G12000	0.534948	1	0	NaN	0	0.514546	1	20.6653	4.47379	5.06922	0.63035	1	20.6653	4.47379	1.4489	3.03274	2.09313
AT1G12010	1	1	0	NaN	0	0.934383	1	27.2329	12.5989	0.944124	0.997799	1	27.2329	12.5989	0.383663	0.188836	0.188836
AT1G12020	0.00255268	0.0229206	20	18	52.5672	0.0170729	0.512059	20.3272	18.3461	117.787	0.00048118	0.00599457	20.1636	18.1728	80.574	44.4112	0.551185
AT1G12040	0.104105	0.348292	24	22	0.656477	0.535607	1	26.2269	19.9999	2.40837	0.216721	0.711233	25.1135	21.0858	1.34624	0.798496	0.593131
AT1G12060	0.0809096	0.287233	24	0	4.11264	0.611858	1	25.6848	7.36803e-05	32.509	0.198302	0.663277	24.8424	3.56319e-05	26.8102	6.68545	0.249362
AT1G12080	0.0623201	0.237422	20	16	14.1774	0.477996	1	20	12.7242	41.5018	0.134455	0.488755	20	14.3621	24.7845	15.9398	0.643135
AT1G12090	1.1868e-05	0.000596148	24	8	7.40876	0.0183611	0.512059	22.2371	7.43536	22.0629	3.56047e-06	0.000187522	23.1186	7.71813	8.8221	9.23628	1.04695
AT1G12100	1	1	24	6	0.91115	0.999999	1	20.2444	7.41431	3.87122	1	1	22.1222	6.8163	2.21323	0.35836	0.161918
AT1G12110	0.132795	0.415427	20	12	3.79753	0.897811	1	25.422	8.06205	17.0807	0.372786	1	22.711	10.4145	12.9479	3.37632	0.260762
AT1G12120	1	1	20	18	0.569376	1	1	28	8.62231	2.80537	1	1	24	2.49528	2.63571	0.489417	0.185687
AT1G12140	0.00904963	0.0590275	20	10	18.4027	0.170312	0.93399	20.9263	6.57308	160.246	0.0115212	0.0708369	20.4632	8.32959	105.086	46.9496	0.446774
AT1G12150	0.585635	1	20	4	5.53565	0.978323	1	20	4.57143	28.1923	0.892053	1	20	4.28571	22.2883	9.05821	0.406411
AT1G12200	1	1	20	10	0.921658	0.998335	1	20	11.7314	2.15422	0.999999	1	20	10.8657	1.27066	0.651639	0.512833
AT1G12210	0.132795	0.415427	24	10	2.34974	0.830394	1	22.6424	8.01862	11.6972	0.353401	1	23.3212	8.98809	7.07801	2.27792	0.32183
AT1G12211	0.0475564	0.194455	20	10	27.6918	0.436492	1	20	7.9863	192.34	0.101191	0.395327	20	8.99315	105.415	44.6922	0.423966
AT1G12240	0.132795	0.415427	20	18	9.67857	0.757213	1	20	12.7428	40.7198	0.331534	0.98002	20	15.3714	28.7158	17.4772	0.608626
AT1G12250	1	1	0	NaN	0	0.994813	1	22.5397	12	2.7565	0.999987	1	22.5397	12	0.705648	0.872969	0.872969
AT1G12270	1	1	20	18	0.647541	1	1	24.5432	8.00878	7.56779	1	1	22.2716	2.52018	7.1954	0.104961	0.0145872
AT1G12280	0.995356	1	24	2	0.671922	0.797572	1	20	1.01833	0.876406	0.977123	1	22	1.47675	0.470463	0.502856	0.502856
AT1G12310	0.210777	0.583699	24	0	2.36723	0.547862	1	25.5527	7.36803e-05	11.2394	0.364754	1	24.7763	3.57209e-05	7.92804	2.25804	0.284817
AT1G12320	0.104105	0.348292	20	14	88.9792	0.255966	1	22.1381	12.6763	1280.56	0.123246	0.459001	21.069	13.4062	1185.3	73.0408	0.0616224
AT1G12330	0.00048612	0.006903	20	16	20.992	0.0164738	0.512059	20	13.033	52.9575	0.000101985	0.00190161	20	14.5165	28.3703	20.786	0.732667
AT1G12360	0.167981	0.49366	20	0	1.06621	0.802669	1	25.8182	12.3384	4.86073	0.405	1	22.9091	5.47407	4.29232	2.7728	0.64599
AT1G12370	1	1	0	NaN	0	0.961685	1	25.953	19.9999	2.31456	0.999256	1	25.953	19.9999	0.924426	1.71151	1.71151
AT1G12380	0.210777	0.583699	20	2	0.658566	0.950133	1	23.9518	7.36803e-05	2.10289	0.522316	1	21.9759	1.09883	1.75782	0.838017	0.476738
AT1G12410	0.585635	1	20	16	2.8366	0.966474	1	20	14.5781	10.4188	0.888146	1	20	15.2891	7.34379	4.35853	0.593498
AT1G12440	0.210777	0.583699	20	16	5.33567	0.742144	1	20	12.428	12.9427	0.446624	1	20	14.214	9.0404	4.42651	0.489637
AT1G12470	0.00533015	0.038741	20	8	7.60584	0.122182	0.793745	20	5.31776	30.9856	0.0054292	0.0390749	20	6.65888	24.1346	9.17626	0.380213
AT1G12480	0.00172835	0.0171559	20	10	10.9116	0.130964	0.819395	20.6653	7.47712	55.7178	0.00212622	0.0189467	20.3326	8.76154	40.1586	16.7145	0.416212
AT1G12500	1	1	24	10	0.288143	1	1	28	14.2391	1.53954	1	1	26	12.0277	0.989782	0.46126	0.46126
AT1G12520	1	1	24	6	1.31782	0.999461	1	28	5.16183e-05	3.99798	1	1	26	3.25002	2.59666	0.720665	0.277535
AT1G12530	1	1	0	NaN	0	1	1	20	4.18668	1.09874	1	1	20	4.18668	0.43252	0.348026	0.348026
AT1G12550	1	1	20	8	0.703369	1	1	22.5397	11.3968	7.87412	1	1	21.2698	9.63135	6.69086	0.167085	0.0249721
AT1G12580	1	1	0	NaN	0	0.903434	1	28	12	1.49299	0.99518	1	28	12	2.06088	2.34748	1.13907
AT1G12640	1	1	20	14	1.46843	0.834441	1	20	15.0364	2.98894	0.985469	1	20	14.5182	1.41476	1.61094	1.13866
AT1G12650	1	1	24	6	1.09827	0.957432	1	27.0845	4.6737	1.79889	0.999081	1	25.5422	5.39656	1.00511	0.89115	0.886621
AT1G12760	1	1	20	12	1.43323	0.999971	1	20	8.59133	3.18486	1	1	20	10.2957	2.32365	0.63999	0.275424
AT1G12770	0.0475564	0.194455	20	16	1.49093	0.257041	1	20	15.2159	3.82403	0.0660625	0.283082	20	15.608	1.8072	1.74501	0.965588
AT1G12780	0.534948	1	20	16	3.7097	0.96966	1	20	11.9947	10.6434	0.859202	1	20	13.9974	4.49779	4.49561	0.999516
AT1G12800	0.132795	0.415427	20	6	3.29542	0.235824	1	20.5797	5.42591	10.3219	0.139784	0.504101	20.2899	5.71822	6.91965	3.13309	0.452781
AT1G12810	0.0199069	0.101991	24	14	25.1372	0.192387	0.991416	20.6653	12.1892	209.653	0.0251426	0.13144	22.3326	13.1	161.179	30.1579	0.187109
AT1G12820	0.0268891	0.12664	20	0	17.473	0.33675	1	24.665	7.36803e-05	123.576	0.0516532	0.232563	22.3325	3.33563e-05	102.119	18.7648	0.183755
AT1G12830	1	1	24	22	0.881175	0.999129	1	26.366	19.9999	6.37551	1	1	25.183	21.0935	5.03813	0.878595	0.174389
AT1G12840	0.00533015	0.038741	20	4	27.7122	0.193925	0.996086	20	4.02156	382.163	0.00813962	0.0539579	20	4.01078	351.377	37.326	0.106228
AT1G12850	1	1	20	10	0.892199	1	1	28	11.0468	4.05187	1	1	24	10.7343	2.99248	0.269256	0.0899777
AT1G12855	1	1	24	22	0.787307	0.999995	1	20	19.9999	3.79522	1	1	22	21.0833	3.27236	0.635264	0.19413
AT1G12860	0.262412	0.686552	24	6	1.27852	0.4417	1	28	3.91701	1.57342	0.365684	1	26	5.06861	0.777539	0.617961	0.617961
AT1G12900	0.00172835	0.0171559	24	2	8.3739	0.066544	0.622444	26.6488	7.36803e-05	37.1539	0.00115822	0.0118294	25.3244	1.05522	23.4787	9.94514	0.423581
AT1G12910	0.77146	1	20	18	0.621071	0.995721	1	20	15.4606	2.25453	0.970767	1	20	16.7303	1.38515	0.872846	0.630147
AT1G12920	1	1	20	18	1.31384	0.992244	1	28	7.36803e-05	12.1818	0.99997	1	24	22.8	8.54319	0.211816	0.0247936
AT1G13000	1	1	0	NaN	0	0.77876	1	20.7516	15.8133	0.930353	0.973491	1	20.7516	15.8133	0.238018	0.570439	0.570439
AT1G13020	0.440963	1	20	0	1.76731	0.871414	1	28	12.3109	4.63375	0.751781	1	24	5.27609	3.69866	1.95808	0.529404
AT1G13030	0.995356	1	0	NaN	0	0.767688	1	25.0378	7.54851	2.54004	0.969692	1	25.0378	7.54851	0.854421	0.491027	0.491027
AT1G13050	0.484262	1	20	16	0.658833	0.966217	1	20	15.1804	1.09955	0.823272	1	20	15.5902	0.680685	0.909769	0.909769
AT1G13060	1	1	0	NaN	0	0.993595	1	20	13.5208	1.3164	0.999979	1	20	13.5208	1.06547	0.414153	0.388705
AT1G13080	1	1	0	NaN	0	1	1	20	8	0.404682	1	1	20	8	0.143001	0.104488	0.104488
AT1G13090	1	1	20	6	0.792971	0.999215	1	21.6558	4.44938	2.89047	1	1	20.8279	5.26382	1.67828	0.688861	0.410458
AT1G13100	1	1	20	18	1.32192	1	1	25.2926	7.80571	15.4375	1	1	22.6463	2.36219	13.4198	0.0974616	0.0072625
AT1G13110	0.0475564	0.194455	20	16	6.38102	0.166779	0.926439	20.1623	15.3192	27.9651	0.0462949	0.212436	20.0811	15.6612	20.0454	8.15776	0.406964
AT1G13140	0.397664	0.932088	20	18	4.16839	0.973908	1	20	15.8668	32.9879	0.754665	1	20	16.9334	29.4034	3.92656	0.133541
AT1G13150	0.0268891	0.12664	24	20	12.0032	0.200515	1	23.3882	18.5766	59.1027	0.0335518	0.165531	23.6941	19.2823	46.1074	11.9096	0.2583
AT1G13160	0.995356	1	0	NaN	0	0.964173	1	20	12	3.02259	0.999177	1	20	12	3.2577	3.22363	0.989541
AT1G13170	1	1	20	6	1.27852	0.980794	1	23.9518	7.67112	2.04693	0.999814	1	21.9759	6.81553	0.833603	0.319897	0.319897
AT1G13190	1	1	20	16	2.40257	0.999925	1	20	12.1408	11.1712	1	1	20	14.0704	8.86857	1.71248	0.193096
AT1G13210	0.644548	1	0	NaN	0	0.329296	1	20	8.10824	4.83648	0.541231	1	20	8.10824	1.32107	1.96446	1.48702
AT1G13220	1	1	24	22	0.241221	0.994265	1	28	8.44623	1.02135	0.999984	1	26	2.83813	0.926242	0.880664	0.880664
AT1G13245	0.484262	1	24	2	0.648756	0.803373	1	28	7.36803e-05	4.21455	0.756325	1	26	1.08337	2.42901	0.821834	0.338341
AT1G13250	1	1	24	0	2.07809	0.911987	1	25.422	12.3364	8.25761	0.996008	1	24.711	5.99568	8.41691	1.86415	0.221476
AT1G13260	0.703462	1	20	12	0.21585	0.980205	1	20	12.4049	5.64393	0.945862	1	20	12.2024	4.26253	1.45139	0.340498
AT1G13280	0.00533015	0.038741	20	16	13.6525	0.0354445	0.529647	20.1623	15.6833	35.5443	0.00180879	0.0167198	20.0811	15.8425	23.6685	14.0697	0.594447
AT1G13300	0.0623201	0.237422	24	22	3.07673	0.38385	1	26.7925	7.36803e-05	8.10973	0.11322	0.429598	25.3962	24.3381	7.60792	3.59785	0.472909
AT1G13330	1	1	20	16	5.40524	0.999998	1	20	14.2043	19.635	1	1	20	15.1022	18.053	5.65361	0.313167
AT1G13340	1	1	20	6	6.51421	1	1	20	6.36277	38.5133	1	1	20	6.18138	34.6374	6.75545	0.195034
AT1G13350	0.0475564	0.194455	20	2	2.9489	0.236298	1	20	19.9999	6.55574	0.0616768	0.26795	20	0.999963	4.10139	2.91529	0.710806
AT1G13360	0.397664	0.932088	20	4	6.75258	0.871994	1	20	4.54114	66.4212	0.714022	1	20	4.27057	58.475	12.8602	0.219926
AT1G13390	0.210777	0.583699	24	10	1.71928	0.577196	1	21.3763	8.16875	5.14047	0.377939	1	22.6882	9.06173	2.21798	2.15539	0.971782
AT1G13420	1	1	24	18	0.240553	0.999969	1	26.6488	12.9964	1.45473	1	1	25.3244	15.6719	1.26072	0.0961581	0.0762727
AT1G13440	0.0623201	0.237422	24	4	9.82027	0.19352	0.995457	24.665	3.46903	38.336	0.0653402	0.280754	24.3325	3.73884	25.0376	10.2355	0.408805
AT1G13448	0.00172835	0.0171559	24	20	7.06331	0.0623187	0.614792	24.3032	19.9999	31.5584	0.00109174	0.0113559	24.1516	20.0008	23.7623	7.43962	0.313085
AT1G13450	0.00754717	0.0497796	24	20	11.2897	0.0465291	0.559813	20.6653	16.8162	43.2524	0.0031444	0.0256352	22.3326	18.3917	30.0687	14.6348	0.486712
AT1G13520	0.0809096	0.287233	24	18	1.5477	0.305607	1	21.4687	15.9562	5.7508	0.116212	0.438249	22.7343	16.9738	3.68986	2.12819	0.576767
AT1G13540	0.000755029	0.00943953	24	0	28.7301	0.0242838	0.512059	26.9377	12.4126	13.8292	0.000218309	0.00334234	25.4688	5.86786	32.8995	38.3577	1.1659
AT1G13550	0.0809096	0.287233	20	2	1.06543	0.276274	1	23.4988	7.36803e-05	1.87604	0.107313	0.413087	21.7494	1.0875	0.881112	1.22648	1.22648
AT1G13570	1	1	20	18	1.99202	1	1	20	7.52132	4.29909	1	1	20	2.76066	2.83819	0.10286	0.0362413
AT1G13607	1	1	0	NaN	0	1	1	NA	NA	0	1	1	NA	NA	0	NA	NA
AT1G13608	1	1	24	6	1.21707	0.998771	1	20	7.91606	5.99314	0.999999	1	22	7.10383	2.19847	1.11302	0.506269
AT1G13609	1	1	20	6	29.7892	0.967599	1	20	7.99876	234.305	0.999469	1	20	6.99938	74.9118	69.7757	0.931438
AT1G13640	0.00214052	0.0209815	20	16	4.96869	0.242164	1	20	15.6277	8.16014	0.00443964	0.0334573	20	15.8138	4.93741	5.65349	1.14503
AT1G13650	0.585635	1	20	6	1.33799	0.512094	1	20.2444	4.29682	2.83452	0.661072	1	20.1222	5.15377	1.11617	1.62654	1.45725
AT1G13670	1	1	24	6	0.493597	1	1	28	7.26747	4.71342	1	1	26	6.62418	4.0374	0.00238067	0.000589655
AT1G13690	0.360946	0.875989	24	16	24.0964	0.798273	1	22.0399	13.5615	137.19	0.646667	1	23.02	14.7556	91.1131	34.403	0.377586
AT1G13700	0.585635	1	24	2	29.206	0.961413	1	21.104	0.965754	75.1847	0.886451	1	22.552	1.45568	56.0849	26.8254	0.4783
AT1G13730	1	1	20	6	1.09827	0.89198	1	20.5797	4.42983	4.11584	0.993944	1	20.2899	5.22719	1.57451	2.02045	1.28322
AT1G13740	1	1	20	6	13.7606	0.997635	1	20	7.40895	39.8175	0.999997	1	20	6.70448	22.8003	9.32429	0.408954
AT1G13800	1	1	20	0	0.194617	1	1	21.3763	12.405	0.887695	1	1	20.6882	16.3469	0.916768	0.201451	0.201451
AT1G13805	0.397664	0.932088	20	6	0.779783	0.641268	1	20	7.44489	2.6021	0.603468	1	20	6.72245	1.41734	0.731278	0.515949
AT1G13820	1	1	0	NaN	0	0.999985	1	23.1702	8	0.904051	1	1	23.1702	8	0.226588	0.17792	0.17792
AT1G13880	1	1	0	NaN	0	0.928753	1	28	12	0.521136	0.997399	1	28	12	0.38936	0.402781	0.402781
AT1G13920	0.000755029	0.00943953	20	10	13.395	0.0944385	0.706038	20	7.81678	114.474	0.000752152	0.00847297	20	8.90839	38.7659	38.4159	0.990971
AT1G13930	0.000755029	0.00943953	24	8	44.5741	0.0538805	0.582413	20	7.57712	172.229	0.000451959	0.00574961	22	7.83408	61.0368	65.5955	1.07469
AT1G13940	0.262412	0.686552	20	4	8.98293	0.40034	1	20	4.64314	13.488	0.34177	0.999269	20	4.32157	6.78592	10.804	1.59212
AT1G13960	1	1	20	18	1.83044	0.999998	1	28	8.24407	2.13647	1	1	24	2.33317	2.09009	0.756815	0.362097
AT1G13980	1	1	24	12	0.688753	0.999997	1	25.422	8.0279	3.36136	1	1	24.711	10.0794	2.23371	0.508787	0.227777
AT1G13990	1	1	20	10	1.05128	0.800058	1	20.4107	8.03546	3.00056	0.978528	1	20.2053	9.02864	1.01741	1.01866	1.00122
AT1G14000	0.000620574	0.00865554	24	6	5.08048	0.0784404	0.660698	24.788	4.47222	17.5967	0.000532066	0.00645753	24.394	5.24982	11.0139	5.77809	0.524617
AT1G14010	0.00371463	0.029774	20	10	43.4049	0.0266468	0.513334	22.5397	11.1475	203.926	0.00101166	0.0106884	21.2698	10.5772	156.586	41.2891	0.263682
AT1G14020	0.0475564	0.194455	20	8	3.25845	0.138313	0.842229	20	7.61778	19.28	0.0396243	0.188697	20	7.80889	10.7574	5.00656	0.465408
AT1G14030	0.0359403	0.156815	20	10	25.0819	0.151451	0.885924	20	7.75649	243.327	0.0338207	0.16645	20	8.87825	147.509	48.2312	0.326972
AT1G14040	0.210777	0.583699	20	14	0.621316	0.979163	1	20	12.239	4.65725	0.532063	1	20	13.1195	3.33632	1.76417	0.528777
AT1G14150	0.00371463	0.029774	20	12	72.325	0.0731943	0.642498	25.422	8.21911	283.308	0.00250414	0.0214738	22.711	10.4846	188.571	107.235	0.568669
AT1G14160	0.000755029	0.00943953	24	10	49.0436	0.0341489	0.529647	22.8506	8.13769	257.135	0.000298205	0.0042176	23.4253	9.05145	171.862	59.104	0.343903
AT1G14190	1	1	20	8	1.40821	1	1	20	11.9956	3.47332	1	1	20	9.9978	2.47564	0.131344	0.0530548
AT1G14200	1	1	20	6	1.58589	0.979557	1	20	6.77034	6.83804	0.99979	1	20	6.38517	5.812	1.74559	0.300342
AT1G14205	1	1	20	8	1.61413	1	1	28	6.90451	12.3938	1	1	24	7.75907	10.7072	1.08599	0.101426
AT1G14210	0.839459	1	20	10	5.0547	0.996963	1	20	8.02238	61.7913	0.985912	1	20	9.01119	47.1207	5.88427	0.124877
AT1G14280	0.995356	1	20	18	4.23169	0.980388	1	20	8.07605	13.184	0.999706	1	20	13.038	14.9565	0.59561	0.0398229
AT1G14290	1	1	20	16	0.745203	0.996867	1	28	12.0693	1.81105	0.999995	1	24	14.7726	1.28308	1.10242	0.8592
AT1G14320	0.324227	0.803452	24	6	7.78672	0.589379	1	23.2787	7.73201	35.7995	0.50735	1	23.6393	6.88082	23.7915	6.94796	0.292036
AT1G14345	1	1	20	16	0.581062	0.998585	1	20	12.0311	7.38709	0.999999	1	20	14.0156	3.82178	1.70861	0.447071
AT1G14360	1	1	20	6	1.38554	0.967485	1	20	6.96791	3.36175	0.999466	1	20	6.48395	1.47634	1.47657	1.00016
AT1G14370	0.0145769	0.0814541	20	8	15.7343	0.247832	1	20	5.80661	68.8754	0.0239276	0.126778	20	6.90331	54.2721	19.2169	0.354083
AT1G14380	0.0359403	0.156815	20	10	7.77564	0.221235	1	24.1849	11.7471	77.4039	0.046391	0.212808	22.0925	10.8885	65.8202	8.79742	0.133658
AT1G14390	0.360946	0.875989	20	8	1.49161	0.804303	1	20	7.92089	4.89047	0.649367	1	20	7.96044	2.15833	2.19975	1.01919
AT1G14400	1	1	24	0	1.73109	1	1	20	6.99221	15.0916	1	1	22	3.84571	14.8406	2.76767	0.186494
AT1G14430	0.132795	0.415427	24	18	3.888	0.168853	0.930676	21.3763	13.4148	11.4329	0.107578	0.41375	22.6882	15.6271	8.65707	5.34135	0.616993
AT1G14440	1	1	20	18	0.671922	0.99992	1	27.688	7.99999	1.0045	1	1	23.844	2.25246	0.752997	0.275359	0.275359
AT1G14450	1	1	24	6	14.5973	0.999984	1	28	13.6575	99.7268	1	1	26	9.59096	87.5576	0.966188	0.0110349
AT1G14453	0.0809096	0.287233	24	12	45.8151	0.540287	1	24.9123	11.7006	816.14	0.180544	0.615848	24.4561	11.8572	744.423	68.224	0.0916468
AT1G14455	1	1	24	18	1.00483	0.918555	1	28	8.04925	4.12415	0.996589	1	26	13.4872	2.14678	0.464864	0.21654
AT1G14460	1	1	0	NaN	0	0.992748	1	28	12.3607	0	0.999974	1	28	12.3607	0.221046	0.313411	0.313411
AT1G14490	0.585635	1	24	4	1.15166	0.64909	1	28	7.94722	2.81802	0.747807	1	26	5.85645	1.84072	0.57011	0.309721
AT1G14510	1	1	20	16	1.53984	0.979024	1	20	12.6478	3.28098	0.999778	1	20	14.3239	1.9749	1.42163	0.71985
AT1G14570	1	1	0	NaN	0	0.890052	1	20	15.8133	1.96909	0.993721	1	20	15.8133	0.712499	1.6514	1.6514
AT1G14580	0.0549382	0.221179	24	8	2.20175	0.341171	1	25.6848	4.66024	5.51323	0.0932839	0.37195	24.8424	6.3941	2.89177	2.51686	0.870352
AT1G14610	1	1	20	8	3.3029	0.999879	1	21.104	12.2348	9.0058	1	1	20.552	10.0678	7.07479	1.00628	0.142235
AT1G14650	0.210777	0.583699	20	18	1.81148	0.723951	1	20	16.3807	10.383	0.439463	1	20	17.1903	8.84672	3.05718	0.345572
AT1G14670	1	1	20	6	0.865833	1	1	20	4.4881	3.01982	1	1	20	5.24405	1.62377	0.873492	0.53794
AT1G14685	0.995356	1	24	10	0.612239	0.958228	1	28	4.35664	2.01139	0.998915	1	26	7.43939	1.53821	0.523085	0.340062
AT1G14687	0.00115194	0.0128029	20	16	21.4437	0.0345356	0.529647	20.3272	13.3755	65.9668	0.000442868	0.005686	20.1636	14.6994	41.3785	25.0587	0.605597
AT1G14690	0.397664	0.932088	24	0	1.47253	0.678591	1	26.7925	8	2.10645	0.623326	1	25.3962	3.79155	2.72762	3.20837	1.17625
AT1G14710	1	1	24	6	1.50663	0.965604	1	28	6.19127e-05	9.07947	0.999402	1	26	3.25003	6.77283	0.0534457	0.00789119
AT1G14720	0.360946	0.875989	24	16	0.719513	0.979315	1	24.9123	8.31116	5.83642	0.721074	1	24.4561	12.2315	3.64622	1.16371	0.319155
AT1G14730	1	1	24	22	0.675883	0.990145	1	28	8.94115	1.66604	0.999951	1	26	3.06792	1.67889	1.30683	0.778389
AT1G14740	0.023398	0.117867	20	16	8.96704	0.331034	1	20	14.059	16.3855	0.0453938	0.209733	20	15.0295	11.2284	10.8191	0.963549
AT1G14770	1	1	20	2	1.51614	0.989301	1	28	12.737	1.87498	0.999943	1	24	6.6587	1.618	1.73804	1.07419
AT1G14780	0.132795	0.415427	0	NaN	0	0.126133	0.806328	26.366	18.0997	4.70079	0.0852465	0.348063	26.366	18.0997	1.78448	2.6887	1.50672
AT1G14790	0.484262	1	24	2	0.797843	0.832025	1	26.366	5.46866e-05	3.79303	0.769179	1	25.183	1.04932	2.56743	1.07918	0.420334
AT1G14800	1	1	20	6	0.74831	1	1	20	7.69895	2.11305	1	1	20	6.84948	1.10094	0.312766	0.28409
AT1G14810	0.262412	0.686552	20	16	180.523	0.753749	1	21.194	14.8095	281.104	0.518323	1	20.597	15.435	168.371	137.377	0.815918
AT1G14820	0.644548	1	20	4	0.456969	0.913622	1	20	4.29663	2.54086	0.900708	1	20	4.14831	1.30575	1.37859	1.05578
AT1G14830	1	1	0	NaN	0	1	1	20	12	2.28519	1	1	20	12	0.941175	0.466446	0.466446
AT1G14840	1	1	20	0	0.356739	1	1	20	15.3129	1.30514	1	1	20	17.6564	0.780631	0.261792	0.261792
AT1G14850	1	1	0	NaN	0	0.997185	1	20	4.18668	0.798985	0.999996	1	20	4.18668	0.51524	0.933176	0.933176
AT1G14870	1	1	20	2	1.07521	0.999926	1	28	12.117	2.37636	1	1	24	6.39301	1.87073	0.959155	0.512717
AT1G14890	0.000307062	0.00509903	20	16	16.8719	0.0438744	0.553429	20	13.406	34.0589	0.000164561	0.00272307	20	14.703	18.7932	18.7689	0.998706
AT1G14900	0.839459	1	24	16	1.29345	0.891583	1	21.8462	13.0525	4.24266	0.965313	1	22.9231	14.489	2.62061	1.14469	0.436804
AT1G14910	1	1	20	0	0.962423	1	1	20	15.5983	3.0348	1	1	20	17.7992	2.03723	0.822792	0.403877
AT1G14920	1	1	20	14	3.1927	0.999969	1	28	14.1656	38.2369	1	1	24	14.471	33.3591	2.86423	0.0858604
AT1G14960	1	1	24	0	1.18675	0.970284	1	23.1702	0.656261	3.41968	0.999554	1	23.5851	0.334006	1.98295	1.33288	0.672171
AT1G14980	1	1	20	2	1.09827	0.999989	1	20	3.60424	1.97909	1	1	20	2.80212	1.20053	0.800776	0.667019
AT1G15000	1	1	20	6	4.63104	0.944774	1	20	7.64346	15.7392	0.998446	1	20	6.82173	7.36787	5.10647	0.693073
AT1G15002	1	1	24	18	37.5736	0.963843	1	28	19.9999	306.984	0.999338	1	26	19.0357	260.531	28.6035	0.109789
AT1G15020	0.0105521	0.0643104	20	18	2.37958	0.125677	0.804867	20	15.9262	3.02811	0.0101125	0.0640658	20	16.9631	1.45438	1.98801	1.36691
AT1G15030	1	1	20	16	59.9093	0.817847	1	20	12.0146	477.053	0.9823	1	20	14.0073	249.679	102.43	0.410248
AT1G15040	0.210777	0.583699	20	16	189.921	0.335908	1	20	12.047	1790.17	0.258275	0.813309	20	14.0235	546.656	652.646	1.19389
AT1G15050	1	1	20	16	1.45026	0.99682	1	20	12	3.52151	0.999995	1	20	14	1.16721	1.14743	0.983061
AT1G15100	0.0199069	0.101991	20	16	13.4736	0.0894301	0.689785	20	12.985	38.432	0.0130512	0.0783239	20	14.4925	28.1324	12.9045	0.458706
AT1G15120	1	1	20	16	1.28075	0.999838	1	28	12.4819	1.31556	1	1	24	14.9494	1.10567	1.10527	0.999635
AT1G15125	0.00048612	0.006903	20	16	28.0538	0.0124683	0.512059	20.8386	14.0378	80.5712	7.88768e-05	0.00158904	20.4193	15.0454	45.5285	30.7248	0.674849
AT1G15130	0.262412	0.686552	20	14	2.89629	0.725759	1	20	12.2975	11.4402	0.506282	1	20	13.1488	6.35875	3.56329	0.560375
AT1G15140	0.360946	0.875989	24	4	1.70105	0.490179	1	28	3.08012	6.22022	0.483369	1	26	3.59672	4.26636	1.08045	0.253248
AT1G15160	0.0475564	0.194455	24	20	22.317	0.209235	1	27.5346	8.13202	84.9202	0.0558234	0.247938	25.7673	1.65776	85.0554	19.3978	0.22806
AT1G15170	0.0199069	0.101991	20	16	25.7508	0.213128	1	20	12.5438	85.9792	0.0274189	0.141041	20	14.2719	56.3638	26.8565	0.476485
AT1G15175	0.00533015	0.038741	24	16	4.76898	0.16859	0.930676	23.1702	8.8421	25.2529	0.00720204	0.0487095	23.5851	12.3619	21.2534	4.04046	0.190109
AT1G15180	1	1	20	6	0.643845	0.990768	1	28	7.75206	1.10948	0.999957	1	24	6.92231	0.598777	0.23319	0.23319
AT1G15190	0.262412	0.686552	24	0	3.02031	0.922066	1	20	19.9999	13.4574	0.585299	1	22	22	11.7551	2.97196	0.252823
AT1G15200	1	1	20	16	2.22421	0.985407	1	20	13.9897	10.1346	0.999893	1	20	14.9949	9.42864	2.55223	0.270689
AT1G15210	1	1	0	NaN	0	0.998231	1	20	15.8133	0.794995	0.999998	1	20	15.8133	0.353979	0.823077	0.823077
AT1G15220	0.236595	0.646319	24	20	2.20374	0.427826	1	25.0378	19.9999	5.14533	0.333063	0.98269	24.5189	20.0089	2.65668	2.01502	0.758473
AT1G15230	1	1	20	18	0.624085	1	1	28	7.36803e-05	2.20033	1	1	24	22.8	1.51483	0.206787	0.136509
AT1G15240	1	1	20	2	0.807972	0.999996	1	28	11.6192	4.01271	1	1	24	6.17964	2.853	1.34924	0.472921
AT1G15250	1	1	24	12	3.02895	0.990952	1	20.4107	15.6037	6.31673	0.999959	1	22.2053	14.0392	3.78157	3.17795	0.840379
AT1G15260	0.484262	1	24	8	0.904836	0.950509	1	26.2269	7.98749	7.30809	0.817432	1	25.1135	8.00977	5.1783	1.03482	0.199838
AT1G15270	0.104105	0.348292	20	4	1.55235	0.771772	1	20	2.94068	5.68069	0.28293	0.871386	20	3.47034	4.12876	1.45357	0.35206
AT1G15280	0.839459	1	24	6	1.71754	0.957714	1	28	7.36803e-05	6.58531	0.979389	1	26	3.25003	3.48058	1.48591	0.426914
AT1G15290	0.0199069	0.101991	24	0	5.03509	0.185624	0.976986	25.6848	19.9999	9.45029	0.0243911	0.12843	24.8424	22.0932	10.5389	4.43888	0.421189
AT1G15340	0.397664	0.932088	24	4	4.46982	0.754323	1	28	2.42894	34.3866	0.661152	1	26	3.29439	29.2463	0.714901	0.0244441
AT1G15380	0.0925074	0.323684	20	16	4.22329	0.517342	1	20	12.55	11.7643	0.193323	0.650633	20	14.275	5.14281	5.34691	1.03969
AT1G15390	0.00371463	0.029774	20	14	9.83961	0.0395258	0.543239	20	12.751	32.9631	0.00144273	0.0140153	20	13.3755	20.352	10.2415	0.503218
AT1G15400	0.484262	1	20	16	9.22474	0.834315	1	20	12.3949	24.2545	0.770186	1	20	14.1975	18.1804	6.52459	0.358881
AT1G15405	1	1	24	22	1.69575	0.988889	1	24.4226	19.9999	6.42277	0.999938	1	24.2113	21.0103	5.23446	1.64017	0.313341
AT1G15410	0.839459	1	24	20	2.5519	0.726586	1	20.0808	12.7138	40.9096	0.911491	1	22.0404	16.1608	31.0993	9.78329	0.314582
AT1G15415	0.703462	1	20	16	5.80239	0.935241	1	20	12.5406	38.5067	0.933367	1	20	14.2703	29.9375	4.47695	0.149543
AT1G15420	1	1	0	NaN	0	0.999435	1	20	4.18668	0.665821	1	1	20	4.18668	0.379322	0.884685	0.884685
AT1G15440	1	1	0	NaN	0	1	1	20	15.8133	0.956387	1	1	20	15.8133	0.435999	0.199693	0.199693
AT1G15500	0.534948	1	20	0	1.11072	0.793121	1	20.2444	19.9999	11.1125	0.78804	1	20.1222	20.0007	8.49618	2.72621	0.320875
AT1G15520	1	1	24	18	6.65417	0.99632	1	28	9.51301	38.7701	0.999993	1	26	14.1668	35.5677	0.731264	0.0205598
AT1G15530	1	1	20	2	0.890243	0.880852	1	28	15.8605	1.36477	0.992602	1	24	7.99735	1.66942	0.920767	0.55155
AT1G15550	0.210777	0.583699	20	4	1.37893	0.842013	1	20	3.93131	10.3116	0.484319	1	20	3.96566	7.64218	3.90205	0.510594
AT1G15670	0.0475564	0.194455	20	16	9.1007	0.157744	0.90059	20	12.2598	38.9839	0.0442049	0.205382	20	14.1299	15.2773	14.3017	0.936146
AT1G15690	0.00048612	0.006903	20	14	8.52765	0.129793	0.814237	20	12.1719	42.9104	0.000673279	0.00772629	20	13.0859	25.7292	16.4616	0.639802
AT1G15700	1	1	20	6	0.904646	0.993158	1	23.9518	4.56085	3.12088	0.999977	1	21.9759	5.38868	2.02691	0.978447	0.482729
AT1G15710	0.995356	1	0	NaN	0	0.991371	1	23.4988	4.86166	9.5707	0.999912	1	23.4988	4.86166	5.84722	3.58076	0.612386
AT1G15720	0.703462	1	20	0	1.35342	0.940774	1	20	16.3579	9.84977	0.934985	1	20	18.1789	9.47745	1.32691	0.140008
AT1G15730	0.703462	1	24	22	1.45475	0.9589	1	28	19.9999	14.4824	0.940126	1	26	21.2023	12.3985	1.06077	0.0855559
AT1G15740	0.0417483	0.179548	24	20	4.59564	0.387548	1	20.4107	17.4909	30.7707	0.0829039	0.339579	22.2053	18.7666	24.4149	7.87197	0.322425
AT1G15750	0.00115194	0.0128029	20	0	3.35102	0.132818	0.824418	20	19.9999	18.1206	0.00149711	0.0144047	20	20	14.8815	4.60743	0.309608
AT1G15780	0.00255268	0.0229206	24	22	7.67283	0.0602039	0.605686	24.788	19.9999	20.1032	0.0015031	0.014423	24.394	21.0216	13.3093	7.52131	0.565115
AT1G15800	1	1	24	18	1.10738	0.9538	1	28	19.9999	3.60818	0.998916	1	26	19.0357	2.11594	0.881858	0.416768
AT1G15810	1.50573e-06	0.000172792	20	6	96.2433	0.0126095	0.512059	20	4.866	306.806	3.56557e-07	4.70355e-05	20	5.433	205.205	113.401	0.552626
AT1G15820	1.50573e-06	0.000172792	20	6	3951.89	0.00361503	0.512059	20.2444	4.35319	8671.35	1.09022e-07	2.29679e-05	20.1222	5.18179	4394.03	4482.94	1.02024
AT1G15825	0.000755029	0.00943953	24	0	63.871	0.00750982	0.512059	25.1646	7.36803e-05	133.59	7.4167e-05	0.0015194	24.5823	3.59877e-05	61.5481	68.1723	1.10763
AT1G15830	0.00048612	0.006903	24	0	16.089	0.0183304	0.512059	25.8182	19.9999	29.6746	0.000112527	0.00202475	24.9091	22.1024	16.6496	17.7702	1.0673
AT1G15840	6.79668e-05	0.00186282	20	0	15.6616	0.131204	0.819915	25.8182	19.9999	47.8758	0.000112605	0.00202475	22.9091	20.3278	35.3625	45.0943	1.2752
AT1G15880	1	1	24	12	1.7702	0.996994	1	25.1646	7.89726	5.24809	0.999995	1	24.5823	10.0028	2.528	1.49573	0.591665
AT1G15885	1	1	20	6	2.9635	0.998881	1	26.366	7.64917	24.365	0.999999	1	23.183	6.84032	19.0441	3.14646	0.165219
AT1G15910	0.167981	0.49366	24	18	1.49949	0.528933	1	21.5618	16.0941	2.91903	0.30394	0.918458	22.7809	17.0449	1.54582	1.59481	1.03169
AT1G15920	1	1	20	4	0.420947	1	1	20.7516	7.13583	2.89154	1	1	20.3758	5.54088	2.26693	0.0411259	0.0181416
AT1G15930	1	1	20	14	1.49646	0.999796	1	22.4379	15.7825	3.47473	1	1	21.219	14.8892	2.47184	1.08738	0.439908
AT1G15940	1	1	20	2	1.80129	0.977402	1	28	7.36803e-05	8.19036	0.999743	1	24	1.20003	5.19427	0.665741	0.128168
AT1G15950	0.00172835	0.0171559	20	4	697.141	0.0846859	0.676098	20.7516	3.3005	1368.97	0.0014387	0.0139953	20.3758	3.65795	686.732	787.966	1.14741
AT1G15960	1	1	0	NaN	0	1	1	28	8.10945	426.703	1	1	28	8.10945	156.304	80.0779	0.512322
AT1G15980	1	1	20	6	66.9135	0.939322	1	22.2371	5.17109	169.374	0.998121	1	21.1186	5.62327	93.7102	52.8961	0.564464
AT1G15990	0.00754717	0.0497796	20	8	37.784	0.0280241	0.515078	20	7.44967	176.037	0.00200108	0.0181059	20	7.72483	99.014	51.2997	0.518105
AT1G16000	0.150388	0.462065	20	8	1.31197	0.828857	1	20	5.31089	4.51583	0.384202	1	20	6.65544	3.22496	1.53875	0.477137
AT1G16010	1	1	0	NaN	0	0.997439	1	20.7516	4.18668	3.06278	0.999997	1	20.7516	4.18668	0.783569	1.87792	1.87792
AT1G16020	1	1	0	NaN	0	0.999995	1	24.9123	12	1.30812	1	1	24.9123	12	0.557996	0.303568	0.303568
AT1G16022	1	1	0	NaN	0	1	1	28	8.00001	3.42399	1	1	28	8.00001	1.26618	0.208291	0.164504
AT1G16025	1	1	20	16	1.58167	1	1	24.9123	8.64695	8.74317	1	1	22.4561	12.8797	7.29264	0.240374	0.0329611
AT1G16030	1	1	24	0	0.661123	0.993883	1	20	19.9999	1.14994	0.999981	1	22	22	0.830867	0.491074	0.491074
AT1G16060	0.00533015	0.038741	20	6	9.2563	0.0828432	0.67066	20	4.97403	18.6482	0.00385275	0.030045	20	5.48702	9.2738	9.80485	1.05726
AT1G16070	0.00371463	0.029774	20	6	35.5661	0.0613894	0.61065	20	4.69376	114.068	0.00214037	0.0190009	20	5.34688	76.099	37.9855	0.499159
AT1G16080	1	1	0	NaN	0	0.997028	1	20	5.51509	1.33495	0.999996	1	20	5.51509	0.810873	1.24318	1.24318
AT1G16090	1	1	20	2	1.11987	0.991887	1	28	12	1.00625	0.999967	1	24	6.34285	0.70777	0.0931093	0.0931093
AT1G16160	1	1	0	NaN	0	0.995699	1	20	4.18668	0.475103	0.999991	1	20	4.18668	0.332715	0.777555	0.777555
AT1G16180	1	1	20	10	1.1055	1	1	28	11.9352	2.85916	1	1	24	11.1151	1.1726	0.069204	0.0590173
AT1G16210	0.132795	0.415427	20	14	2.65044	0.72136	1	20	11.9184	23.4709	0.320482	0.954549	20	12.9592	17.551	4.43191	0.252515
AT1G16240	1	1	20	16	1.34516	0.931641	1	28	11.8907	3.04307	0.997608	1	24	14.696	2.06672	0.290511	0.140567
AT1G16250	0.839459	1	0	NaN	0	0.692484	1	20.1623	19.2716	1.77349	0.896655	1	20.1623	19.2716	0.800509	1.15602	1.15602
AT1G16260	1	1	20	2	1.55939	0.995325	1	28	11.9515	2.61781	0.999989	1	24	6.32206	2.69442	1.3013	0.482963
AT1G16270	0.0359403	0.156815	24	2	3.45606	0.322468	1	26.2269	7.36803e-05	35.4366	0.0632519	0.273446	25.1135	1.04643	29.7137	4.18442	0.140825
AT1G16280	0.0199069	0.101991	20	6	17.5543	0.233913	1	20	6.92131	115.888	0.0296596	0.149974	20	6.46066	98.8195	14.824	0.150011
AT1G16320	0.11845	0.389454	24	2	0.959396	0.561862	1	28	6.68904	4.25854	0.246895	0.784714	26	4.18896	2.43096	0.290714	0.119588
AT1G16350	0.324227	0.803452	20	18	2.32768	0.804378	1	20	8.03183	2.81561	0.611317	1	20	13.0159	3.73869	0.0613116	0.0163992
AT1G16360	0.0925074	0.323684	20	4	1.93368	0.340972	1	20	4.34271	7.44902	0.140567	0.506147	20	4.17135	3.50478	3.58518	1.02294
AT1G16400	0.440963	1	0	NaN	0	0.967995	1	20	4.35812	2.61404	0.790237	1	20	4.35812	1.67371	2.12596	1.2702
AT1G16410	0.00144015	0.0158315	24	4	2.01577	0.221765	1	22.1381	4.30937	7.06776	0.00289006	0.0239397	23.069	4.16771	2.54346	4.47853	1.7608
AT1G16420	1	1	0	NaN	0	0.999876	1	28	7.68897	1.22227	1	1	28	7.68897	0.437879	0.146285	0.146285
AT1G16480	1	1	20	12	0.694373	0.999872	1	28	6.95291	2.81338	1	1	24	10.1798	2.52459	0.347121	0.137496
AT1G16489	1	1	20	10	3.52566	0.999996	1	20	8.07314	37.431	1	1	20	9.03657	29.0303	3.08383	0.106228
AT1G16490	1	1	20	0	5.96486	0.999998	1	20	4.41305	22.2217	1	1	20	2.20653	17.3205	4.68118	0.270268
AT1G16500	1	1	20	12	0.687544	0.999999	1	28	8.34337	2.53861	1	1	24	10.7757	1.4888	0.240543	0.161569
AT1G16510	0.29332	0.753999	24	6	0.560474	0.822609	1	28	2.74381	1.49026	0.584342	1	26	4.52391	0.977352	0.277089	0.277089
AT1G16560	0.29332	0.753999	20	14	17.7479	0.965365	1	20	12.0114	78.7983	0.640436	1	20	13.0057	49.5317	27.1404	0.547939
AT1G16570	1	1	24	18	3.71837	0.929551	1	28	12.491	24.1266	0.997458	1	26	15.5494	20.0871	0.775524	0.0386081
AT1G16610	1	1	0	NaN	0	1	1	20	12.8583	0.635018	1	1	20	12.8583	0.465511	0.230575	0.230575
AT1G16680	1	1	0	NaN	0	0.999973	1	20	12	0.60375	1	1	20	12	0.560384	0.616779	0.616779
AT1G16690	1	1	20	6	1.06102	1	1	20	4.36594	5.33303	1	1	20	5.18297	4.25601	0.886196	0.208222
AT1G16700	1	1	0	NaN	0	1	1	27.688	14.6184	1.04396	1	1	27.688	14.6184	0.531111	0.596616	0.596616
AT1G16710	1	1	20	2	1.73892	0.972066	1	28	12	1.84367	0.999606	1	24	6.34286	1.27166	1.54713	1.21662
AT1G16720	1.45892e-08	1.4709e-05	24	0	113.897	0.00878094	0.512059	23.4988	7.36803e-05	517.71	3.04614e-09	3.58302e-06	23.7494	3.7233e-05	375.71	145.311	0.386764
AT1G16730	2.97234e-07	7.4919e-05	20	4	46.6383	0.0217587	0.512059	20	4.1091	136.401	1.28421e-07	2.55701e-05	20	4.05455	60.119	77.6056	1.29087
AT1G16740	1	1	20	14	1.17397	0.994173	1	26.366	8.12604	2.43267	0.999983	1	23.183	11.6866	1.36687	0.918314	0.671835
AT1G16750	1	1	0	NaN	0	0.988677	1	20	8	0.450525	0.999936	1	20	8	0.412609	0.329261	0.329261
AT1G16770	1	1	24	12	1.31264	0.999715	1	24.5432	8.04368	10.7068	1	1	24.2716	10.0452	8.35978	1.15882	0.138619
AT1G16780	0.0623201	0.237422	24	2	0.846246	0.28542	1	21.3763	3.29754	2.14796	0.0894576	0.360564	22.6882	2.69529	1.17183	1.2114	1.03377
AT1G16790	0.0105521	0.0643104	24	0	13.2753	0.488863	1	23.4988	6.12486e-05	83.3176	0.0323291	0.160791	23.7494	3.09509e-05	41.1488	40.1285	0.975205
AT1G16800	0.00371463	0.029774	20	10	57.4487	0.323441	1	24.0678	8.53939	186.45	0.00928038	0.0598413	22.0339	9.41735	116.443	50.8231	0.436463
AT1G16810	0.995356	1	24	8	1.58533	0.967274	1	26.2269	7.88535	13.8842	0.999299	1	25.1135	7.96087	10.7196	2.41277	0.225081
AT1G16820	1	1	20	18	3.55639	1	1	20	15.7857	14.8863	1	1	20	16.8928	11.527	5.8664	0.508927
AT1G16860	1	1	20	0	0.890159	0.999994	1	20.9263	4.37069	2.20991	1	1	20.4632	2.13698	1.23002	0.499682	0.406238
AT1G16870	1	1	0	NaN	0	0.997817	1	20	12.43	1.49811	0.999998	1	20	12.43	0.655599	0.405804	0.405804
AT1G16880	0.236595	0.646319	24	12	55.8558	0.999877	1	27.0845	7.49632	525.278	0.577582	1	25.5422	9.92029	370.204	53.3639	0.144147
AT1G16890	0.00371463	0.029774	24	18	59.1115	0.0493415	0.569576	22.8506	15.9125	832.883	0.00176036	0.0163686	23.4253	16.9409	772.243	56.9409	0.0737345
AT1G16970	1	1	20	0	0.645481	0.999943	1	21.7505	4.06473	1.94371	1	1	20.8753	1.95058	1.12582	0.371806	0.330253
AT1G17050	1	1	0	NaN	0	0.687942	1	27.3829	1.0426	8.75871	0.945267	1	27.3829	1.0426	3.39702	4.58963	1.35107
AT1G17060	0.995356	1	20	16	50.8601	0.986607	1	20	12.5731	49.0038	0.999837	1	20	14.2865	25.523	36.6652	1.43656
AT1G17065	0.00255268	0.0229206	20	16	41.3537	0.0164202	0.512059	20.2444	16.0257	140.016	0.000464418	0.00585291	20.1222	16.0134	108.394	40.2228	0.37108
AT1G17070	0.000755029	0.00943953	20	6	7.47178	0.0746948	0.647151	20	4.94282	32.817	0.000608131	0.00713531	20	5.47141	24.9828	8.87035	0.355058
AT1G17080	0.167981	0.49366	20	14	4.0972	0.663995	1	20	10.696	18.8493	0.356185	1	20	12.348	11.342	6.93288	0.611257
AT1G17100	1	1	20	12	2.16761	0.992687	1	22.0399	8.01045	13.0079	0.999973	1	21.02	10.1259	11.3138	0.926837	0.0819212
AT1G17110	0.0172419	0.094918	24	8	6.99171	0.0820286	0.668109	20.9263	5.27721	21.7385	0.0106939	0.0669376	22.4632	6.57625	10.2493	10.6934	1.04334
AT1G17130	0.0623201	0.237422	20	8	18.6479	0.0814844	0.667424	20	6.38407	167.761	0.0319049	0.159242	20	7.19204	142.142	22.1792	0.156035
AT1G17140	1	1	20	4	11.509	1	1	20	7.80113	59.4691	1	1	20	5.90056	41.0662	9.17566	0.223436
AT1G17147	0.839459	1	20	6	1.30756	0.844486	1	20	4.66563	2.37046	0.952794	1	20	5.33282	1.10509	1.25369	1.13447
AT1G17160	1	1	20	2	1.00162	0.994628	1	28	4.15653e-05	3.38721	0.999986	1	24	1.20002	2.12193	0.544472	0.256593
AT1G17170	1	1	20	16	0.316391	1	1	20	12.0602	4.14184	1	1	20	14.0301	3.58954	0.611977	0.170489
AT1G17190	1	1	20	2	0.663298	0.981829	1	25.8182	7.49037e-05	2.12652	0.999834	1	22.9091	1.14549	0.976158	0.77361	0.77361
AT1G17200	1	1	24	22	2.22778	0.999961	1	24.5432	8.24233	5.01766	1	1	24.2716	3.06424	4.85055	0.643745	0.132716
AT1G17210	1	1	20	0	2.00233	0.989131	1	28	7.36803e-05	13.3371	0.999941	1	24	3.15773e-05	8.38778	0.918825	0.109543
AT1G17220	0.0809096	0.287233	24	4	9.936	0.118306	0.777311	24.1849	4.37055	34.2116	0.0540719	0.24168	24.0925	4.18462	23.863	9.23108	0.386836
AT1G17230	0.00754717	0.0497796	24	14	18.352	0.105466	0.741362	27.5346	12.2181	112.473	0.00647598	0.0447642	25.7673	13.2324	75.1665	23.639	0.314488
AT1G17232	0.00115194	0.0128029	20	14	58.2261	0.0890376	0.689281	20	12.0093	650.4	0.00104464	0.0109874	20	13.0046	476.214	111.136	0.233374
AT1G17235	0.262412	0.686552	20	12	1.24569	0.510948	1	20	11.1596	5.95832	0.403488	1	20	11.5798	3.55017	1.6685	0.469978
AT1G17240	1	1	20	6	0.563374	0.999733	1	21.5618	5.04078	2.46911	1	1	20.7809	5.54625	1.68689	0.734371	0.435341
AT1G17250	0.210777	0.583699	20	2	3.31532	0.70828	1	20	4.09135	85.0135	0.433217	1	20	3.04568	79.9178	11.8893	0.148769
AT1G17255	0.0105521	0.0643104	24	14	24.7449	0.245961	1	24.788	12.0629	169.1	0.0180484	0.101173	24.394	13.0505	112.694	29.3141	0.260122
AT1G17280	1	1	20	10	0.242041	1	1	20	11.5814	1.99133	1	1	20	10.7907	1.37788	0.231196	0.167792
AT1G17290	0.0716149	0.267915	24	8	3.09577	0.369815	1	20.9263	7.50726	8.72742	0.122654	0.457401	22.4632	7.77316	3.71643	3.21309	0.864565
AT1G17360	1	1	20	0	9.10995	0.585403	1	28	7.36803e-05	22.6927	0.89886	1	24	3.15773e-05	7.70377	5.89861	0.765678
AT1G17370	0.324227	0.803452	24	4	2.26325	0.577376	1	25.2926	3.05036	7.08379	0.50087	1	24.6463	3.54007	4.10942	2.82427	0.687268
AT1G17420	1	1	20	16	0.344734	0.999989	1	28	12.2273	1.96314	1	1	24	14.8403	1.61857	0.41894	0.258833
AT1G17430	0.324227	0.803452	20	0	0.131988	0.845362	1	26.7925	12.0677	2.33824	0.628843	1	23.3962	5.26899	1.82427	1.61512	0.885351
AT1G17440	1	1	0	NaN	0	0.99641	1	28	19.9999	2.26209	0.999994	1	28	19.9999	1.0743	0.457301	0.425672
AT1G17470	0.189379	0.545638	24	20	3.35286	0.208702	1	28	19.9999	6.9079	0.167219	0.579605	26	20.119	2.58731	2.47674	0.957264
AT1G17490	0.585635	1	20	8	0.921327	0.902973	1	20	7.77284	4.68621	0.86573	1	20	7.88642	2.19967	1.40067	0.636761
AT1G17500	1	1	20	2	1.25732	0.998471	1	25.0378	12.8523	0.862063	0.999999	1	22.5189	6.90561	0.995027	0.793428	0.793428
AT1G17530	1	1	24	18	1.58136	0.992885	1	28	8.4398	5.66698	0.999975	1	26	13.6685	5.66404	0.0711431	0.0125605
AT1G17540	0.703462	1	0	NaN	0	0.567154	1	23.1702	15.1185	1.42878	0.765572	1	23.1702	15.1185	0.550421	0.80511	0.80511
AT1G17550	1	1	0	NaN	0	0.94878	1	28	1.96492	0.968533	0.998665	1	28	1.96492	0.423964	0.496966	0.496966
AT1G17590	0.534948	1	20	10	1.74852	0.668476	1	20	8.24278	4.3092	0.725335	1	20	9.12139	2.04149	1.32405	0.648572
AT1G17600	0.000755029	0.00943953	20	14	34.1825	0.0317872	0.526011	20.2444	12.1815	142.486	0.000279302	0.00401052	20.1222	13.0968	98.0336	46.1409	0.470664
AT1G17610	1	1	20	6	16.7818	0.994606	1	20	5.40635	34.8426	0.999985	1	20	5.70318	24.5105	15.2171	0.62084
AT1G17620	0.324227	0.803452	20	6	4.15481	0.850491	1	20	4.88136	17.4669	0.63099	1	20	5.44068	14.6823	4.87185	0.331818
AT1G17640	0.189379	0.545638	20	14	0.593544	0.689983	1	23.2787	8.74039	2.01371	0.39659	1	21.6393	11.6362	1.3506	0.524231	0.388145
AT1G17665	1	1	0	NaN	0	0.731087	1	20.1623	12.1612	1.60389	0.96008	1	20.1623	12.1612	0.601062	0.81094	0.81094
AT1G17680	1	1	0	NaN	0	0.997439	1	20.7516	15.8133	0.675097	0.999997	1	20.7516	15.8133	0.172714	0.413931	0.413931
AT1G17720	0.644548	1	24	0	1.3852	0.716138	1	28	12.2147	1.25214	0.818432	1	26	5.67112	1.95867	2.39834	1.22447
AT1G17744	0.210777	0.583699	20	6	72.1516	0.879583	1	20	6.21354	357.279	0.497836	1	20	6.10677	282.119	64.0209	0.226929
AT1G17745	1	1	20	6	12.5849	0.988568	1	20	7.94615	64.2806	0.999934	1	20	6.97308	35.4924	13.5331	0.381296
AT1G17750	1	1	24	6	1.8422	0.970126	1	24.1849	7.70198	5.50459	0.999549	1	24.0925	6.84783	2.52459	1.47732	0.58517
AT1G17760	1	1	20	6	1.57547	0.999965	1	28	7.81583	4.16381	1	1	24	6.94964	1.51338	0.647561	0.427891
AT1G17810	1	1	20	8	0.702387	1	1	26.2269	12.1349	5.98559	1	1	23.1135	9.96985	4.42821	0.313859	0.0708773
AT1G17820	1	1	20	0	2.13798	1	1	28	15.0937	6.77754	1	1	24	18.4687	6.2045	1.45952	0.235236
AT1G17840	0.0623201	0.237422	20	6	80.7649	0.0373795	0.534119	20	7.16384	353.62	0.0164511	0.0937834	20	6.58192	244.869	81.8968	0.334451
AT1G17850	0.132795	0.415427	20	10	17.7389	0.104552	0.737141	20	7.38956	273.943	0.0732664	0.306679	20	8.69478	177.578	47.7606	0.268955
AT1G17860	1	1	20	4	0.820213	0.999326	1	20	7.50089	8.89648	1	1	20	5.75045	8.01221	0.861324	0.107501
AT1G17870	0.0716149	0.267915	20	6	6.68995	0.312159	1	20	5.13342	13.7986	0.107321	0.413087	20	5.56671	6.55716	8.23581	1.256
AT1G17880	0.189379	0.545638	20	8	5.259	0.531789	1	22.9561	11.1536	10.6535	0.33189	0.980868	21.4781	9.51333	7.0095	3.0246	0.4315
AT1G17890	0.995356	1	24	8	0.230332	0.980609	1	22.9561	7.96154	1.77725	0.999711	1	23.4781	7.98429	0.581211	0.525479	0.525479
AT1G17970	0.00255268	0.0229206	20	0	5.88989	0.133421	0.82707	23.8369	19.9999	28.9797	0.00306008	0.0250685	21.9185	20.1544	23.2102	7.42469	0.31989
AT1G17980	0.839459	1	24	14	0.764566	0.894851	1	21.104	11.9217	2.38812	0.966103	1	22.552	12.9475	0.761982	0.907513	0.907513
AT1G17990	1	1	20	0	1.64355	0.958448	1	28	15.741	1.25627	0.999125	1	24	18.7461	1.15279	0.833125	0.722702
AT1G18000	0.00048612	0.006903	20	0	35.4564	0.0780431	0.660698	24.665	12.8884	220.074	0.000424133	0.00552273	22.3325	17.001	207.157	112.778	0.54441
AT1G18010	0.00048612	0.006903	20	0	35.4562	0.0784258	0.660698	24.665	12.8769	220.877	0.000426026	0.00553717	22.3325	16.9958	207.776	113.3	0.545299
AT1G18030	0.360946	0.875989	20	2	1.44238	0.999995	1	20	4.906	36.7069	0.728758	1	20	3.453	32.5371	8.64713	0.265763
AT1G18040	0.917407	1	20	8	1.41755	0.93392	1	20	7.91863	7.114	0.989217	1	20	7.95932	3.2533	2.07171	0.636801
AT1G18060	1	1	24	0	0.939174	0.993638	1	24.9123	11.9541	1.33363	0.99998	1	24.4561	5.86762	2.03339	0.441632	0.21719
AT1G18070	0.534948	1	24	6	2.55704	0.660249	1	24.788	4.42004	5.97182	0.720781	1	24.394	5.22414	3.13966	2.1138	0.673259
AT1G18080	1	1	24	10	0.759649	1	1	20	14.7538	14.2308	1	1	22	12.6979	13.1082	0.46156	0.0352117
AT1G18090	1	1	20	12	3.10225	1	1	20	7.78624	16.2989	1	1	20	9.89312	9.68134	1.72733	0.178419
AT1G18100	0.00754717	0.0497796	20	6	28.4938	0.0732685	0.642524	20	6.72479	95.8726	0.00470036	0.0349924	20	6.36239	64.5943	28.021	0.4338
AT1G18140	1	1	0	NaN	0	0.548884	1	20.5797	4.48241	1.5294	0.878142	1	20.5797	4.48241	0.436905	0.906079	0.906079
AT1G18150	1	1	0	NaN	0	1	1	28	15.6384	1.5978	1	1	28	15.6384	0.853537	0.340749	0.340749
AT1G18160	1	1	20	2	0.96684	0.997746	1	28	7.36803e-05	2.98979	0.999997	1	24	1.20003	1.48661	0.739805	0.497646
AT1G18170	1	1	0	NaN	0	1	1	28	11.8278	2.69908	1	1	28	11.8278	1.47909	0.156959	0.106119
AT1G18180	0.0716149	0.267915	24	4	1.22046	0.698367	1	23.8369	3.22428	3.41658	0.199827	0.666798	23.9185	3.61086	2.12003	1.27116	0.599594
AT1G18190	1	1	20	18	2.2489	0.996263	1	26.7925	16.3481	1.98375	0.999993	1	23.3962	17.6662	1.8877	2.34367	1.24155
AT1G18210	0.104105	0.348292	24	12	1.52491	0.613548	1	22.4379	10.9568	4.72386	0.23958	0.767439	23.219	11.4738	3.14262	1.39311	0.443297
AT1G18260	1	1	20	16	1.83063	0.991576	1	28	14.805	2.4731	0.999964	1	24	15.945	2.49499	2.79407	1.11987
AT1G18265	0.236595	0.646319	24	6	1.21505	0.476038	1	26.7925	3.21049	2.59323	0.35857	1	25.3962	4.69612	1.4497	0.728237	0.502336
AT1G18270	0.644548	1	20	16	1.71886	0.975681	1	20	12.1505	8.20847	0.920561	1	20	14.0753	2.68682	4.23222	1.57518
AT1G18290	0.167981	0.49366	20	16	3.10812	0.711998	1	20	12.3524	13.3881	0.373587	1	20	14.1762	8.22018	3.52637	0.428989
AT1G18330	0.917407	1	0	NaN	0	0.92976	1	20	4.18668	0.809304	0.988618	1	20	4.18668	0.443681	1.03435	1.03435
AT1G18382	1	1	20	12	29.7191	0.978421	1	28	7.78991	267.813	0.999765	1	24	10.5385	218.671	18.3784	0.0840463
AT1G18390	0.995356	1	24	14	6.81998	0.942511	1	28	8.54355	59.9183	0.998046	1	26	11.55	52.3099	4.17697	0.0798504
AT1G18415	0.104105	0.348292	24	22	10.1017	0.502594	1	25.0378	19.9999	104.394	0.206692	0.68554	24.5189	21.0305	88.7727	13.2346	0.149085
AT1G18420	0.00371463	0.029774	24	20	16.6993	0.0954444	0.708525	24.4226	18.5205	149.126	0.00317126	0.0257255	24.2113	19.2682	126.06	19.1283	0.15174
AT1G18450	1	1	20	10	0.884398	1	1	20	8.06808	2.82157	1	1	20	9.03404	1.16436	0.162819	0.139836
AT1G18460	0.839459	1	24	2	47.3153	0.570349	1	27.2329	12	22.3046	0.831411	1	25.6164	6.71121	42.9304	38.7902	0.903558
AT1G18470	0.00533015	0.038741	24	0	185.29	0.0217344	0.512059	24.9123	12.6525	247.798	0.0011658	0.0118836	24.4561	18.4385	316.493	156.509	0.49451
AT1G18480	1	1	20	18	0.560241	0.981128	1	28	11.9694	1.20022	0.999821	1	24	15.9298	1.06161	0.729261	0.686937
AT1G18500	1	1	20	10	1.51979	0.999989	1	20	11.6876	4.32334	1	1	20	10.8438	2.63376	0.976898	0.370913
AT1G18540	0.484262	1	24	6	2.11163	0.704373	1	22.8506	11.8654	13.3683	0.707981	1	23.4253	9.01005	12.239	1.6435	0.134284
AT1G18550	1	1	0	NaN	0	0.999577	1	20	12	0.503125	1	1	20	12	0.550489	0.584985	0.584985
AT1G18590	1	1	20	12	0.68952	0.997373	1	28	19.1794	1.81436	0.999997	1	24	15.4198	1.34168	0.0182615	0.0136109
AT1G18600	0.0716149	0.267915	24	12	1.12092	0.281298	1	24.3032	8.16358	2.22719	0.0988077	0.388163	24.1516	10.0942	0.882655	0.872397	0.872397
AT1G18610	1	1	20	14	0.714289	0.999884	1	20	14.4909	1.62937	1	1	20	14.2455	1.04004	1.26192	1.21334
AT1G18620	0.585635	1	24	2	1.76023	0.54315	1	28	12	2.18397	0.682434	1	26	6.65477	1.93488	2.1648	1.11883
AT1G18630	1	1	20	18	0.481984	0.993641	1	28	7.36803e-05	1.64491	0.99998	1	24	22.8	2.13504	2.9939	1.40227
AT1G18640	0.0475564	0.194455	20	8	7.82461	0.289178	1	20	6.43444	38.2959	0.0727021	0.305051	20	7.21722	28.6436	9.48442	0.331118
AT1G18650	0.000307062	0.00509903	20	6	7.20338	0.0409727	0.544309	20.4107	5.22337	21.8254	0.000154538	0.00259062	20.2053	5.61621	13.0384	8.13991	0.624301
AT1G18660	0.189379	0.545638	24	22	8.58858	0.559011	1	22.2371	18.3635	25.3373	0.343594	1	23.1186	20.1417	16.4331	8.04112	0.489325
AT1G18680	1	1	24	10	0.862576	0.968233	1	20	11.8984	4.75633	0.99949	1	22	11.1275	2.59795	1.25674	0.483743
AT1G18700	0.132795	0.415427	20	8	1.3266	0.752754	1	20	7.6339	3.48329	0.330172	0.977017	20	7.81695	1.9893	1.1689	0.587595
AT1G18710	1	1	20	12	2.55316	0.990647	1	20	8.04901	11.4475	0.999956	1	20	10.0245	6.88749	1.93248	0.280579
AT1G18720	0.644548	1	20	6	1.16791	0.999736	1	20	4.565	4.54521	0.927563	1	20	5.2825	3.25701	1.04794	0.321749
AT1G18730	0.0623201	0.237422	24	16	38.9791	0.213893	1	25.1646	8.22572	674.766	0.0708848	0.298936	24.5823	12.2118	516.006	101.441	0.196588
AT1G18735	0.0268891	0.12664	24	14	165.861	0.179745	0.958845	24.665	8.23788	867.248	0.0306049	0.154062	24.3325	11.1604	633.186	139.012	0.219544
AT1G18740	1	1	20	6	0.204684	1	1	20	8.02615	1.94706	1	1	20	7.01307	1.02631	0.338606	0.329924
AT1G18800	1	1	0	NaN	0	0.772734	1	20.7516	4.18668	2.48804	0.971961	1	20.7516	4.18668	0.636531	1.52553	1.52553
AT1G18810	0.0623201	0.237422	24	2	2.35308	0.212519	1	28	7.36803e-05	8.5609	0.0705148	0.297731	26	1.08337	4.03543	1.85575	0.459863
AT1G18860	1	1	0	NaN	0	1	1	20	15.8133	2.18624	1	1	20	15.8133	1.04933	0.365113	0.347947
AT1G18870	1	1	0	NaN	0	0.992748	1	28	4.72142	0	0.999974	1	28	4.72142	0.0910482	0.0428386	0.0428386
AT1G18880	0.0145769	0.0814541	20	0	10.6313	0.136562	0.83885	23.2787	7.36803e-05	64.3152	0.0143711	0.0843093	21.6393	3.42458e-05	53.8401	10.5339	0.195651
AT1G18890	0.0623201	0.237422	20	18	67.0598	0.202793	1	21.9426	19.9999	458.215	0.0678796	0.289113	20.9713	18.9944	394.689	66.8389	0.169346
AT1G18900	0.839459	1	20	4	1.96256	0.742727	1	20	4.22337	11.13	0.91804	1	20	4.11168	8.66605	3.87243	0.44685
AT1G18910	0.210777	0.583699	24	22	2.6859	0.565178	1	22.1381	19.9999	13.6314	0.372576	1	23.069	20.9938	10.8622	2.5884	0.238293
AT1G18950	0.0623201	0.237422	20	0	1.87637	0.575427	1	22.6424	7.36803e-05	5.85347	0.155209	0.546328	21.3212	3.46905e-05	3.61349	1.77105	0.490123
AT1G18960	1	1	20	18	0.973085	0.786514	1	26.5067	20	1.65216	0.975391	1	23.2533	19.2366	0.814502	0.520969	0.520969
AT1G18970	0.29332	0.753999	24	20	17.6007	0.489079	1	28	7.66368	20.5522	0.422009	1	26	1.39147	22.9827	11.7922	0.51309
AT1G18975	0.0475564	0.194455	20	2	79.153	0.616091	1	20	0.902184	286.938	0.13273	0.484983	20	1.45109	234.895	121.231	0.516107
AT1G18980	1	1	0	NaN	0	0.891843	1	26.6488	12	4.03986	0.993928	1	26.6488	12	10.7556	14.6951	1.36627
AT1G19000	0.132795	0.415427	24	2	3.39296	0.260043	1	28	15.4064	7.4241	0.150764	0.532731	26	8.23629	9.63775	2.73041	0.283304
AT1G19020	1	1	24	22	1.47152	0.999878	1	20.0808	8.04169	8.5113	1	1	22.0404	3.49487	9.02424	0.432488	0.0479252
AT1G19110	0.210777	0.583699	24	18	2.64074	0.558217	1	25.953	19.5684	5.68079	0.369446	1	24.9765	18.7822	2.95889	2.10967	0.712994
AT1G19120	0.995356	1	24	12	11.2693	1	1	28	12.2188	105.447	0.999989	1	26	12.173	88.4284	7.85291	0.0888053
AT1G19130	0.00048612	0.006903	24	16	50.4166	0.0133019	0.512059	20.7516	12.6355	257.648	8.37318e-05	0.00165297	22.3758	14.2709	175.709	71.0633	0.404439
AT1G19140	1	1	20	2	0.939174	0.995654	1	21.7505	1.83977	1.41152	0.999991	1	20.8753	1.92663	0.770763	0.618834	0.618834
AT1G19150	1	1	24	18	1.16554	1	1	28	19.9999	8.04689	1	1	26	19.0357	7.05847	0.207606	0.0294124
AT1G19180	1	1	20	6	0.886739	0.939441	1	20	12.2011	1.07692	0.998128	1	20	9.10056	1.30344	0.0999982	0.0767187
AT1G19190	1	1	24	10	1.21823	0.999244	1	20	11.9173	8.16586	1	1	22	11.1379	5.25591	1.15974	0.220655
AT1G19200	1	1	20	16	0.649388	0.984624	1	22.9561	17.2848	2.03765	0.999881	1	21.4781	16.6772	1.23595	0.825398	0.667826
AT1G19210	1	1	20	10	1.06729	0.992625	1	20	9.18108	2.69635	0.999973	1	20	9.59054	1.77251	0.717799	0.404962
AT1G19220	1	1	24	22	0.874771	1	1	28	8.53124	3.77664	1	1	26	2.8776	2.40111	0.105723	0.044031
AT1G19230	0.0925074	0.323684	20	6	4.11941	0.421332	1	20	6.3644	11.1416	0.165447	0.575334	20	6.1822	7.65137	4.47832	0.585296
AT1G19240	1	1	24	0	0.544625	1	1	20	3.77779	3.25497	1	1	22	2.07779	3.12106	1.07427	0.344201
AT1G19300	0.262412	0.686552	24	14	4.08344	0.6214	1	26.0892	10.3178	22.9027	0.458797	1	25.0446	12.257	17.5344	4.02987	0.229827
AT1G19350	1	1	20	12	108.56	0.999684	1	21.8462	11.1962	432.698	1	1	20.9231	11.6385	350.361	62.3558	0.177976
AT1G19360	1	1	24	0	62.7716	1	1	20.5797	13.5418	247.954	1	1	22.2899	18.4785	175.369	30.8267	0.175782
AT1G19370	1	1	20	18	0.917103	1	1	28	0.196681	2.29523	1	1	24	22.8843	1.53516	0.201615	0.131331
AT1G19400	1	1	20	18	0.94925	0.998486	1	20	15.2264	3.5319	0.999999	1	20	16.6132	2.55256	1.32148	0.517708
AT1G19430	1	1	20	14	0.862631	0.99997	1	20.2444	12.7435	2.31335	1	1	20.1222	13.3761	1.60728	0.782249	0.486692
AT1G19485	0.995356	1	20	2	1.71039	0.700165	1	20	19.9999	5.22743	0.948565	1	20	0.999963	4.03112	1.66667	0.413451
AT1G19520	0.104105	0.348292	20	16	1.48277	0.994214	1	20	12.2944	6.35744	0.338264	0.992845	20	14.1472	3.59001	2.63208	0.733169
AT1G19530	0.00754717	0.0497796	20	14	7.83976	0.249237	1	20	12.1977	31.5322	0.0136863	0.0810079	20	13.0989	9.35533	14.3832	1.53743
AT1G19540	0.0145769	0.0814541	20	10	6.80992	0.191051	0.989607	21.7505	11.4696	31.7285	0.0191701	0.106306	20.8753	10.7228	22.3654	6.77755	0.303037
AT1G19550	0.0623201	0.237422	20	16	5.37537	0.431905	1	20	13.0038	14.8544	0.12422	0.461653	20	14.5019	7.13769	5.24407	0.734702
AT1G19570	0.534948	1	20	12	0.707553	0.732083	1	25.5527	5.72245	16.5617	0.758756	1	22.7763	9.38325	12.1026	5.51569	0.455744
AT1G19600	0.0809096	0.287233	24	20	1.25732	0.108024	0.748696	27.2329	19.9999	4.744	0.050167	0.226812	25.6164	20.0799	1.47381	2.04219	1.38565
AT1G19610	0.534948	1	20	12	0.254172	0.99967	1	20	12.3615	4.03408	0.869494	1	20	12.1807	2.71067	1.02516	0.378196
AT1G19620	1	1	24	18	0.562309	0.998359	1	23.4988	13.2545	1.51414	0.999999	1	23.7494	15.6039	0.856305	0.484071	0.484071
AT1G19630	0.397664	0.932088	20	18	8.05276	0.655958	1	20	16.1213	49.3906	0.611385	1	20	17.0606	41.5874	9.04506	0.217495
AT1G19660	0.534948	1	20	18	2.51464	0.85582	1	20.2444	17.1867	4.42685	0.815505	1	20.1222	17.5965	2.50287	2.1498	0.858934
AT1G19670	0.484262	1	0	NaN	0	0.358908	1	20.8386	4.78912	3.25809	0.477934	1	20.8386	4.78912	1.09258	1.9577	1.79181
AT1G19680	0.000115015	0.00264403	24	20	43.9437	0.00927401	0.512059	23.9518	19.9999	121.174	1.57341e-05	0.000517427	23.9759	20	75.5574	44.4927	0.588859
AT1G19690	0.0105521	0.0643104	24	22	14.66	0.0771422	0.658321	25.0378	8.31419	13.9036	0.00660452	0.0454081	24.5189	3.04932	22.1706	1.00074	0.0451379
AT1G19700	0.324227	0.803452	24	2	1.0516	0.345152	1	28	7.36803e-05	3.21539	0.356994	1	26	1.08337	1.33642	0.850719	0.636567
AT1G19710	0.00255268	0.0229206	20	4	11.1067	0.149293	0.878763	20	2.21501	50.4283	0.00338128	0.0270713	20	3.1075	42.8313	14.744	0.344233
AT1G19715	0.00048612	0.006903	20	2	11.1278	0.100633	0.721401	20	4.15127e-05	58.9075	0.000534465	0.00647551	20	1.00002	48.88	16.3259	0.334
AT1G19720	1	1	24	22	0.76382	0.999729	1	25.6848	7.72595	1.58805	1	1	24.8424	2.70118	1.77925	0.616734	0.346627
AT1G19740	1	1	20	18	0.923505	1	1	28	6.63439	5.09334	1	1	24	1.64331	3.57675	0.63851	0.178517
AT1G19770	1	1	20	10	14.3497	0.991897	1	28	12.3296	136.057	0.999967	1	24	11.2841	105.403	11.7004	0.111006
AT1G19780	0.210777	0.583699	20	8	14.9909	0.817468	1	20	8.03408	147.636	0.475298	1	20	8.01704	117.792	16.3828	0.139083
AT1G19835	0.77146	1	20	4	0.501989	0.999627	1	20	17.8775	2.66431	0.971556	1	20	0.938764	2.44574	0.933548	0.381704
AT1G19850	1	1	20	0	0.859429	0.999702	1	20	15.8133	0.811016	1	1	20	17.9067	0.491296	0.574908	0.574908
AT1G19870	1	1	24	12	1.34577	0.999453	1	20	11.9654	8.39322	1	1	22	12.081	7.08957	1.59221	0.224585
AT1G19880	1	1	20	16	2.47659	0.999996	1	20	12.1673	7.92417	1	1	20	14.0837	4.45603	1.66131	0.372822
AT1G19910	1	1	24	10	15.8747	0.926317	1	22.5397	9.17472	63.9179	0.997216	1	23.2698	9.58385	43.0324	17.5987	0.408964
AT1G19920	1	1	20	18	3.50311	0.97227	1	24.665	7.11549	3.63828	0.999612	1	22.3325	2.10467	3.78729	2.54914	0.673079
AT1G19960	0.104105	0.348292	24	6	1.61232	0.252348	1	22.9561	7.32749	3.73754	0.121878	0.455228	23.4781	6.6818	1.56897	1.21369	0.77356
AT1G20010	0.023398	0.117867	24	8	4.33018	0.239971	1	23.1702	7.64106	13.3896	0.0347129	0.169952	23.5851	7.81979	6.67812	5.17137	0.774376
AT1G20020	0.000190019	0.00373034	24	10	14.6769	0.0311801	0.525973	20	8.40695	58.9992	7.72379e-05	0.00157091	22	9.20715	27.5214	20.9514	0.761275
AT1G20050	1	1	0	NaN	0	0.870003	1	21.8462	9.56827	2.26922	0.991158	1	21.8462	9.56827	1.06929	1.20803	1.12975
AT1G20070	1	1	24	6	0.762716	0.998471	1	20	8.05035	61.8352	0.999999	1	22	7.17769	16.2853	21.6238	1.32781
AT1G20090	1	1	20	10	0.63926	1	1	28	11.2207	2.0174	1	1	24	10.8089	0.96447	0.25638	0.25638
AT1G20100	1	1	0	NaN	0	0.997439	1	20.7516	15.8133	0.248436	0.999997	1	20.7516	15.8133	0.0635588	0.152327	0.152327
AT1G20110	1	1	0	NaN	0	1	1	20	8.69083	1.96314	1	1	20	8.69083	1.09482	0.27105	0.247575
AT1G20160	1	1	0	NaN	0	0.997439	1	20.7516	4.18668	0.549369	0.999997	1	20.7516	4.18668	0.140548	0.336842	0.336842
AT1G20200	0.839459	1	20	16	1.1055	0.776342	1	22.0399	16.0836	2.05503	0.930742	1	21.02	16.0776	0.929705	1.07762	1.07762
AT1G20220	0.0199069	0.101991	24	8	3.33855	0.178156	0.95506	24.665	5.29568	13.7274	0.0235554	0.125513	24.3325	6.66756	6.91742	4.05911	0.586795
AT1G20260	0.397664	0.932088	24	10	2.44687	0.516765	1	20	8.46363	6.46843	0.530663	1	22	9.23833	2.8403	2.53862	0.893786
AT1G20290	1	1	20	8	0.70541	0.998408	1	20	4.58011	5.89702	0.999999	1	20	6.29005	5.05346	0.971179	0.192181
AT1G20300	1	1	0	NaN	0	0.970804	1	24.5432	7.36803e-05	11.3358	0.99957	1	24.5432	7.36803e-05	4.97987	4.69767	0.943332
AT1G20330	0.703462	1	20	16	8.08215	0.98611	1	20	12.0826	39.0575	0.947394	1	20	14.0413	25.9792	8.31802	0.32018
AT1G20340	0.0199069	0.101991	24	2	20.8521	0.185431	0.976626	27.3829	7.36803e-05	116.33	0.0243695	0.12843	25.6915	1.07051	84.4119	21.8244	0.258546
AT1G20400	0.104105	0.348292	24	22	5.01602	0.452769	1	25.6848	8.6321	7.12428	0.191122	0.644917	24.8424	3.1394	9.98518	0.391321	0.0391901
AT1G20440	0.000307062	0.00509903	24	8	13.8347	0.0900054	0.692165	24.9123	7.8951	88.7466	0.000317727	0.0044218	24.4561	7.95129	51.3019	20.4312	0.398253
AT1G20450	6.79668e-05	0.00186282	24	8	11.963	0.0540718	0.582613	21.4687	7.31137	46.3532	4.96649e-05	0.00114359	22.7343	7.66026	26.856	14.7537	0.549361
AT1G20460	1	1	0	NaN	0	1	1	NA	NA	0	1	1	NA	NA	0	NA	NA
AT1G20470	1	1	24	0	6.32362	0.998908	1	20	12.15	39.631	0.999999	1	22	17.6825	39.0782	0.146851	0.00375787
AT1G20480	1	1	20	16	2.98841	0.895505	1	24.3032	12.3486	5.42073	0.99434	1	22.1516	14.4883	2.30344	1.31953	0.57285
AT1G20490	0.000755029	0.00943953	20	16	143.025	0.0126919	0.512059	20	16.3165	324.629	0.000120317	0.00213619	20	16.1583	223.761	146.493	0.654684
AT1G20510	0.360946	0.875989	20	6	1.48457	0.906937	1	20	7.65134	6.20006	0.692916	1	20	6.82567	3.13168	1.26712	0.404613
AT1G20515	1	1	20	16	1.82803	1	1	20	11.9148	7.85527	1	1	20	13.9574	4.73721	2.05326	0.433431
AT1G20520	1	1	24	22	1.26922	0.999219	1	28	7.29115	7.23042	1	1	26	2.30184	6.06545	3.25949	0.537387
AT1G20540	0.023398	0.117867	24	0	13.849	0.462447	1	26.0892	7.77552	24.8642	0.0597968	0.261553	25.0446	3.73209	27.2143	6.01918	0.221177
AT1G20550	0.00172835	0.0171559	20	18	6.03591	0.104349	0.73681	20	15.9819	19.9404	0.00173509	0.0162083	20	16.9909	14.2122	5.94384	0.418222
AT1G20560	1	1	0	NaN	0	0.99984	1	20	12.4398	0.738208	1	1	20	12.4398	0.440218	0.103509	0.103509
AT1G20620	0.00533015	0.038741	20	12	10.1819	0.15717	0.898554	20	11.9873	89.8674	0.00677297	0.046363	20	11.9937	60.7945	23.5272	0.386996
AT1G20630	0.585635	1	20	10	1.69218	0.653767	1	23.4988	8.19816	2.92626	0.750447	1	21.7494	9.23127	1.21599	1.2781	1.05108
AT1G20640	1	1	20	6	2.16792	0.999923	1	20.7516	4.2576	14.5084	1	1	20.3758	5.14662	8.33317	4.97827	0.597404
AT1G20650	0.00115194	0.0128029	24	6	17.5204	0.0240102	0.512059	20.7516	5.31475	72.2783	0.000317949	0.0044218	22.3758	5.66234	48.899	21.5391	0.440482
AT1G20670	1	1	20	2	2.178	0.838808	1	28	7.36803e-05	15.0558	0.986248	1	24	1.20003	10.0903	0.732641	0.0726085
AT1G20690	1	1	24	22	12.9897	0.917744	1	28	7.73094	155.839	0.99652	1	26	2.50603	146.501	21.9248	0.149656
AT1G20693	0.440963	1	24	10	1.77083	0.980627	1	20	8.11938	22.7708	0.794943	1	22	9.04899	10.7899	4.73603	0.438931
AT1G20696	0.0475564	0.194455	24	8	1.76212	0.519774	1	26.366	8.19041	9.43092	0.116182	0.438249	25.183	8.10863	5.39582	2.41156	0.446931
AT1G20760	1	1	20	16	2.42191	0.99979	1	20	12.0648	3.7197	1	1	20	14.0324	2.25745	1.92399	0.852285
AT1G20780	0.77146	1	0	NaN	0	0.498937	1	21.9426	15.5337	1.29286	0.752402	1	21.9426	15.5337	0.503552	0.765781	0.765781
AT1G20823	1	1	20	18	1.38739	0.99871	1	20	7.36803e-05	2.36189	0.999999	1	20	19	1.49326	0.821575	0.550189
AT1G20830	1	1	20	14	0.192425	1	1	28	12.346	2.46682	1	1	24	13.6912	1.01297	0.781482	0.771478
AT1G20840	1.1868e-05	0.000596148	20	12	34.5032	0.046484	0.559813	20	11.9041	141.225	8.50148e-06	0.000338978	20	11.952	63.6403	59.214	0.930447
AT1G20900	0.00754717	0.0497796	20	14	1.00673	0.0854872	0.677514	20	12.2546	2.88416	0.00538471	0.0388376	20	13.1273	1.44176	1.31158	0.909713
AT1G20910	1	1	0	NaN	0	1	1	20	8.59717	1.74746	1	1	20	8.59717	0.833754	0.388263	0.388263
AT1G20920	0.0199069	0.101991	24	18	7.66114	0.20891	1	22.4379	18.4348	39.111	0.0269593	0.139287	23.219	18.2453	31.6386	8.37932	0.264845
AT1G20923	1	1	20	18	0.845296	1	1	20	7.86484	1.78604	1	1	20	2.93242	1.84014	0.0172211	0.0093586
AT1G20960	1	1	20	2	2.15844	0.725053	1	28	7.36803e-05	13.5813	0.958165	1	24	1.20003	8.90218	0.477652	0.0536556
AT1G20970	0.262412	0.686552	20	16	8.46563	0.766836	1	20	12.4879	31.162	0.523859	1	20	14.2439	20.4592	9.46118	0.462441
AT1G20980	1	1	0	NaN	0	0.999993	1	20	8	0.901049	1	1	20	8	0.699907	0.607685	0.607685
AT1G21000	1	1	20	2	2.39649	0.924856	1	28	12.1984	4.19212	0.997103	1	24	6.42786	3.42201	1.15919	0.338745
AT1G21050	0.0268891	0.12664	24	22	8.56479	0.0791994	0.6626	24.788	7.36803e-05	21.0173	0.0152305	0.0881421	24.394	23.3776	16.13	7.78869	0.482869
AT1G21065	1	1	20	16	0.90792	0.999989	1	20	12.474	2.26542	1	1	20	14.237	1.09048	0.672186	0.616413
AT1G21090	1	1	20	8	0.34945	0.999963	1	20	12.008	0.614764	1	1	20	10.004	0.645149	0.0963824	0.0963824
AT1G21100	0.360946	0.875989	20	0	1.94617	0.783213	1	28	15.7178	2.31423	0.639851	1	24	18.7362	2.64875	2.79637	1.05573
AT1G21120	1	1	0	NaN	0	0.955524	1	22.0399	19.9999	1.64921	0.998996	1	22.0399	19.9999	0.744794	1.07541	1.07541
AT1G21130	0.00533015	0.038741	24	8	5.18946	0.175654	0.951867	24.665	6.02026	17.3258	0.00746538	0.0502019	24.3325	7.02497	11.0109	6.58815	0.598329
AT1G21160	1	1	20	14	10.1633	0.975398	1	20	12.2023	96.8906	0.999695	1	20	13.1011	69.4584	9.77432	0.140722
AT1G21170	0.0809096	0.287233	24	18	5.32476	0.346759	1	20.7516	16.0729	44.0293	0.128316	0.47314	22.3758	17.0564	37.9664	8.47768	0.223294
AT1G21200	0.839459	1	20	0	0.607121	0.774169	1	28	15.9781	0.949125	0.929959	1	24	18.8477	1.1181	0.501795	0.448792
AT1G21250	0.0417483	0.179548	24	8	1.90046	0.117908	0.7759	20	7.82652	5.78684	0.0310802	0.156064	22	7.97125	1.8063	2.37238	1.31339
AT1G21270	0.00115194	0.0128029	20	6	31.5487	0.0445737	0.555303	20	6.14977	163.924	0.000558491	0.00668626	20	6.07488	131.1	28.8679	0.220197
AT1G21310	0.167981	0.49366	24	18	694.212	0.362699	1	22.746	16.1207	7347.55	0.231404	0.745894	23.373	17.0474	6501.45	947.567	0.145747
AT1G21313	0.167981	0.49366	24	18	1636.23	0.478501	1	23.0626	17.1227	15624.1	0.283015	0.871386	23.5313	17.5596	13683.6	2103.62	0.153734
AT1G21320	0.00214052	0.0209815	24	16	4.90953	0.0267967	0.513334	28	14.6135	8.54703	0.000617536	0.00721473	26	15.4515	4.32648	3.45506	0.798583
AT1G21326	0.00115194	0.0128029	24	18	7.07823	0.0957952	0.710162	20.7516	14.8472	21.6137	0.00111585	0.0115128	22.3758	16.3956	12.4501	10.3344	0.830066
AT1G21350	1	1	20	10	0.744848	0.936695	1	20	8.43843	2.31233	0.997953	1	20	9.21922	1.01089	0.715198	0.707495
AT1G21360	0.77146	1	20	14	0.646618	0.991523	1	20.3272	8.48615	2.55132	0.969906	1	20.1636	11.2662	1.74785	0.781924	0.447364
AT1G21380	1	1	0	NaN	0	0.999983	1	20	7.99999	2.51918	1	1	20	7.99999	0.811769	0.662908	0.662908
AT1G21390	1	1	20	14	1.09351	0.999907	1	28	16.9073	3.38372	1	1	24	15.646	2.34046	0.606293	0.259048
AT1G21400	0.167981	0.49366	20	16	7.10174	0.751874	1	20	12.0229	21.095	0.387628	1	20	14.0115	7.87508	8.89112	1.12902
AT1G21410	1	1	0	NaN	0	0.999999	1	28	11.9593	0.966282	1	1	28	11.9593	0.610053	0.310918	0.310918
AT1G21450	0.360946	0.875989	24	16	1.21456	0.92924	1	20.5797	15.3758	5.0807	0.701807	1	22.2899	15.7567	3.61077	1.90269	0.526947
AT1G21460	1	1	20	4	0.777745	0.981328	1	26.6488	8.08311	1.0107	0.999825	1	23.3244	5.86982	0.968953	0.390924	0.390924
AT1G21500	0.00904963	0.0590275	20	6	5.55001	0.102344	0.728138	20	4.36	11.2583	0.00739498	0.0497759	20	5.18	5.01367	6.54073	1.30458
AT1G21510	0.0105521	0.0643104	24	20	4.56483	0.104253	0.736499	24.5432	19.9999	15.002	0.00859426	0.0562131	24.2716	20.0025	9.9589	4.39727	0.441542
AT1G21540	1	1	20	18	0.579889	1	1	28	10.2701	1.03348	1	1	24	3.20147	0.642486	0.760292	0.760292
AT1G21550	1.1868e-05	0.000596148	24	10	3.18406	0.0227107	0.512059	21.194	8.07326	9.03876	4.34663e-06	0.000211561	22.597	9.01155	3.24419	3.79946	1.17116
AT1G21560	1	1	0	NaN	0	0.999887	1	20	8	1.70765	1	1	20	8	0.454788	0.578343	0.578343
AT1G21580	1	1	20	18	2.03819	0.99886	1	20	15.492	7.34286	0.999999	1	20	16.746	5.82781	1.92934	0.331057
AT1G21590	0.995356	1	0	NaN	0	0.756836	1	20	4.41459	2.28809	0.96671	1	20	4.41459	0.73143	1.47859	1.47859
AT1G21600	0.484262	1	20	14	0.823438	0.95832	1	20	8.41146	7.22529	0.820352	1	20	11.2057	4.90398	2.18983	0.446542
AT1G21610	0.917407	1	20	18	3.58358	0.968512	1	20	8.44588	1.95741	0.993541	1	20	13.2229	2.62088	1.16899	0.446029
AT1G21630	1	1	20	2	3.24161	0.999929	1	28	11.9825	7.62231	1	1	24	6.33535	5.04814	0.085236	0.0168847
AT1G21640	0.104105	0.348292	20	10	1.89509	0.176592	0.952059	20.3272	5.43427	91.1065	0.0918521	0.36707	20.1636	7.73617	71.4317	14.9166	0.208823
AT1G21650	0.00754717	0.0497796	20	10	9.39725	0.0990439	0.719081	20	6.41308	136.575	0.00612859	0.0428243	20	8.20654	109.234	22.6151	0.207034
AT1G21660	1	1	0	NaN	0	0.992748	1	28	12.3607	0	0.999974	1	28	12.3607	0.198717	0.281751	0.281751
AT1G21670	0.0105521	0.0643104	20	14	34.5342	0.020435	0.512059	21.7505	8.87467	93.2975	0.00203599	0.0183395	20.8753	11.5651	56.8891	39.7035	0.69791
AT1G21680	0.00533015	0.038741	20	12	8.35763	0.284198	1	20	8.50259	34.4875	0.0113497	0.0701188	20	10.2513	19.4311	10.9183	0.561899
AT1G21695	1	1	24	18	1.8011	1	1	28	11.3857	16.5374	1	1	26	15.0362	16.7431	3.65632	0.218378
AT1G21700	1	1	0	NaN	0	1	1	28	11.9529	1.75674	1	1	28	11.9529	1.69438	0.515394	0.304179
AT1G21730	1	1	0	NaN	0	0.977886	1	20	7.99999	3.17422	0.999754	1	20	7.99999	0.837342	0.962791	0.962791
AT1G21740	1	1	0	NaN	0	0.971453	1	26.6488	12	0.526938	0.999589	1	26.6488	12	0.758969	0.880176	0.880176
AT1G21750	0.440963	1	24	10	1.68576	0.795494	1	24.3032	8.76691	6.4934	0.718259	1	24.1516	9.3877	4.47607	2.1269	0.475172
AT1G21760	1	1	20	0	5.91623	1	1	20	14.2281	75.038	1	1	20	17.114	63.5903	4.39393	0.0690975
AT1G21770	6.21274e-06	0.000398604	20	16	233.426	0.0169394	0.512059	20.2444	15.5792	1019.03	1.79613e-06	0.000120726	20.1222	15.7915	724.961	291.284	0.401793
AT1G21780	3.91291e-05	0.00129955	20	16	496.637	0.0141913	0.512059	20	14.2106	1389.42	8.5536e-06	0.000340096	20	15.1053	1010.1	526.813	0.521545
AT1G21830	1	1	20	14	1.62628	0.996493	1	20	12.8338	7.77461	0.999994	1	20	13.4169	5.76424	1.71857	0.298143
AT1G21880	1	1	20	6	12.5681	1	1	20	4.54492	40.1284	1	1	20	5.27246	23.2148	15.85	0.682753
AT1G21910	1	1	20	18	1.1421	0.99994	1	20	14.1356	1.69759	1	1	20	16.0678	1.22531	1.13556	0.926752
AT1G21920	0.167981	0.49366	24	2	2.03713	0.323584	1	28	11.8327	5.00973	0.212651	0.700989	26	6.57709	5.57914	3.03298	0.543628
AT1G21980	0.236595	0.646319	20	14	1.50627	0.691625	1	20	12.0587	3.41048	0.459833	1	20	13.0293	1.41194	1.71172	1.21232
AT1G22030	0.167981	0.49366	24	20	2.88878	0.615428	1	20.6653	13.7034	14.9737	0.337985	0.992628	22.3326	16.7098	12.5852	3.90765	0.310497
AT1G22050	0.440963	1	20	8	5.44011	0.995014	1	21.4687	8.01938	64.1395	0.800215	1	20.7343	8.01941	44.119	11.6946	0.26507
AT1G22060	0.585635	1	20	4	4.19562	0.841452	1	21.6558	4.12254	33.3468	0.841519	1	20.8279	4.06526	28.7657	4.22785	0.146975
AT1G22180	1	1	0	NaN	0	1	1	20	8	11.2837	1	1	20	8	4.62746	0.827854	0.1789
AT1G22190	0.210777	0.583699	24	16	2.38311	0.207605	1	28	19.9999	13.3728	0.180681	0.616167	26	17.9523	9.17364	0.951383	0.103708
AT1G22220	0.0314147	0.14505	20	16	2.25758	0.286874	1	20	15.3701	8.80798	0.0514516	0.231803	20	15.685	5.5436	3.51401	0.633887
AT1G22230	1	1	24	22	2.2953	0.999997	1	28	7.6811	19.7448	1	1	26	2.48289	16.8856	4.23787	0.250976
AT1G22250	1	1	0	NaN	0	0.997419	1	20	4.18668	7.19007	0.999997	1	20	4.18668	3.04797	4.22036	1.38465
AT1G22275	0.484262	1	20	18	0.640373	0.908922	1	20	17.4817	1.23207	0.80136	1	20	17.7409	0.721168	1.11819	1.11819
AT1G22300	0.360946	0.875989	24	8	1.50207	0.613092	1	28	1.32392	11.5762	0.555062	1	26	4.94801	8.22668	0.112233	0.0136426
AT1G22310	1	1	24	6	0.721988	0.999412	1	25.0378	8.10388	3.47357	1	1	24.5189	7.03283	1.54403	0.57924	0.375147
AT1G22330	1	1	20	6	4.95154	0.997834	1	20	4.76934	21.5099	0.999998	1	20	5.38467	17.4216	5.50414	0.315937
AT1G22360	0.0199069	0.101991	20	12	5.06897	0.178003	0.95506	20.9263	12.3911	20.994	0.0235382	0.125469	20.4632	12.1974	15.4064	6.01533	0.390443
AT1G22370	1.1868e-05	0.000596148	20	16	74.2861	0.00829606	0.512059	20	13.6944	186.622	1.68694e-06	0.000117324	20	14.8472	93.8245	82.3731	0.877949
AT1G22380	0.000115015	0.00264403	20	12	9.62344	0.0239496	0.512059	23.0626	8.92452	26.8799	3.80192e-05	0.000954876	21.5313	10.6254	15.0149	11.2863	0.751674
AT1G22400	0.0359403	0.156815	20	16	7.13303	0.192806	0.992506	20	14.4833	21.3162	0.0413827	0.195357	20	15.2416	15.381	8.21369	0.534014
AT1G22403	0.484262	1	20	14	0.998811	0.483779	1	20	11.3851	4.46244	0.574269	1	20	12.6926	2.52427	1.55001	0.614042
AT1G22410	0.11845	0.389454	20	6	3.1963	0.15908	0.90359	20	4.23838	6.49284	0.0936806	0.373005	20	5.11919	2.91029	3.55599	1.22187
AT1G22420	0.484262	1	20	8	0.690995	0.515662	1	20.4948	5.98455	2.44307	0.596179	1	20.2474	7.00564	0.944966	1.37832	1.37832
AT1G22440	1	1	0	NaN	0	0.947261	1	28	7.36803e-05	0.962372	0.998584	1	28	7.36803e-05	0.2638	0.317964	0.317964
AT1G22450	0.585635	1	0	NaN	0	0.632528	1	23.3882	5.55085	2.56848	0.738301	1	23.3882	5.55085	1.00731	1.23761	1.22863
AT1G22470	1	1	20	6	1.12434	0.993468	1	20	7.64578	6.83066	0.999979	1	20	6.82289	4.1808	1.71392	0.409951
AT1G22490	0.0125645	0.0752112	20	10	2.67598	0.0350451	0.529647	20	9.91797	5.52532	0.00384315	0.0299868	20	9.95898	2.19736	2.87147	1.30678
AT1G22500	1	1	24	12	6.70262	0.999296	1	26.5067	8.17753	101.595	1	1	25.2533	10.2088	83.4402	8.05612	0.0965496
AT1G22510	0.00048612	0.006903	20	12	7.67044	0.0891103	0.689281	20	12.1426	72.4844	0.000478534	0.00598274	20	12.0713	46.4894	16.4022	0.352816
AT1G22520	1	1	0	NaN	0	0.940535	1	28	19.9999	0.783609	0.998196	1	28	19.9999	0.271192	0.317702	0.317702
AT1G22530	0.00115194	0.0128029	20	14	13.4741	0.0678811	0.629641	20	12.4066	49.2072	0.000817633	0.00899524	20	13.2033	31.7748	17.9378	0.564528
AT1G22540	1	1	24	12	0.824896	0.986688	1	27.2329	7.77987	2.87136	0.999911	1	25.6164	10.0632	1.94092	0.686914	0.353912
AT1G22550	1	1	20	6	0.0138688	1	1	28	7.83295	1.97732	1	1	24	6.95698	1.44671	0.101408	0.0700952
AT1G22570	0.360946	0.875989	24	14	1.52714	0.880187	1	22.0399	8.55339	4.05666	0.68199	1	23.02	11.181	3.45947	1.1998	0.346815
AT1G22590	1	1	20	6	0.662005	0.994871	1	20	5.14599	2.5656	0.999987	1	20	5.573	1.54268	0.909781	0.589739
AT1G22600	0.995356	1	24	6	0.642875	0.880349	1	21.3763	11.9613	3.0665	0.992007	1	22.6882	9.18368	2.43295	0.270846	0.111324
AT1G22610	0.210777	0.583699	20	18	1.31156	0.696499	1	20	15.1219	4.69489	0.428474	1	20	16.5609	2.96458	1.96723	0.663576
AT1G22620	0.00172835	0.0171559	24	22	164.602	0.11552	0.768443	25.422	12.4809	2004.43	0.00190054	0.0173498	24.711	17.3918	2037.76	150.612	0.0739106
AT1G22640	0.000755029	0.00943953	24	2	3.41004	0.146614	0.870251	21.8462	3.55554	13.5776	0.00111901	0.0115247	22.9231	2.82053	8.80812	5.12427	0.581766
AT1G22650	1	1	0	NaN	0	0.999995	1	20	3.54631	1.13072	1	1	20	3.54631	0.700574	0.50329	0.50329
AT1G22690	0.0623201	0.237422	24	8	1.99709	0.161037	0.908165	28	8.87958	6.24272	0.0562167	0.249136	26	8.456	4.40502	1.91618	0.435
AT1G22700	1	1	0	NaN	0	0.998727	1	20	7.21381	160.352	0.999999	1	20	7.21381	74.6485	47.9235	0.641988
AT1G22710	1	1	20	6	0.736761	0.999994	1	20	7.37076	3.66632	1	1	20	6.68538	1.7312	1.14403	0.660829
AT1G22730	0.00048612	0.006903	20	14	18.6876	0.0110837	0.512059	20	13	43.1564	7.07516e-05	0.00146862	20	13.5	19.6513	20.0844	1.02204
AT1G22760	0.210777	0.583699	20	6	0.690995	0.298556	1	20.2444	5.39116	2.3209	0.236974	0.760548	20.1222	5.69764	0.75502	1.44895	1.44895
AT1G22770	0.995356	1	0	NaN	0	0.360559	1	20	8	6.10396	0.726653	1	20	8	1.37359	2.30031	1.67467
AT1G22780	0.917407	1	20	16	1.21638	0.970579	1	20	14.7575	3.81934	0.993764	1	20	15.3788	2.16724	2.1682	1.00044
AT1G22810	0.262412	0.686552	20	8	0.62741	0.801843	1	20	7.66467	2.55942	0.538381	1	20	7.83233	1.80984	0.721701	0.398765
AT1G22840	0.0268891	0.12664	24	12	44.1566	0.158984	0.903407	22.4379	12.1337	685.882	0.0275947	0.141791	23.219	12.0828	549.772	75.6426	0.137589
AT1G22850	6.21274e-06	0.000398604	20	4	137.138	0.0114807	0.512059	20	4.12481	531.492	1.24507e-06	9.87314e-05	20	4.06241	362.092	172.61	0.476702
AT1G22870	1	1	0	NaN	0	0.893789	1	24.788	19.9999	1.7422	0.994149	1	24.788	19.9999	0.74059	0.8642	0.8642
AT1G22880	6.79668e-05	0.00186282	24	20	101.753	0.00888313	0.512059	23.9518	19.9999	466.473	9.24963e-06	0.000357694	23.9759	20	360.474	83.8329	0.232563
AT1G22882	1	1	20	16	1.39921	0.999323	1	28	12.6845	5.17925	1	1	24	15.0362	3.05821	2.70847	0.885639
AT1G22885	1	1	20	14	1.06791	1	1	20	15.0366	1.81459	1	1	20	14.5183	1.13654	0.830783	0.730977
AT1G22890	0.0417483	0.179548	20	16	1.87554	0.671256	1	20	14.1484	2.87582	0.128201	0.472838	20	15.0742	1.54153	2.48061	1.60919
AT1G22910	0.0359403	0.156815	24	14	4.36357	0.199881	1	21.4687	12.6154	20.8107	0.0426424	0.199999	22.7343	13.3104	13.3328	6.21771	0.466345
AT1G22920	1	1	0	NaN	0	1	1	NA	NA	0	1	1	NA	NA	0	NA	NA
AT1G22930	0.0359403	0.156815	20	0	3.14239	0.589786	1	20	13.0462	18.0403	0.102888	0.399854	20	16.5231	14.2548	12.7177	0.892171
AT1G22940	1	1	20	8	1.17502	0.999827	1	20	5.10716	3.41149	1	1	20	6.55358	2.60975	1.35448	0.519007
AT1G22950	1	1	0	NaN	0	0.990673	1	20	4.71587	1.18366	0.999956	1	20	4.71587	0.527509	0.877357	0.877357
AT1G22985	1	1	20	6	0.258015	1	1	28	17.5983	1.66864	1	1	24	11.1421	1.2011	0.118914	0.0990045
AT1G23000	0.534948	1	20	12	1.65243	0.867556	1	20.8386	13.7653	5.71958	0.820367	1	20.4193	12.87	3.45469	2.34572	0.678996
AT1G23010	1	1	24	6	3.80778	0.971791	1	28	4.54319	12.0982	0.999598	1	26	5.35934	9.60474	1.88053	0.195792
AT1G23020	1	1	20	18	1.21597	0.999975	1	20	15.1523	1.63186	1	1	20	16.5762	0.81568	0.889714	0.889714
AT1G23030	1	1	0	NaN	0	0.845596	1	28	7.12174e-05	2.2366	0.987414	1	28	7.12174e-05	0.850498	0.986509	0.986509
AT1G23040	1	1	24	18	0.914094	0.992977	1	28	8.01292	3.85539	0.999975	1	26	13.4703	3.67497	0.685466	0.186523
AT1G23050	3.91291e-05	0.00129955	20	16	160.139	0.0147559	0.512059	20	13.6282	401.795	8.8714e-06	0.000346935	20	14.8141	225.946	181.332	0.802545
AT1G23052	0.00533015	0.038741	20	16	40.3883	0.038643	0.540719	20	13.5191	104.473	0.00195422	0.0177502	20	14.7595	71.5395	38.1141	0.53277
AT1G23080	1	1	20	0	1.28558	0.983383	1	28	12.2761	5.73274	0.999861	1	24	5.2612	5.393	0.191319	0.0354754
AT1G23090	0.104105	0.348292	24	14	7.66846	0.463572	1	21.0148	13.5129	44.5827	0.194544	0.653807	22.5074	13.801	32.2974	9.17842	0.284184
AT1G23110	1	1	0	NaN	0	1	1	28	8	0.50225	1	1	28	8	0.230844	0.0588614	0.0588614
AT1G23130	0.167981	0.49366	24	2	2.82731	0.57489	1	28	7.36803e-05	30.0381	0.322302	0.958554	26	1.08337	18.5301	2.32466	0.125453
AT1G23190	1	1	0	NaN	0	0.873818	1	20.7516	4.18668	1.94503	0.991681	1	20.7516	4.18668	0.497608	1.19258	1.19258
AT1G23200	1	1	24	18	0.572011	0.999919	1	28	19.9999	1.69202	1	1	26	19.0357	1.10184	0.0870807	0.079032
AT1G23205	1	1	20	0	0.617281	1	1	20	4.28902	4.15848	1	1	20	2.14451	3.45172	0.557271	0.161447
AT1G23230	1	1	0	NaN	0	0.999999	1	28	1.99023	1.49515	1	1	28	1.99023	0.788168	0.13632	0.13632
AT1G23260	1	1	0	NaN	0	0.997439	1	20.7516	15.8133	0.562581	0.999997	1	20.7516	15.8133	0.143928	0.344942	0.344942
AT1G23280	1	1	0	NaN	0	0.978054	1	20	4.47098	2.09859	0.999757	1	20	4.47098	0.913796	1.12488	1.12488
AT1G23290	1	1	20	12	2.62186	1	1	20	4.85828	29.0812	1	1	20	8.42914	25.7204	1.25106	0.0486408
AT1G23300	0.00754717	0.0497796	20	8	591.104	0.0469192	0.560766	20	6.58007	3778.87	0.00316781	0.0257123	20	7.29004	3035.97	692.796	0.228196
AT1G23310	1.50573e-06	0.000172792	20	0	31.4896	0.0517226	0.575761	26.9377	19.9999	91.8211	1.35263e-06	0.000105483	23.4688	20.4467	87.1984	56.4404	0.647265
AT1G23350	1	1	20	6	0.386234	0.999999	1	20	7.64662	1.70714	1	1	20	6.82331	1.1501	0.0815218	0.0708825
AT1G23390	0.0809096	0.287233	24	0	3.31421	0.86758	1	28	7.36803e-05	33.4392	0.256668	0.809622	26	3.42087e-05	27.7809	2.37361	0.0854404
AT1G23400	0.00533015	0.038741	20	6	74.7726	0.0917843	0.697567	20	4.87592	239.079	0.00421843	0.0320987	20	5.43796	160.799	93.7396	0.582963
AT1G23410	0.917407	1	20	6	0.969836	0.840168	1	20	4.5857	2.47783	0.971453	1	20	5.29285	1.45306	1.14622	0.788837
AT1G23440	1	1	0	NaN	0	1	1	28	8.92019	0.949041	1	1	28	8.92019	0.494687	0.0126813	0.0126813
AT1G23490	0.77146	1	20	16	1.89074	0.98823	1	20	14.872	3.01095	0.969221	1	20	15.436	1.94124	1.774	0.913851
AT1G23530	1	1	20	12	0.576068	0.996329	1	26.7925	8.00011	2.06277	0.999993	1	23.3962	10.5119	1.52853	0.240544	0.157369
AT1G23550	1	1	20	8	4.05341	0.999833	1	20	4.76977	10.09	1	1	20	6.38488	7.75523	4.64999	0.599594
AT1G23560	0.0125645	0.0752112	24	6	3.34966	0.258561	1	22.2371	4.72428	11.7687	0.0218621	0.118121	23.1186	5.34559	7.19665	4.55399	0.632793
AT1G23710	1	1	20	10	0.969933	1	1	20	11.9896	5.989	1	1	20	10.9948	3.78058	0.435278	0.115135
AT1G23720	0.0268891	0.12664	24	22	6.14006	0.168639	0.930676	26.0892	8.01357	9.13147	0.0290032	0.147487	25.0446	2.80282	10.6342	3.29739	0.310074
AT1G23730	0.0268891	0.12664	24	2	275.073	0.234924	1	22.2371	2.7546	715.253	0.038309	0.183672	23.1186	2.39517	413.228	345.485	0.836063
AT1G23740	2.18921e-05	0.00089051	20	4	209.651	0.219116	1	20	4.04945	739.847	6.35473e-05	0.00135699	20	4.02472	373.998	435.215	1.16368
AT1G23780	1	1	24	12	0.63926	0.999693	1	20.8386	7.80386	1.78658	1	1	22.4193	9.80273	1.76714	0.216414	0.122466
AT1G23820	0.00313366	0.0276793	24	14	110.13	0.612037	1	25.2926	11.5366	492.79	0.0139174	0.0820568	24.6463	12.8094	344.609	114.611	0.332584
AT1G23830	0.484262	1	20	10	1.40157	0.895836	1	20	7.9307	7.16667	0.796113	1	20	8.96535	4.32888	1.50338	0.34729
AT1G23860	1	1	24	12	0.858459	0.999995	1	25.953	7.89482	2.49514	1	1	24.9765	10.043	1.17447	0.66625	0.567279
AT1G23870	0.0475564	0.194455	20	16	6.82205	0.41615	1	20	12.654	16.1825	0.0974201	0.384316	20	14.327	8.30333	7.37447	0.888133
AT1G23900	1	1	20	10	1.77761	0.992304	1	20	11.3151	3.13744	0.99997	1	20	10.6576	1.97426	0.829718	0.420268
AT1G23950	1	1	0	NaN	0	0.992748	1	28	4.72142	0	0.999974	1	28	4.72142	0.698036	0.328429	0.328429
AT1G23980	0.0199069	0.101991	20	6	5.94736	0.389782	1	20	6.89811	33.6844	0.045461	0.209895	20	6.44905	27.8443	7.35912	0.264295
AT1G23985	0.0623201	0.237422	20	6	7.29128	0.425978	1	20	7.38093	40.645	0.122882	0.457887	20	6.69047	30.4177	6.76685	0.222464
AT1G24020	1	1	20	8	0.884398	0.841751	1	21.7505	4.33776	2.20708	0.98676	1	20.8753	6.25665	1.00867	1.1032	1.09372
AT1G24030	0.000755029	0.00943953	24	16	13.2348	0.0651391	0.619895	20.8386	13.5969	122.869	0.000537066	0.00649031	22.4193	14.7873	106.075	22.8324	0.215249
AT1G24040	1	1	20	10	14.2764	1	1	20	11.8915	64.995	1	1	20	10.9457	38.6731	6.4998	0.168071
AT1G24050	1	1	0	NaN	0	0.997439	1	20.7516	15.8133	0.596246	0.999997	1	20.7516	15.8133	0.152541	0.365584	0.365584
AT1G24100	0.0925074	0.323684	20	6	2.98081	0.360313	1	20.2444	4.65418	5.92396	0.146701	0.522768	20.1222	5.33137	2.5703	3.3781	1.31428
AT1G24120	1	1	0	NaN	0	0.99985	1	20	15.8133	0.363454	1	1	20	15.8133	0.273211	0.638878	0.638878
AT1G24140	0.360946	0.875989	24	22	1.39045	0.770803	1	25.1646	7.36803e-05	2.84588	0.634156	1	24.5823	23.5581	2.64843	1.16592	0.440229
AT1G24148	0.0623201	0.237422	24	6	0.927094	0.397356	1	21.6558	4.81907	2.87701	0.116348	0.438517	22.8279	5.39344	1.10126	1.59801	1.45108
AT1G24150	0.440963	1	20	18	1.05735	0.928949	1	20	14.8561	2.77644	0.775227	1	20	16.4281	1.98568	1.36428	0.687061
AT1G24160	1	1	20	16	4.61619	0.920214	1	28	12.586	12.891	0.996729	1	24	14.994	10.8605	4.69948	0.432714
AT1G24170	1	1	20	14	0.458447	0.999999	1	28	12.5011	2.24395	1	1	24	13.7576	1.73153	0.206174	0.11907
AT1G24180	1	1	20	18	1.63246	0.999944	1	28	7.36803e-05	4.99187	1	1	24	22.8	2.91999	0.725596	0.248493
AT1G24190	1	1	20	14	0.780299	1	1	21.4687	14.6877	3.60181	1	1	20.7343	14.3497	2.86064	0.469439	0.164103
AT1G24267	1	1	24	6	0.749745	0.999984	1	27.2329	8	3.01698	1	1	25.6164	6.96463	0.938671	0.326854	0.326854
AT1G24270	0.29332	0.753999	20	8	1.43717	0.518654	1	20	8.02728	8.65328	0.438597	1	20	8.01364	2.90495	3.10855	1.07009
AT1G24280	1	1	0	NaN	0	0.622744	1	20.9263	4.8078	27.4819	0.917688	1	20.9263	4.8078	9.43465	16.5861	1.758
AT1G24290	0.210777	0.583699	24	18	2.29277	0.995748	1	27.3829	6.66668	15.3474	0.537549	1	25.6915	25.6075	15.5424	1.5524	0.0998813
AT1G24300	1	1	20	14	1.86301	0.999995	1	21.194	15.5774	4.34551	1	1	20.597	14.7783	2.95165	0.859958	0.291349
AT1G24310	1	1	20	6	3.40375	0.999982	1	20	5.84457	11.7062	1	1	20	5.92229	8.7244	3.88785	0.44563
AT1G24320	1	1	20	6	1.30303	0.998911	1	20	4.79857	8.05312	0.999999	1	20	5.39928	6.78466	1.41373	0.208371
AT1G24340	0.00371463	0.029774	24	22	18.5686	0.0478685	0.567784	25.5527	19.9999	101.041	0.0017132	0.0160515	24.7763	21.052	78.9897	22.7537	0.28806
AT1G24350	0.00048612	0.006903	24	22	76.0551	0.0155939	0.512059	25.0378	19.9999	399.163	9.69541e-05	0.00183986	24.5189	21.0305	315.115	86.7953	0.275441
AT1G24360	1	1	20	14	27.7047	0.999988	1	20	15.7488	125.943	1	1	20	14.8744	87.4919	19.4161	0.221918
AT1G24440	1	1	24	0	0.228853	0.999766	1	26.366	7.98861	1.30586	1	1	25.183	3.81508	1.086	0.709193	0.653032
AT1G24460	1	1	20	2	1.124	0.999999	1	28	12.102	2.56557	1	1	24	6.38658	1.61251	0.738862	0.458207
AT1G24470	0.00452239	0.0357811	20	8	3.01664	0.102212	0.728086	20	5.91777	6.60759	0.00401198	0.031018	20	6.95889	3.89577	3.43383	0.881425
AT1G24490	1	1	0	NaN	0	1	1	20	12	2.77091	1	1	20	12	1.07107	0.387471	0.36176
AT1G24510	1	1	24	10	1.54938	0.999873	1	20	12.0746	7.74692	1	1	22	11.2243	4.50804	1.3351	0.296159
AT1G24530	0.00255268	0.0229206	20	16	3.44557	0.106883	0.744481	20	14.955	10.9346	0.00251192	0.0215144	20	15.4775	7.35416	3.77291	0.51303
AT1G24545	0.00371463	0.029774	24	20	7.75629	0.111977	0.757334	23.1702	19.9999	44.745	0.00365413	0.0288093	23.5851	20.0062	37.9499	7.59112	0.20003
AT1G24560	0.360946	0.875989	20	18	46.4092	0.508637	1	20	12.9482	66.5728	0.494785	1	20	15.4741	34.3729	48.6843	1.41635
AT1G24580	0.917407	1	0	NaN	0	0.944065	1	26.366	6.67985e-05	1.65271	0.990605	1	26.366	6.67985e-05	0.661621	0.912902	0.912902
AT1G24600	0.00115194	0.0128029	24	20	8.58203	0.0414712	0.545033	22.2371	19.8839	27.4283	0.000523064	0.0063812	23.1186	19.9688	19.592	7.32805	0.374033
AT1G24610	0.00643866	0.0461328	24	20	3.11387	0.068366	0.630535	26.5067	8.58987	2.59267	0.00384207	0.0299868	25.2533	1.98741	3.7642	1.39953	0.371799
AT1G24625	1	1	24	6	0.54299	0.985072	1	21.8462	7.61818	2.06751	0.999888	1	22.9231	6.86225	0.698142	0.715741	0.715741
AT1G24706	1	1	20	18	0.714692	1	1	20	15.0699	3.23296	1	1	20	16.5349	2.63668	1.23322	0.467717
AT1G24735	1	1	24	18	0.77479	0.999933	1	28	12.3867	4.07263	1	1	26	15.501	3.04227	0.111615	0.0366881
AT1G24764	1	1	0	NaN	0	1	1	27.2329	7.99999	3.24378	1	1	27.2329	7.99999	1.04839	0.45858	0.437414
AT1G24800	0.484262	1	24	8	0.394673	0.929421	1	25.6848	6.47027	2.93273	0.809395	1	24.8424	7.26943	2.38113	0.532467	0.22362
AT1G24822	0.000755029	0.00943953	24	20	478.391	0.0106737	0.512059	21.5618	18.4806	1641.13	0.000102581	0.00191019	22.7809	19.2548	1240.46	435.216	0.350852
AT1G24880	0.000953487	0.0117439	24	20	408.011	0.0615158	0.611475	26.0892	19.9999	1065.48	0.000630174	0.00733299	25.0446	20.0348	519.167	409.692	0.789133
AT1G24996	3.91291e-05	0.00129955	24	20	564.458	0.00731099	0.512059	23.3882	19.9999	1660.97	4.59633e-06	0.000217709	23.6941	20.0033	1143.29	465.461	0.407125
AT1G25097	2.18921e-05	0.00089051	24	20	1017.27	0.00667399	0.512059	23.3882	19.9999	3141.07	2.44568e-06	0.000145046	23.6941	20.0033	2180.5	910.617	0.417618
AT1G25098	0.00214052	0.0209815	24	20	544.527	0.131279	0.819915	26.2269	19.9999	1761.65	0.00257883	0.0219146	25.1135	20.0394	1032.09	517.544	0.501454
AT1G25150	1	1	24	6	0.19686	1	1	28	4.15215	3.13064	1	1	26	5.17778	2.84246	0.0472003	0.0166054
AT1G25175	0.00371463	0.029774	20	18	3.45944	0.137162	0.840441	20	19.5132	11.0644	0.00437262	0.0330936	20	18.7566	8.13762	3.79739	0.466646
AT1G25211	1	1	24	10	0.543639	0.986772	1	28	12.1414	3.19426	0.999912	1	26	11.0538	2.27313	0.466785	0.205349
AT1G25220	0.0145769	0.0814541	20	10	41.5571	0.167112	0.927562	25.953	8.62901	199.893	0.0170943	0.0967464	22.9765	9.56381	151.676	39.1005	0.25779
AT1G25230	1	1	20	18	1.30411	0.988321	1	20	14.3572	1.72604	0.999932	1	20	16.1786	1.07024	1.6454	1.53741
AT1G25275	0.000620574	0.00865554	20	14	6.05485	0.0447342	0.555523	20	12.5535	15.4244	0.000319025	0.0044218	20	13.2768	7.39147	7.40676	1.00207
AT1G25280	1	1	20	14	0.441476	1	1	25.2926	12.5299	1.44987	1	1	22.6463	13.5357	0.995693	0.166172	0.166172
AT1G25320	1	1	0	NaN	0	1	1	NA	NA	0	1	1	NA	NA	0	NA	NA
AT1G25350	1	1	20	6	0.528426	0.999988	1	20.1623	4.71961	2.28498	1	1	20.0811	5.36248	1.31066	0.866482	0.661101
AT1G25380	1	1	20	8	1.64771	0.976908	1	22.2371	11.5152	5.20567	0.999731	1	21.1186	9.69169	4.34186	1.01135	0.23293
AT1G25390	1	1	20	6	1.85933	0.995927	1	20	4.62255	9.16988	0.999992	1	20	5.31128	7.67506	2.17768	0.283734
AT1G25400	0.000755029	0.00943953	20	16	44.3043	0.0297072	0.515927	20.2444	15.1145	110.243	0.000262543	0.00382435	20.1222	15.5605	67.6824	47.056	0.695247
AT1G25440	0.0809096	0.287233	24	4	1.9996	0.417947	1	22.1381	3.96867	7.67081	0.148344	0.526895	23.069	3.9902	5.2966	2.49187	0.470467
AT1G25450	0.0809096	0.287233	20	14	3.30057	0.244199	1	20	11.4669	9.21346	0.0972924	0.38392	20	12.7334	5.64162	3.42952	0.607897
AT1G25490	1	1	0	NaN	0	0.999996	1	25.1646	7.99999	1.70765	1	1	25.1646	7.99999	0.444155	0.540851	0.540851
AT1G25510	0.484262	1	24	22	2.73085	0.727435	1	27.688	19.9999	14.1442	0.719812	1	25.844	21.1791	8.34736	3.23148	0.387126
AT1G25540	1	1	20	10	2.51022	0.896627	1	20	10.2428	4.37723	0.994463	1	20	10.1214	2.03728	1.55862	0.765048
AT1G25550	0.484262	1	20	14	2.42985	0.942195	1	21.9426	8.23207	53.7467	0.814291	1	20.9713	11.2738	40.4265	6.2391	0.154332
AT1G25560	0.0359403	0.156815	20	14	4.39424	0.386092	1	20.0808	12.1728	20.5812	0.073233	0.30664	20.0404	13.0883	15.6085	4.54185	0.290986
AT1G25570	1	1	0	NaN	0	0.690002	1	20	8	2.58775	0.946035	1	20	8	0.564951	0.991273	0.991273
AT1G26090	0.0145769	0.0814541	20	10	6.39474	0.158349	0.900886	20	7.56097	51.3518	0.0163222	0.0932157	20	8.78048	40.0893	10.163	0.253508
AT1G26100	0.484262	1	20	6	7.82616	0.889479	1	20	5.016	50.3631	0.793531	1	20	5.508	44.2633	8.50191	0.192076
AT1G26110	1	1	24	6	0.739409	0.999998	1	28	15.0862	8.20234	1	1	26	10.2543	7.77742	0.212862	0.0273692
AT1G26120	0.585635	1	24	16	2.92584	0.990779	1	28	8.52602	19.145	0.89607	1	26	12.6252	15.8307	0.245121	0.0154839
AT1G26130	1	1	0	NaN	0	0.999963	1	24.0678	8	1.51756	1	1	24.0678	8	0.379588	0.272328	0.272328
AT1G26150	1	1	0	NaN	0	0.992564	1	20	4.22338	1.67006	0.999972	1	20	4.22338	0.817688	1.3151	1.3151
AT1G26170	1	1	20	12	1.07049	0.999995	1	20	7.88679	5.74145	1	1	20	9.9434	2.24786	0.810985	0.360781
AT1G26180	1	1	24	6	0.321309	0.999983	1	28	11.8202	2.68821	1	1	26	8.73793	2.0096	0.275489	0.137087
AT1G26208	1	1	24	18	74.8526	0.966892	1	28	12.0406	269.737	0.999446	1	26	15.3403	232.093	49.033	0.211265
AT1G26210	0.585635	1	20	10	0.788934	0.953287	1	26.6488	7.07207	320.954	0.883697	1	23.3244	8.92602	218.364	61.0226	0.279454
AT1G26218	0.0716149	0.267915	24	2	181.271	0.313593	1	21.104	2.72752	381.401	0.107711	0.414121	22.552	2.397	243.349	199.024	0.817852
AT1G26220	0.0475564	0.194455	20	18	118.878	0.200967	1	20	15.8603	351.598	0.0540029	0.241448	20	16.9302	153.13	150.457	0.982548
AT1G26225	0.210777	0.583699	24	14	11.8524	0.950353	1	25.422	8.75479	35.5063	0.52239	1	24.711	11.4623	27.9696	7.98757	0.28558
AT1G26230	0.210777	0.583699	24	12	69.0228	0.460752	1	25.0378	8.04045	185.202	0.323575	0.960317	24.5189	10.0666	82.7155	57.5826	0.696152
AT1G26250	1	1	24	18	33.5129	0.864456	1	28	14.5735	45.8126	0.990368	1	26	16.5163	25.2762	15.1247	0.598379
AT1G26255	0.167981	0.49366	24	18	132.792	0.921821	1	20.3272	15.0067	938.416	0.443688	1	22.1636	16.4925	724.416	203.846	0.281393
AT1G26270	0.00255268	0.0229206	20	14	3.98347	0.072104	0.638216	20	12.5698	10.4669	0.00176701	0.0164037	20	13.2849	5.04954	4.30459	0.852472
AT1G26290	1	1	20	10	0.873099	1	1	27.2329	8.06125	14.9304	1	1	23.6164	9.39948	11.8255	0.449393	0.0380021
AT1G26300	1	1	20	8	8.01041	1	1	28	13.0364	45.8545	1	1	24	10.387	43.0187	2.59772	0.0603859
AT1G26380	0.0475564	0.194455	24	22	4.39762	0.382343	1	25.6848	7.36803e-05	9.79719	0.0910465	0.364781	24.8424	23.8073	7.20733	3.97742	0.551858
AT1G26500	1	1	0	NaN	0	1	1	28	8.00001	5.05852	1	1	28	8.00001	1.89586	0.273627	0.144328
AT1G26510	0.262412	0.686552	24	6	1.26238	0.366532	1	20.2444	7.06958	6.29089	0.321395	0.956459	22.1222	6.62794	3.25888	2.21646	0.680129
AT1G26520	1	1	24	18	2.85731	1	1	28	12.1243	16.5553	1	1	26	15.3791	11.6867	1.6631	0.142308
AT1G26530	0.995356	1	20	10	0.638559	0.99316	1	20	6.72958	33.5198	0.999934	1	20	8.36479	26.433	3.44146	0.130196
AT1G26550	0.703462	1	20	10	1.26888	0.86979	1	20	7.73424	3.33741	0.912439	1	20	8.86712	1.79362	1.2984	0.723902
AT1G26580	1	1	20	18	1.84778	0.999982	1	28	13.147	3.69676	1	1	24	16.4344	3.375	3.19272	0.94599
AT1G26620	0.995356	1	0	NaN	0	0.856785	1	20	19.9999	0.673021	0.988593	1	20	19.9999	0.416216	0.629584	0.629584
AT1G26630	0.0359403	0.156815	24	6	3.25366	0.446395	1	22.3371	11.5886	15.2414	0.0823428	0.338065	23.1685	8.90603	12.3643	3.79299	0.306771
AT1G26670	0.132795	0.415427	20	18	4.29715	0.482185	1	20	16.0669	3.86117	0.240016	0.768214	20	17.0334	2.63606	3.53603	1.34141
AT1G26750	1	1	20	6	21.4216	0.999998	1	20	7.56777	101.148	1	1	20	6.78389	46.7124	22.2166	0.475605
AT1G26760	1	1	20	12	0.474088	0.999913	1	20	8.16543	3.31254	1	1	20	10.0827	2.53358	0.254153	0.100314
AT1G26770	1	1	20	0	1.49806	0.999998	1	20	4.16403	2.62931	1	1	20	2.08201	2.03578	0.78782	0.386987
AT1G26800	1	1	20	16	1.39185	1	1	28	11.3658	13.8461	1	1	24	14.471	12.7559	1.11318	0.0872681
AT1G26830	1	1	20	16	1.53009	1	1	28	12.0361	8.52663	1	1	24	14.7583	5.75716	1.11111	0.192995
AT1G26850	0.397664	0.932088	20	18	2.25812	0.887	1	20	17.4089	5.88179	0.720292	1	20	17.7045	4.77608	2.40034	0.502576
AT1G26880	1	1	24	6	1.22979	1	1	28	5.46168	6.79071	1	1	26	5.78578	5.69897	0.15588	0.0273523
AT1G26890	1	1	20	6	2.24001	0.96786	1	20	6.84924	9.85173	0.999478	1	20	6.42462	7.66632	2.15361	0.280919
AT1G26900	0.150388	0.462065	24	14	1.08854	0.702021	1	25.6848	11.4604	4.02595	0.342944	1	24.8424	12.788	1.97031	1.13947	0.578319
AT1G26920	1	1	24	10	1.30707	0.995008	1	26.7925	7.68492	6.09469	0.999988	1	25.3962	8.9331	4.91403	1.06575	0.216878
AT1G26930	0.262412	0.686552	20	18	4.04674	0.891198	1	20	15.2657	13.1452	0.573668	1	20	16.6329	10.1867	4.0929	0.401787
AT1G26945	0.00371463	0.029774	24	2	4.84115	0.0323215	0.526011	21.2848	3.07527	10.0354	0.00120393	0.0121817	22.6424	2.57915	5.31443	6.12437	1.1524
AT1G27020	0.585635	1	24	12	1.71692	0.753972	1	24.788	14.2306	2.37925	0.802503	1	24.394	13.1007	1.3314	1.68517	1.26572
AT1G27060	1	1	20	2	2.65414	0.984376	1	20	4.10471	4.99627	0.999877	1	20	3.05236	2.34172	2.18256	0.932034
AT1G27070	0.104105	0.348292	24	4	1.64489	0.714584	1	23.8369	12.3824	6.34652	0.267693	0.834286	23.9185	8.20557	7.05153	1.85199	0.262637
AT1G27080	0.167981	0.49366	24	8	0.611667	0.436738	1	20	7.47212	2.60902	0.265014	0.828131	22	7.77633	1.29213	0.829263	0.641779
AT1G27090	0.262412	0.686552	24	6	5.8194	0.380377	1	28	12.0064	28.122	0.329834	0.976428	26	8.82439	27.157	0.167565	0.00617024
AT1G27100	0.585635	1	0	NaN	0	0.800693	1	20.5797	12.3923	28.1657	0.824039	1	20.5797	12.3923	25.295	0.370178	0.0146344
AT1G27120	1	1	0	NaN	0	0.999836	1	20	12.3234	2.35922	1	1	20	12.3234	0.976336	0.795585	0.795585
AT1G27170	1	1	20	6	0.823838	0.979562	1	26.5067	4.41894	1.78117	0.99979	1	23.2533	5.42629	1.00439	0.76898	0.765622
AT1G27180	0.167981	0.49366	24	6	2.57538	0.144314	0.863496	21.5618	7.2069	4.07862	0.114414	0.433428	22.7809	6.6548	1.44669	1.5486	1.07044
AT1G27190	1	1	24	0	0.671922	0.999851	1	27.3829	11.254	1.58165	1	1	25.6915	5.27944	1.44913	0.326164	0.225075
AT1G27200	1	1	20	16	0.62554	1	1	20	11.9738	3.06447	1	1	20	13.9869	1.30492	1.04482	0.800672
AT1G27210	0.262412	0.686552	20	4	4.95848	0.935712	1	20	6.85797	31.1169	0.590354	1	20	5.42898	22.8954	8.60701	0.375927
AT1G27290	0.484262	1	20	14	1.25029	0.83615	1	20	12.148	3.55926	0.77099	1	20	13.074	1.6008	1.3572	0.847827
AT1G27300	0.000115015	0.00264403	20	16	111.439	0.040244	0.544103	20	12.7324	372.397	6.14836e-05	0.00133104	20	14.3662	225.83	126.04	0.558118
AT1G27310	0.262412	0.686552	24	6	4.03037	0.988719	1	23.9518	7.8835	24.0758	0.6095	1	23.9759	6.9427	21.2927	1.30263	0.0611773
AT1G27320	1	1	20	16	0.803803	1	1	20	13.8149	9.70484	1	1	20	14.9075	8.7418	1.21075	0.138501
AT1G27330	1	1	0	NaN	0	0.759688	1	20	8.1141	2.3184	0.968486	1	20	8.1141	0.608293	0.974187	0.974187
AT1G27340	1	1	20	6	3.02299	0.999126	1	20	7.88217	12.1966	1	1	20	6.94109	5.40813	3.82006	0.706356
AT1G27350	0.210777	0.583699	24	8	1.11904	0.419578	1	21.8462	7.39336	4.87437	0.302938	0.916215	22.9231	7.69943	1.77626	1.63431	0.920083
AT1G27360	1	1	20	4	0.664769	1	1	20	7.78618	1.92464	1	1	20	5.89309	0.893054	0.354269	0.354269
AT1G27370	0.167981	0.49366	24	8	3.65654	0.700873	1	22.1381	6.64044	21.6472	0.369604	1	23.069	7.30468	13.7139	5.52995	0.403236
AT1G27400	1	1	20	0	1.07597	0.999999	1	20	7.36803e-05	7.80757	1	1	20	3.68401e-05	6.63378	0.884605	0.133348
AT1G27430	1	1	20	18	1.28075	0.968997	1	20.7516	17.7435	2.28809	0.999514	1	20.3758	17.8802	1.18637	1.07421	0.905462
AT1G27435	1	1	24	22	0.778468	0.9338	1	26.366	12.0168	0.503132	0.997759	1	25.183	17.281	0.715096	0.690557	0.690557
AT1G27450	0.644548	1	24	10	1.4942	0.718212	1	22.4379	9.76644	3.76016	0.819463	1	23.219	9.89049	1.70249	1.82842	1.07397
AT1G27480	1	1	20	0	0.883705	1	1	20	3.07413	1.87637	1	1	20	1.53706	1.72226	0.113205	0.0657301
AT1G27510	0.917407	1	20	16	3.54667	0.997422	1	20	11.8726	7.37318	0.996284	1	20	13.9363	5.02179	2.40301	0.478516
AT1G27530	0.585635	1	20	16	2.66968	0.992968	1	20	14.7102	7.63923	0.896766	1	20	15.3551	5.77372	3.50566	0.607176
AT1G27540	0.995356	1	20	16	0.549133	0.945376	1	20	12.3417	1.60774	0.998223	1	20	14.1709	0.678833	0.729608	0.729608
AT1G27600	1	1	24	22	0.917796	0.9342	1	27.8431	8.34231	4.59567	0.997786	1	25.9216	2.80322	4.12124	0.490976	0.119133
AT1G27620	0.29332	0.753999	20	0	1.34564	0.559697	1	20.2444	8.10203	1.78803	0.460801	1	20.1222	4.02656	2.72853	0.641258	0.23502
AT1G27640	0.00371463	0.029774	20	18	62.8818	0.0736047	0.644098	21.104	16.4221	251.085	0.00251665	0.0215418	20.552	17.2447	174.586	70.8908	0.406051
AT1G27650	0.0268891	0.12664	20	18	112.839	0.0350637	0.529647	20	14.1427	285.463	0.00751119	0.0504619	20	16.0713	190.728	125.17	0.656275
AT1G27660	1	1	20	16	2.22113	0.943559	1	20.1623	13.9222	5.48625	0.998376	1	20.0811	14.9655	3.90936	2.11262	0.5404
AT1G27670	0.00255268	0.0229206	20	14	26.6915	0.101439	0.724232	20	12.1527	104.442	0.00239751	0.0207485	20	13.0764	37.0931	43.7167	1.17857
AT1G27700	0.0623201	0.237422	20	18	13.8223	0.207599	1	20	16.4551	79.0926	0.0691852	0.293346	20	17.2275	66.2047	16.1691	0.244229
AT1G27730	1	1	20	16	1.1899	0.999699	1	20	11.8717	3.63203	1	1	20	13.9359	2.70144	0.816875	0.302385
AT1G27752	0.484262	1	20	14	0.721725	0.905385	1	20	12.7486	5.33329	0.79995	1	20	13.3743	3.61855	2.24628	0.620767
AT1G27760	0.917407	1	20	4	0.543029	0.905612	1	20.3272	12	0.729591	0.984805	1	20.1636	7.96807	0.894034	0.0554097	0.0554097
AT1G27770	1	1	0	NaN	0	0.806777	1	20.6653	2.38631	2.55537	0.979998	1	20.6653	2.38631	1.06352	1.6879	1.5871
AT1G27850	0.839459	1	20	14	1.67643	0.850071	1	20	12.818	2.61551	0.954392	1	20	13.409	1.37849	1.62118	1.17606
AT1G27920	0.000190019	0.00373034	24	20	163.052	0.0255767	0.512059	25.6848	19.9999	615.722	6.43201e-05	0.00136729	24.8424	20.023	403.025	176.664	0.438344
AT1G27921	0.00115194	0.0128029	24	20	78.0066	0.0287652	0.515078	25.422	19.9999	267.93	0.000374929	0.00501149	24.711	20.0165	173.944	80.0401	0.460148
AT1G27930	0.132795	0.415427	24	22	2.52333	0.7134	1	24.5432	19.9999	12.7502	0.317997	0.949562	24.2716	21.0138	10.203	3.16251	0.30996
AT1G27950	0.00214052	0.0209815	20	6	11.2315	0.0441727	0.554714	20	4.73897	22.5022	0.000970709	0.0103174	20	5.36949	10.1807	11.0731	1.08765
AT1G27970	1	1	20	14	0.389234	0.999638	1	24.5432	12.9637	1.46224	1	1	22.2716	13.677	0.625484	0.468329	0.468329
AT1G27980	1	1	0	NaN	0	0.999995	1	20	8	0.70315	1	1	20	8	0.572983	0.45143	0.45143
AT1G28060	0.0359403	0.156815	24	8	1.43591	0.577776	1	25.1646	7.76375	9.34307	0.10122	0.395331	24.5823	7.8891	5.00728	2.23236	0.445823
AT1G28100	0.00371463	0.029774	20	8	22.3363	0.178431	0.955475	20	7.65575	136.213	0.00551391	0.039487	20	7.82788	98.2517	28.9653	0.294807
AT1G28110	0.995356	1	24	10	22.254	0.807437	1	21.4687	7.87855	173.232	0.979329	1	22.7343	8.90783	130.673	21.3673	0.163518
AT1G28130	0.0172419	0.094918	20	18	4.73819	0.464257	1	20	16.6051	9.81131	0.0466491	0.213644	20	17.3026	7.5205	6.05307	0.804876
AT1G28140	1	1	20	16	1.07911	1	1	28	11.863	5.20003	1	1	24	14.6842	3.95517	1.50292	0.379988
AT1G28190	1	1	20	12	1.09333	0.998506	1	28	15.2226	4.6889	0.999999	1	24	13.724	4.09232	0.505593	0.123547
AT1G28200	1	1	0	NaN	0	0.943142	1	24.1849	19.9999	1.52196	0.998352	1	24.1849	19.9999	0.669284	1.02594	1.02594
AT1G28230	0.023398	0.117867	24	8	1.91778	0.288376	1	20	7.62732	8.55557	0.0404751	0.191982	22	7.86169	2.49279	3.51042	1.40823
AT1G28250	1	1	0	NaN	0	0.976993	1	28	7.2221	1.56182	0.999733	1	28	7.2221	0.63893	0.124092	0.124092
AT1G28260	1	1	20	4	2.0685	1	1	21.194	6.22758	17.1899	1	1	20.597	5.08578	14.0705	1.89827	0.134911
AT1G28265	1	1	20	2	2.00351	0.995423	1	28	11.6608	9.04923	0.99999	1	24	6.19748	7.62817	1.90798	0.250123
AT1G28280	0.29332	0.753999	24	22	2.37273	0.760631	1	25.2926	12.2977	6.05289	0.557792	1	24.6463	17.288	5.24383	3.27729	0.624979
AT1G28290	1	1	20	0	1.17008	0.9984	1	20	2.78118	5.6941	0.999999	1	20	1.39059	4.86319	1.09802	0.225782
AT1G28310	1	1	24	18	1.10232	0.99998	1	28	8.33567	7.38495	1	1	26	13.6201	5.76678	0.14128	0.0244989
AT1G28330	0.000307062	0.00509903	20	16	17.4075	0.0144589	0.512059	20	13.6011	49.0085	5.91597e-05	0.00128666	20	14.8006	24.5533	23.1577	0.943161
AT1G28350	1	1	20	6	1.15166	0.983635	1	21.8462	7.51317	2.35308	0.999865	1	20.9231	6.73632	0.842746	0.798021	0.798021
AT1G28380	1	1	0	NaN	0	0.999999	1	23.9518	12	27.2393	1	1	23.9518	12	9.10206	4.77153	0.524225
AT1G28390	0.00533015	0.038741	24	14	6.75042	0.247538	1	23.7232	12.0295	59.5851	0.0100679	0.0638688	23.8616	13.0095	42.5804	10.0112	0.235112
AT1G28400	0.585635	1	24	6	3.19385	0.99612	1	21.194	6.98993	16.5014	0.897764	1	22.597	6.55095	12.4366	1.82164	0.146473
AT1G28410	0.132795	0.415427	20	8	1.66009	0.495713	1	22.2371	7.3938	8.24554	0.244928	0.780523	21.1186	7.73465	6.19858	1.39485	0.225028
AT1G28420	0.0809096	0.287233	24	14	4.8262	0.488142	1	23.7232	13.5029	26.0486	0.167127	0.579465	23.8616	13.7505	19.8297	6.408	0.323151
AT1G28440	1	1	20	0	0.641038	1	1	28	14.7411	6.34601	1	1	24	18.3176	5.60782	0.456274	0.0813639
AT1G28490	1	1	0	NaN	0	0.998875	1	20	14.2653	0.800983	0.999999	1	20	14.2653	0.446767	0.528092	0.528092
AT1G28520	1	1	20	0	0.266286	1	1	28	12.462	2.77616	1	1	24	5.34084	1.46713	0.35416	0.241397
AT1G28540	0.644548	1	20	12	7.58177	0.846898	1	20	11.7358	47.5019	0.876324	1	20	11.8679	21.9475	19.908	0.907072
AT1G28550	1	1	20	12	5.1741	0.99994	1	27.8431	8.2276	58.7772	1	1	23.9216	10.7109	51.2944	2.62743	0.0512225
AT1G28580	1	1	0	NaN	0	0.514428	1	28	8.00002	0.540629	0.856368	1	28	8.00002	0.698585	0.951639	0.951639
AT1G28600	0.11845	0.389454	20	8	1.3266	0.240902	1	20	7.99675	3.74299	0.130023	0.477635	20	7.99838	1.11682	1.54672	1.38493
AT1G28610	0.000620574	0.00865554	20	8	4.07242	0.0355347	0.529647	20	7.49448	12.7483	0.000258495	0.00379278	20	7.74724	4.32594	5.51345	1.27451
AT1G28660	0.995356	1	20	18	1.89074	0.968805	1	20	16.5439	2.2086	0.999355	1	20	17.272	1.37428	1.31205	0.954717
AT1G28680	1	1	20	6	20.1141	0.88682	1	20	5.46948	169.973	0.993339	1	20	5.73474	151.016	21.3018	0.141057
AT1G28685	0.00754717	0.0497796	20	6	126.517	0.145532	0.866014	20	4.51809	680.142	0.00858249	0.0561622	20	5.25904	532.285	146.035	0.274355
AT1G28690	1	1	20	12	0.605195	0.997568	1	24.9123	12.2363	1.91826	0.999997	1	22.4561	12.2518	1.17385	0.466664	0.397548
AT1G28710	1	1	0	NaN	0	0.994386	1	20	8	0.404682	0.999984	1	20	8	0.0883491	0.155019	0.155019
AT1G28715	0.484262	1	24	22	2.21633	0.956485	1	25.0378	19.9999	17.9805	0.819668	1	24.5189	21.0305	15.0808	2.28537	0.151541
AT1G28720	0.210777	0.583699	24	10	1.60336	0.522076	1	21.0148	7.99105	9.91713	0.352892	1	22.5074	8.96835	6.11468	2.00045	0.327155
AT1G28815	1	1	20	6	1.43966	1	1	20	5.61523	15.0922	1	1	20	5.80762	13.9979	1.35257	0.0966264
AT1G28820	0.324227	0.803452	20	4	0.266845	0.981656	1	20	4.397	2.11798	0.682654	1	20	4.1985	1.50967	1.07198	0.710076
AT1G28840	1	1	20	6	0.469587	0.999957	1	20	7.77923	1.88236	1	1	20	6.88962	1.18088	0.476785	0.403754
AT1G28920	1	1	20	6	0.532835	0.982343	1	20	4.44901	3.39444	0.999843	1	20	5.22451	2.85715	0.740088	0.25903
AT1G28930	0.995356	1	20	2	0.508272	0.983387	1	20	19.9999	3.33613	0.999774	1	20	0.999963	1.7077	0.856973	0.501829
AT1G28940	1	1	20	4	0.902838	0.958123	1	25.1646	7.62702	2.88211	0.999111	1	22.5823	5.68041	2.37946	0.122803	0.0516093
AT1G28970	1	1	24	22	0.646343	0.995775	1	26.6488	7.5944	2.43477	0.999991	1	25.3244	2.5533	2.5657	0.910185	0.354752
AT1G28980	0.397664	0.932088	24	22	0.632399	0.946402	1	25.0378	19.9999	2.31627	0.744133	1	24.5189	21.0305	1.70582	0.760771	0.445987
AT1G28990	1	1	24	22	0.413775	0.998908	1	26.366	19.9999	2.33415	0.999999	1	25.183	21.0935	1.66624	0.372662	0.223654
AT1G29030	1	1	20	10	0.583851	0.994222	1	20	8.13469	2.32196	0.999983	1	20	9.06734	0.792031	0.622735	0.622735
AT1G29040	0.0314147	0.14505	24	18	31.3156	0.580206	1	26.2269	18.3691	124.339	0.0912235	0.365282	25.1135	18.2122	82.8224	32.4143	0.391371
AT1G29050	1	1	20	18	1.70395	0.999999	1	20	6.57619e-05	2.12604	1	1	20	19	1.14026	0.572538	0.50211
AT1G29070	1	1	20	16	1.80592	0.99998	1	20	11.9072	7.65092	1	1	20	13.9536	5.17133	2.38916	0.462002
AT1G29110	0.00533015	0.038741	20	18	13.2761	0.0843735	0.674749	20	15.9674	37.942	0.00391569	0.0304685	20	16.9837	26.2514	14.8018	0.563848
AT1G29120	1	1	0	NaN	0	0.950389	1	21.194	13.2297	1.1738	0.998749	1	21.194	13.2297	0.511413	0.756628	0.756628
AT1G29150	1	1	20	0	1.19983	0.989878	1	26.6488	13.8734	2.44917	0.999949	1	23.3244	17.7336	2.52829	0.472058	0.186711
AT1G29170	1	1	0	NaN	0	0.994999	1	25.5527	7.99996	0.803601	0.999987	1	25.5527	7.99996	0.470104	0.083247	0.083247
AT1G29195	0.585635	1	0	NaN	0	0.870787	1	20	15.9906	0.79123	0.853381	1	20	15.9906	0.467183	0.956484	0.956484
AT1G29200	1	1	20	14	1.65684	1	1	28	12.6391	8.77637	1	1	24	13.8167	6.70407	0.401185	0.0598421
AT1G29220	1	1	20	4	4.72327	0.999373	1	28	7.86827	11.7873	1	1	24	5.77212	7.35575	0.308739	0.0419725
AT1G29230	0.703462	1	20	0	0.108503	0.774335	1	27.688	8.36049	3.71611	0.875625	1	23.844	3.59989	3.68739	0.587391	0.159297
AT1G29280	0.440963	1	20	14	1.43938	0.691354	1	20	12.1381	3.9926	0.667006	1	20	13.069	1.60981	1.37594	0.854723
AT1G29300	1	1	24	18	1.04026	0.999965	1	23.6105	12.4228	4.07849	1	1	23.8052	15.1896	2.50315	0.741604	0.296268
AT1G29320	1	1	24	18	4.12022	1	1	20	14.9491	22.3318	1	1	22	16.472	14.6339	1.57176	0.107406
AT1G29330	0.132795	0.415427	24	10	2.2182	0.693918	1	23.4988	7.54085	9.20514	0.311865	0.936731	23.7494	8.75843	6.8711	2.24767	0.327119
AT1G29340	1	1	20	2	1.49131	0.867393	1	28	4.73519e-05	4.04357	0.990791	1	24	1.20002	2.5214	0.777688	0.308434
AT1G29350	0.150388	0.462065	20	0	3.02967	0.722855	1	20	14.8562	6.5705	0.349943	1	20	17.4281	4.4591	3.63535	0.815266
AT1G29355	2.18921e-05	0.00089051	24	18	120.342	0.0103735	0.512059	23.8369	20	425.785	3.70122e-06	0.000193491	23.9185	19.0036	305.322	103.432	0.338763
AT1G29357	1	1	0	NaN	0	0.992748	1	28	4.72142	0	0.999974	1	28	4.72142	8.0286	3.7775	0.470505
AT1G29370	0.0314147	0.14505	20	16	3.41116	0.249769	1	20	14.617	7.56059	0.0458834	0.211097	20	15.3085	4.32802	4.29464	0.992287
AT1G29380	0.0125645	0.0752112	20	6	2.98644	0.135326	0.835796	20	5.31993	6.53287	0.0125431	0.075767	20	5.65997	2.83008	3.7923	1.34
AT1G29400	1	1	20	18	2.02825	0.982667	1	20	15.5008	3.51083	0.999849	1	20	16.7504	1.62887	1.65583	1.01655
AT1G29418	1	1	0	NaN	0	0.873551	1	28	12	2.54687	0.991645	1	28	12	3.20836	4.33342	1.35067
AT1G29420	1	1	0	NaN	0	1	1	NA	NA	0	1	1	NA	NA	0	NA	NA
AT1G29435	2.18921e-05	0.00089051	20	6	14.9161	0.0472379	0.56267	20.4107	4.26643	52.388	1.52866e-05	0.000505316	20.2053	5.14256	21.856	27.7863	1.27134
AT1G29440	1	1	0	NaN	0	0.979796	1	20.4107	4.27909	35.6192	0.999795	1	20.4107	4.27909	12.6829	20.793	1.63945
AT1G29450	1	1	20	6	1.01006	0.960323	1	20.2444	4.63319	2.88772	0.999202	1	20.1222	5.32094	1.60636	1.0966	0.682666
AT1G29470	0.0359403	0.156815	24	4	7.03808	0.113587	0.76165	28	1.61778	35.5362	0.0265396	0.137672	26	2.91778	27.8756	4.21591	0.15124
AT1G29520	0.440963	1	24	2	0.750823	0.532619	1	28	4.25855e-05	2.59906	0.575125	1	26	1.08335	1.11549	0.733757	0.657788
AT1G29530	0.77146	1	0	NaN	0	0.536632	1	20	10.6193	1.95471	0.779094	1	20	10.6193	0.737429	1.00932	1.00932
AT1G29535	0.132795	0.415427	20	6	6.71399	0.487849	1	20	6.39943	23.2281	0.242079	0.772888	20	6.19972	15.6238	4.50671	0.288451
AT1G29540	1	1	20	0	0.333271	0.99391	1	20	4.00193	1.96382	0.999981	1	20	2.00096	1.31339	0.436791	0.332569
AT1G29660	0.0105521	0.0643104	24	4	7.60186	0.0791198	0.6626	22.8506	3.92529	11.9258	0.00675269	0.0462691	23.4253	3.96411	5.01435	7.13806	1.42353
AT1G29670	0.00904963	0.0590275	20	10	36.2409	0.20411	1	23.2787	8.0383	122.921	0.0134732	0.0803098	21.6393	9.14595	56.6482	44.8684	0.792054
AT1G29680	0.150388	0.462065	20	10	1.25574	0.991324	1	25.1646	6.58413	19.5277	0.432826	1	22.5823	8.59982	13.5701	4.91165	0.361947
AT1G29690	1	1	24	6	0.640373	0.984506	1	28	7.36803e-05	1.9229	0.999879	1	26	3.25003	0.835434	0.186459	0.186459
AT1G29700	0.397664	0.932088	24	10	0.814434	0.840931	1	25.422	5.10009	2.53679	0.700717	1	24.711	7.62685	1.40533	0.92272	0.656587
AT1G29710	1	1	20	4	0.63926	0.986486	1	25.0378	3.13983	2.00226	0.999908	1	22.5189	3.66387	1.35208	0.529262	0.391444
AT1G29740	1	1	24	12	0.0744404	1	1	20	7.74327	1.07036	1	1	22	9.7588	0.946711	0.0299337	0.0299337
AT1G29760	1	1	0	NaN	0	1	1	20	9.03038	1.3795	1	1	20	9.03038	0.958535	0.00342863	0.00342863
AT1G29770	0.104105	0.348292	20	8	6.64713	0.344209	1	20	6.35691	36.7278	0.15512	0.546151	20	7.17846	28.389	8.49556	0.299256
AT1G29780	1	1	20	6	4.20398	0.887254	1	20	4.68429	16.5253	0.993391	1	20	5.34214	11.7028	4.11602	0.351714
AT1G29790	0.0268891	0.12664	20	14	5.98175	0.256553	1	20	12.2037	32.5539	0.0412284	0.194793	20	13.1019	23.3302	9.43747	0.404517
AT1G29800	1	1	20	4	0.552772	0.999803	1	20	6.24043	3.62752	1	1	20	5.12022	3.50324	0.79943	0.228197
AT1G29810	0.703462	1	24	20	3.66089	0.73456	1	26.5067	19.9999	6.64805	0.857896	1	25.2533	20.0494	2.78553	2.53532	0.910175
AT1G29840	1	1	0	NaN	0	0.831996	1	20	4.18668	6.15105	0.985023	1	20	4.18668	2.12269	4.91576	2.31582
AT1G29850	0.132795	0.415427	20	6	5.04562	0.597567	1	20	4.53948	27.6338	0.280424	0.866512	20	5.26974	23.1283	5.45262	0.235756
AT1G29880	1	1	24	6	2.16971	0.969591	1	21.9426	6.96648	5.81376	0.999533	1	22.9713	6.51795	3.45994	1.67268	0.483442
AT1G29900	1	1	20	16	0.789647	1	1	28	12.2303	4.41501	1	1	24	14.8416	3.86438	1.37544	0.355929
AT1G29910	3.12721e-06	0.000272473	24	4	81.6244	0.00856195	0.512059	21.7505	4.26931	194.737	4.93619e-07	5.684e-05	22.8753	4.15131	94.8176	109.95	1.15959
AT1G29920	3.12721e-06	0.000272473	24	2	166.536	0.00531772	0.512059	26.366	7.36803e-05	386.686	3.14501e-07	4.42609e-05	25.183	1.04933	159.009	180.07	1.13245
AT1G29930	0.00048612	0.006903	24	4	376.579	0.114331	0.764293	28	7.36803e-05	1467.08	0.000600124	0.00705896	26	2.1667	568.717	257.722	0.453164
AT1G29940	0.0199069	0.101991	20	6	1.48582	0.388005	1	20.9263	3.93321	3.44583	0.045289	0.209454	20.4632	4.99255	2.22563	1.5285	0.686771
AT1G29950	1	1	0	NaN	0	1	1	20	8.24739	1.51881	1	1	20	8.24739	0.629293	0.487851	0.487851
AT1G29970	1	1	0	NaN	0	0.992748	1	28	12.3607	0	0.999974	1	28	12.3607	0.110523	0.156705	0.156705
AT1G29990	1	1	0	NaN	0	0.986449	1	20	4.49213	1.91652	0.999908	1	20	4.49213	0.888415	1.79348	1.79348
AT1G30010	1	1	20	2	5.21642	0.972643	1	26.0892	19.9999	3.60349	0.999622	1	23.0446	21.5075	3.59916	2.43283	0.675943
AT1G30020	0.262412	0.686552	24	12	4.02887	0.761724	1	20	9.98188	32.3194	0.521703	1	22	10.99	26.643	4.46238	0.167488
AT1G30050	1	1	0	NaN	0	0.992748	1	28	4.72142	0	0.999974	1	28	4.72142	0.249779	0.117522	0.117522
AT1G30080	1	1	20	6	0.796873	0.932858	1	20	7.02899	2.15954	0.997694	1	20	6.51449	1.07702	0.867619	0.805576
AT1G30090	1	1	20	16	0.931504	0.999007	1	28	11.7227	1.65865	1	1	24	14.624	1.2465	0.225132	0.180611
AT1G30110	1	1	24	22	0.20046	1	1	22.0399	8.22729	1.31252	1	1	23.02	3.3374	0.980611	0.236827	0.236827
AT1G30120	0.534948	1	24	4	1.64371	0.8601	1	23.3882	4.05395	5.89631	0.817288	1	23.6941	4.02799	3.96313	1.8768	0.473565
AT1G30200	1	1	24	12	0.687544	0.999556	1	26.0892	8.02506	3.17958	1	1	25.0446	10.113	1.48161	0.666221	0.449659
AT1G30210	1	1	20	18	0.341402	1	1	27.2329	6.74426	1.33374	1	1	23.6164	1.7435	0.634525	0.109188	0.109188
AT1G30230	1	1	20	2	3.02855	0.997017	1	28	12.2799	10.61	0.999996	1	24	6.4628	8.12067	2.47318	0.304554
AT1G30260	0.484262	1	20	4	2.16756	0.849872	1	20	4.63961	8.23928	0.776943	1	20	4.31981	5.96829	2.66133	0.445912
AT1G30270	1	1	0	NaN	0	1	1	28	15.2795	1.33873	1	1	28	15.2795	0.594412	0.706278	0.706278
AT1G30280	0.0359403	0.156815	20	14	5.96831	0.14928	0.878763	20	8.18734	67.5296	0.0334134	0.164963	20	11.0937	26.6823	19.4909	0.730482
AT1G30282	0.000755029	0.00943953	24	10	34.8618	0.116505	0.77277	20	8.14078	210.953	0.000909432	0.00979896	22	9.06076	81.1226	70.0029	0.862927
AT1G30320	1	1	20	18	1.28131	0.977763	1	28	13.5855	0.903855	0.999751	1	24	16.6223	1.20681	2.6636	2.20714
AT1G30330	1	1	0	NaN	0	0.920241	1	22.9561	4.01318	2.67922	0.996731	1	22.9561	4.01318	0.97912	1.32256	1.32256
AT1G30360	0.00255268	0.0229206	20	12	3.82276	0.0497917	0.569576	22.8506	9.13937	10.4322	0.00126728	0.0125907	21.4253	10.7122	5.83127	4.62371	0.792917
AT1G30380	0.000307062	0.00509903	24	2	8.67539	0.0380294	0.539778	25.422	7.36803e-05	28.8422	0.000144307	0.00246299	24.711	1.02966	17.7189	9.39311	0.530117
AT1G30400	0.703462	1	20	4	0.498378	0.999872	1	20	4.33273	11.9535	0.950867	1	20	4.16636	11.5016	2.6456	0.23002
AT1G30410	1	1	20	6	0.536537	0.999198	1	24.665	4.33237	1.46323	1	1	22.3325	5.31121	0.658468	0.470481	0.470481
AT1G30440	1	1	24	12	0.840673	0.999997	1	28	9.90849	1.90707	1	1	26	11.1004	1.15083	0.18653	0.162083
AT1G30450	1	1	0	NaN	0	0.995926	1	22.5397	11.5433	0.822202	0.999992	1	22.5397	11.5433	0.526811	0.27773	0.27773
AT1G30460	1	1	20	6	1.49316	0.999917	1	20	4.84892	3.84706	1	1	20	5.42446	2.33662	1.13434	0.485459
AT1G30470	1	1	20	16	1.28075	0.989646	1	20	11.9389	3.42009	0.999946	1	20	13.9695	1.51034	1.4849	0.98316
AT1G30473	1	1	20	4	2.97402	0.999278	1	20	7.64624	23.1891	1	1	20	5.82312	18.741	3.26137	0.174023
AT1G30475	1	1	24	18	7.12866	0.995685	1	28	20	20.4256	0.999991	1	26	19.0357	14.3129	3.10176	0.216711
AT1G30480	1	1	24	10	1.46771	0.997565	1	28	11.9253	8.39465	0.999997	1	26	10.9534	5.88006	0.692897	0.117838
AT1G30510	1	1	0	NaN	0	0.852226	1	20	7.78631	3.06103	0.9885	1	20	7.78631	0.842624	1.22507	1.22507
AT1G30520	1	1	20	16	2.04931	0.999952	1	20	12.4057	3.92406	1	1	20	14.2029	2.06479	1.77687	0.860559
AT1G30530	0.77146	1	0	NaN	0	0.751857	1	23.0626	12	1.35495	0.895957	1	23.0626	12	1.22076	0.240087	0.19667
AT1G30540	0.00255268	0.0229206	24	12	21.4223	0.0247922	0.512059	23.9518	14.3255	46.5272	0.000675131	0.00774124	23.9759	13.1639	31.2603	24.4145	0.781008
AT1G30580	1	1	0	NaN	0	1	1	28	13.8225	1.49834	1	1	28	13.8225	1.22944	0.0716724	0.058297
AT1G30590	0.00754717	0.0497796	20	6	36.7645	0.1118	0.757227	20	6.87888	127.622	0.0068157	0.0465877	20	6.43944	83.451	36.9247	0.442472
AT1G30610	0.917407	1	20	4	0.907966	0.908115	1	20	12.2128	2.67099	0.985227	1	20	8.10641	3.28771	0.252412	0.0767743
AT1G30620	0.262412	0.686552	24	8	0.884398	0.399273	1	20	7.99611	3.44466	0.341139	0.997965	22	8.06453	0.937402	1.16285	1.16285
AT1G30630	1	1	0	NaN	0	0.87864	1	20	8.1471	1.45482	0.992318	1	20	8.1471	0.43709	0.507271	0.507271
AT1G30650	1	1	20	18	0.230769	1	1	20	7.28334	0.927353	1	1	20	2.64167	0.563698	0.199061	0.199061
AT1G30680	1	1	0	NaN	0	0.929777	1	20	13.1834	1.27211	0.997475	1	20	13.1834	0.416583	0.693368	0.693368
AT1G30690	1	1	20	4	1.03415	0.951208	1	25.953	2.68028	2.46796	0.99879	1	22.9765	3.48409	1.29617	0.951362	0.733982
AT1G30700	0.150388	0.462065	20	18	1.62941	0.690569	1	23.4988	8.30802	1.90862	0.339058	0.994143	21.7494	2.75729	2.59235	0.373153	0.143944
AT1G30720	0.0475564	0.194455	20	16	27.567	0.491614	1	20	12.3147	98.5077	0.11119	0.424096	20	14.1573	58.5514	25.0094	0.427136
AT1G30730	1	1	24	18	2.50599	0.997347	1	28	12.2208	8.99196	0.999996	1	26	15.4239	5.59063	0.0125729	0.00224892
AT1G30740	0.0145769	0.0814541	20	14	1.78348	0.137365	0.840441	20	12.219	5.19259	0.0144438	0.0846656	20	13.1095	2.2348	2.03662	0.911323
AT1G30755	1	1	20	18	4.02734	0.999997	1	20	7.47775	23.6493	1	1	20	2.73887	23.9318	0.138924	0.00580499
AT1G30757	0.995356	1	20	16	11.2086	0.991827	1	20	12.0632	53.131	0.999918	1	20	14.0316	34.4377	9.65997	0.280506
AT1G30800	0.00754717	0.0497796	24	6	4.82618	0.0626776	0.615744	24.3032	5.8957	19.7075	0.00409478	0.0314631	24.1516	5.94841	14.9005	2.40046	0.161099
AT1G30810	1	1	0	NaN	0	1	1	23.3882	8.34591	11.9552	1	1	23.3882	8.34591	8.37087	1.12273	0.134124
AT1G30820	1	1	20	0	0.645905	1	1	20	12.8225	5.37815	1	1	20	16.4112	4.03429	0.771756	0.191299
AT1G30840	1	1	20	4	0.687726	0.999999	1	20.6653	7.61677	6.84154	1	1	20.3326	5.78035	5.1242	0.746656	0.145712
AT1G30870	1	1	0	NaN	0	0.953913	1	20	8.57933	1.44801	0.998921	1	20	8.57933	0.492985	0.704957	0.704957
AT1G30880	0.360946	0.875989	24	0	2.144	0.900404	1	26.366	7.83994	6.52756	0.690274	1	25.183	3.74408	5.51991	1.19272	0.216077
AT1G30970	0.0359403	0.156815	24	0	1.45026	0.367167	1	21.9426	0.204689	2.60053	0.0703066	0.297119	22.9713	0.107143	1.40954	1.28787	0.913683
AT1G31120	1	1	20	0	1.35065	1	1	20	19.9999	2.08246	1	1	20	20	1.31213	0.596592	0.454676
AT1G31130	1	1	20	0	0.727996	0.99751	1	26.2269	7.36803e-05	2.03202	0.999997	1	23.1135	3.24668e-05	1.16336	0.453699	0.38999
AT1G31160	1	1	0	NaN	0	0.99991	1	20	6.17176	2.08123	1	1	20	6.17176	1.194	1.05908	0.887001
AT1G31180	0.397664	0.932088	24	2	0.499649	0.79752	1	28	7.23951e-05	7.4442	0.681354	1	26	1.08337	5.8137	0.556797	0.0957733
AT1G31190	0.995356	1	20	10	0.307984	0.971358	1	20	5.45224	11.4529	0.999444	1	20	7.72612	9.16375	2.01464	0.219848
AT1G31200	0.484262	1	20	8	1.78707	0.967994	1	20	5.52316	24.602	0.823925	1	20	6.76158	20.5452	3.56342	0.173443
AT1G31220	0.189379	0.545638	0	NaN	0	0.610611	1	21.194	5.41486	10.5419	0.3651	1	21.194	5.41486	5.89471	3.76653	0.638968
AT1G31230	0.150388	0.462065	20	6	15.9815	0.289981	1	20	4.48276	29.467	0.180216	0.615324	20	5.24138	12.2815	15.1565	1.23409
AT1G31240	0.0549382	0.221179	20	6	3.81432	0.303527	1	20	4.68228	7.94308	0.0849408	0.347116	20	5.34114	4.18599	3.98824	0.952759
AT1G31243	0.167981	0.49366	24	0	2.2818	0.572183	1	24.665	7.36803e-05	10.4597	0.321238	0.956397	24.3325	3.63435e-05	8.55518	2.86437	0.334812
AT1G31280	1	1	0	NaN	0	0.994386	1	20	12	0.521136	0.999984	1	20	12	0.113773	0.199628	0.199628
AT1G31310	0.839459	1	0	NaN	0	0.720859	1	20	15.9218	1.64253	0.909095	1	20	15.9218	0.552944	1.06522	1.06522
AT1G31330	2.97234e-07	7.4919e-05	24	4	61.4823	0.0074901	0.512059	28	7.36803e-05	157.059	4.6581e-08	1.42933e-05	26	2.1667	87.2216	56.0185	0.642254
AT1G31335	0.000307062	0.00509903	20	4	21.8061	0.0194118	0.512059	21.3763	1.19198	60.356	7.76688e-05	0.00157514	20.6882	2.64562	40.523	24.2783	0.599124
AT1G31340	0.167981	0.49366	24	4	3.22464	0.29743	1	28	7.36803e-05	8.12436	0.199674	0.666605	26	2.1667	4.12512	2.16414	0.524625
AT1G31350	0.00904963	0.0590275	24	20	2.5027	0.0877391	0.686416	24.1849	13.2617	5.73592	0.00646196	0.0446892	24.0925	16.644	4.14716	3.38764	0.816857
AT1G31410	1	1	0	NaN	0	0.897917	1	24.3032	18.4929	1.19979	0.994603	1	24.3032	18.4929	0.491728	0.681673	0.681673
AT1G31420	1	1	24	12	1.13374	1	1	28	8.05403	4.59413	1	1	26	10.2394	3.21371	0.496902	0.15462
AT1G31430	0.0549382	0.221179	24	8	1.3266	0.130787	0.818653	20.8386	5.09203	3.80911	0.0426495	0.199999	22.4193	6.47569	1.42519	2.28679	1.60455
AT1G31440	1	1	20	18	0.661614	1	1	20	15.1201	3.3332	1	1	20	16.56	2.56743	1.15554	0.450075
AT1G31460	1	1	20	2	0.526088	0.999721	1	22.746	12.1095	1.70555	1	1	21.373	6.7579	1.57296	0.283773	0.180407
AT1G31480	1	1	20	16	10.2633	0.998492	1	22.6424	12.1514	29.6879	0.999999	1	21.3212	14.2496	22.3774	3.86848	0.172874
AT1G31485	1	1	20	14	0.474049	0.996423	1	20	12.3846	1.30582	0.999994	1	20	13.1923	0.562475	0.528001	0.528001
AT1G31490	0.00115194	0.0128029	20	16	35.0436	0.0428301	0.550265	20	12.4379	162.989	0.000538613	0.00650344	20	14.219	110.065	39.5129	0.358995
AT1G31540	1	1	20	2	1.92112	0.719891	1	28	7.36803e-05	4.73619	0.956487	1	24	1.20003	1.62892	1.09176	0.670232
AT1G31580	0.0105521	0.0643104	24	10	2.98841	0.146741	0.87064	21.6558	8.20832	7.07933	0.0115676	0.0710513	22.8279	9.0821	2.67044	3.18858	1.19403
AT1G31690	1	1	0	NaN	0	0.525319	1	20	7.28415	0.976545	0.863493	1	20	7.28415	0.30345	0.47829	0.47829
AT1G31710	0.000307062	0.00509903	20	0	5.72534	0.0344454	0.529647	25.6848	19.9999	36.5829	0.000131754	0.00229311	22.8424	20.3145	23.1973	16.7357	0.721452
AT1G31730	0.00643866	0.0461328	20	18	2.70283	0.0470664	0.561945	20	15.7087	6.16032	0.0027582	0.0230883	20	16.8543	2.97372	2.92711	0.984327
AT1G31760	0.534948	1	20	10	0.288551	0.941213	1	26.2269	7.68619	2.51699	0.848988	1	23.1135	9.16524	1.11769	0.791853	0.70847
AT1G31770	1	1	24	22	3.30193	0.986265	1	28	12.2611	16.1596	0.999905	1	26	17.6093	15.4295	1.52599	0.0989007
AT1G31780	0.167981	0.49366	24	10	2.2434	0.678328	1	24.1849	8.45998	12.6525	0.361441	1	24.0925	9.23308	9.79494	2.50067	0.255302
AT1G31790	1	1	20	12	1.70737	0.99998	1	22.3371	8.85449	6.12711	1	1	21.1685	10.5462	5.16639	0.629786	0.121901
AT1G31800	0.210777	0.583699	24	8	3.36473	0.909885	1	20	7.98857	25.7088	0.508491	1	22	8.06038	15.8936	4.26013	0.268041
AT1G31810	0.00255268	0.0229206	24	6	5.09547	0.066961	0.624689	25.5527	4.14531	19.4769	0.00165362	0.0156126	24.7763	5.10673	12.7213	5.04113	0.396275
AT1G31812	1	1	20	0	3.7923	0.987583	1	28	15.2256	9.1144	0.999923	1	24	18.5253	9.17767	1.31885	0.143703
AT1G31814	1	1	24	22	2.35684	0.999666	1	26.5067	7.98681	17.3426	1	1	25.2533	2.75236	16.5853	2.26468	0.136548
AT1G31817	1	1	20	2	0.54299	0.996547	1	20.7516	3.84598	1.13904	0.999994	1	20.3758	2.90696	0.513247	0.485901	0.485901
AT1G31850	0.77146	1	20	10	1.30814	0.923934	1	24.5432	8.20603	5.0843	0.954114	1	22.2716	9.29116	2.10317	1.39199	0.661854
AT1G31910	3.12721e-06	0.000272473	20	2	232.623	0.0070665	0.512059	22.6424	7.36803e-05	765.099	4.11645e-07	5.07366e-05	21.3212	1.06609	510.93	279.066	0.546193
AT1G31920	1	1	20	0	0.805917	0.997545	1	20	15.8184	29.816	0.999997	1	20	17.9092	9.9848	15.2344	1.52576
AT1G31930	1	1	20	6	0.68859	1	1	28	15.5516	3.92267	1	1	24	10.265	3.11413	0.220332	0.0707522
AT1G31950	0.000115015	0.00264403	24	18	18.3118	0.0576283	0.600647	23.4988	17.92	79.3211	8.5663e-05	0.00168169	23.7494	17.9616	59.4221	19.9046	0.334969
AT1G31970	0.0809096	0.287233	20	4	1.54747	0.378811	1	20	1.62037	8.56829	0.137467	0.497526	20	2.81018	5.81327	3.25244	0.559485
AT1G32050	1	1	20	2	1.94617	0.999886	1	28	12.7287	1.60351	1	1	24	6.65518	1.24663	0.858411	0.688584
AT1G32060	0.0105521	0.0643104	24	0	18.8604	0.142191	0.855534	27.5346	7.36803e-05	150.706	0.0112561	0.0696843	25.7673	3.44756e-05	116.041	20.0831	0.173068
AT1G32070	0.839459	1	20	6	0.860935	0.932828	1	20	4.5447	3.46014	0.974557	1	20	5.27235	1.93776	1.97018	1.01673
AT1G32080	1	1	0	NaN	0	0.919303	1	20	11.7821	2.76527	0.996653	1	20	11.7821	0.922841	1.09637	1.09637
AT1G32120	0.0359403	0.156815	20	10	12.6636	0.682014	1	20	7.84366	137.677	0.115416	0.435938	20	8.92183	95.8829	22.1644	0.231161
AT1G32127	0.0172419	0.094918	24	8	1.27852	0.0650699	0.619895	21.4687	5.87707	2.38087	0.00874287	0.0570003	22.7343	6.90083	1.00962	1.42389	1.41032
AT1G32130	1	1	20	18	1.58233	0.997839	1	20	8.53869	7.16882	0.999998	1	20	13.2693	7.39144	1.45109	0.19632
AT1G32160	1	1	20	16	1.04105	0.999965	1	20	12.8847	6.55592	1	1	20	14.4423	5.80517	1.53689	0.264746
AT1G32170	1	1	0	NaN	0	0.992748	1	28	4.72142	0	0.999974	1	28	4.72142	0.214096	0.100733	0.100733
AT1G32190	0.262412	0.686552	24	0	1.57788	0.404029	1	27.0845	8.26723	2.62417	0.343947	1	25.5422	3.89824	2.74347	0.302405	0.110227
AT1G32200	1	1	20	18	1.55694	0.968251	1	26.6488	7.36803e-05	3.43081	0.999491	1	23.3244	22.1582	1.5231	1.07056	0.702877
AT1G32230	1	1	24	6	1.68103	0.881837	1	28	11.8483	10.3433	0.992726	1	26	8.75101	8.94079	0.836691	0.0935814
AT1G32260	1	1	0	NaN	0	1	1	20	10.9483	0.656983	1	1	20	10.9483	0.364315	0.0995372	0.0995372
AT1G32330	1	1	0	NaN	0	0.997623	1	20	15.8133	0.496872	0.999997	1	20	15.8133	0.203158	0.4718	0.4718
AT1G32340	1	1	0	NaN	0	1	1	NA	NA	0	1	1	NA	NA	0	NA	NA
AT1G32360	1	1	20	6	0.704381	0.999572	1	27.2329	7.2948	2.06564	1	1	23.6164	6.7055	0.900132	0.433439	0.433439
AT1G32400	1	1	20	18	1.09108	1	1	20	15.9233	3.95902	1	1	20	16.9617	3.38696	1.16915	0.345192
AT1G32440	1	1	20	2	0.447948	1	1	28	11.957	1.70673	1	1	24	6.32442	0.757169	0.289143	0.289143
AT1G32450	0.00313366	0.0276793	20	0	4.55408	0.0740081	0.645991	24.788	7.36803e-05	15.364	0.00217285	0.0192194	22.394	3.32821e-05	7.51004	5.64675	0.751893
AT1G32460	0.00533015	0.038741	20	16	64.5192	0.202783	1	20	12.2192	322.457	0.00846317	0.0555617	20	14.1096	184.318	92.6144	0.502469
AT1G32470	1	1	20	10	2.75224	1	1	20	8.43859	46.3324	1	1	20	9.21929	43.0323	0.65735	0.0152757
AT1G32490	1	1	0	NaN	0	0.998207	1	28	11.9094	1.61171	0.999998	1	28	11.9094	1.11535	0.593075	0.531737
AT1G32500	1	1	24	6	0.793827	1	1	28	7.83357	4.48821	1	1	26	6.88702	3.0245	0.0871799	0.0288246
AT1G32510	0.189379	0.545638	0	NaN	0	0.282723	1	20	4.21196	2.80514	0.210274	0.695074	20	4.21196	0.833919	1.87863	1.87863
AT1G32530	1	1	20	16	1.71623	0.999981	1	28	11.0254	5.17865	1	1	24	14.3252	3.90788	1.74243	0.445877
AT1G32540	1	1	20	4	0.941781	0.977511	1	20.0808	3.61924	2.51706	0.999745	1	20.0404	3.81002	1.58954	1.03703	0.652409
AT1G32580	1	1	20	14	0.392914	1	1	20	12.2489	3.8915	1	1	20	13.1245	1.62344	0.758104	0.466973
AT1G32630	0.484262	1	20	14	686.65	0.775779	1	22.5397	12.2077	1321.09	0.743477	1	21.2698	13.2044	765.222	222.318	0.290527
AT1G32640	0.0623201	0.237422	24	8	135.139	0.460282	1	22.9561	4.92887	1209.71	0.130556	0.479021	23.4781	6.43348	546.451	416.727	0.762606
AT1G32690	1	1	20	0	1.16426	0.994554	1	20	17.9236	1.60585	0.999985	1	20	18.9618	1.04636	0.776337	0.741939
AT1G32700	0.0268891	0.12664	0	NaN	0	0.257022	1	27.0845	19.9999	1.58606	0.0412912	0.19499	27.0845	19.9999	1.46578	3.0441	2.07679
AT1G32730	0.995356	1	24	20	0.63926	0.571718	1	28	8	0.30135	0.88988	1	26	1.54762	0.681429	0.617413	0.617413
AT1G32740	0.00371463	0.029774	20	12	3.2748	0.288702	1	20	12.1617	22.322	0.00840547	0.0552858	20	12.0808	16.2504	5.39467	0.331971
AT1G32750	1	1	20	16	7.10668	0.999719	1	20	12.8794	56.3167	1	1	20	14.4397	45.6662	15.266	0.334296
AT1G32760	1	1	20	18	0.521217	0.999959	1	28	15.8153	1.23927	1	1	24	17.578	1.41095	0.683904	0.484711
AT1G32790	1	1	24	6	1.46436	0.999377	1	28	8.2488	3.52363	1	1	26	7.0798	1.9641	0.437081	0.222535
AT1G32810	0.189379	0.545638	20	0	1.67643	0.704912	1	20	8.0163	1.91509	0.402314	1	20	4.00815	2.95449	0.702767	0.237864
AT1G32860	1	1	20	6	2.47516	1	1	20	7.12781	15.7134	1	1	20	6.5639	12.6188	1.92068	0.152207
AT1G32870	1	1	0	NaN	0	0.994386	1	20	8	1.30585	0.999984	1	20	8	0.28509	0.500224	0.500224
AT1G32900	0.0145769	0.0814541	24	2	5.1584	0.0372671	0.533971	25.8182	7.36803e-05	10.7714	0.0046273	0.0345395	24.9091	1.03791	3.92559	5.67661	1.44605
AT1G32920	1	1	24	6	0.671922	0.99999	1	21.3763	7.29826	2.28476	1	1	22.6882	6.70909	1.13062	0.370726	0.327896
AT1G32990	0.150388	0.462065	0	NaN	0	0.295029	1	27.5346	19.9999	0.769039	0.182588	0.621617	27.5346	19.9999	0.917578	1.96145	1.96145
AT1G33040	0.0145769	0.0814541	20	6	13.9049	0.130052	0.815138	20	5.49729	47.3623	0.0137787	0.081443	20	5.74865	31.8397	12.9422	0.406481
AT1G33050	0.262412	0.686552	20	16	6.1702	0.668884	1	20	12.9658	19.2031	0.480931	1	20	14.4829	12.6197	7.56275	0.59928
AT1G33102	0.000307062	0.00509903	24	4	2.91166	0.0247204	0.512059	20.6653	4.18164	9.16027	9.70741e-05	0.00183986	22.3326	4.12057	4.11167	5.85943	1.42507
AT1G33110	0.150388	0.462065	0	NaN	0	0.47812	1	25.0378	19.9999	2.85032	0.261185	0.82016	25.0378	19.9999	1.62847	2.82589	1.7353
AT1G33120	0.0359403	0.156815	24	18	177.263	0.786555	1	27.2329	17.7338	1458.57	0.129076	0.475074	25.6164	17.9467	1208.92	185.216	0.153208
AT1G33140	0.0359403	0.156815	24	18	163.857	0.0247233	0.512059	28	19.9999	1435.66	0.00713152	0.0483252	26	19.0357	1255.61	33.3915	0.0265939
AT1G33240	0.000307062	0.00509903	24	10	28.1059	0.144908	0.864464	20.4107	7.87167	125.363	0.000490347	0.00606966	22.2053	8.90801	54.4766	40.9496	0.751691
[truncated: 12,116 more rows]

## Sheet: Equinox
CycID	JTK_pvalue	JTK_BH.Q	JTK_period	JTK_adjphase	JTK_amplitude	LS_pvalue	LS_BH.Q	LS_period	LS_adjphase	LS_amplitude	meta2d_pvalue	meta2d_BH.Q	meta2d_period	meta2d_phase	meta2d_Base	meta2d_AMP	meta2d_rAMP
AT1G01040	1	1	20	18	2.82122	1	1	28	8.67766	40.1569	1	1	24	2.519	38.9501	1.01783	0.0261316
AT1G01050	1	1	24	18	3.18555	0.996991	1	28	19.9999	13.268	0.999995	1	26	19.0357	8.60809	0.411845	0.0478439
AT1G01060	0.000115015	0.00279903	24	0	26.8595	0.031838	0.53997	25.953	19.9999	46.0422	4.94992e-05	0.0011822	24.9765	22.112	20.3852	32.1815	1.57867
AT1G01080	1	1	20	12	1.19626	0.979613	1	21.104	12.654	8.59464	0.999791	1	20.552	12.3271	7.35351	1.23113	0.167421
AT1G01090	1	1	20	2	1.86086	0.992887	1	23.8369	7.36803e-05	8.76782	0.999975	1	21.9185	1.09596	6.57217	1.87334	0.285041
AT1G01100	1	1	24	0	1.28311	0.957287	1	27.2329	8.93564	1.44259	0.999075	1	25.6164	4.20263	1.56962	0.735176	0.46838
AT1G01110	1	1	0	NaN	0	0.999193	1	20	15.8133	1.07832	1	1	20	15.8133	0.365331	0.444177	0.444177
AT1G01120	1	1	24	6	0.826045	0.998889	1	28	4.04327	4.69049	0.999999	1	26	5.12723	3.29336	0.295371	0.0896868
AT1G01130	0.132795	0.448316	24	22	1.66305	0.867592	1	24.665	19.9999	12.7886	0.364183	1	24.3325	21.0176	11.0305	1.36059	0.123348
AT1G01140	1	1	20	0	1.47647	0.936844	1	26.9377	3.04858	3.32454	0.997962	1	23.4688	1.328	1.43873	0.875473	0.608505
AT1G01160	0.000755029	0.0104176	24	22	98.6433	0.00674614	0.524837	22.0399	19.9999	391.826	6.71712e-05	0.00149118	23.02	20.9954	307.025	87.2889	0.284305
AT1G01170	0.262412	0.734619	20	0	15.7732	0.813838	1	25.0378	8.25943	474.855	0.543264	1	22.5189	3.71425	474.88	20.024	0.0421665
AT1G01180	0.00172835	0.0187083	20	18	11.8605	0.0700425	0.72708	20	19.4948	24.4043	0.00121291	0.0134805	20	18.7474	17.5481	10.022	0.571117
AT1G01190	1	1	20	18	0.531374	0.999993	1	28	8.39272	3.29977	1	1	24	2.39688	3.28426	0.621228	0.189153
AT1G01200	0.839459	1	20	16	0.645868	0.829024	1	20	15.7455	1.24859	0.94821	1	20	15.8727	0.599664	0.728639	0.728639
AT1G01210	1	1	0	NaN	0	0.962716	1	28	19.9999	3.53856	0.999296	1	28	19.9999	0.885612	1.08117	1.08117
AT1G01220	1	1	0	NaN	0	0.990758	1	23.6105	12.5805	7.09989	0.999957	1	23.6105	12.5805	2.42268	1.80895	0.746674
AT1G01300	0.00533015	0.0421721	20	16	11.3063	0.109378	0.857803	20.2444	15.8659	55.4061	0.00492478	0.0394737	20.1222	15.9339	30.9259	23.0776	0.746221
AT1G01310	0.132795	0.448316	20	8	1.30417	0.652649	1	21.2848	10.9871	3.11159	0.298631	0.980503	20.6424	9.45625	2.18753	0.947151	0.432977
AT1G01320	1	1	20	10	4.65693	0.999999	1	28	11.6908	45.5362	1	1	24	11.0103	40.8278	1.87495	0.0459234
AT1G01340	1	1	0	NaN	0	0.976852	1	20	11.5339	1.43208	0.99973	1	20	11.5339	0.528465	0.528706	0.528706
AT1G01420	0.839459	1	20	4	1.35294	0.816425	1	22.1381	19.9999	6.46912	0.944295	1	21.069	1.08946	5.27873	2.37516	0.449949
AT1G01430	1	1	20	14	1.86271	0.999999	1	28	5.84892	12.2256	1	1	24	10.9067	11.698	0.926886	0.0792343
AT1G01440	1	1	20	6	0.58628	0.999996	1	20	4.23327	1.04668	1	1	20	5.11664	0.847613	0.726225	0.726225
AT1G01448	1	1	24	22	15.282	0.885942	1	25.0378	19.9999	41.363	0.993233	1	24.5189	21.0305	18.4858	18.5303	1.00241
AT1G01450	0.00048612	0.00763246	20	18	199.616	0.0148344	0.524837	20.4107	19.5322	407.46	9.25921e-05	0.0018832	20.2053	18.7602	271.162	167.559	0.617928
AT1G01470	0.236595	0.689986	20	10	2.6503	0.514166	1	22.1381	7.99967	13.2993	0.377916	1	21.069	9.07395	5.02665	3.95556	0.786918
AT1G01490	6.21274e-06	0.000434123	24	22	36.7918	0.014425	0.524837	24.4226	19.9999	126.221	1.54393e-06	0.000124182	24.2113	21.0103	83.1428	45.6226	0.548725
AT1G01500	1	1	20	10	0.812515	0.98642	1	20	8.72801	1.87108	0.999907	1	20	9.364	0.956383	0.553728	0.553728
AT1G01510	1	1	20	18	1.47326	0.994631	1	20	7.36803e-05	5.12619	0.999986	1	20	19	3.39697	1.32226	0.389248
AT1G01540	0.00643866	0.0503221	20	18	4.45483	0.1221	0.89613	20.7516	17.6397	9.22834	0.0064059	0.0487319	20.3758	17.8293	5.23377	4.1357	0.790196
AT1G01550	1	1	20	12	1.42617	1	1	20	8.10304	6.44568	1	1	20	10.0515	4.21894	0.289657	0.0686564
AT1G01600	1	1	20	14	0.941671	0.999998	1	20	12.3445	3.72211	1	1	20	13.1723	1.61118	0.870084	0.540028
AT1G01610	1	1	0	NaN	0	1	1	22.8506	12	1.7175	1	1	22.8506	12	0.963876	0.127688	0.127688
AT1G01620	0.0268891	0.137864	24	0	7.40091	0.184925	1	25.8182	7.83649	23.9606	0.0313457	0.1731	24.9091	3.78028	25.6353	0.00961215	0.000374958
AT1G01630	0.29332	0.803924	24	10	2.09644	0.476565	1	20.4948	8.36997	5.93892	0.414834	1	22.2474	9.17773	2.35053	2.39509	1.01896
AT1G01640	0.0125645	0.0810548	20	8	3.85502	0.0941487	0.807531	21.2848	5.18762	5.82243	0.00915561	0.0645834	20.6424	6.64401	2.86862	3.48004	1.21314
AT1G01700	0.0623201	0.257659	24	0	2.95099	0.368156	1	24.665	7.36803e-05	17.6365	0.109549	0.464257	24.3325	3.63435e-05	13.5242	3.29778	0.243843
AT1G01720	1	1	24	22	0.971184	0.999997	1	28	8.87354	14.3914	1	1	26	3.03652	12.2139	2.00896	0.164482
AT1G01725	0.0125645	0.0810548	20	0	25.3796	0.54802	1	20	16.5354	94.1291	0.0411643	0.215119	20	18.2677	76.4947	36.5647	0.478003
AT1G01730	0.0359403	0.171558	24	14	2.95785	0.423129	1	20	12.1341	24.2743	0.0788651	0.357476	22	13.0904	16.2384	5.43173	0.3345
AT1G01740	1	1	0	NaN	0	0.997439	1	20.7516	15.8133	2.4538	0.999997	1	20.7516	15.8133	0.62777	1.50453	1.50453
AT1G01750	0.00371463	0.0324456	20	0	11.7528	0.109937	0.859583	22.8506	7.36803e-05	71.4973	0.00359505	0.0313042	21.4253	3.45423e-05	62.0018	12.9088	0.2082
AT1G01760	0.00172835	0.0187083	24	20	11.5007	0.0851311	0.779732	24.0678	19.9999	32.9607	0.00144549	0.0155511	24.0339	20	20.2856	11.2428	0.554226
AT1G01770	0.585635	1	24	16	2.63637	0.746163	1	26.366	14.3759	4.70289	0.798741	1	25.183	15.2598	2.41396	2.18162	0.90375
AT1G01790	1	1	20	8	1.24978	1	1	28	11.8594	5.09243	1	1	24	9.88259	4.0464	0.00264443	0.000653528
AT1G01800	0.995356	1	24	18	1.34789	0.918072	1	28	7.99998	1.81804	0.996174	1	26	13.4643	1.22416	0.505548	0.412977
AT1G01820	1	1	24	12	2.2232	0.999252	1	20	8.08071	3.45918	1	1	22	9.94439	1.87528	0.567631	0.302692
AT1G01830	0.000115015	0.00279903	24	20	19.1929	0.0190096	0.524837	22.4379	19.9999	57.203	3.06821e-05	0.000873191	23.219	20.0226	40.6249	18.3628	0.452007
AT1G01840	0.262412	0.734619	24	10	7.97984	0.648244	1	24.9123	11.5356	59.3077	0.471423	1	24.4561	10.7572	48.5217	7.09008	0.146122
AT1G01860	1	1	0	NaN	0	0.99999	1	28	12	26.7822	1	1	28	12	7.68303	1.63118	0.21231
AT1G01900	1	1	20	8	5.27735	0.998943	1	20.9263	11.7633	10.6944	0.999999	1	20.4632	9.84411	7.64563	2.34063	0.306139
AT1G01910	0.29332	0.803924	24	8	33.892	0.76497	1	28	11.328	110.373	0.559698	1	26	9.59276	89.4918	20.5875	0.23005
AT1G01920	0.29332	0.803924	24	8	1.3342	0.3682	1	20.8386	7.75082	3.75699	0.348368	1	22.4193	7.90593	1.66849	1.66025	0.995058
AT1G01930	1	1	0	NaN	0	0.999238	1	20	3.76579	1.12298	1	1	20	3.76579	0.851192	0.957394	0.957394
AT1G01950	1	1	24	22	0.710737	0.972014	1	27.8431	7.32513	0.730163	0.999605	1	25.9216	2.32973	0.98351	1.2754	1.2754
AT1G01960	1	1	24	12	3.89207	0.955639	1	24.5432	7.72187	15.6917	0.999001	1	24.2716	9.88611	8.8611	3.79453	0.428223
AT1G01990	1	1	20	6	0.0356067	1	1	20	7.44578	0.750326	1	1	20	6.72289	0.538395	0.0568088	0.0568088
AT1G02000	1	1	20	12	1.23919	0.992756	1	20	8.41349	3.67039	0.999974	1	20	10.2067	2.09478	0.796535	0.380248
AT1G02010	0.839459	1	24	18	1.21189	0.999892	1	25.1646	12.0916	4.54122	0.986346	1	24.5823	15.1242	2.91152	0.679934	0.233532
AT1G02020	0.585635	1	20	8	6.16792	0.881707	1	21.9426	11.6815	19.225	0.857648	1	20.9713	9.77648	12.7492	2.66367	0.208929
AT1G02030	1	1	20	18	0.076279	1	1	28	14.9465	1.11067	1	1	24	17.2056	1.01205	0.167006	0.165017
AT1G02050	1	1	24	22	1.08775	0.926889	1	25.953	19.9999	2.27913	0.99726	1	24.9765	21.0713	1.02488	0.934396	0.911713
AT1G02065	0.324227	0.854137	20	18	3.56395	0.635896	1	20	15.8469	5.06701	0.531731	1	20	16.9235	2.17419	2.80078	1.28819
AT1G02067	1	1	24	0	0.963646	0.970934	1	20	1.76743	4.72892	0.999573	1	22	0.972088	4.14126	1.16631	0.281631
AT1G02070	1	1	0	NaN	0	0.999997	1	20	11.4745	0.867926	1	1	20	11.4745	0.519552	0.278924	0.278924
AT1G02080	0.995356	1	0	NaN	0	0.645148	1	27.3829	19.9999	3.57878	0.926581	1	27.3829	19.9999	1.2479	1.72375	1.38133
AT1G02090	1	1	24	10	1.59397	0.999804	1	22.8506	11.4575	4.31851	1	1	23.4253	10.7531	3.00639	1.1409	0.379493
AT1G02100	1	1	24	0	0.217271	0.973535	1	27.2329	12	0.536718	0.999647	1	25.6164	5.64386	0.560517	0.451957	0.451957
AT1G02110	0.0105521	0.0692435	24	8	19.2097	0.13987	0.956379	26.2269	11.6422	69.0334	0.0110967	0.0749067	25.1135	9.75954	48.9071	13.7851	0.281862
AT1G02120	1	1	24	22	2.54711	0.998523	1	28	8.30519	7.78175	0.999999	1	26	2.77265	6.10696	0.148743	0.0243564
AT1G02130	1	1	20	8	1.49632	0.998226	1	22.9561	11.9337	3.17871	0.999998	1	21.4781	9.87826	1.48908	0.745438	0.500603
AT1G02140	1	1	20	16	1.19447	0.99691	1	20	11.7517	4.92082	0.999995	1	20	13.8758	2.40093	1.33393	0.555588
AT1G02150	1	1	20	18	1.3116	1	1	24.788	7.63473	7.62272	1	1	22.394	2.32898	7.02847	0.193023	0.027463
AT1G02170	1	1	0	NaN	0	0.979341	1	21.194	19.3817	4.11141	0.999785	1	21.194	19.3817	1.80253	2.46944	1.36999
AT1G02180	1	1	24	10	0.102864	0.99643	1	28	11.9569	2.98589	0.999994	1	26	10.9681	1.69365	0.402556	0.237686
AT1G02205	1	1	0	NaN	0	0.89631	1	21.7505	12.4027	1.38618	0.994428	1	21.7505	12.4027	0.661479	0.881612	0.881612
AT1G02270	1	1	20	10	1.47647	0.953688	1	20	8.32698	3.16031	0.998911	1	20	9.16349	1.38692	0.96253	0.694004
AT1G02280	0.995356	1	24	22	1.44125	0.533647	1	26.0892	8	0.861179	0.867226	1	25.0446	2.79631	1.59325	1.72701	1.08395
AT1G02305	0.0549382	0.239042	24	18	195.004	0.299517	1	22.0399	15.9305	276.713	0.0840375	0.376927	23.02	16.9519	142.222	140.851	0.990361
AT1G02310	0.167981	0.530911	20	10	2.04172	0.9235	1	23.3882	4.59577	23.7624	0.444214	1	21.6941	7.55497	17.0276	6.29707	0.369816
AT1G02330	1	1	0	NaN	0	0.994386	1	20	12	0.153209	0.999984	1	20	12	0.0334483	0.058689	0.058689
AT1G02420	1	1	20	12	2.95294	1	1	20	15.1422	4.56898	1	1	20	13.5711	3.97125	1.56069	0.392996
AT1G02430	1	1	24	0	5.01554	0.857036	1	25.2926	7.36803e-05	21.1015	0.989255	1	24.6463	3.58988e-05	13.6158	7.79125	0.572223
AT1G02500	1	1	20	0	4.02994	0.993713	1	20	19.9999	26.7951	0.99998	1	20	20	24.4791	3.26994	0.133581
AT1G02560	0.150388	0.497359	20	10	2.64422	0.271308	1	28	8.42264	10.4409	0.171327	0.652707	24	9.6097	6.74346	3.42337	0.507658
AT1G02575	1	1	20	14	0.694666	0.999778	1	20	11.7539	2.29094	1	1	20	12.8769	1.51346	0.704355	0.465395
AT1G02620	0.0475564	0.21069	20	18	62.0043	0.275227	1	20	7.91254	43.6179	0.0698417	0.325782	20	2.95627	64.0099	10.7648	0.168173
AT1G02630	0.00643866	0.0503221	20	0	1.20104	0.290773	1	20	17.7436	2.46207	0.0136307	0.088581	20	18.8718	1.09642	1.42939	1.30368
AT1G02640	0.00255268	0.0245277	24	22	5.27476	0.046575	0.610772	25.5527	19.9999	13.326	0.00119335	0.0133036	24.7763	21.052	6.19934	5.83878	0.94184
AT1G02650	0.644548	1	24	22	2.54533	0.736253	1	22.2371	2.54933	3.77109	0.828275	1	23.1186	0.361918	4.30556	1.41196	0.327939
AT1G02660	1	1	0	NaN	0	0.992748	1	28	4.72142	0	0.999974	1	28	4.72142	0.231372	0.108862	0.108862
AT1G02700	0.0268891	0.137864	24	18	7.8073	0.157224	1	22.0399	16.1375	32.1539	0.0273362	0.156025	23.02	17.06	18.9049	11.7215	0.620026
AT1G02710	0.0268891	0.137864	24	16	7.97984	0.264755	1	26.9377	15.5694	43.9966	0.0423225	0.219788	25.4688	15.8498	33.5395	8.00051	0.23854
AT1G02720	0.324227	0.854137	24	14	4.59135	0.509988	1	28	14.8979	29.849	0.462933	1	26	14.5002	23.4318	5.24705	0.223928
AT1G02730	1	1	0	NaN	0	0.992543	1	25.422	8.64966	1.74909	0.999972	1	25.422	8.64966	0.961054	0.616458	0.616458
AT1G02780	0.210777	0.625155	24	14	7.34674	0.389308	1	28	15.2634	42.6293	0.287228	0.956923	26	14.6699	36.6398	5.46737	0.149219
AT1G02810	0.167981	0.530911	24	14	1.87072	0.680208	1	28	16.5002	8.24269	0.362126	1	26	15.2442	6.44141	1.53655	0.238543
AT1G02820	0.0314147	0.158874	24	6	0.492157	0.187649	1	21.104	4.36212	5.07998	0.0361575	0.194128	22.552	5.14971	1.61958	3.47311	2.14445
AT1G02840	0.000953487	0.0129533	24	20	4.96219	0.0682525	0.719481	23.9518	19.9999	15.4982	0.000692424	0.00864152	23.9759	20	9.91651	5.23454	0.527861
AT1G02850	1	1	0	NaN	0	0.931229	1	20	13.0647	1.5219	0.997579	1	20	13.0647	0.494329	0.80961	0.80961
AT1G02860	1	1	0	NaN	0	1	1	20	8.29612	29.5894	1	1	20	8.29612	12.5245	9.64398	0.770011
AT1G02870	0.484262	1	24	20	0.47955	0.997916	1	25.5527	19.9999	1.95565	0.834681	1	24.7763	20.0196	1.42628	0.399953	0.280418
AT1G02890	1	1	0	NaN	0	0.996779	1	20	4.18668	1.36707	0.999995	1	20	4.18668	0.484643	1.12288	1.12288
AT1G02900	0.236595	0.689986	20	8	1.42143	0.851549	1	20	11.574	4.31708	0.524251	1	20	9.78701	2.60263	0.9482	0.364323
AT1G02910	1	1	20	10	1.26039	0.591093	1	20	8.15405	3.4512	0.901879	1	20	9.07702	1.08677	1.13863	1.04772
AT1G02920	1	1	24	18	1.15778	0.999971	1	28	11.9947	3.00223	1	1	26	15.319	1.28557	0.0488493	0.0379982
AT1G02930	1	1	20	4	0.0796495	0.999991	1	23.0626	1.45429	2.14904	1	1	21.5313	2.832	1.40886	0.760626	0.539887
AT1G02950	1	1	0	NaN	0	1	1	NA	NA	0	1	1	NA	NA	0	NA	NA
AT1G02952	1	1	20	0	3.84075	0.999997	1	28	4.44362	44.7405	1	1	24	1.90441	43.6084	7.00918	0.16073
AT1G02990	1	1	0	NaN	0	0.712143	1	28	4.72142	0	0.953899	1	28	4.72142	0.263846	0.124141	0.124141
AT1G03010	0.839459	1	24	10	0.869085	0.950979	1	24.4226	11.9276	3.09899	0.978135	1	24.2113	10.9562	1.01781	1.10067	1.08141
AT1G03040	1	1	20	8	2.43755	0.993255	1	20	11.7398	3.32331	0.999977	1	20	9.86992	2.0307	0.878894	0.432804
AT1G03055	1	1	0	NaN	0	0.994386	1	20	12	1.18078	0.999984	1	20	12	0.257785	0.452314	0.452314
AT1G03060	0.29332	0.803924	20	14	1.36587	0.747266	1	20	11.9685	8.18776	0.551877	1	20	12.9843	4.84278	2.4408	0.504008
AT1G03080	1	1	24	18	0.65735	0.999999	1	26.0892	17.3682	6.16725	1	1	25.0446	17.7281	5.20641	0.566943	0.108893
AT1G03090	0.000190019	0.00399719	20	18	397.925	0.0467998	0.611648	20	17.144	594.708	0.000112319	0.00216582	20	17.572	307.127	343.001	1.11681
AT1G03100	0.00533015	0.0421721	20	18	23.5161	0.834701	1	20	8.09146	28.8543	0.0285411	0.161401	20	13.0457	32.0301	1.34862	0.0421048
AT1G03120	1	1	0	NaN	0	0.997439	1	20.7516	15.8133	0.468551	0.999997	1	20.7516	15.8133	0.119872	0.287289	0.287289
AT1G03130	1.1868e-05	0.00064183	20	6	38.2025	0.00780323	0.524837	20	6.33383	76.6399	1.5924e-06	0.000126274	20	6.16691	37.557	36.6021	0.974575
AT1G03140	0.00115194	0.0141021	20	6	19.7765	0.125969	0.909028	20	7.6864	93.6955	0.00142759	0.0153703	20	6.8432	42.6556	30.7949	0.721943
AT1G03160	1	1	0	NaN	0	0.994386	1	20	12	0.995861	0.999984	1	20	12	0.217414	0.381478	0.381478
AT1G03220	0.00255268	0.0245277	24	18	7.69223	0.0926634	0.805859	22.9561	18.9953	36.3512	0.00221151	0.0216323	23.4781	18.5179	27.4013	9.9809	0.364249
AT1G03230	0.0809096	0.313317	24	20	4.00079	0.259532	1	26.7925	19.9999	25.2783	0.102123	0.438935	25.3962	20.0606	19.2214	3.21524	0.167274
AT1G03280	1	1	20	12	1.00831	0.999992	1	26.9377	8.06005	3.4405	1	1	23.4688	10.5517	2.05612	0.491513	0.239049
AT1G03290	0.00371463	0.0324456	20	18	39.0519	0.104856	0.844104	20	17.5233	195.087	0.00344734	0.0302796	20	17.7617	167.094	38.2582	0.228962
AT1G03300	1	1	0	NaN	0	1	1	20	15.7754	8.0209	1	1	20	15.7754	6.17633	2.75973	0.446824
AT1G03350	1	1	24	0	1.24925	0.999943	1	20	4.09683	4.62426	1	1	22	2.25325	3.91063	1.35392	0.346216
AT1G03365	1	1	24	12	1.4668	0.997809	1	22.3371	8.12982	2.23687	0.999998	1	23.1685	10.0084	1.10467	0.678655	0.614349
AT1G03370	1	1	0	NaN	0	0.999998	1	25.8182	12	0.988272	1	1	25.8182	12	0.289341	0.302501	0.302501
AT1G03380	1	1	0	NaN	0	0.999999	1	20	6.51379	1.49189	1	1	20	6.51379	1.20051	1.00259	0.835136
AT1G03390	0.839459	1	24	6	1.59898	0.905529	1	22.2371	4.38064	5.65707	0.968614	1	23.1186	5.16696	3.2802	1.85594	0.565802
AT1G03410	1	1	20	10	51.6687	0.999996	1	28	8.76099	363.156	1	1	24	9.75471	288.393	35.6158	0.123497
AT1G03440	0.00533015	0.0421721	20	0	15.2228	0.34864	1	20	16.5419	97.93	0.0135435	0.0881764	20	18.271	91.5791	21.7399	0.23739
AT1G03445	0.839459	1	20	6	0.916111	0.905329	1	20	4.2803	2.09407	0.968568	1	20	5.14015	1.1134	0.976453	0.876998
AT1G03475	0.00533015	0.0421721	24	14	2.89567	0.0342162	0.550926	28	10.2321	6.96406	0.00175254	0.0180784	26	12.3339	4.18106	2.54008	0.607521
AT1G03495	0.210777	0.625155	24	4	9.04018	0.751591	1	20.9263	11.9033	140.132	0.450306	1	22.4632	8.26069	141.512	0.174151	0.00123064
AT1G03530	1	1	24	18	1.12426	0.998094	1	28	10.7262	1.95343	0.999998	1	26	14.73	1.56612	0.996775	0.63646
AT1G03540	1	1	20	14	1.06555	0.999513	1	20.7516	14.4533	6.71604	1	1	20.3758	14.2273	5.05992	0.768579	0.151896
AT1G03545	0.0105521	0.0692435	24	22	29.754	0.196095	1	27.688	19.9999	192.961	0.0148581	0.0945548	25.844	21.1791	101.622	51.1323	0.503163
AT1G03550	0.0199069	0.110364	20	18	62.3854	0.233153	1	20	16.3982	215.796	0.0295783	0.166154	20	17.1991	183.746	58.6056	0.318949
AT1G03590	0.0716149	0.29089	20	2	1.423	0.198717	1	20	2.06405	3.69631	0.0747464	0.343104	20	2.03203	2.37006	1.89755	0.800635
AT1G03600	1	1	20	4	3.28986	0.86577	1	22.3371	10.5808	23.3734	0.990559	1	21.1685	7.13052	21.0274	2.01799	0.0959699
AT1G03610	1	1	24	22	1.42408	0.997877	1	26.9377	7.99999	2.29025	0.999998	1	25.4688	2.72068	1.43763	0.636565	0.442787
AT1G03620	1	1	0	NaN	0	0.867514	1	28	12	0.612838	0.990808	1	28	12	0.669277	0.517188	0.517188
AT1G03630	0.324227	0.854137	24	6	1.91974	0.953668	1	27.8431	7.36803e-05	21.1659	0.672135	1	25.9216	3.24023	19.2175	1.59429	0.0829604
AT1G03660	1	1	0	NaN	0	0.999997	1	25.5527	7.99999	1.33961	1	1	25.5527	7.99999	0.362168	0.420691	0.420691
AT1G03680	0.236595	0.689986	20	12	0.892018	0.634615	1	20	11.1654	6.10156	0.434846	1	20	11.5827	3.79637	2.20478	0.580761
AT1G03730	0.000190019	0.00399719	24	12	17.5453	0.0392302	0.580966	23.3882	11.4008	85.2558	9.54672e-05	0.00191467	23.6941	11.6985	62.4617	21.2159	0.339662
AT1G03740	1	1	20	12	0.522098	1	1	28	6.79876	3.72393	1	1	24	10.1138	2.65491	0.569926	0.214669
AT1G03750	1	1	0	NaN	0	0.99822	1	20	19.3722	2.97957	0.999998	1	20	19.3722	1.51269	1.63447	1.0805
AT1G03760	0.00533015	0.0421721	20	18	6.34001	0.0469425	0.612362	22.1381	18.5713	17.2175	0.00232526	0.0224956	21.069	18.3183	11.1671	5.79987	0.519373
AT1G03770	1	1	24	18	0.205922	1	1	28	11.9573	2.90366	1	1	26	15.3016	2.18569	0.079433	0.0363422
AT1G03780	1	1	20	2	0.635151	0.999983	1	28	11.9236	4.34284	1	1	24	6.31012	4.04268	0.149021	0.0368621
AT1G03800	4.40881e-08	2.39348e-05	20	0	16.5492	0.0315525	0.53997	25.422	19.9999	36.8317	2.97599e-08	1.23547e-05	22.711	20.2891	22.3426	28.2472	1.26427
AT1G03820	0.00313366	0.0296657	20	10	1.2885	0.171564	1	22.2371	8.05861	3.97603	0.00458504	0.0373659	21.1186	9.10627	1.61056	1.54177	0.957286
AT1G03830	1	1	20	10	0.575062	0.853894	1	23.0626	8.00059	2.09888	0.988765	1	21.5313	9.11751	0.822674	0.831678	0.831678
AT1G03850	1	1	20	0	0.296422	1	1	20	5.21756	5.19815	1	1	20	2.60878	5.01023	0.228685	0.0456436
AT1G03860	1	1	20	8	0.884293	0.999924	1	20.4107	11.5744	2.49421	1	1	20.2053	9.77007	2.23481	0.309077	0.138301
AT1G03870	0.000755029	0.0104176	20	0	35.4287	0.0206682	0.524837	21.5618	19.9999	76.6281	0.000188321	0.00328536	20.7809	20.0283	43.6542	35.7664	0.819312
AT1G03900	0.00754717	0.0542405	20	0	3.73389	0.162505	1	20.0808	18.8885	11.4998	0.00944815	0.0663233	20.0404	19.4454	7.54525	4.07884	0.540584
AT1G03910	0.703462	1	20	18	2.70824	0.963137	1	20	16.4207	4.61492	0.941293	1	20	17.2104	3.36584	3.11854	0.926525
AT1G03930	1	1	0	NaN	0	0.999367	1	28	7.81223	1.43937	1	1	28	7.81223	0.491477	0.079094	0.079094
AT1G03940	0.484262	1	24	6	10.9619	0.899313	1	23.6105	11.9637	145.831	0.797516	1	23.8052	9.00686	129.295	2.21673	0.0171448
AT1G03950	1	1	24	12	0.141706	0.999999	1	28	7.36803e-05	1.31554	1	1	26	6.50003	0.901746	0.0651934	0.0651934
AT1G03970	0.0199069	0.110364	24	18	6.44615	0.396248	1	22.9561	9.01439	51.8297	0.0460854	0.234921	23.4781	13.4139	44.5094	6.5603	0.147391
AT1G03987	0.0268891	0.137864	24	0	1.73848	0.44718	1	23.7232	1.08012	4.95993	0.0651815	0.30936	23.8616	0.54321	3.33074	1.44134	0.43274
AT1G03990	0.324227	0.854137	24	2	11.3083	0.71671	1	28	15.3813	85.8334	0.571507	1	26	8.22463	91.3312	5.26254	0.0576205
AT1G03993	1	1	20	18	6.06534	1	1	28	9.20733	141.257	1	1	24	2.746	135.731	5.11303	0.0376703
AT1G04000	1	1	24	6	0.228748	1	1	20	16.2446	4.22698	1	1	22	0.684521	3.84187	0.144257	0.0375486
AT1G04007	0.000307062	0.00560695	24	20	20.7734	0.0175627	0.524837	23.6105	19.9999	75.5089	7.08102e-05	0.001552	23.8052	20.0013	51.0278	23.937	0.469097
AT1G04013	0.484262	1	20	16	15.9868	0.758885	1	20	13.3898	117.464	0.735378	1	20	14.6949	107.408	18.05	0.168052
AT1G04017	0.104105	0.374763	24	4	3.09863	0.792228	1	27.5346	11.832	27.5774	0.288272	0.959552	25.7673	7.68355	22.9822	2.01791	0.0878034
AT1G04023	0.0268891	0.137864	24	12	2.98621	0.244275	1	21.3763	11.8148	21.2981	0.0395775	0.208836	22.6882	11.942	11.8617	5.58014	0.470434
AT1G04030	0.00754717	0.0542405	24	18	78.952	0.121197	0.893311	22.8506	16.016	515.445	0.00731472	0.0538821	23.4253	16.9939	419.67	84.5447	0.201455
AT1G04037	1	1	20	16	0.316245	1	1	20	12.0692	4.21594	1	1	20	14.0346	3.62806	0.424558	0.11702
AT1G04040	6.79668e-05	0.00201122	24	18	146.356	0.0403524	0.583586	22.1381	16.1925	967.219	3.78663e-05	0.000993463	23.069	17.0876	781.169	191.93	0.245696
AT1G04047	1	1	20	0	1.82617	0.999936	1	20	1.44394	9.95889	1	1	20	0.721968	9.22361	2.00662	0.217553
AT1G04053	1	1	20	8	13.242	1	1	20	5.31065	87.0336	1	1	20	6.65533	81.4385	14.4231	0.177104
AT1G04057	0.0623201	0.257659	20	2	1.4074	0.612037	1	25.422	0.565482	5.54409	0.162731	0.627925	22.711	1.38814	5.14107	2.98149	0.579935
AT1G04067	0.0359403	0.171558	20	8	2.08044	0.471929	1	22.0399	11.585	4.29957	0.0861095	0.383297	21.02	9.72841	3.40194	1.12144	0.329648
AT1G04070	1	1	20	0	0.664869	0.998664	1	25.953	18.7054	2.30092	0.999999	1	22.9765	19.7683	1.56738	0.443332	0.28285
AT1G04073	0.167981	0.530911	20	16	4.67961	0.600996	1	20.1623	16.0302	27.8183	0.332455	1	20.0811	16.0153	24.8923	3.84483	0.154459
AT1G04077	0.00172835	0.0187083	20	10	39.4371	0.026906	0.527763	23.6105	11.3965	125.526	0.000510417	0.00694756	21.8052	10.7139	79.5518	43.0272	0.54087
AT1G04080	1	1	20	14	1.36626	0.994076	1	28	7.95412	1.6638	0.999982	1	24	11.8089	1.33825	0.385135	0.287791
AT1G04083	0.000307062	0.00560695	24	12	11.7165	0.0224619	0.524837	25.0378	13.1369	62.3426	8.8866e-05	0.00182583	24.5189	12.5621	52.0196	13.5316	0.260125
AT1G04090	0.839459	1	20	8	1.2046	0.924472	1	20	5.50167	2.9845	0.97281	1	20	6.75083	1.73219	1.3984	0.807302
AT1G04093	1	1	0	NaN	0	1	1	25.953	12	1.21809	1	1	25.953	12	0.358915	0.195004	0.195004
AT1G04097	0.0623201	0.257659	20	0	11.8233	0.424443	1	25.8182	19.9999	85.5809	0.122534	0.507058	22.9091	20.3278	73.7234	20.759	0.281579
AT1G04103	0.484262	1	24	6	2.24386	0.646382	1	21.8462	4.4711	12.103	0.676587	1	22.9231	5.21114	8.41536	3.84878	0.457352
AT1G04105	0.167981	0.530911	20	8	5.04304	0.72983	1	20	5.03095	34.9272	0.379911	1	20	6.51547	29.8797	5.54893	0.185709
AT1G04117	0.0475564	0.21069	24	16	13.7055	0.330881	1	23.1702	14.3123	137.732	0.0810667	0.366162	23.5851	15.146	121.352	17.4664	0.143931
AT1G04120	1	1	0	NaN	0	0.68907	1	20	12	2.35722	0.945688	1	20	12	0.514622	0.902965	0.902965
AT1G04123	0.440963	1	24	16	0.673947	0.810306	1	25.1646	12.7299	2.76178	0.725041	1	24.5823	14.4117	1.4049	0.898962	0.639876
AT1G04130	0.324227	0.854137	20	8	1.72255	0.737797	1	23.2787	11.6913	3.37537	0.581384	1	21.6393	9.76186	1.61831	1.06578	0.658575
AT1G04133	0.839459	1	20	18	10.8911	0.998592	1	20	7.98405	17.0341	0.986155	1	20	2.99202	12.6199	2.23511	0.17711
AT1G04140	1	1	20	8	0.247284	1	1	28	11.7593	4.44814	1	1	24	9.83972	2.6118	0.192229	0.0736001
AT1G04147	0.00754717	0.0542405	20	0	8.8863	0.115931	0.87706	22.6424	7.36803e-05	36.4329	0.00703581	0.0523455	21.3212	3.46905e-05	22.8046	9.35447	0.4102
AT1G04157	0.000755029	0.0104176	20	18	48.2298	0.0991618	0.822459	20	8.01126	19.2536	0.000786117	0.00959865	20	13.0056	43.6809	2.58459	0.0591699
AT1G04163	0.00371463	0.0324456	20	10	25.486	0.101808	0.83017	22.5397	11.7448	88.9733	0.0033583	0.0297007	21.2698	10.859	46.8088	26.3414	0.562745
AT1G04170	1	1	0	NaN	0	1	1	20	12.5738	2.40414	1	1	20	12.5738	1.27513	0.32839	0.257535
AT1G04173	0.839459	1	20	8	0.695663	0.991598	1	20	8.18737	3.93425	0.985098	1	20	8.09368	2.77675	0.746393	0.268801
AT1G04183	0.839459	1	20	0	72.4247	0.999995	1	20	15.6968	452.277	0.986362	1	20	17.8484	423.967	63.0965	0.148824
AT1G04203	0.703462	1	24	18	0.729069	0.984718	1	24.1849	19.9999	4.37805	0.947035	1	24.0925	18.9964	3.27641	1.05995	0.323511
AT1G04210	1	1	20	6	0.808436	0.999757	1	20	4.35126	2.19605	1	1	20	5.17563	1.29106	1.4209	1.10057
AT1G04220	0.262412	0.734619	24	4	4.01903	0.45895	1	27.2329	1.83546	28.1575	0.375351	1	25.6164	2.99796	23.2089	4.15734	0.179127
AT1G04230	0.397664	0.991177	24	4	73.9282	0.866288	1	28	7.36803e-05	264.697	0.711612	1	26	2.1667	162.508	20.5035	0.126169
AT1G04233	0.995356	1	20	14	1.36757	0.999646	1	21.3763	8.03938	208.86	0.999988	1	20.6882	11.1311	188.822	9.13042	0.0483547
AT1G04237	0.00048612	0.00763246	24	18	34.4692	0.0321407	0.53997	22.6424	17.1292	209.103	0.000188533	0.00328536	23.3212	17.5668	166.348	46.2039	0.277754
AT1G04240	1	1	20	8	18.3105	1	1	20	4.47695	191.402	1	1	20	6.23847	159.164	45.8779	0.288243
AT1G04247	0.132795	0.448316	24	6	46.7386	0.74184	1	24.3032	11.9299	267.456	0.326823	1	24.1516	8.94667	274.267	10.4284	0.0380229
AT1G04250	0.77146	1	20	4	2.1866	0.92341	1	20	4.05785	4.83369	0.953977	1	20	4.02892	3.01376	2.27231	0.753978
AT1G04260	0.703462	1	20	4	1.1299	0.991024	1	20	3.07512	7.0137	0.948649	1	20	3.53756	5.16826	1.22948	0.237889
AT1G04270	1	1	20	16	1.52939	1	1	28	11.8794	10.5283	1	1	24	14.6912	9.13678	1.91727	0.209841
AT1G04280	0.00115194	0.0141021	20	2	5.92596	0.113094	0.865617	22.5397	7.36803e-05	19.6875	0.00129572	0.0141666	21.2698	1.06353	13.203	8.47322	0.641766
AT1G04290	0.0145769	0.0875918	24	6	11.5102	0.355588	1	23.0626	4.26463	128.095	0.0324598	0.177379	23.5313	5.11706	105.831	21.1384	0.199737
AT1G04295	0.000190019	0.00399719	24	6	41.5722	0.0391401	0.580966	22.3371	4.60835	308.715	9.52649e-05	0.00191467	23.1685	5.28601	251.321	82.1158	0.326737
AT1G04297	0.00754717	0.0542405	24	14	5.15066	0.113214	0.865617	22.1381	12.0629	34.8876	0.00689115	0.0515376	23.069	13.0136	26.4205	6.04578	0.228829
AT1G04300	0.703462	1	24	18	1.60186	0.848626	1	26.366	8.03236	20.9313	0.904943	1	25.183	13.2796	19.2083	5.27065	0.274395
AT1G04303	0.995356	1	20	10	1.10243	0.970942	1	25.2926	11.8854	22.8639	0.99943	1	22.6463	10.9825	20.8226	1.7386	0.083496
AT1G04323	6.21274e-06	0.000434123	24	10	11.0501	0.0379549	0.57782	22.1381	8.20335	25.1677	3.83424e-06	0.00020463	23.069	9.08021	10.528	11.2052	1.06432
AT1G04343	0.000115015	0.00279903	20	8	41.2253	0.0120899	0.524837	20	6.17851	235.284	2.01428e-05	0.000646363	20	7.08925	187.353	46.3419	0.247352
AT1G04347	0.262412	0.734619	24	12	5.01647	0.846299	1	25.8182	12.2381	51.1565	0.556247	1	24.9091	12.1308	40.7689	6.70364	0.16443
AT1G04350	0.839459	1	24	22	3.58529	0.649055	1	26.6488	12.2898	15.0632	0.87571	1	25.3244	17.4465	15.5095	4.2794	0.275922
AT1G04353	0.324227	0.854137	20	12	9.00581	0.588739	1	20	11.9644	261.309	0.507007	1	20	11.9822	196.614	34.4517	0.175225
AT1G04357	0.0809096	0.313317	24	6	2.95994	0.666017	1	22.746	11.7239	17.7645	0.211284	0.766061	23.373	8.94518	15.9054	1.25786	0.0790841
AT1G04360	1	1	24	0	0.390248	1	1	28	7.19538	1.20424	1	1	26	3.34071	1.09228	0.313412	0.286934
AT1G04363	1	1	20	6	0.618162	0.99818	1	20	5.05832	2.71052	0.999998	1	20	5.52916	1.92688	0.669974	0.347699
AT1G04367	1	1	20	0	0.308611	0.999821	1	27.8431	4.14446	2.2241	1	1	23.9216	1.78037	1.74288	0.0607828	0.0348749
AT1G04380	1	1	20	16	1.75379	0.989481	1	20	12.3035	5.36248	0.999944	1	20	14.1518	2.54229	2.02139	0.795105
AT1G04400	0.29332	0.803924	20	12	1.13629	0.804121	1	23.3882	8.13803	7.59159	0.57657	1	21.6941	10.2825	3.08484	2.07399	0.672318
AT1G04410	1	1	20	12	2.17767	0.880217	1	26.5067	12.1388	14.4859	0.992521	1	23.2533	12.3005	12.8514	1.76242	0.137139
AT1G04413	0.0105521	0.0692435	24	14	2.63928	0.112207	0.864242	25.8182	15.2133	18.6888	0.00916293	0.0646028	24.9091	14.604	15.9211	3.16974	0.19909
AT1G04420	0.77146	1	0	NaN	0	0.674117	1	20.4948	12.0236	3.96511	0.860077	1	20.4948	12.0236	1.39527	1.64911	1.18193
AT1G04427	0.0809096	0.313317	24	0	1.55383	0.635776	1	24.5432	7.36803e-05	12.604	0.204081	0.74627	24.2716	3.64325e-05	8.4123	2.99557	0.356095
AT1G04430	1	1	24	12	1.96863	0.999636	1	20	15.049	5.63911	1	1	22	13.7769	3.69895	2.50492	0.677198
AT1G04433	0.324227	0.854137	20	8	18.9551	0.547007	1	23.8369	4.70789	107.234	0.484108	1	21.9185	6.54819	89.1857	22.1826	0.248724
AT1G04437	0.000307062	0.00560695	20	0	9.56332	0.0225008	0.524837	23.8369	7.36803e-05	25.3162	8.90081e-05	0.00182609	21.9185	3.38751e-05	14.5176	10.9934	0.757248
AT1G04440	1	1	20	16	0.52301	1	1	20	12.6349	1.8703	1	1	20	14.3175	1.28577	0.00502087	0.00390495
AT1G04463	0.00115194	0.0141021	24	0	29.312	0.0153298	0.524837	20	7.36803e-05	81.6455	0.000210924	0.00360436	22	4.05242e-05	54.8055	28.2102	0.514733
AT1G04467	1.19439e-07	4.1119e-05	20	10	198.595	0.0129318	0.524837	20	8.7624	442.723	3.28813e-08	1.27061e-05	20	9.3812	203.9	191.813	0.940718
AT1G04473	0.703462	1	24	10	3.99567	0.924906	1	20	11.7445	20.9355	0.930282	1	22	11.0428	15.2159	2.94234	0.193372
AT1G04477	0.0359403	0.171558	24	20	11.6406	0.190735	1	25.6848	7.57675	68.8218	0.0410123	0.214801	24.8424	1.59393	75.078	5.29946	0.0705861
AT1G04480	1	1	20	12	1.69516	0.999104	1	25.5527	20	7.20071	1	1	22.7763	15.7464	5.97477	1.01955	0.170642
AT1G04487	0.0359403	0.171558	24	8	78.7695	0.102752	0.837382	25.1646	4.82111	481.764	0.0243783	0.141638	24.5823	6.45183	415.326	74.6413	0.179717
AT1G04493	1	1	20	14	1.17239	0.999953	1	20	14.7321	17.5649	1	1	20	14.366	15.5173	1.76039	0.113447
AT1G04497	1	1	24	12	1.678	0.995589	1	26.2269	7.75643	10.945	0.99999	1	25.1135	9.99193	9.93312	1.38443	0.139376
AT1G04503	0.132795	0.448316	20	10	101.657	0.290469	1	25.953	8.11284	1361.79	0.164136	0.632435	22.9765	9.33532	1154.36	222.206	0.192493
AT1G04507	0.104105	0.374763	20	8	0.998371	0.406845	1	21.5618	5.38395	1.77476	0.176267	0.666668	20.7809	6.75066	1.18686	0.878162	0.739902
AT1G04513	0.0475564	0.21069	20	0	4.95687	0.5943	1	20	7.36803e-05	24.0898	0.129054	0.525106	20	3.68401e-05	18.9761	4.14858	0.218622
AT1G04520	1	1	20	16	0.926221	1	1	20	12.2912	4.51962	1	1	20	14.1456	2.57831	0.572759	0.222145
AT1G04530	1	1	0	NaN	0	0.711036	1	26.0892	7.36803e-05	1.83654	0.953522	1	26.0892	7.36803e-05	0.859461	1.65527	1.65527
AT1G04533	0.0268891	0.137864	20	6	0.670117	0.394209	1	20	7.38666	2.39177	0.0587968	0.284023	20	6.69333	1.46566	0.727592	0.496426
AT1G04537	0.00533015	0.0421721	24	16	16.115	0.160636	1	22.9561	8.56412	127.97	0.00690365	0.0515376	23.4781	12.2054	112.346	17.5904	0.156574
AT1G04540	0.0475564	0.21069	20	4	12.605	0.127989	0.91832	20.7516	19.9999	68.8402	0.0371388	0.198191	20.3758	1.66856	55.8542	19.445	0.348139
AT1G04550	1	1	0	NaN	0	0.996875	1	25.0378	12	1.07344	0.999995	1	25.0378	12	1.3568	1.3429	0.989751
AT1G04555	1	1	20	10	0.887776	1	1	28	11.6646	1.96126	1	1	24	10.9991	1.03998	0.128872	0.123917
AT1G04567	1	1	20	14	0.663503	0.999998	1	28	12.7319	9.59742	1	1	24	13.8565	7.93281	1.20581	0.152003
AT1G04587	0.000115015	0.00279903	24	0	7.69026	0.0315392	0.53997	25.0378	7.36803e-05	53.1177	4.90688e-05	0.00117391	24.5189	3.60767e-05	40.7435	9.71151	0.238357
AT1G04630	1	1	20	12	1.36626	0.9196	1	25.8182	8.24145	2.30234	0.996678	1	22.9091	10.5291	0.993563	0.728199	0.728199
AT1G04640	0.484262	1	20	16	0.683131	0.744064	1	20	13.7138	1.93378	0.728123	1	20	14.8569	1.04634	0.803014	0.767447
AT1G04643	1	1	20	16	0.275026	0.999998	1	20	11.9808	2.28171	1	1	20	13.9904	0.860339	0.547364	0.547364
AT1G04647	0.324227	0.854137	20	0	2.01783	0.928035	1	27.0845	8.20778	217.619	0.662267	1	23.5422	3.56716	210.822	2.51739	0.0119408
AT1G04650	1	1	0	NaN	0	0.985362	1	20.7516	12.1385	1.82668	0.999892	1	20.7516	12.1385	0.56322	0.505241	0.505241
AT1G04657	0.0623201	0.257659	20	6	2.0827	0.291236	1	20.1623	4.43102	8.2893	0.0909142	0.400142	20.0811	5.21876	6.30704	2.4016	0.380781
AT1G04680	0.00452239	0.0388046	20	8	3.62068	0.106981	0.853061	20.1623	7.27463	6.69786	0.00417711	0.035024	20.0811	7.63891	3.01717	3.68122	1.22009
AT1G04690	1	1	0	NaN	0	1	1	20	5.52888	1.48866	1	1	20	5.52888	0.831646	0.762012	0.762012
AT1G04697	0.00533015	0.0421721	20	8	3.6098	0.0626324	0.690429	20.1623	7.51728	23.4199	0.00300618	0.0273831	20.0811	7.75974	15.0978	4.75086	0.314673
AT1G04707	1	1	20	12	2.92659	0.999242	1	28	8.15122	16.761	1	1	24	10.6934	15.7479	0.229053	0.014545
AT1G04713	1	1	20	0	0.309379	1	1	20	4.18278	1.71096	1	1	20	2.09139	1.48618	0.291972	0.196458
AT1G04723	0.0199069	0.110364	20	14	6.20439	0.591219	1	21.194	8.3212	24.5615	0.0640519	0.305127	20.597	11.2524	20.1821	4.8039	0.238028
AT1G04737	0.0623201	0.257659	20	14	6.89779	0.492427	1	20	12.5704	46.3556	0.137602	0.550524	20	13.2852	36.4017	10.0636	0.276461
AT1G04743	0.440963	1	24	0	0.612403	0.624891	1	27.5346	8.29366	0.8159	0.630735	1	25.7673	3.88067	1.0871	0.78667	0.723643
AT1G04760	0.00754717	0.0542405	20	8	76.8515	0.0335273	0.547096	22.2371	11.4779	151.929	0.00234868	0.0226879	21.1186	9.67398	90.7643	52.9569	0.583456
AT1G04767	1	1	20	0	2.89676	1	1	28	7.36803e-05	20.7823	1	1	24	3.15773e-05	17.9078	0.737329	0.0411736
AT1G04770	1	1	20	8	76.1182	0.822508	1	24.4226	11.8117	91.9723	0.983224	1	22.2113	9.8134	38.1224	35.5223	0.931797
AT1G04773	0.00115194	0.0141021	24	20	11.1218	0.038991	0.580966	27.5346	19.9999	61.421	0.000494553	0.00683078	25.7673	20.0945	44.3	10.6085	0.239469
AT1G04780	1	1	24	22	2.23813	0.993431	1	24.788	7.21344	4.19781	0.999978	1	24.394	2.53297	4.3897	1.59214	0.362699
AT1G04790	0.0199069	0.110364	24	22	84.3182	0.358027	1	25.6848	19.9999	851.166	0.042363	0.219917	24.8424	21.0581	692.511	109.723	0.158443
AT1G04797	1	1	20	14	0.801483	0.989635	1	22.5397	14.1981	2.91717	0.999946	1	21.2698	14.1436	1.8739	0.908759	0.484955
AT1G04800	0.000755029	0.0104176	24	20	21.2425	0.132971	0.930069	27.3829	19.9999	197.225	0.00102469	0.0118456	25.6915	20.087	153.251	27.2376	0.177732
AT1G04803	0.132795	0.448316	20	2	1.95549	0.704568	1	20	4.01766	11.7359	0.315226	1	20	3.00883	10.5153	3.40848	0.324144
AT1G04810	1	1	20	18	1.15773	0.992729	1	20	15.6779	2.17659	0.999974	1	20	16.8389	1.14549	1.19727	1.0452
AT1G04820	0.00048612	0.00763246	24	10	3.46002	0.125925	0.909028	22.1381	8.25077	18.1791	0.000655065	0.00835252	23.069	9.10492	10.3386	5.6187	0.543468
AT1G04823	0.00754717	0.0542405	24	6	15.2383	0.112195	0.864242	23.2787	11.4845	69.0094	0.00683676	0.051263	23.6393	8.78614	54.3405	16.9458	0.311845
AT1G04827	0.167981	0.530911	24	22	9.22915	0.423339	1	25.953	19.9999	41.2486	0.259099	0.884581	24.9765	21.0713	29.3103	10.0069	0.341412
AT1G04833	0.000755029	0.0104176	24	8	150.027	0.0133367	0.524837	22.1381	10.1391	551.814	0.000125931	0.00237953	23.069	9.12757	436.186	121.788	0.279212
AT1G04837	0.00255268	0.0245277	20	8	83.0381	0.0201607	0.524837	21.7505	5.07788	308.888	0.000559651	0.00741735	20.8753	6.61183	234.898	93.0061	0.395942
AT1G04847	0.150388	0.497359	24	2	0.427869	0.525118	1	26.5067	0.368666	1.22525	0.279454	0.936489	25.2533	1.22784	0.598183	0.48596	0.48596
AT1G04850	1	1	24	0	2.05552	1	1	26.9377	8.93824	5.63323	1	1	25.4688	4.22543	5.93789	0.338731	0.0570458
AT1G04853	1	1	20	10	35.4645	0.997518	1	20	8.39387	170	0.999997	1	20	9.19694	115.002	17.2446	0.14995
AT1G04860	1	1	24	22	0.633946	0.999878	1	28	8.03389	2.02144	1	1	26	2.64669	1.72059	0.256543	0.149102
AT1G04870	1	1	0	NaN	0	0.947345	1	20	10.8643	1.36028	0.998589	1	20	10.8643	0.504697	0.69609	0.69609
AT1G04873	0.167981	0.530911	24	4	12.6013	0.458413	1	28	7.36803e-05	123.441	0.274436	0.924281	26	2.1667	100.022	12.0139	0.120113
AT1G04877	0.262412	0.734619	24	20	1.32625	0.90344	1	24.788	12.1796	7.92774	0.578314	1	24.394	16.1572	6.07426	1.75367	0.288706
AT1G04883	0.0359403	0.171558	24	10	17.8931	0.070586	0.728305	20	8.44488	185.541	0.0176994	0.10881	22	9.22802	144.942	26.2208	0.180906
AT1G04893	0.0105521	0.0692435	20	0	6.01976	0.274479	1	24.9123	7.36803e-05	54.7592	0.0198234	0.119883	22.4561	3.3208e-05	44.3493	6.64001	0.149721
AT1G04900	1	1	24	18	0.699059	1	1	28	12.3503	12.2095	1	1	26	15.4841	9.93214	2.49279	0.250982
AT1G04910	1	1	20	16	2.08659	1	1	28	11.5409	45.4084	1	1	24	14.5461	35.3227	0.296478	0.00839341
AT1G04913	0.0105521	0.0692435	24	8	1.71069	0.0874312	0.78755	25.1646	10.7463	11.8687	0.00736989	0.054152	24.5823	9.34586	10.0859	1.40402	0.139207
AT1G04917	1	1	20	16	2.02589	1	1	28	11.9772	55.2989	1	1	24	14.7331	48.0404	5.62857	0.117163
AT1G04927	1.50573e-06	0.000191472	24	12	6.21198	0.00835657	0.524837	23.8369	11.175	24.0518	2.41475e-07	4.0477e-05	23.9185	11.5862	16.171	7.64555	0.472793
AT1G04933	1	1	0	NaN	0	0.998681	1	25.5527	7.99999	6.84555	0.999999	1	25.5527	7.99999	1.85088	2.14969	1.16144
AT1G04945	1	1	0	NaN	0	1	1	20	15.8133	1.29679	1	1	20	15.8133	0.517596	0.398425	0.398425
AT1G04950	0.484262	1	24	18	1.34866	0.521122	1	24.5432	17.4671	2.37587	0.599833	1	24.2716	17.7388	1.09818	1.20357	1.09597
AT1G04953	1.1868e-05	0.00064183	24	12	25.3331	0.00656791	0.524837	22.3371	10.0403	68.8006	1.35375e-06	0.000118684	23.1685	10.9992	38.08	27.6845	0.727009
AT1G04973	0.132795	0.448316	20	16	3.03567	0.998616	1	21.9426	14.4528	15.6879	0.400531	1	20.9713	15.295	13.599	2.27692	0.167433
AT1G04977	0.0475564	0.21069	24	0	73.4516	0.063703	0.69649	23.8369	19.9999	467.117	0.0205986	0.123355	23.9185	21.9934	450.259	53.0418	0.117803
AT1G04985	0.00452239	0.0388046	24	22	2.82453	0.0363283	0.568864	25.0378	7.36803e-05	3.74448	0.0015959	0.0167808	24.5189	23.4973	2.15313	2.43513	1.13097
AT1G05010	1	1	20	10	2.52539	0.999988	1	25.1646	8.69053	15.5421	1	1	22.5823	9.54494	12.9378	0.51788	0.0400286
AT1G05017	0.585635	1	20	4	1.05033	0.974901	1	20	19.9999	10.8355	0.890933	1	20	1.99997	8.03458	3.32121	0.413364
AT1G05020	1	1	24	22	10.3801	0.997829	1	27.688	7.9694	49.0757	0.999998	1	25.844	2.64249	40.6682	1.87575	0.0461231
AT1G05023	0.0145769	0.0875918	20	0	9.94703	0.126928	0.913963	23.6105	7.36803e-05	33.9072	0.0134927	0.088037	21.8052	3.40234e-05	23.2047	9.59863	0.413651
AT1G05033	1	1	24	0	19.7509	0.766514	1	27.8431	10.7617	85.9644	0.970332	1	25.9216	5.00948	82.573	22.7859	0.275949
AT1G05035	2.18921e-05	0.000965646	20	10	13.007	0.0319442	0.53997	21.5618	8.26391	34.7968	1.0611e-05	0.000420713	20.7809	9.17753	15.3822	15.1424	0.984407
AT1G05043	0.262412	0.734619	24	14	2.08767	0.657046	1	28	11.9023	17.0016	0.475498	1	26	13.1094	12.902	2.61008	0.202299
AT1G05047	0.000115015	0.00279903	20	10	95.2867	0.0155015	0.524837	20.0808	10.9949	335.738	2.53837e-05	0.000747997	20.0404	10.4965	237.765	84.2881	0.354502
AT1G05077	1	1	20	16	1.16613	0.999751	1	20	11.7951	10.701	1	1	20	13.8975	8.38695	1.47468	0.17583
AT1G05083	0.0623201	0.257659	20	12	2.2284	0.383269	1	23.9518	8.60916	14.3737	0.113085	0.475624	21.9759	10.5422	11.7965	2.32205	0.196842
AT1G05093	0.397664	0.991177	24	12	0.764645	0.879879	1	24.665	10.2387	3.71271	0.717329	1	24.3325	11.1335	2.24634	1.11954	0.498381
AT1G05100	0.484262	1	24	16	1.60787	0.849633	1	27.8431	15.7368	6.39516	0.776841	1	25.9216	15.9659	4.65004	1.5439	0.332019
AT1G05103	1	1	20	6	0.953867	1	1	23.6105	7.53258	3.45034	1	1	21.8052	6.74911	1.8234	0.38699	0.212235
AT1G05123	0.132795	0.448316	20	18	6.41589	0.948596	1	20	15.2315	47.327	0.386942	1	20	16.6158	35.7595	5.49237	0.153592
AT1G05140	0.167981	0.530911	24	10	0.7269	0.615213	1	26.2269	7.61007	3.58404	0.337903	1	25.1135	8.87546	2.10071	0.928018	0.441763
AT1G05143	0.585635	1	24	4	1.09903	0.728854	1	23.4988	11.8831	11.088	0.790231	1	23.7494	7.98402	10.9733	0.200715	0.0182912
AT1G05147	0.00533015	0.0421721	20	18	416.236	0.269405	1	20	7.91328	160.804	0.0108357	0.0736024	20	2.95664	363.345	63.1604	0.17383
AT1G05163	1	1	20	14	1.11604	0.999999	1	20	12.2559	2.85251	1	1	20	13.1279	1.21878	0.582545	0.477973
AT1G05183	6.79668e-05	0.00201122	20	0	56.6121	0.0260713	0.527554	24.4226	19.9999	262.603	2.52391e-05	0.000747997	22.2113	20.2002	211.202	74.0822	0.350764
AT1G05187	0.703462	1	20	16	6.16616	0.956996	1	20	13.3543	81.411	0.939598	1	20	14.6772	68.773	10.7895	0.156886
AT1G05190	1	1	20	12	7.93703	0.787758	1	28	8.01832	43.9543	0.975689	1	24	10.6364	34.7572	5.23395	0.150586
AT1G05200	0.0314147	0.158874	20	8	15.7781	0.943171	1	21.194	11.4248	55.9782	0.133895	0.540617	20.597	9.67089	42.4394	9.31765	0.219552
AT1G05203	0.000190019	0.00399719	20	16	12.2149	0.0450271	0.601284	20.8386	15.6758	39.8041	0.000108395	0.0021191	20.4193	15.8479	17.021	18.1315	1.06524
AT1G05205	0.132795	0.448316	24	12	13.715	0.464112	1	26.2269	11.933	196.782	0.233374	0.81964	25.1135	11.9915	157.34	24.489	0.155644
AT1G05207	6.21274e-06	0.000434123	20	6	4342.49	0.00523633	0.524837	20.1623	5.94008	8682.64	5.93417e-07	6.98007e-05	20.0811	5.97026	4010.67	4460.1	1.11206
AT1G05213	3.12721e-06	0.000302333	24	4	557.029	0.0074433	0.524837	22.2371	2.05081	2200.37	4.32385e-07	5.62085e-05	23.1186	2.9926	1500.06	958.494	0.638972
AT1G05227	0.11845	0.418924	20	14	0.760563	0.484111	1	20	13.0231	3.09986	0.22127	0.789691	20	13.5116	1.89802	1.37795	0.725995
AT1G05230	1	1	20	16	14.7425	0.982351	1	20	14.1792	62.7155	0.999843	1	20	15.0896	56.634	17.8899	0.315887
AT1G05240	1	1	20	2	0.647833	1	1	20	12.2656	7.76784	1	1	20	17.1328	6.36627	0.397433	0.0624279
AT1G05243	0.0145769	0.0875918	24	12	6.45484	0.0867013	0.785132	23.6105	8.95835	31.2308	0.00969819	0.0674667	23.8052	10.4674	26.0457	6.17293	0.237004
AT1G05250	1	1	20	8	0.479298	0.999754	1	24.4226	11.9563	5.26968	1	1	22.2113	9.87914	3.95815	0.540265	0.136494
AT1G05253	1.1868e-05	0.00064183	24	0	620.741	0.00984502	0.524837	25.1646	7.36803e-05	2360.13	1.98191e-06	0.000142258	24.5823	3.59877e-05	1588.54	718.441	0.452266
AT1G05257	3.12721e-06	0.000302333	24	4	7.14138	0.0259025	0.527554	21.7505	4.112	20.6079	1.40368e-06	0.000119	22.8753	4.06859	8.71628	12.657	1.45211
AT1G05260	1	1	20	6	0.872198	0.999999	1	20	4.88037	1.59548	1	1	20	5.44018	1.02243	0.772223	0.75528
AT1G05267	0.995356	1	24	18	1.16321	0.999996	1	26.0892	8.09019	18.8278	0.999989	1	25.0446	13.2749	17.6787	0.218989	0.0123871
AT1G05270	0.484262	1	0	NaN	0	0.542288	1	28	18.166	2.37444	0.613741	1	28	18.166	1.01262	1.27633	1.26042
AT1G05273	1	1	0	NaN	0	1	1	NA	NA	0	1	1	NA	NA	0	NA	NA
AT1G05277	1.1868e-05	0.00064183	24	0	36.7144	0.0129134	0.524837	22.746	7.36803e-05	177.539	2.55804e-06	0.00016119	23.373	3.78557e-05	124.865	46.9873	0.376304
AT1G05283	1.1868e-05	0.00064183	24	0	5.12085	0.0135126	0.524837	23.4988	7.36803e-05	12.6984	2.66946e-06	0.000163114	23.7494	3.7233e-05	8.05995	5.66154	0.702428
AT1G05287	1	1	20	14	2.07271	1	1	28	12.3385	49.6985	1	1	24	13.6879	45.4406	0.73351	0.0161422
AT1G05293	0.397664	0.991177	20	0	4.19388	0.60804	1	20	0.351084	17.2919	0.585064	1	20	0.175542	15.1083	3.59892	0.238209
AT1G05297	0.132795	0.448316	24	10	2.07028	0.373865	1	25.5527	11.4561	10.3372	0.19873	0.730677	24.7763	10.7158	8.18469	2.04735	0.250144
AT1G05300	1	1	20	6	0.840435	0.997724	1	20.2444	7.63475	3.5907	0.999997	1	20.1222	6.81266	2.00035	1.16118	0.580488
AT1G05303	6.79668e-05	0.00201122	24	0	5.53625	0.0343195	0.551731	24.9123	19.9999	14.9109	3.25828e-05	0.000906644	24.4561	22.0449	11.6163	6.6661	0.573858
AT1G05317	0.0359403	0.171558	24	12	2.47792	0.378898	1	24.9123	11.8607	17.1167	0.0721246	0.33411	24.4561	11.9358	12.303	3.966	0.322361
AT1G05320	1	1	0	NaN	0	1	1	20	12	1.10697	1	1	20	12	0.548013	0.142691	0.142691
AT1G05327	0.839459	1	24	6	2.16611	0.944011	1	28	11.8644	16.2309	0.976796	1	26	8.75849	10.7424	1.35699	0.126321
AT1G05333	0.0359403	0.171558	20	2	0.445736	0.402205	1	26.366	7.79698	3.57909	0.0756983	0.345822	23.183	4.587	3.26282	0.137282	0.0420747
AT1G05337	1	1	20	2	3.51627	0.994723	1	28	11.6239	23.0621	0.999986	1	24	6.18169	19.7869	2.22986	0.112693
AT1G05347	0.104105	0.374763	24	2	408.245	0.583022	1	26.9377	7.80115e-05	3310.09	0.230758	0.814083	25.4688	1.06124	2592.77	524.108	0.202142
AT1G05353	0.167981	0.530911	20	10	0.257448	0.538664	1	20.5797	4.4673	19.0032	0.307882	1	20.2899	7.27465	11.1329	5.17386	0.464736
AT1G05357	1	1	24	18	0.792306	0.980191	1	28	12.0539	3.63501	0.999802	1	26	15.3465	3.42608	0.280892	0.0819865
AT1G05363	0.00048612	0.00763246	20	18	4.26299	0.0491763	0.620589	20	18.7519	11.8451	0.000278294	0.00441544	20	18.376	8.72233	4.00824	0.459538
AT1G05380	0.585635	1	24	2	0.990765	0.840658	1	28	7.36803e-05	9.8028	0.84119	1	26	1.08337	5.41511	1.11656	0.206193
AT1G05385	1	1	0	NaN	0	1	1	NA	NA	0	1	1	NA	NA	0	NA	NA
AT1G05410	1	1	0	NaN	0	0.717788	1	24.788	17.0593	3.38937	0.955793	1	24.788	17.0593	1.21208	2.04765	1.68937
AT1G05447	0.484262	1	24	4	1.29998	0.807257	1	28	7.36803e-05	8.17228	0.758096	1	26	2.1667	5.26283	1.8495	0.351427
AT1G05453	0.00754717	0.0542405	20	18	42.3335	0.093476	0.806488	20.2444	19.9999	146.026	0.00582489	0.0451749	20.1222	18.9946	116.942	37.1455	0.317641
AT1G05460	1	1	20	8	1.04822	1	1	20	11.8891	2.90305	1	1	20	9.94456	2.26219	0.379815	0.167898
AT1G05463	0.104105	0.374763	24	10	4.76754	0.309096	1	26.7925	7.17503	31.8195	0.142759	0.566818	25.3962	8.69144	27.3455	4.51348	0.165054
AT1G05467	0.000190019	0.00399719	24	18	15.2759	0.0393302	0.580966	22.746	15.6994	84.5747	9.56914e-05	0.00191586	23.373	16.8309	67.0483	16.5324	0.246575
AT1G05493	1	1	20	0	2.89519	0.99875	1	28	3.65435	6.73286	0.999999	1	24	1.56615	4.34603	0.326657	0.0751622
AT1G05517	0.0417483	0.195838	24	8	1.62386	0.419611	1	23.3882	6.48361	2.54072	0.0883702	0.391017	23.6941	7.23322	1.2762	1.61585	1.26615
AT1G05520	1	1	20	0	1.77821	0.999991	1	20	3.58741	4.63124	1	1	20	1.7937	3.60149	1.13159	0.314202
AT1G05523	1	1	20	8	118.178	0.933196	1	25.422	12.0556	218.123	0.997717	1	22.711	9.92721	111.388	50.1632	0.450347
AT1G05553	6.79668e-05	0.00201122	20	0	18.2084	0.0114296	0.524837	24.0678	19.9999	71.988	1.17053e-05	0.000451226	22.0339	20.1718	49.0904	25.111	0.511527
AT1G05557	2.18921e-05	0.000965646	24	4	40.1494	0.0155174	0.524837	21.104	3.16904	137.621	5.39971e-06	0.00025749	22.552	3.57257	79.5418	84.9043	1.06742
AT1G05560	0.0475564	0.21069	20	18	135.389	0.323167	1	20	7.90033	649.71	0.0795393	0.360185	20	2.95017	690.979	24.7725	0.0358513
AT1G05562	0.0199069	0.110364	24	10	1002.76	0.129821	0.921159	20	11.8487	5064.23	0.0179826	0.11031	22	11.1001	1922.89	1652.44	0.859356
AT1G05570	1	1	20	18	1.42408	0.996753	1	25.5527	7.79533	2.03333	0.999995	1	22.7763	2.33536	1.50132	0.489281	0.325901
AT1G05575	1	1	20	18	1.85442	0.965751	1	28	8.0661	4.78796	0.999407	1	24	2.2569	4.62543	0.350645	0.0758081
AT1G05607	0.00371463	0.0324456	20	14	8.87932	0.343764	1	20.3272	8.26751	40.3599	0.00978568	0.0678956	20.1636	11.1577	31.7022	7.33153	0.231262
AT1G05630	1	1	24	18	3.80595	0.999441	1	28	12.1841	23.0569	1	1	26	15.4069	16.5384	1.51316	0.0914938
AT1G05640	1	1	20	8	1.52286	1	1	20	11.9474	6.05164	1	1	20	9.97369	6.15219	0.304041	0.04942
AT1G05680	0.644548	1	20	12	1.01055	0.614507	1	23.3882	11.8218	3.57842	0.762904	1	21.6941	11.991	1.31241	1.47375	1.12293
AT1G05687	6.21274e-06	0.000434123	24	12	94.1443	0.00999153	0.524837	24.5432	11.7235	342.364	1.0922e-06	0.000100761	24.2716	11.8648	224.7	114.217	0.508308
AT1G05703	1	1	24	12	2.2439	0.997549	1	26.366	7.55493	27.1613	0.999997	1	25.183	9.90373	23.7833	2.31136	0.0971841
AT1G05707	0.132795	0.448316	20	10	4.01854	0.408532	1	27.688	8.25967	20.8425	0.212346	0.769122	23.844	9.51748	14.9003	4.73119	0.317522
AT1G05720	1	1	0	NaN	0	0.973539	1	22.4379	10.9728	69.9502	0.999647	1	22.4379	10.9728	31.4712	33.4646	1.06334
AT1G05723	0.0199069	0.110364	20	10	1.23719	0.687467	1	23.0626	11.594	6.90754	0.0724151	0.334919	21.5313	10.7949	5.46012	1.10751	0.202836
AT1G05727	1	1	20	18	0.655581	1	1	20	7.44891	3.71484	1	1	20	2.72446	3.35293	0.00107575	0.00032084
AT1G05730	0.0475564	0.21069	24	16	9.5474	0.252035	1	25.422	8.39347	113.816	0.0650117	0.308866	24.711	12.3164	104.925	10.7515	0.102468
AT1G05733	6.21274e-06	0.000434123	20	10	34.7465	0.028634	0.533188	20	8.20956	134.023	2.94277e-06	0.000174526	20	9.10478	74.6075	40.8495	0.547526
AT1G05750	0.262412	0.734619	20	4	2.75058	0.995764	1	20	4.68662	50.141	0.611988	1	20	4.34331	45.833	9.60676	0.209603
AT1G05753	0.167981	0.530911	24	0	60.6537	0.760176	1	26.6488	7.87337	328.308	0.390506	1	25.3244	3.74104	272.35	21.8093	0.080078
AT1G05757	1	1	20	14	0.546647	0.998042	1	20	15.6481	3.12271	0.999998	1	20	14.824	2.09234	0.731837	0.34977
AT1G05760	0.397664	0.991177	20	0	0.575723	0.861381	1	25.953	19.9999	6.3322	0.709527	1	22.9765	20.3413	4.47678	2.35181	0.525335
AT1G05763	0.000755029	0.0104176	20	10	18.9128	0.0503508	0.624683	20	8.80756	113.082	0.000424927	0.0060707	20	9.40378	90.1228	19.7235	0.218852
AT1G05773	0.00371463	0.0324456	24	14	16.1949	0.0782751	0.756749	22.0399	14.8445	59.5156	0.00265845	0.0250494	23.02	14.4665	40.7993	22.8342	0.559671
AT1G05777	1.50573e-06	0.000191472	24	4	49.8987	0.012915	0.524837	21.9426	3.77943	138.501	3.6473e-07	4.95016e-05	22.9713	3.89258	81.5125	70.2079	0.861314
AT1G05780	0.0623201	0.257659	20	0	1.46617	0.363786	1	25.953	19.9999	6.80061	0.108519	0.461231	22.9765	20.3413	5.04289	2.70025	0.535457
AT1G05783	1	1	0	NaN	0	0.994386	1	20	8	2.55205	0.999984	1	20	8	0.557158	0.977599	0.977599
AT1G05787	0.917407	1	20	10	1.10123	0.939488	1	22.4379	11.7545	4.01088	0.989991	1	21.219	10.8627	1.91862	1.21645	0.634025
AT1G05790	1	1	0	NaN	0	0.998756	1	20	4.18668	0.432395	0.999999	1	20	4.18668	0.20927	0.487139	0.487139
AT1G05805	0.0145769	0.0875918	24	10	7.70431	0.0974239	0.819357	20	7.84509	52.0746	0.010732	0.0729331	22	8.89813	19.7768	15.8125	0.79955
AT1G05830	1	1	0	NaN	0	0.99814	1	28	12	0.592963	0.999998	1	28	12	0.573899	0.69538	0.69538
AT1G05833	1	1	20	16	5.33747	1	1	28	9.89444	79.6302	1	1	24	13.8405	71.2662	1.2992	0.0182303
AT1G05835	0.0809096	0.313317	24	22	4.70047	0.358449	1	21.7505	19.9999	35.6529	0.13168	0.533334	22.8753	21.0016	30.6984	5.04468	0.16433
AT1G05837	0.324227	0.854137	24	6	9.96458	0.642386	1	26.5067	11.2054	134.946	0.535043	1	25.2533	8.49447	120.748	7.77875	0.0644216
AT1G05840	0.29332	0.803924	20	0	52.464	0.573915	1	21.194	8.15057	61.7222	0.468284	1	20.597	3.96049	106.282	23.0446	0.216824
AT1G05843	0.77146	1	20	14	0.996822	0.938665	1	20	12.1524	4.17105	0.957872	1	20	13.0762	2.60265	1.40802	0.540993
AT1G05850	0.585635	1	24	10	2.63689	0.909874	1	25.5527	6.80257	15.3816	0.86829	1	24.7763	8.45968	12.9118	3.18253	0.246482
AT1G05867	0.00533015	0.0421721	24	12	3.90985	0.120339	0.891644	21.8462	11.8757	20.6227	0.00535705	0.042311	22.9231	11.9613	9.91916	6.61892	0.667286
AT1G05870	1	1	20	4	1.2687	0.999997	1	20	7.93004	3.32782	1	1	20	5.96502	2.33559	1.03544	0.443331
AT1G05873	0.0145769	0.0875918	24	20	12.3976	0.121454	0.894271	25.2926	19.9999	87.9158	0.0129887	0.085352	24.6463	20.0137	73.3017	10.4087	0.141998
AT1G05890	0.703462	1	24	22	1.30002	0.838853	1	25.1646	19.9999	3.78033	0.901356	1	24.5823	21.0355	1.692	1.77366	1.04826
AT1G05894	1	1	20	10	0.829075	0.999971	1	28	10.2172	1.99778	1	1	24	10.3788	1.21424	0.201836	0.166224
AT1G05910	1	1	20	8	0.299808	1	1	28	19.9999	1.54418	1	1	24	13.3714	1.08911	0.295131	0.270983
AT1G05927	0.484262	1	0	NaN	0	0.884224	1	26.9377	11.9946	363.255	0.791381	1	26.9377	11.9946	336.884	20.6629	0.0613354
AT1G05933	0.0145769	0.0875918	24	12	7.91434	0.606038	1	25.422	11.8851	46.462	0.0506121	0.252078	24.711	11.9541	34.5841	10.9275	0.315969
AT1G05943	0.150388	0.497359	20	12	2.53312	0.160726	1	20	11.9557	8.03744	0.114151	0.478539	20	11.9779	3.04482	3.33156	1.09417
AT1G05960	1	1	0	NaN	0	0.60133	1	20.6653	15.6609	1.78846	0.907173	1	20.6653	15.6609	0.492014	1.06448	1.06448
AT1G05973	0.0145769	0.0875918	24	14	4.6948	0.108175	0.856359	21.5618	12.3585	23.3189	0.0117512	0.0785735	22.7809	13.173	16.7437	5.03698	0.300828
AT1G05977	0.0105521	0.0692435	20	10	2.34778	0.330786	1	20	8.30509	8.07737	0.0232386	0.136049	20	9.15254	4.49071	3.00208	0.66851
AT1G05987	0.00313366	0.0296657	20	4	1.1316	0.565989	1	20	4.81242	4.33018	0.013009	0.0854057	20	4.40621	2.82394	2.80571	0.993541
AT1G06000	6.79668e-05	0.00201122	20	14	44.7386	0.0100129	0.524837	20	11.2435	225.883	1.03445e-05	0.000418374	20	12.6217	153.166	75.3554	0.491985
AT1G06002	0.0268891	0.137864	24	10	678.195	0.379869	1	24.788	11.8948	1866.44	0.0570364	0.277323	24.394	10.935	781.159	585.172	0.749107
AT1G06003	0.262412	0.734619	20	12	0.691313	0.749056	1	24.1849	11.7798	39.3733	0.516324	1	22.0925	12.008	27.1785	5.99939	0.22074
AT1G06017	0.0268891	0.137864	24	12	3.33382	0.353239	1	24.665	12.2224	35.0843	0.0537284	0.263875	24.3325	12.112	26.7341	5.16152	0.193069
AT1G06040	6.79668e-05	0.00201122	24	4	436.817	0.0142268	0.524837	22.3371	2.88574	946.397	1.43584e-05	0.000510795	23.1685	3.42729	489.018	599.744	1.22642
AT1G06045	4.16833e-09	8.40515e-06	24	4	477.661	0.00544646	0.524837	21.8462	3.98531	1206.52	5.79112e-10	2.04354e-06	22.9231	4.00114	681.484	685.371	1.0057
AT1G06060	1	1	0	NaN	0	0.999996	1	25.0378	12	2.03953	1	1	25.0378	12	0.849527	0.487973	0.487973
AT1G06070	1	1	0	NaN	0	0.999248	1	20	9.29717	1.32053	1	1	20	9.29717	0.59666	0.51416	0.51416
AT1G06083	6.79668e-05	0.00201122	20	18	12.6984	0.0298462	0.53826	21.4687	17.7772	42.9946	2.86192e-05	0.000827786	20.7343	17.915	29.7457	13.2819	0.446513
AT1G06110	0.995356	1	20	8	0.986009	0.977795	1	20.4107	4.54792	2.62607	0.999639	1	20.2053	6.29215	1.88633	1.09441	0.58018
AT1G06150	1	1	24	18	0.644304	0.999989	1	24.1849	11.7927	2.43488	1	1	24.0925	14.9085	0.906805	0.346337	0.346337
AT1G06153	0.210777	0.625155	24	16	5.38005	0.585034	1	26.6488	15.9966	20.8393	0.381408	1	25.3244	16.0423	15.2181	4.50606	0.2961
AT1G06160	0.00533015	0.0421721	24	14	3.17776	0.190151	1	24.788	8.71085	6.05132	0.00800115	0.0576205	24.394	11.4011	4.27588	2.66152	0.622449
AT1G06173	0.132795	0.448316	20	14	2.41009	0.530259	1	20	11.9084	20.8804	0.257253	0.881675	20	12.9542	15.1691	3.99249	0.263199
AT1G06190	0.839459	1	24	4	0.85968	0.962361	1	25.5527	7.35979	3.82195	0.980231	1	24.7763	5.63279	3.44148	0.227752	0.0661786
AT1G06200	1	1	24	18	0.60038	0.992727	1	28	8.39669	1.65629	0.999973	1	26	13.6485	0.958971	0.104327	0.104327
AT1G06207	0.0145769	0.0875918	20	18	6.18172	0.348101	1	20	17.4686	46.6458	0.0318844	0.175116	20	17.7343	42.5318	6.50952	0.153051
AT1G06210	1	1	20	4	0.389515	0.989686	1	28	7.34774	1.44318	0.999947	1	24	5.54903	0.87838	0.450659	0.450659
AT1G06213	0.0809096	0.313317	20	8	4.52886	0.228639	1	20	7.56405	22.7258	0.0923111	0.404524	20	7.78202	17.2877	4.97475	0.287763
AT1G06220	1	1	24	10	1.19685	0.999608	1	27.5346	12.0746	5.40224	1	1	25.7673	11.018	1.7515	1.29321	0.738343
AT1G06227	1	1	20	16	12.3631	0.929775	1	27.3829	11.9285	107.287	0.997474	1	23.6915	14.6368	93.6811	7.54999	0.0805924
AT1G06230	1	1	24	0	1.15748	0.999996	1	27.5346	8.3425	6.5793	1	1	25.7673	3.90352	6.30282	0.0606916	0.00962929
AT1G06250	0.484262	1	20	4	1.75842	0.910872	1	20	19.9999	56.758	0.802133	1	20	1.99996	49.9098	6.32091	0.126647
AT1G06257	0.000307062	0.00560695	24	0	18.5421	0.00860454	0.524837	25.2926	7.36803e-05	39.582	3.65774e-05	0.000976512	24.6463	3.58988e-05	16.4651	21.4804	1.3046
AT1G06260	0.00533015	0.0421721	24	22	17.2518	0.0807133	0.765637	25.2926	19.9999	69.6399	0.0037649	0.0324034	24.6463	21.0407	51.0483	16.3203	0.319704
AT1G06265	1	1	20	10	2.60725	0.973119	1	24.1849	11.8172	7.23175	0.999635	1	22.0925	10.9205	2.66236	2.43281	0.913782
AT1G06287	1	1	24	18	0.495919	1	1	20	13.6149	4.25887	1	1	22	15.7382	3.86652	0.111487	0.0288339
AT1G06290	1	1	24	0	0.146854	0.999969	1	25.6848	12.4363	1.2007	1	1	24.8424	6.01423	0.92578	0.655778	0.655778
AT1G06330	1	1	24	22	0.349694	1	1	28	7.91396	3.38233	1	1	26	2.59101	1.97728	0.363833	0.184007
AT1G06337	0.703462	1	20	10	0.72904	0.99252	1	25.5527	8.11098	5.5121	0.949028	1	22.7763	9.30894	4.44457	0.705643	0.158765
AT1G06380	0.703462	1	24	16	0.390986	0.969209	1	24.3032	15.7749	2.96967	0.942943	1	24.1516	15.8888	2.15397	0.718109	0.333389
AT1G06390	1	1	20	16	10.4047	0.999999	1	28	11.6976	41.8407	1	1	24	14.6133	25.1707	7.76122	0.308343
AT1G06400	6.79668e-05	0.00201122	24	22	11.545	0.012903	0.524837	24.5432	19.9999	43.2711	1.3108e-05	0.000483078	24.2716	21.0138	30.7547	12.0708	0.392487
AT1G06407	1	1	24	0	0.674548	0.985575	1	20.0808	7.36803e-05	1.29752	0.999895	1	22.0404	4.04352e-05	0.999385	0.567858	0.567858
AT1G06410	1	1	24	22	1.72308	0.999734	1	25.953	7.8067	9.61033	1	1	24.9765	2.7158	8.70418	0.99377	0.114172
AT1G06423	0.132795	0.448316	24	14	3.64737	0.713579	1	27.3829	15.1225	22.8868	0.318053	1	25.6915	14.5875	18.3003	4.71704	0.257757
AT1G06430	0.150388	0.497359	20	4	3.82521	0.577425	1	21.194	2.04513	10.6023	0.299045	0.981175	20.597	3.05346	7.10489	4.40422	0.619885
AT1G06440	1	1	20	12	0.509767	0.999999	1	28	12.1053	1.14936	1	1	24	12.388	0.863167	0.133489	0.133489
AT1G06450	2.97234e-07	7.91597e-05	24	10	56.6749	0.0127526	0.524837	20	8.80581	156.451	7.72915e-08	2.13916e-05	22	9.42653	76.9444	62.3086	0.809788
AT1G06460	1.50573e-06	0.000191472	20	10	580.2	0.0117022	0.524837	20	9.02906	1244.8	3.32217e-07	4.81945e-05	20	9.51453	623.49	520.021	0.834048
AT1G06470	0.132795	0.448316	20	16	2.88316	0.73246	1	20	15.7703	24.4067	0.323929	1	20	15.8852	21.11	3.68136	0.17439
AT1G06473	3.91291e-05	0.00143456	20	0	51.3668	0.0116875	0.524837	24.4226	19.9999	144.168	7.13323e-06	0.000315272	22.2113	20.2002	72.1696	75.9699	1.05266
AT1G06475	1	1	24	10	0.406838	0.996755	1	20	11.9891	8.15439	0.999995	1	22	11.1774	2.28556	2.10091	0.91921
AT1G06487	0.995356	1	20	14	0.277045	0.999663	1	20	8.248	4.95499	0.999988	1	20	11.124	3.86305	0.411008	0.106395
AT1G06500	1	1	20	16	1.67485	1	1	28	11.6712	50.811	1	1	24	14.6019	47.7395	2.37225	0.0496916
AT1G06510	1	1	20	16	1.34866	0.998121	1	20	15.7367	3.40602	0.999998	1	20	15.8684	2.72938	1.50431	0.551153
AT1G06515	0.0475564	0.21069	20	18	21.4755	0.259334	1	23.1702	7.85297	131.33	0.0665422	0.314339	21.5851	2.57862	141.355	3.23635	0.0228951
AT1G06530	1	1	20	18	1.36724	0.999989	1	23.3882	8.07644	8.60357	1	1	21.6941	2.66101	6.81676	0.775381	0.113746
AT1G06540	6.79668e-05	0.00201122	20	18	257.993	0.0130071	0.524837	20	16.9773	1685.94	1.32066e-05	0.000484184	20	17.4887	1438.46	284.237	0.197598
AT1G06560	3.12721e-06	0.000302333	20	0	33.2541	0.00986351	0.524837	22.6424	19.9999	98.2375	5.64292e-07	6.86637e-05	21.3212	20.0771	69.9076	35.2744	0.504586
AT1G06570	6.89058e-07	0.000123115	24	0	102.44	0.0225857	0.524837	25.5527	7.36803e-05	359.437	2.95358e-07	4.43508e-05	24.7763	3.57209e-05	167.637	138.992	0.829126
AT1G06573	0.0199069	0.110364	20	18	695.903	0.05838	0.663676	21.104	7.77815	793.03	0.00901548	0.0638182	20.552	2.75975	1102.28	179.499	0.162844
AT1G06577	0.0475564	0.21069	24	18	1.22107	0.397552	1	20.5797	16.3533	4.51129	0.0939307	0.410474	22.2899	17.2148	3.3439	1.66067	0.496627
AT1G06580	0.0417483	0.195838	24	18	1.29472	0.221879	1	23.3882	18.6364	3.59024	0.0526302	0.259475	23.6941	18.3254	1.97749	1.70998	0.864723
AT1G06583	1	1	20	14	0.946316	0.991577	1	28	15.9606	8.02819	0.999964	1	24	15.2402	7.13433	0.583438	0.0817789
AT1G06613	0.00255268	0.0245277	24	18	4.46877	0.101429	0.828797	24.4226	17.8249	24.1085	0.0023973	0.0230033	24.2113	17.9146	19.4488	4.46532	0.229594
AT1G06640	1	1	0	NaN	0	1	1	20	11.7142	5.41204	1	1	20	11.7142	3.23565	0.128595	0.0397431
AT1G06643	0.000115015	0.00279903	24	18	119.756	0.00993384	0.524837	24.0678	16.2448	763.262	1.67751e-05	0.000562423	24.0339	17.1237	644.549	105.112	0.163078
AT1G06645	1	1	0	NaN	0	0.936653	1	28	19.9999	0.895286	0.99795	1	28	19.9999	0.273388	0.32497	0.32497
AT1G06647	6.79668e-05	0.00201122	24	18	120.422	0.009875	0.524837	23.4988	16.2773	767.683	1.02114e-05	0.000414177	23.7494	17.1315	648.761	111.04	0.171156
AT1G06650	0.360946	0.935503	20	8	31.6207	0.782058	1	20	9.07501	98.1025	0.639324	1	20	8.53751	70.0061	32.9246	0.47031
AT1G06660	1	1	20	6	0.929661	0.966582	1	20	4.36249	4.71923	0.999435	1	20	5.18124	3.79998	1.03989	0.273657
AT1G06670	0.000755029	0.0104176	20	8	9.20031	0.0428088	0.594917	20	7.68673	32.2624	0.000366522	0.00544002	20	7.84336	14.7265	11.9854	0.813864
AT1G06680	0.000190019	0.00399719	20	8	60.2114	0.0194901	0.524837	20	7.58791	225.765	5.00202e-05	0.00119062	20	7.79395	133.474	60.8194	0.455664
AT1G06687	1	1	24	22	0.716974	1	1	25.5527	7.61431	6.20299	1	1	24.7763	2.65914	5.51964	1.36814	0.247868
AT1G06690	0.0268891	0.137864	24	6	2.15977	0.14824	0.985988	21.0148	4.25585	6.83972	0.0260087	0.149537	22.5074	5.09249	4.31034	3.12795	0.725685
AT1G06693	1	1	24	22	0.654828	0.999338	1	22.4379	8.01152	2.12256	1	1	23.219	3.17774	2.19975	0.169468	0.0770398
AT1G06700	1	1	20	16	1.21075	0.999999	1	28	12	3.51391	1	1	24	14.7429	1.76719	0.469553	0.265705
AT1G06710	1	1	0	NaN	0	1	1	28	15.6744	10.5082	1	1	28	15.6744	5.98621	0.683655	0.114205
AT1G06717	0.00371463	0.0324456	24	2	113.926	0.0403942	0.583586	25.0378	7.36803e-05	558.533	0.00147117	0.0157315	24.5189	1.02166	405.374	139.112	0.343171
AT1G06720	1	1	24	12	1.85103	0.949414	1	20	12.1748	6.80114	0.998698	1	22	12.1961	4.44263	2.45503	0.552607
AT1G06730	9.14908e-05	0.00265173	20	8	13.8283	0.0549537	0.648555	20.4948	5.24621	28.477	6.63692e-05	0.0014776	20.2474	6.64092	12.2438	16.0547	1.31125
AT1G06753	6.89058e-07	0.000123115	20	18	11.6718	0.0105993	0.524837	20	17.147	39.369	1.44135e-07	3.03651e-05	20	17.5735	30.3159	11.1617	0.36818
AT1G06757	1	1	20	0	0.503819	1	1	20	15.3544	2.62764	1	1	20	17.6772	2.32567	0.340876	0.146571
AT1G06760	0.839459	1	24	12	50.1411	1	1	28	7.09942	272.644	0.986362	1	26	9.79616	221.794	24.421	0.110107
AT1G06787	2.18921e-05	0.000965646	20	0	65.0358	0.0107938	0.524837	20.8386	20	144.758	3.8418e-06	0.00020463	20.4193	20.0084	94.0616	55.3828	0.588792
AT1G06790	0.0359403	0.171558	24	20	11.4498	0.261473	1	21.8462	17.435	128.813	0.0532583	0.262022	22.9231	18.6985	114.287	14.9811	0.131083
AT1G06800	0.00115194	0.0141021	20	18	65.7463	0.0203984	0.524837	21.0148	19.2287	247.528	0.000273951	0.00435453	20.5074	18.6105	192.691	60.7289	0.315163
AT1G06837	0.00754717	0.0542405	20	2	3.38316	0.169186	1	25.8182	7.36803e-05	17.2005	0.00978512	0.0678956	22.9091	1.14549	12.516	8.03499	0.641977
AT1G06853	1	1	20	4	0.220627	1	1	20	5.8627	1.42982	1	1	20	4.93135	1.19041	0.504862	0.424108
AT1G06867	1	1	24	22	0.150691	1	1	26.6488	8.94799	0.854641	1	1	25.3244	3.19646	0.730486	0.110909	0.110909
AT1G06890	1	1	24	18	1.42393	0.90242	1	20	12.3684	3.4189	0.995076	1	22	15.0526	1.20719	1.5164	1.25614
AT1G06900	1	1	20	6	2.31917	0.999995	1	28	6.5407	4.49878	1	1	24	6.40316	3.18879	0.653082	0.204805
AT1G06910	0.210777	0.625155	20	0	2.37612	0.983747	1	20	12.4406	24.1371	0.533585	1	20	16.2203	18.964	6.13626	0.323575
AT1G06950	1	1	24	18	1.85433	0.990107	1	28	8.76021	8.7915	0.999951	1	26	13.8172	8.91093	1.73444	0.194642
AT1G06977	0.132795	0.448316	20	8	6.42164	0.722306	1	20	11.081	27.1533	0.320777	1	20	9.54048	23.7854	3.73221	0.156912
AT1G06980	1	1	20	4	1.24428	0.972594	1	28	7.90789	4.15383	0.999621	1	24	5.78909	1.93151	0.51067	0.26439
AT1G07000	1	1	24	6	0.923862	0.999977	1	28	7.93338	1.91702	1	1	26	6.93336	1.32971	0.315908	0.237577
AT1G07010	0.29332	0.803924	24	0	17.3791	0.240601	1	21.6558	0.717557	24.6708	0.257669	0.882125	22.8279	0.378197	13.0012	13.1737	1.01327
AT1G07020	0.534948	1	20	4	20.9869	0.85016	1	23.4988	0.729089	53.2756	0.813129	1	21.7494	2.51235	34.9364	17.9768	0.514558
AT1G07050	0.023398	0.126732	20	10	6.6984	0.0214552	0.524837	20	9.32885	13.4046	0.00431572	0.0358331	20	9.66443	5.336	6.85063	1.28385
AT1G07060	1	1	0	NaN	0	0.610473	1	20	8.03998	4.17379	0.911754	1	20	8.03998	0.985301	1.66102	1.66102
AT1G07070	1	1	0	NaN	0	0.999913	1	26.6488	12	0.612838	1	1	26.6488	12	0.496606	0.466785	0.466785
AT1G07080	1	1	0	NaN	0	0.999695	1	20.8386	5.22454	1.18381	1	1	20.8386	5.22454	0.45999	0.568118	0.568118
AT1G07090	1	1	20	10	0.26591	1	1	20	8.27304	1.76731	1	1	20	9.13652	1.21319	0.234147	0.193002
AT1G07110	1	1	20	6	3.78335	0.999026	1	20	4.69923	6.82507	1	1	20	5.34962	5.23459	2.12547	0.406044
AT1G07119	1	1	24	0	3.39502	0.999034	1	20	12.9364	10.5978	1	1	22	18.115	10.7086	2.39057	0.223238
AT1G07120	0.995356	1	20	18	9.21268	0.975782	1	20	8.25891	38.8443	0.999583	1	20	13.1295	38.6433	3.73534	0.0966619
AT1G07128	0.0145769	0.0875918	24	20	18.3648	0.0746139	0.740946	24.665	19.9999	102.459	0.00850942	0.0607539	24.3325	20.0037	81.3406	18.2647	0.224546
AT1G07130	0.00371463	0.0324456	24	18	35.8004	0.0835467	0.774822	20.7516	17.751	196.773	0.00281726	0.0260758	22.3758	17.9611	151.016	67.5992	0.44763
AT1G07135	0.703462	1	20	10	1.20488	0.903221	1	20	8.13845	5.75091	0.923546	1	20	9.06922	2.55904	1.71401	0.669788
AT1G07140	1	1	24	18	3.83178	0.99073	1	28	12.173	30.1526	0.999957	1	26	15.4017	26.3695	0.540967	0.0205149
AT1G07150	0.0359403	0.171558	24	20	6.21187	0.208307	1	23.9518	7.4068	12.8641	0.044131	0.22709	23.9759	1.70913	16.8479	2.05949	0.12224
AT1G07167	0.0105521	0.0692435	24	14	2.66694	0.223143	1	24.5432	13.8504	10.3145	0.0166033	0.103649	24.2716	13.9278	6.16044	3.25481	0.52834
AT1G07173	0.484262	1	24	12	0.722087	0.81172	1	23.3882	12.1083	4.13034	0.76012	1	23.6941	12.0569	2.62486	1.16966	0.445609
AT1G07180	0.00533015	0.0421721	20	4	3.17758	0.132268	0.926989	20	4.04325	6.26843	0.00582145	0.045173	20	4.02163	3.13524	4.97569	1.58702
AT1G07187	0.0268891	0.137864	24	10	76.1642	0.0700013	0.72708	23.7232	11.4811	189.396	0.013694	0.0888696	23.8616	10.7452	103.072	61.0731	0.592526
AT1G07200	0.11845	0.418924	24	20	1.79719	0.563119	1	24.1849	19.9999	4.83535	0.247298	0.856592	24.0925	20.0003	3.00959	1.49574	0.496992
AT1G07210	1	1	24	12	1.67833	0.999995	1	27.3829	8.16496	5.5189	1	1	25.6915	10.2532	3.70603	0.76229	0.205689
AT1G07220	0.440963	1	20	14	3.92314	0.999998	1	20	12.0919	37.7916	0.80202	1	20	13.0459	27.2202	5.32616	0.195669
AT1G07230	1	1	20	0	1.34866	0.999968	1	20	4.31827	3.44981	1	1	20	2.15914	2.5832	1.67854	0.649794
AT1G07240	0.0199069	0.110364	20	18	133.119	0.44456	1	20.5797	7.98756	284.631	0.0506862	0.252269	20.2899	2.92303	274.996	12.5068	0.0454799
AT1G07250	0.00754717	0.0542405	20	0	75.1959	0.0149554	0.524837	22.6424	19.9999	219.885	0.00113879	0.0127924	21.3212	20.0771	126.622	85.887	0.678296
AT1G07260	0.0475564	0.21069	24	20	4.7922	0.193962	1	23.7232	20	15.1543	0.0524478	0.259028	23.8616	20.0006	10.8801	3.75519	0.345142
AT1G07280	0.00371463	0.0324456	20	10	3.2025	0.144275	0.971585	24.1849	8.0603	15.7482	0.00457228	0.0372835	22.0925	9.20458	8.43678	5.5952	0.663191
AT1G07310	0.132795	0.448316	20	4	0.96438	0.727436	1	21.7505	12.1494	2.38251	0.322372	1	20.8753	7.91775	2.97801	0.979099	0.328777
AT1G07320	0.839459	1	24	16	1.73776	0.722837	1	28	8.56229	19.0168	0.909927	1	26	12.642	18.2278	0.158212	0.00867973
AT1G07323	1.50573e-06	0.000191472	20	14	73.314	0.0063553	0.524837	20.4948	12.3962	250.612	1.86265e-07	3.55287e-05	20.2474	13.2099	165.208	85.278	0.516185
AT1G07360	1	1	20	18	0.669111	1	1	20	13.6247	2.44652	1	1	20	15.8123	1.61632	1.01945	0.630724
AT1G07373	0.000115015	0.00279903	20	12	14.4875	0.0686994	0.723288	20	11.6899	50.1292	0.000100731	0.00199695	20	11.845	21.6756	21.3906	0.986848
AT1G07397	0.397664	0.991177	20	12	0.382898	0.934536	1	21.194	12.1678	2.53422	0.739492	1	20.597	12.0916	1.81554	0.577213	0.31793
AT1G07400	1	1	20	10	0.0815455	0.997853	1	25.0378	11.8946	0.527543	0.999998	1	22.5189	10.9787	0.524377	0.03	0.03
AT1G07440	1	1	20	10	0.638602	0.998133	1	20.4948	11.9097	2.43478	0.999998	1	20.2474	10.9448	1.57673	0.61173	0.387974
AT1G07463	1	1	24	18	0.829615	0.92957	1	28	19.9999	4.11944	0.997459	1	26	19.0357	2.76341	0.0888243	0.032143
AT1G07470	1	1	0	NaN	0	1	1	24.5432	14.3172	0.924035	1	1	24.5432	14.3172	0.389845	0.470126	0.470126
AT1G07477	0.00048612	0.00763246	20	6	30.082	0.0656795	0.707113	20.9263	4.13848	121.086	0.000362449	0.00540582	20.4632	5.09291	60.8117	57.7969	0.950423
AT1G07480	0.167981	0.530911	20	0	81.9671	0.750323	1	20	15.8133	68.2472	0.387088	1	20	17.9067	47.026	64.1727	1.36462
AT1G07485	0.000190019	0.00399719	24	0	24.5103	0.0269374	0.527763	23.8369	7.36803e-05	53.7963	6.74767e-05	0.00149519	23.9185	3.69662e-05	28.1113	28.887	1.0276
AT1G07490	0.00115194	0.0141021	20	4	5.03618	0.0898207	0.796369	20	2.55878	14.463	0.00105292	0.012034	20	3.27939	9.23715	7.98486	0.864429
AT1G07510	6.79668e-05	0.00201122	20	0	74.5107	0.0110475	0.524837	24.3032	19.9999	502.347	1.13395e-05	0.000442521	22.1516	20.1904	382.058	129.1	0.337907
AT1G07513	2.97234e-07	7.91597e-05	20	0	22.3929	0.00960016	0.524837	22.8506	19.9999	74.0498	5.89953e-08	1.77174e-05	21.4253	20.0889	53.6543	25.1137	0.468065
AT1G07517	1	1	24	18	0.549139	0.99998	1	28	8.08934	6.24378	1	1	26	13.5058	5.72514	0.0248969	0.00434869
AT1G07520	1	1	24	22	1.55749	0.978996	1	23.9518	7.93689	3.96734	0.999778	1	23.9759	2.97344	4.10458	0.197115	0.0480233
AT1G07530	1	1	20	16	0.951589	0.999997	1	22.0399	12.1201	1.47067	1	1	21.02	14.1876	1.25824	0.348768	0.277188
AT1G07543	0.167981	0.530911	20	16	0.871334	0.65584	1	20	12.6625	3.51259	0.353172	1	20	14.3313	2.54966	1.16944	0.458663
AT1G07547	0.995356	1	24	18	1.23588	0.999931	1	20.6653	8.56916	26.8304	0.999989	1	22.3326	13.005	26.0533	0.102674	0.00394091
AT1G07563	0.000190019	0.00399719	20	0	4.60582	0.040835	0.587529	25.5527	19.9999	23.4841	9.90613e-05	0.00196937	22.7763	20.3016	15.9508	9.78363	0.613363
AT1G07567	0.000755029	0.0104176	24	20	13.2586	0.0510823	0.626979	21.2848	18.6099	79.5279	0.000430544	0.00613851	22.6424	19.3328	66.1263	15.2032	0.229911
AT1G07570	0.397664	0.991177	24	4	1.68712	0.80266	1	28	7.36803e-05	5.0672	0.683694	1	26	2.1667	2.86402	0.257682	0.0899722
AT1G07587	1.1868e-05	0.00064183	20	10	16.8931	0.0475941	0.615192	20	8.19031	58.9816	8.69116e-06	0.000368869	20	9.09516	19.8206	24.1389	1.21787
AT1G07590	0.00048612	0.00763246	20	6	7.83122	0.0319601	0.53997	20	4.89308	24.6186	0.000187561	0.00328057	20	5.44654	17.2507	9.21041	0.533916
AT1G07603	0.000307062	0.00560695	24	10	171.293	0.0236858	0.525694	24.665	11.1268	543.606	9.33225e-05	0.00189532	24.3325	10.5577	375.067	183.858	0.490199
AT1G07607	6.79668e-05	0.00201122	24	4	176.447	0.0367423	0.571418	22.8506	3.28623	916.565	3.47127e-05	0.000945887	23.4253	3.63655	673.173	268.949	0.399525
AT1G07610	1	1	20	6	0.476715	1	1	20	7.54702	3.18812	1	1	20	6.77351	1.93086	0.418162	0.216567
AT1G07613	1	1	20	8	1.70239	0.998675	1	20.4107	11.6161	8.43158	0.999999	1	20.2053	9.79069	6.77332	0.702986	0.103788
AT1G07630	0.189379	0.587232	20	10	2.21483	0.727853	1	20	9.4547	6.17721	0.410992	1	20	9.72735	4.21078	1.68635	0.400484
AT1G07637	0.839459	1	20	10	1.99654	0.964783	1	25.2926	11.7659	12.1634	0.980662	1	22.6463	10.929	9.72795	1.92289	0.197667
AT1G07640	1	1	24	18	0.390945	0.999998	1	28	8.90311	1.66233	1	1	26	13.8836	1.47126	0.091625	0.0622766
AT1G07647	1	1	20	4	4.26573	1	1	24.5432	7.80181	27.7675	1	1	22.2716	5.76701	23.6678	0.139337	0.00588721
AT1G07650	0.585635	1	24	12	0.756231	0.914642	1	25.1646	13.2855	3.13031	0.87004	1	24.5823	12.6346	1.52417	1.30477	0.856054
AT1G07653	1	1	20	16	1.19172	1	1	20	12.2061	14.7894	1	1	20	14.103	13.6799	0.692082	0.050591
AT1G07663	0.0475564	0.21069	20	6	6.54548	0.372671	1	20	5.11741	28.6477	0.0891974	0.393876	20	5.5587	22.346	7.49611	0.335457
AT1G07667	0.585635	1	20	12	3.93185	0.966823	1	24.9123	14.8002	64.1609	0.888262	1	22.4561	13.4074	57.2436	7.41041	0.129454
AT1G07670	1	1	20	2	1.42408	0.977422	1	27.8431	12	1.07247	0.999743	1	23.9216	6.35101	0.929161	0.805693	0.805693
AT1G07693	3.91291e-05	0.00143456	20	8	33.2229	0.0395617	0.582564	20.0808	7.95091	159.185	2.22582e-05	0.000689419	20.0404	7.97554	130.647	30.6431	0.234549
AT1G07697	1	1	20	2	1.05585	0.948729	1	28	12.4361	2.04145	0.998663	1	24	6.52977	1.7868	0.678071	0.379489
AT1G07702	0.000307062	0.00560695	20	8	5.38659	0.0672535	0.714822	20	8.18183	28.6386	0.000243429	0.0039907	20	8.09092	22.8462	5.98493	0.261966
AT1G07703	1	1	20	18	0.884002	1	1	28	15.6622	15.0125	1	1	24	17.5124	13.9819	0.395863	0.0283126
AT1G07705	1	1	0	NaN	0	0.895743	1	20	8.38072	34.5584	0.994366	1	20	8.38072	12.1908	12.903	1.05842
AT1G07710	0.132795	0.448316	24	6	3.40695	0.363731	1	23.3882	4.85577	16.6212	0.19467	0.719689	23.6941	5.4214	11.6031	3.69422	0.318383
AT1G07720	0.0809096	0.313317	20	8	9.01811	0.169567	1	24.3032	11.6129	23.1033	0.072562	0.335368	22.1516	9.72274	15.2566	6.29898	0.412868
AT1G07725	0.00904963	0.0639958	20	0	119.921	0.232128	1	25.0378	19.9999	698.455	0.0150524	0.0952755	22.5189	20.2534	415.13	193.137	0.465244
AT1G07728	1	1	20	10	1.95261	0.997901	1	20.4948	4.20063	59.6832	0.999998	1	20.2474	7.13681	21.9907	16.7731	0.762736
AT1G07730	0.440963	1	24	10	1.98204	0.89483	1	23.7232	11.8073	6.46197	0.76152	1	23.8616	10.9093	3.25224	1.74662	0.537052
AT1G07733	0.00371463	0.0324456	24	18	5.62874	0.0766647	0.747838	21.8462	15.33	15.9519	0.00260967	0.0247385	22.9231	16.639	8.4963	6.50271	0.765357
AT1G07737	0.000190019	0.00399719	24	4	462.465	0.184143	1	23.7232	4.01022	1992.44	0.000394009	0.00576997	23.8616	4.00528	1302.18	699.229	0.536966
AT1G07740	1	1	20	18	1.85236	0.946482	1	23.2787	7.36803e-05	4.8297	0.998542	1	21.6393	20.5574	2.78554	1.74564	0.62668
AT1G07743	1	1	0	NaN	0	0.990843	1	20	4.00146	2.4608	0.999958	1	20	4.00146	1.08753	2.04791	1.88309
AT1G07757	1	1	20	18	0.919034	0.999935	1	20	14.764	8.42282	1	1	20	16.382	8.07576	0.951054	0.117766
AT1G07770	0.0623201	0.257659	20	8	88.4099	0.586085	1	20.4948	11.7448	370.497	0.157414	0.612936	20.2474	9.85099	292.361	45.4265	0.155378
AT1G07780	0.104105	0.374763	20	8	27.2664	0.0529549	0.637764	23.2787	11.6356	60.7327	0.0341836	0.185577	21.6393	9.73595	36.6463	19.1153	0.521616
AT1G07790	0.00533015	0.0421721	20	10	3.48262	0.195182	1	24.3032	10.9874	14.502	0.00818569	0.0587289	22.1516	10.5452	10.6284	4.16341	0.391726
AT1G07803	0.0145769	0.0875918	20	6	37.4944	0.0891415	0.794193	20	4.87495	128.113	0.00993508	0.0686762	20	5.43748	95.2036	36.893	0.387517
AT1G07807	6.79668e-05	0.00201122	24	8	61.0242	0.0131787	0.524837	23.2787	6.39931	202.064	1.33691e-05	0.000487608	23.6393	7.18912	152.082	65.4218	0.430175
AT1G07810	0.484262	1	24	20	1.61687	0.649951	1	27.3829	8.39406	0.938811	0.678589	1	25.6915	1.79682	1.76914	1.65918	0.937847
AT1G07813	0.0268891	0.137864	20	10	3.302	0.464334	1	21.5618	11.6376	10.857	0.0672119	0.316232	20.7809	10.8033	6.91345	2.98795	0.432194
AT1G07820	0.440963	1	20	10	1.21536	0.904069	1	20	8.57271	4.55965	0.765287	1	20	9.28636	3.32643	1.12612	0.338536
AT1G07823	1	1	0	NaN	0	0.780091	1	28	19.9999	3.66995	0.973822	1	28	19.9999	1.45724	0.679442	0.466252
AT1G07830	1	1	0	NaN	0	0.999851	1	28	12	0.494136	1	1	28	12	0.229587	0.129019	0.129019
AT1G07847	0.0199069	0.110364	20	10	4.65171	0.478939	1	26.0892	5.34342	58.1255	0.0538956	0.264292	23.0446	8.12107	50.7408	11.4357	0.225375
AT1G07853	0.0105521	0.0692435	24	10	2.84646	0.225056	1	20	8.53212	13.6442	0.0167254	0.104091	22	9.276	5.92093	5.65354	0.954839
AT1G07867	0.00048612	0.00763246	20	4	6.22241	0.143477	0.968908	21.2848	3.22899	26.9397	0.000737272	0.00912059	20.6424	3.63001	18.2942	8.77016	0.479394
AT1G07877	0.0199069	0.110364	20	18	25.2463	0.0933227	0.805928	23.1702	8.05284	60.7672	0.0135401	0.0881764	21.5851	2.67172	66.4657	5.68397	0.0855172
AT1G07883	1	1	20	14	0.838637	1	1	20	16.0275	3.40287	1	1	20	15.0137	3.12265	0.788724	0.252582
AT1G07887	6.21274e-06	0.000434123	20	18	332.419	0.00559049	0.524837	21.2848	19.1723	1139.89	6.3128e-07	7.28428e-05	20.6424	18.5859	848.52	315.099	0.371351
AT1G07890	0.167981	0.530911	20	10	3.02819	0.5351	1	25.5527	11.9275	13.8093	0.306442	0.998252	22.7763	11.0099	8.45177	4.13602	0.489367
AT1G07893	0.104105	0.374763	20	8	397.531	0.0763174	0.747311	23.1702	11.6213	1215.71	0.0463609	0.23607	21.5851	9.73015	920.139	261.403	0.284091
AT1G07901	0.0268891	0.137864	24	20	7.88986	0.111356	0.862192	23.1702	7.36803e-05	32.1639	0.020394	0.122442	23.5851	21.6197	28.8994	5.79558	0.200543
AT1G07902	1	1	24	18	4.45946	0.99162	1	26.6488	12.9617	8.52325	0.999965	1	25.3244	15.6554	6.17983	0.291225	0.0471251
AT1G07913	0.29332	0.803924	24	4	0.60594	0.738581	1	28	7.36803e-05	2.53831	0.547995	1	26	2.1667	1.28348	0.176769	0.137727
AT1G07920	1	1	20	8	4.3099	0.960813	1	28	7.92465	35.8973	0.999222	1	24	8.19628	28.5738	5.68258	0.198873
AT1G07930	0.995356	1	24	16	3.5208	0.989558	1	28	8.36331	25.4409	0.999886	1	26	12.5496	20.2067	2.10176	0.104013
AT1G07933	0.324227	0.854137	20	8	3.7562	0.95494	1	20	7.86744	16.155	0.672618	1	20	7.93372	12.3996	4.13981	0.333867
AT1G07940	0.104105	0.374763	24	12	3.55696	0.663762	1	26.366	10.8648	18.5548	0.253752	0.873559	25.183	11.4844	13.5693	3.92686	0.289394
AT1G07943	1	1	20	10	3.98133	0.994861	1	20	9.68793	6.63607	0.999987	1	20	9.84397	3.55649	2.51134	0.70613
AT1G07950	1	1	0	NaN	0	0.974104	1	20.5797	4.48314	0.25016	0.999662	1	20.5797	4.48314	0.0714749	0.148213	0.148213
AT1G07963	0.104105	0.374763	24	18	3.10718	0.606106	1	22.8506	17.3426	25.9047	0.237444	0.830819	23.4253	17.6739	21.957	4.07377	0.185534
AT1G07967	0.324227	0.854137	24	22	1.21234	0.807317	1	26.9377	11.9143	6.04868	0.612596	1	25.4688	17.3055	6.45809	1.00973	0.156352
AT1G07970	0.324227	0.854137	24	2	1.01368	0.517363	1	28	7.36803e-05	4.21746	0.467218	1	26	1.08337	2.03977	0.616478	0.302229
AT1G07980	1	1	20	18	0.754261	0.999897	1	20	15.3363	1.5509	1	1	20	16.6681	0.768579	0.881189	0.881189
AT1G07983	0.000755029	0.0104176	24	10	79.5886	0.0225678	0.524837	24.5432	11.7437	317.643	0.000204131	0.00350099	24.2716	10.8635	219.19	81.4682	0.371679
AT1G07987	0.484262	1	20	6	5.68934	0.905581	1	20	7.58735	57.9189	0.800029	1	20	6.79368	52.9222	5.99809	0.113338
AT1G07990	1	1	20	0	2.62017	0.994584	1	23.3882	1.72619	4.02096	0.999985	1	21.6941	0.800577	3.70365	1.85349	0.50045
AT1G07993	6.21274e-06	0.000434123	20	8	200.423	0.00449535	0.524837	21.194	6.86632	609.248	5.13706e-07	6.47407e-05	20.597	7.45586	404.366	214.198	0.529714
AT1G08000	0.440963	1	20	14	2.54486	0.465153	1	20	12.4343	9.0109	0.530055	1	20	13.2172	4.05803	3.17613	0.782677
AT1G08003	0.484262	1	24	8	5.75988	0.848629	1	20.8386	4.78546	92.4322	0.776409	1	22.4193	6.31078	82.8359	9.2956	0.112217
AT1G08010	0.0417483	0.195838	24	18	1.12426	0.249668	1	21.4687	15.9466	2.32966	0.0579919	0.281149	22.7343	16.9687	1.06659	1.30763	1.22599
AT1G08033	0.839459	1	20	14	0.0923806	0.940625	1	22.6424	8.20261	2.90372	0.97613	1	21.3212	11.3244	1.6083	0.740992	0.46073
AT1G08037	0.210777	0.625155	20	0	16.3436	0.610764	1	20	16.8839	273.997	0.392642	1	20	18.4419	263.007	30.9733	0.117766
AT1G08043	0.00533015	0.0421721	20	8	107.191	0.147711	0.985555	23.0626	11.683	278.207	0.00641421	0.0487384	21.5313	9.75992	210.981	59.0996	0.280118
AT1G08047	1	1	24	18	1.84982	0.998929	1	28	12.0045	8.86307	0.999999	1	26	15.3235	4.19315	0.955554	0.227884
AT1G08060	1	1	0	NaN	0	0.988053	1	20	19.9999	1.12401	0.999928	1	20	19.9999	0.570666	0.642428	0.642428
AT1G08073	0.0145769	0.0875918	24	10	29.0448	0.073473	0.739404	20	10.2164	280.833	0.00839581	0.0600035	22	10.2023	234.43	34.7585	0.148268
AT1G08087	0.397664	0.991177	20	10	2.14036	0.996469	1	20	7.97975	10.8124	0.763072	1	20	8.98987	7.20299	2.08463	0.289412
AT1G08110	1	1	0	NaN	0	0.993684	1	26.7925	7.36803e-05	2.69895	0.99998	1	26.7925	7.36803e-05	1.2833	1.07576	0.838275
AT1G08160	1	1	20	10	0.910841	0.999432	1	28	8.29165	2.00622	1	1	24	9.55356	1.03116	0.224188	0.217413
AT1G08190	1	1	24	22	0.27629	1	1	28	10.3356	6.13352	1	1	26	3.71536	5.47274	0.0494384	0.00903357
AT1G08200	0.534948	1	20	8	2.29127	0.821861	1	20	7.5605	11.6305	0.800947	1	20	7.78025	7.46484	3.12285	0.418342
AT1G08213	0.0809096	0.313317	24	0	3.61826	0.480259	1	22.1381	7.36803e-05	19.3852	0.165061	0.634315	23.069	3.83894e-05	16.6895	4.59212	0.275151
AT1G08217	0.0809096	0.313317	24	20	2.65848	0.337741	1	21.3763	19.9999	10.1941	0.125699	0.515469	22.6882	20.067	7.99959	2.60319	0.325415
AT1G08230	0.703462	1	20	4	1.46513	0.873601	1	20	12.0455	8.92598	0.91375	1	20	8.02274	8.74965	0.227814	0.0260369
AT1G08250	0.703462	1	24	20	1.67804	0.993036	1	20	19.9999	27.838	0.949158	1	22	20.1666	15.6547	9.01605	0.575932
AT1G08260	0.0809096	0.313317	20	10	62.1142	0.446532	1	25.1646	11.9056	604.435	0.1561	0.608719	22.5823	10.9875	427.591	96.6195	0.225962
AT1G08267	0.132795	0.448316	24	12	2.91708	0.533793	1	20	11.99	24.2535	0.258497	0.883244	22	12.0945	16.1321	4.75704	0.294881
AT1G08270	0.132795	0.448316	20	8	6.54973	0.646811	1	22.4379	4.97805	29.4968	0.296732	0.977114	21.219	6.5976	20.6579	8.59971	0.416291
AT1G08273	0.0145769	0.0875918	24	6	1.80246	0.16379	1	20.6653	6.90707	6.51307	0.0168024	0.104432	22.3326	6.52376	3.63456	2.40005	0.660343
AT1G08310	0.262412	0.734619	24	22	0.557379	0.840126	1	26.7925	11.9366	1.79716	0.553803	1	25.3962	17.2972	1.90657	0.398721	0.20913
AT1G08315	0.00754717	0.0542405	24	16	6.86731	0.174037	1	23.7232	15.8699	32.8385	0.0100285	0.0692141	23.8616	15.9351	23.8547	9.51423	0.398842
AT1G08317	0.0145769	0.0875918	20	0	12.3171	0.299311	1	20	19.9999	234.249	0.0280743	0.159144	20	20	219.846	18.2739	0.0831216
AT1G08323	1	1	24	18	0.966173	0.991939	1	28	12.2634	6.94442	0.999967	1	26	15.4437	5.39867	0.499291	0.0924841
AT1G08333	0.484262	1	24	22	0.923196	0.877817	1	23.8369	18.0558	4.45998	0.788738	1	23.9185	20.0214	3.04321	1.05284	0.345963
AT1G08340	0.995356	1	0	NaN	0	0.939843	1	28	12.7979	1.3113	0.997872	1	28	12.7979	0.636604	0.0883427	0.0883427
AT1G08360	0.262412	0.734619	20	16	2.00518	0.679938	1	21.194	8.57822	5.01489	0.485955	1	20.597	12.4071	4.96372	0.573563	0.115551
AT1G08380	0.000307062	0.00560695	24	6	26.6386	0.00948702	0.524837	20	7.33677	84.8293	4.00443e-05	0.00102912	22	6.78522	38.2461	35.0028	0.915197
AT1G08387	0.00172835	0.0187083	24	18	11.547	0.121129	0.893279	23.3882	17.5586	64.5315	0.00198289	0.0198923	23.6941	17.7794	51.7361	13.7708	0.266173
AT1G08390	1	1	0	NaN	0	0.999999	1	21.104	12	9.90247	1	1	21.104	12	4.3344	0.592433	0.136682
AT1G08393	1	1	20	2	1.0878	0.999999	1	28	12.488	2.92956	1	1	24	6.55201	2.24981	0.312456	0.138881
AT1G08400	0.00048612	0.00763246	20	6	9.59876	0.0619494	0.686355	20	6.01877	33.2304	0.000343625	0.00518426	20	6.00938	24.0581	11.3614	0.472251
AT1G08410	0.534948	1	20	16	1.18245	0.938022	1	20	8.24164	1.75116	0.847813	1	20	12.1208	2.12719	0.409397	0.192459
AT1G08420	1	1	24	14	0.1032	1	1	20	8.18704	4.2617	1	1	22	10.9195	2.24182	0.121131	0.0540326
AT1G08427	0.0145769	0.0875918	20	10	2.30706	0.137528	0.94595	22.746	5.54554	25.3695	0.0144587	0.0925971	21.373	7.94865	21.092	5.1685	0.245046
AT1G08450	0.534948	1	24	12	3.60312	0.694263	1	25.0378	8.1423	6.67963	0.739257	1	24.5189	10.1165	3.00946	3.15423	1.0481
AT1G08460	0.104105	0.374763	20	12	7.56489	0.250349	1	20	11.9458	55.1187	0.12112	0.502382	20	11.9729	31.323	13.7382	0.438599
AT1G08477	0.00371463	0.0324456	20	4	1178.99	0.0923924	0.805859	21.2848	11.8023	2231.08	0.00308101	0.0278237	20.6424	7.78728	2584.9	206.195	0.0797688
AT1G08480	0.77146	1	20	10	1.46751	0.992618	1	27.2329	7.90555	7.70272	0.970132	1	23.6164	9.33197	2.91799	1.78853	0.612932
AT1G08490	1	1	20	6	1.16001	1	1	20	5.02076	3.45555	1	1	20	5.51038	2.69402	1.16717	0.433245
AT1G08500	1	1	24	22	1.33409	1	1	28	7.91703	10.135	1	1	26	2.59243	7.19748	1.81587	0.252292
AT1G08507	0.77146	1	0	NaN	0	0.596385	1	20.1623	15.6947	1.00409	0.817271	1	20.1623	15.6947	0.339226	0.58696	0.58696
AT1G08510	1	1	24	22	1.00256	0.999951	1	28	5.13307	6.77233	1	1	26	1.29988	6.83062	1.89098	0.276838
AT1G08513	0.167981	0.530911	24	18	8.0847	0.654236	1	21.8462	8.26674	78.6293	0.352577	1	22.9231	12.9333	69.9788	5.56733	0.0795574
AT1G08520	1	1	20	10	2.41789	1	1	20	8.56436	13.7586	1	1	20	9.28218	10.4675	0.711928	0.0680132
AT1G08530	1	1	20	8	1.86825	0.99153	1	21.4687	12.5272	4.25092	0.999964	1	20.7343	10.1962	3.7978	0.151347	0.0398513
AT1G08533	0.324227	0.854137	20	16	0.744425	0.667275	1	20	12.1628	3.98945	0.547549	1	20	14.0814	1.16503	1.57873	1.35511
AT1G08537	0.00172835	0.0187083	20	8	7.17971	0.0583978	0.663676	20	8.38375	31.9945	0.00102961	0.0118734	20	8.19188	25.2018	7.01787	0.278467
AT1G08540	0.484262	1	24	6	2.60601	0.794206	1	27.3829	11.4946	12.6653	0.752108	1	25.6915	8.60372	8.45781	1.79646	0.212402
AT1G08543	0.000307062	0.00560695	24	0	44.422	0.0186779	0.524837	24.788	19.9999	266.58	7.49534e-05	0.00160372	24.394	22.038	231.137	45.8454	0.198347
AT1G08547	1	1	20	6	16.5126	0.984089	1	20	7.78941	32.0651	0.999873	1	20	6.89471	11.9419	9.61186	0.804882
AT1G08550	0.00115194	0.0141021	24	14	22.4201	0.0734938	0.739404	23.1702	11.9743	80.3483	0.000878513	0.010482	23.5851	12.9734	48.0606	27.7426	0.577242
AT1G08557	0.484262	1	24	8	1.17805	0.821036	1	26.6488	9.37339	6.03111	0.764307	1	25.3244	8.67451	4.38119	1.07727	0.245885
AT1G08560	0.0549382	0.239042	24	10	43.4777	0.313608	1	23.3882	8.28068	114.177	0.087199	0.387048	23.6941	9.13076	64.6718	48.7982	0.754551
AT1G08563	0.0359403	0.171558	24	10	0.528431	0.687111	1	23.7232	8.06228	2.48213	0.116095	0.485104	23.8616	9.02582	1.36459	0.755813	0.553874
AT1G08567	0.104105	0.374763	20	6	1.7053	0.399554	1	20	4.24796	8.39303	0.17386	0.659686	20	5.12398	6.67706	2.12146	0.317724
AT1G08570	0.0549382	0.239042	24	22	2.04595	0.0883603	0.792379	25.953	19.9999	3.82618	0.0307178	0.170634	24.9765	21.0713	1.80186	2.06741	1.14737
AT1G08580	1	1	0	NaN	0	0.943413	1	20.4107	15.0224	1.59049	0.998368	1	20.4107	15.0224	0.486262	0.979436	0.979436
AT1G08590	0.000307062	0.00560695	20	18	87.1299	0.0103777	0.524837	21.5618	19.7029	309.29	4.35179e-05	0.00109095	20.7809	18.8461	237.12	75.0565	0.316534
AT1G08592	1	1	24	22	29.8928	0.998965	1	27.8431	7.43917	310.676	0.999999	1	25.9216	2.38282	308.156	8.9247	0.0289616
AT1G08597	0.00172835	0.0187083	20	10	7.18996	0.0832078	0.773493	25.5527	9.21833	65.2215	0.00141612	0.0153052	22.7763	9.80246	57.2384	12.0961	0.211328
AT1G08600	1	1	20	6	0.720625	0.999989	1	20	7.03928	3.39887	1	1	20	6.51964	1.72899	1.41389	0.817755
AT1G08607	1	1	24	18	0.559134	0.99705	1	28	12.159	1.67978	0.999996	1	26	15.3953	1.55209	0.850579	0.548023
AT1G08610	1	1	24	10	0.376172	0.999898	1	22.9561	6.90629	2.0562	1	1	23.4781	8.42292	1.16934	0.708409	0.605819
AT1G08620	0.440963	1	24	2	6.35125	0.622865	1	28	7.36803e-05	29.7036	0.629582	1	26	1.08337	16.4212	7.66459	0.46675
AT1G08630	0.000396591	0.00715841	24	18	14.7146	0.104685	0.843876	23.7232	16.7083	53.2927	0.000460399	0.00644057	23.8616	17.351	19.6311	30.5206	1.55471
AT1G08633	0.00115194	0.0141021	20	12	15.3426	0.0875971	0.788542	24.788	11.6602	252.085	0.00102938	0.0118734	22.394	11.9852	204.286	37.8791	0.185422
AT1G08640	1	1	0	NaN	0	0.999998	1	28	8.23239	1.55327	1	1	28	8.23239	0.508244	0.275227	0.275227
AT1G08645	0.0268891	0.137864	20	8	159.533	0.0413016	0.588563	22.6424	11.5138	407.746	0.0086656	0.0616817	21.3212	9.68523	232.739	133.939	0.575488
AT1G08647	0.00172835	0.0187083	24	20	24.1921	0.0276496	0.528827	24.1849	19.9999	71.8958	0.00052322	0.00706047	24.0925	20.0003	50.1969	24.6288	0.490644
AT1G08650	0.023398	0.126732	24	10	58.173	0.0384106	0.579604	23.1702	11.4429	147.755	0.0072029	0.0531742	23.5851	10.7375	75.3794	52.108	0.691276
AT1G08657	0.324227	0.854137	24	18	55.0295	0.887699	1	22.6424	15.8362	769.564	0.646272	1	23.3212	16.9009	683.474	61.9496	0.0906393
AT1G08660	1	1	0	NaN	0	0.795186	1	20	12	1.63992	0.977426	1	20	12	0.373594	0.608753	0.608753
AT1G08663	1	1	20	0	0.561798	1	1	20	12.9878	3.53376	1	1	20	16.4939	3.07338	0.0531117	0.0172812
AT1G08667	0.210777	0.625155	24	10	9.17626	0.424012	1	23.1702	8.70863	59.739	0.305201	0.996278	23.5851	9.34585	49.3894	9.22905	0.186863
AT1G08700	1	1	20	18	1.62294	0.999759	1	26.7925	12.4923	2.16979	1	1	23.3962	15.9827	2.1144	0.498743	0.235879
AT1G08707	0.484262	1	24	4	3.73043	0.813838	1	26.6488	7.36803e-05	27.4987	0.761076	1	25.3244	2.1104	21.7906	4.73627	0.217354
AT1G08713	0.585635	1	20	8	2.19636	0.952345	1	20	11.8897	6.53345	0.883376	1	20	9.94484	5.92632	0.171726	0.0289769
AT1G08723	1	1	20	16	4.09412	1	1	28	9.04269	93.0529	1	1	24	13.4754	87.5772	0.23148	0.00264315
AT1G08727	6.79668e-05	0.00201122	24	0	126.641	0.0203091	0.524837	24.9123	7.36803e-05	497.26	2.00056e-05	0.000644701	24.4561	3.61656e-05	311.085	155.696	0.500494
AT1G08733	0.00048612	0.00763246	24	6	5.07943	0.0905997	0.799585	21.2848	4.2574	28.9342	0.000485803	0.00673586	22.6424	5.09477	12.3957	16.4387	1.32616
AT1G08747	0.000307062	0.00560695	24	10	182.327	0.00948241	0.524837	23.3882	10.6056	747.675	4.00263e-05	0.00102912	23.6941	10.3084	581.593	152.601	0.262384
AT1G08753	0.00754717	0.0542405	24	10	14.7736	0.100943	0.82746	22.4379	11.1247	86.8621	0.00623163	0.0476486	23.219	10.5933	65.0497	16.6531	0.256006
AT1G08760	1	1	24	6	0.37169	1	1	20	4.25878	5.20617	1	1	22	5.09233	4.38499	0.337707	0.0770143
AT1G08770	0.0268891	0.137864	20	0	4.72226	0.183108	1	20.2444	8.29706	9.10078	0.0310863	0.172004	20.1222	4.12349	13.0189	2.44155	0.187538
AT1G08780	1	1	0	NaN	0	0.965721	1	20	11.6995	1.49473	0.999406	1	20	11.6995	0.456715	0.683155	0.683155
AT1G08797	0.000307062	0.00560695	20	8	138.311	0.0159185	0.524837	20.3272	8.38541	649.615	6.46616e-05	0.00144414	20.1636	8.19168	497.945	143.68	0.288546
AT1G08800	1	1	20	6	1.13946	0.995685	1	20	4.20009	2.33015	0.999991	1	20	5.10004	1.28247	0.946351	0.73791
AT1G08803	6.89058e-07	0.000123115	20	0	167.13	0.018627	0.524837	25.8182	7.36803e-05	1093.93	2.46062e-07	4.0477e-05	22.9091	3.26891e-05	383.07	452.779	1.18197
AT1G08810	0.0359403	0.171558	24	0	4.79153	0.212965	1	27.8431	19.9999	15.0747	0.0449485	0.230206	25.9216	22.2706	14.6592	8.2106	0.560098
AT1G08820	1	1	20	0	1.30363	0.9957	1	23.0626	4.01429	1.59885	0.999991	1	21.5313	1.87387	0.661044	0.407048	0.407048
AT1G08830	1	1	0	NaN	0	0.999959	1	20	7.32583	296.902	1	1	20	7.32583	134.726	101.931	0.75658
AT1G08840	1	1	20	16	22.2145	0.922934	1	20	13.5248	143.029	0.996951	1	20	14.7624	120.704	15.5192	0.128572
AT1G08847	0.00371463	0.0324456	24	8	39.867	0.0398192	0.582576	21.9426	5.36932	123.228	0.00145235	0.0155847	22.9713	6.63907	83.0131	46.9175	0.565182
AT1G08853	0.839459	1	24	0	0.498603	0.834607	1	26.366	7.76982	0.716275	0.949893	1	25.183	3.7106	0.684629	0.254726	0.254726
AT1G08857	0.0475564	0.21069	24	6	6.2412	0.483673	1	22.4379	4.29884	49.3859	0.109769	0.464722	23.219	5.12661	37.9845	12.952	0.340982
AT1G08880	1	1	20	10	2.42766	1	1	20	8.13157	8.12075	1	1	20	9.06579	3.49775	1.02526	0.29312
AT1G08903	0.0199069	0.110364	24	0	5.16094	0.255773	1	25.2926	7.36803e-05	30.0723	0.0319763	0.175416	24.6463	3.58988e-05	20.4448	8.97341	0.438909
AT1G08930	0.0549382	0.239042	24	18	4.76617	0.551123	1	28	8.14372	16.5302	0.136169	0.546379	26	13.531	9.9523	2.59559	0.260803
AT1G08940	0.00754717	0.0542405	20	0	4.02622	0.413935	1	25.8182	18.3162	17.1627	0.0211454	0.125936	22.9091	19.5808	16.7198	5.11576	0.30597
AT1G08960	1	1	0	NaN	0	0.999999	1	20	12	0.536718	1	1	20	12	0.493913	0.590324	0.590324
AT1G08963	0.132795	0.448316	24	8	5.53112	0.32984	1	23.0626	11.651	10.6564	0.180816	0.679865	23.5313	9.86575	8.04472	3.39763	0.422344
AT1G08970	1	1	24	6	0.651814	0.997505	1	20	7.96115	3.05595	0.999997	1	22	7.12863	1.32718	0.774046	0.583225
AT1G08973	1	1	0	NaN	0	1	1	21.7505	12.0254	5.82232	1	1	21.7505	12.0254	2.02036	0.459839	0.227603
AT1G08980	1	1	20	18	1.5229	0.999609	1	20	5.61133e-05	4.55978	1	1	20	19	3.24895	1.18651	0.3652
AT1G08990	1	1	20	16	1.16824	0.999641	1	20	17.4267	6.72409	1	1	20	16.7133	6.05629	1.38203	0.228197
AT1G09003	1	1	20	8	0.868698	0.999791	1	28	13.2253	5.09952	1	1	24	10.468	4.13127	0.618132	0.149623
AT1G09010	1	1	20	10	1.39022	1	1	20	11.7839	4.79513	1	1	20	10.8919	2.76719	0.374215	0.135233
AT1G09023	1	1	20	2	24.2059	0.958858	1	24.9123	19.9999	187.278	0.999142	1	22.4561	21.3649	182.54	16.7195	0.0915941
AT1G09053	6.21274e-06	0.000434123	20	0	78.9853	0.0132939	0.524837	20.4948	19.9999	434.523	1.42961e-06	0.000119	20.2474	20.003	347.852	98.1704	0.282219
AT1G09060	0.995356	1	20	8	2.50481	0.908882	1	20	7.73048	6.55874	0.995304	1	20	7.86524	2.7544	1.87522	0.680809
AT1G09067	1	1	20	8	3.24694	0.999996	1	20	11.6539	15.7055	1	1	20	9.82694	12.9975	0.711659	0.0547535
AT1G09070	0.104105	0.374763	24	0	2.34624	0.568806	1	25.953	12.1418	6.28434	0.226593	0.803204	24.9765	5.84247	6.9771	2.08956	0.299488
AT1G09090	1	1	20	16	1.04822	0.999959	1	28	11.973	2.10446	1	1	24	14.7313	1.27903	1.46351	1.14423
AT1G09100	1	1	24	12	1.86415	0.996421	1	20	12.1931	7.35192	0.999994	1	22	12.2062	5.54712	2.03752	0.367311
AT1G09127	0.262412	0.734619	20	6	1.27966	0.326082	1	21.194	5.85097	3.58245	0.295932	0.975675	20.597	5.93263	1.96324	1.32948	0.677185
AT1G09130	1	1	20	16	1.79821	0.999993	1	20	14.1093	2.70053	1	1	20	15.0547	2.13634	2.58534	1.21017
AT1G09140	1	1	0	NaN	0	0.992748	1	28	4.72142	0	0.999974	1	28	4.72142	0.109125	0.0513436	0.0513436
AT1G09143	0.00255268	0.0245277	20	10	11.6021	0.0805278	0.764392	21.0148	11.2163	77.4527	0.00195074	0.0196395	20.5074	10.5996	63.932	11.0036	0.172115
AT1G09155	1	1	20	4	0.694637	0.999999	1	28	7.87681	1.88964	1	1	24	5.77578	0.891173	0.148761	0.148761
AT1G09160	0.00533015	0.0421721	20	4	3.55742	0.232245	1	20	3.60109	7.97447	0.00952484	0.0665889	20	3.80055	4.72774	5.89081	1.24601
AT1G09170	1	1	20	10	1.40869	0.999996	1	20	8.39833	5.16509	1	1	20	9.19917	3.16278	1.20855	0.382116
AT1G09193	1	1	20	6	28.8268	1	1	20	4.20002	1199.07	1	1	20	5.10001	689.149	4.70045	0.00682066
AT1G09200	0.0145769	0.0875918	24	12	1.14241	0.261602	1	24.1849	11.5878	4.91027	0.0250508	0.144796	24.0925	11.7949	2.80635	1.89872	0.676581
AT1G09210	0.0809096	0.313317	20	10	5.98079	0.681621	1	20	7.06307	16.3205	0.214957	0.775594	20	8.53153	10.6876	5.85229	0.547578
AT1G09223	0.0105521	0.0692435	20	16	4.79379	0.143534	0.968908	20	15.3911	22.9794	0.0113482	0.0763085	20	15.6956	17.1026	5.50385	0.321814
AT1G09233	0.210777	0.625155	24	8	1.28796	0.793823	1	28	9.48107	8.61228	0.466462	1	26	8.73526	6.89243	1.16963	0.169697
AT1G09247	0.397664	0.991177	24	12	3.0825	0.926215	1	25.2926	12.0804	72.4037	0.736202	1	24.6463	12.0474	57.3736	7.41667	0.12927
AT1G09250	1	1	20	8	0.743454	1	1	20	8.00004	4.75544	1	1	20	8.00002	4.05563	0.48863	0.120482
AT1G09253	6.79668e-05	0.00201122	24	2	168.444	0.0152632	0.524837	24.5432	7.36803e-05	642.258	1.53314e-05	0.000530399	24.2716	1.01135	449.591	178.472	0.396965
AT1G09257	0.0125645	0.0810548	24	14	0.695376	0.237634	1	22.4379	13.9392	2.53368	0.0203446	0.122249	23.219	13.9844	1.50068	1.08958	0.726057
AT1G09267	0.917407	1	24	22	0.453302	0.994288	1	27.8431	7.36803e-05	1.78168	0.996024	1	25.9216	24.8415	1.75182	0.730059	0.416742
AT1G09270	0.839459	1	24	22	1.03021	0.908559	1	26.0892	11.7126	9.13373	0.969308	1	25.0446	17.1006	10.2623	0.413305	0.0402742
AT1G09280	0.00643866	0.0503221	24	22	17.9031	0.0656767	0.707113	25.5527	19.9999	44.6608	0.00370791	0.0319714	24.7763	21.052	21.8105	17.0131	0.780042
AT1G09287	0.262412	0.734619	24	6	6.36924	0.448498	1	28	3.93158	65.9702	0.369514	1	26	5.07537	57.3904	2.80364	0.048852
AT1G09290	1	1	24	0	8.25503	0.981291	1	20	2.01744	18.5318	0.999824	1	22	1.10959	15.2394	7.48209	0.49097
AT1G09297	1	1	20	16	2.16144	1	1	20	11.9262	16.4824	1	1	20	13.9631	11.0452	2.41285	0.218452
AT1G09300	0.000190019	0.00399719	20	18	20.7005	0.0341743	0.550926	20	18.9794	77.7121	8.40594e-05	0.00174742	20	18.4897	61.6188	22.1897	0.360112
AT1G09310	2.18921e-05	0.000965646	20	8	47.2468	0.00805953	0.524837	20.8386	5.4876	100.222	2.92013e-06	0.000173914	20.4193	6.77245	61.083	46.9419	0.768494
AT1G09317	1	1	24	22	0.9874	0.999637	1	28	8.17754	5.80583	1	1	26	2.71338	5.77956	1.21463	0.210159
AT1G09323	0.0145769	0.0875918	20	12	3.5764	0.14316	0.968698	20	11.9534	41.7038	0.014967	0.09482	20	11.9767	32.2506	6.66845	0.20677
AT1G09340	0.995356	1	20	8	4.14333	0.983534	1	20	6.69237	21.2753	0.999777	1	20	7.34619	19.1649	3.9962	0.208516
AT1G09363	0.262412	0.734619	20	12	87.8768	0.443415	1	23.7232	8.13883	663.901	0.366653	1	21.8616	10.3086	581.039	63.4542	0.109208
AT1G09367	1	1	24	0	0.612156	1	1	27.5346	11.9681	2.96702	1	1	25.7673	5.59996	2.33795	0.351189	0.150213
AT1G09383	0.397664	0.991177	20	0	2.18049	0.951875	1	24.788	19.9999	60.4628	0.746254	1	22.394	20.2312	57.7607	4.92614	0.0852852
AT1G09390	0.995356	1	20	8	36.4336	0.635166	1	20	4.54467	67.6673	0.922103	1	20	6.27233	30.4293	34.2219	1.12463
AT1G09400	0.104105	0.374763	20	6	3.14338	0.326111	1	20	4.55235	12.4818	0.148798	0.58577	20	5.27618	8.64617	3.26789	0.377958
AT1G09415	0.0809096	0.313317	24	16	1.13855	0.215059	1	28	17.9146	3.24422	0.0878939	0.389558	26	16.9842	2.02559	0.849406	0.419338
AT1G09420	0.839459	1	20	18	14.6141	0.999999	1	20	13.3606	71.666	0.986362	1	20	15.6803	69.2174	12.3465	0.178373
AT1G09421	0.00255268	0.0245277	20	18	70.712	0.157292	1	20	8.07723	81.1053	0.00354149	0.0309524	20	13.0386	112.236	4.1232	0.0367368
AT1G09423	0.324227	0.854137	24	18	1.47599	0.602173	1	28	4.79706	4.06705	0.514171	1	26	24.9772	4.74675	0.602138	0.126853
AT1G09427	1	1	20	14	1.65741	0.999999	1	20	12.9001	9.69207	1	1	20	13.45	6.67396	1.29921	0.194669
AT1G09430	1	1	20	6	1.58867	1	1	20	7.27797	28.1231	1	1	20	6.63899	25.2299	2.27556	0.0901931
AT1G09433	0.132795	0.448316	20	8	6.69413	0.387798	1	20.4948	4.69412	25.0964	0.204251	0.746314	20.2474	6.36821	19.174	7.04315	0.367329
AT1G09440	1	1	20	2	7.16995	0.993842	1	25.8182	12	7.66047	0.999981	1	22.9091	6.46941	6.76282	0.97484	0.144147
AT1G09443	1	1	20	0	13.3414	0.931565	1	24.665	7.36803e-05	167.078	0.997603	1	22.3325	3.33563e-05	149.865	12.2363	0.081649
AT1G09447	1	1	20	18	2.29107	0.999376	1	20	8.47151	21.4919	1	1	20	13.2358	18.7676	2.99874	0.159783
AT1G09453	1	1	20	16	1.8868	0.999598	1	20	13.8954	5.30201	1	1	20	14.9477	4.32289	2.27288	0.525778
AT1G09457	0.703462	1	0	NaN	0	0.885476	1	24.5432	4.74342	3.61701	0.917761	1	24.5432	4.74342	2.1775	1.70936	0.785012
AT1G09460	0.585635	1	24	8	3.19347	0.814028	1	25.5527	4.53399	14.3842	0.829889	1	24.7763	6.32751	11.4117	3.41446	0.299207
AT1G09470	1	1	20	16	0.497703	1	1	20	9.09794	3.6075	1	1	20	12.549	3.23862	0.398486	0.123042
AT1G09487	1	1	0	NaN	0	0.999999	1	26.2269	12	5.33667	1	1	26.2269	12	1.419	0.752608	0.530381
AT1G09493	1	1	20	6	0.540883	0.999998	1	20	4.55526	3.29498	1	1	20	5.27763	2.55785	0.821457	0.321152
AT1G09513	0.000115015	0.00279903	20	8	166.871	0.0112974	0.524837	21.3763	5.86623	483.841	1.89105e-05	0.000616447	20.6882	6.97632	360.439	172.76	0.479303
AT1G09517	1	1	24	10	1.52944	0.994264	1	28	12.7123	12.005	0.999984	1	26	11.3188	9.07318	2.26225	0.249334
AT1G09523	0.000307062	0.00560695	20	0	57.7291	0.0106703	0.524837	21.2848	19.9999	187.378	4.46539e-05	0.00110872	20.6424	20.0193	129.532	60.0655	0.463713
AT1G09527	0.104105	0.374763	20	14	0.487301	0.427629	1	20	15.2214	1.94253	0.183053	0.686815	20	14.6107	1.08487	0.864869	0.797211
AT1G09537	0.00371463	0.0324456	20	0	2.21547	0.0994452	0.822886	25.1646	19.9999	13.8107	0.00328902	0.029253	22.5823	20.2649	9.20144	4.30045	0.467367
AT1G09543	0.000755029	0.0104176	24	0	31.3533	0.0535847	0.639989	25.2926	7.36803e-05	154.52	0.000449701	0.00631652	24.6463	3.58988e-05	106.975	44.8078	0.418861
AT1G09553	0.484262	1	20	8	3.19101	0.965801	1	20	11.1134	25.5098	0.823119	1	20	9.55669	22.5788	1.583	0.07011
AT1G09560	0.484262	1	24	20	1.04833	0.758781	1	28	19.9999	6.0661	0.735328	1	26	20.119	3.7323	1.3763	0.368752
AT1G09570	0.132795	0.448316	20	0	2.29356	0.362582	1	22.0399	6.49322e-05	6.14006	0.194207	0.718796	21.02	3.09636e-05	3.06337	2.44124	0.796914
AT1G09575	0.167981	0.530911	20	0	2.95414	0.358556	1	22.3371	19.9999	6.21818	0.229453	0.81029	21.1685	20.0611	3.85489	3.29907	0.855815
AT1G09590	0.0105521	0.0692435	20	10	2.65765	0.194338	1	25.422	11.5762	12.8583	0.0147435	0.0939101	22.711	10.8486	9.33183	4.47727	0.479785
AT1G09610	0.0809096	0.313317	20	6	1.65511	0.454738	1	20	4.98255	4.77644	0.158299	0.614992	20	5.49127	3.21775	2.02166	0.628285
AT1G09617	0.0105521	0.0692435	24	10	17.9211	0.096275	0.815709	25.2926	11.0709	79.0344	0.00801749	0.0577087	24.6463	10.5286	64.0157	18.5742	0.29015
AT1G09620	0.0475564	0.21069	20	0	3.19265	0.537046	1	20.7516	19.9999	15.0913	0.119208	0.495325	20.3758	20.0068	12.1008	3.3713	0.278602
AT1G09623	6.79668e-05	0.00201122	20	8	45.678	0.0111463	0.524837	21.0148	7.16689	195.43	1.14343e-05	0.000444614	20.5074	7.5984	135.241	49.0094	0.362386
AT1G09627	0.0199069	0.110364	20	14	27.993	0.213985	1	20	12.1444	410.092	0.027512	0.156775	20	13.0722	356.061	46.875	0.131649
AT1G09637	0.00533015	0.0421721	20	18	5.8608	0.050709	0.62621	21.9426	20	22.1995	0.00249097	0.0238373	20.9713	18.9944	17.0393	5.2616	0.308793
AT1G09640	1	1	20	16	1.5027	0.961741	1	27.3829	19.9999	12.7218	0.999259	1	23.6915	18.1285	8.78456	2.43518	0.277211
AT1G09647	0.000307062	0.00560695	20	18	6.75842	0.0186631	0.524837	21.8462	19.2864	15.9341	7.48985e-05	0.00160372	20.9231	18.6511	10.0286	5.96123	0.594425
AT1G09663	1	1	20	2	1.719	0.979093	1	23.6105	0.142743	16.7739	0.99978	1	21.8052	1.15618	14.9898	1.33373	0.0889759
AT1G09673	0.585635	1	24	6	3.7143	0.867884	1	22.9561	5.85654	18.8566	0.852233	1	23.4781	5.92961	13.6182	6.03385	0.443071
AT1G09677	0.00172835	0.0187083	24	10	15.7835	0.0457037	0.605735	20.9263	8.29821	120.89	0.000825164	0.00998901	22.4632	9.13364	94.6467	18.5116	0.195586
AT1G09690	0.0268891	0.137864	20	10	3.72926	0.311532	1	26.2269	8.22393	18.986	0.0484371	0.243479	23.1135	9.40219	14.3905	3.98048	0.276605
AT1G09713	0.0809096	0.313317	20	12	10.1895	0.511327	1	20	11.5179	177.259	0.173146	0.658038	20	11.759	145.184	17.7583	0.122315
AT1G09730	1	1	0	NaN	0	0.99995	1	20	6.47537	1.02795	1	1	20	6.47537	0.719718	0.457896	0.457896
AT1G09750	0.324227	0.854137	24	20	5.34429	0.623215	1	22.2371	19.9999	42.8539	0.525197	1	23.1186	20.0291	37.7161	5.45923	0.144745
AT1G09753	0.167981	0.530911	24	18	1.41932	0.955754	1	20.4948	15.9115	5.82756	0.454217	1	22.2474	16.9789	4.49861	1.82587	0.405874
AT1G09757	0.585635	1	20	0	1.61446	0.87766	1	25.1646	16.594	11.4019	0.856076	1	22.5823	18.7367	11.379	1.23578	0.108602
AT1G09760	0.262412	0.734619	24	12	1.81898	0.405252	1	24.4226	10.1557	3.29169	0.344667	1	24.2113	11.0867	1.81699	1.65059	0.908416
AT1G09770	0.0199069	0.110364	20	10	42.8969	0.213005	1	24.665	11.9069	330.174	0.0274054	0.156294	22.3325	10.9736	243.347	51.4721	0.211517
AT1G09777	0.00371463	0.0324456	20	10	16.628	0.212003	1	22.1381	10.0848	66.3741	0.00641558	0.0487384	21.069	10.0662	48.7551	15.5337	0.318607
AT1G09780	1	1	20	12	69.5433	0.999779	1	25.8182	8.06893	184.229	1	1	22.9091	10.4526	100.705	39.3759	0.391003
AT1G09783	0.210777	0.625155	20	18	21.9178	0.804357	1	21.9426	7.63026	143.805	0.470417	1	20.9713	2.59769	148.808	5.07132	0.0340797
AT1G09793	0.0268891	0.137864	20	10	2.51945	0.486973	1	20	11.1253	7.62783	0.0698655	0.325785	20	10.5627	4.88547	2.24034	0.458571
AT1G09795	1	1	24	18	65.0677	0.891049	1	23.2787	12.4706	183.892	0.993837	1	23.6393	15.1966	62.8094	70.0208	1.11481
AT1G09823	0.104105	0.374763	20	10	37.9397	0.469815	1	25.1646	11.936	206.168	0.19651	0.724782	22.5823	11.0012	108.489	52.6957	0.485726
AT1G09827	0.00255268	0.0245277	20	6	5.19645	0.12953	0.921159	20	4.77927	13.0156	0.00298063	0.0272308	20	5.38963	8.62078	6.04575	0.7013
AT1G09833	0.167981	0.530911	24	16	2.04939	0.590199	1	21.0148	15.5841	6.81222	0.32828	1	22.5074	15.848	4.69872	2.86682	0.610127
AT1G09837	0.0268891	0.137864	24	10	8.15951	0.174027	1	23.8369	10.9883	61.864	0.0297826	0.167017	23.9185	10.4959	51.1829	8.2022	0.160253
AT1G09840	0.839459	1	20	4	0.150861	0.9999	1	20	19.9999	4.62116	0.986348	1	20	1.99996	3.61418	0.817509	0.226195
AT1G09843	0.0809096	0.313317	24	10	18.7989	0.317021	1	25.5527	11.6765	124.771	0.119612	0.49671	24.7763	10.8226	111.234	17.0165	0.15298
AT1G09850	0.29332	0.803924	20	12	39.1491	0.691718	1	20	14.2896	125.637	0.526525	1	20	13.1448	64.9364	58.5393	0.901487
AT1G09860	1	1	20	4	0.869645	0.999984	1	20.0808	11.3631	7.32029	1	1	20.0404	7.67418	6.32188	0.573987	0.0907937
AT1G09863	1	1	20	16	268.358	1	1	28	12.1858	1661.35	1	1	24	14.8225	1104.76	377.701	0.341886
AT1G09887	0.397664	0.991177	24	18	2.53348	0.931975	1	24.1849	17.2928	11.9901	0.738482	1	24.0925	17.648	9.74992	2.17191	0.222762
AT1G09893	0.0199069	0.110364	24	12	10.3015	0.16407	1	20	10.928	71.0244	0.0219619	0.129921	22	11.5104	52.0195	12.5615	0.241477
AT1G09897	3.91291e-05	0.00143456	20	18	13.9402	0.0225384	0.524837	20	18.2529	51.9638	1.31767e-05	0.000484184	20	18.1265	41.0268	12.5417	0.305696
AT1G09900	1	1	20	18	0.367814	1	1	20	14.3048	1.95299	1	1	20	16.1524	1.82617	0.381252	0.208771
AT1G09903	0.0199069	0.110364	20	18	21.0889	0.294843	1	20	8.05703	61.812	0.0360265	0.19372	20	13.0285	66.0506	1.19705	0.0181232
AT1G09907	0.0475564	0.21069	24	0	1.60646	0.288781	1	23.7232	7.36803e-05	8.98259	0.072621	0.335531	23.8616	3.70551e-05	6.01979	2.9801	0.495051
AT1G09910	0.397664	0.991177	20	0	2.49302	0.405285	1	20.7516	7.36803e-05	5.01953	0.455349	1	20.3758	3.6173e-05	3.12889	2.02973	0.648707
AT1G09913	0.397664	0.991177	24	0	2.93264	0.912877	1	25.422	7.36803e-05	26.06	0.730866	1	24.711	3.58098e-05	19.1253	4.31396	0.225563
AT1G09917	1	1	24	10	2.78933	0.999325	1	28	12.5237	23.9658	1	1	26	11.2312	20.6438	1.66011	0.080417
AT1G09920	1	1	0	NaN	0	1	1	28	7.99999	1.62667	1	1	28	7.99999	0.554626	0.235113	0.235113
AT1G09927	0.000115015	0.00279903	24	12	967.601	0.0269825	0.527763	22.4379	11.7317	7093.26	4.24637e-05	0.00107031	23.219	11.8748	5350.93	1239.36	0.231615
AT1G09937	1	1	20	16	0.361403	0.988621	1	28	8.57151	1.47504	0.999935	1	24	13.2735	1.88502	0.393644	0.208827
AT1G09940	0.484262	1	24	20	0.860804	0.809627	1	28	19.8004	3.89753	0.759172	1	26	20.0264	2.25105	1.01522	0.450999
AT1G09950	0.167981	0.530911	24	10	2.08651	0.860044	1	25.5527	11.8545	5.22425	0.423975	1	24.7763	10.9089	3.36796	1.88908	0.560898
AT1G09963	0.00048612	0.00763246	20	18	59.0422	0.0414058	0.588563	20	16.6691	473.348	0.000237782	0.00392549	20	17.3345	415.835	68.0021	0.163531
AT1G09970	1	1	20	10	3.10623	0.948153	1	20	8.87751	14.316	0.998632	1	20	9.43876	11.4729	1.47372	0.128452
AT1G09987	0.132795	0.448316	20	10	7.2747	0.698729	1	24.9123	11.4725	48.055	0.313386	1	22.4561	10.7847	39.6006	6.78323	0.171291
AT1G09993	0.262412	0.734619	20	10	10.8109	0.524483	1	20	10.7428	96.9546	0.410577	1	20	10.3714	84.974	9.61923	0.113202
AT1G09997	0.703462	1	20	8	0.838576	0.974558	1	20	8.03159	3.91834	0.944374	1	20	8.01579	1.31748	1.51642	1.151
AT1G10000	1	1	20	6	3.45385	1	1	20	4.67068	20.8127	1	1	20	5.33534	17.6857	2.07231	0.117174
AT1G10020	1	1	20	10	0.974424	1	1	28	11.7945	6.00421	1	1	24	11.0548	4.91604	0.333908	0.0679221
AT1G10050	0.00754717	0.0542405	24	12	3.62044	0.216615	1	22.1381	11.6874	12.9018	0.0121243	0.0807236	23.069	11.8567	5.04239	6.00367	1.19064
AT1G10070	1	1	20	18	5.80929	0.866282	1	20	7.48263	16.9078	0.990632	1	20	2.74132	19.1387	4.76985	0.249225
AT1G10090	0.484262	1	20	14	4.81152	0.807365	1	20	14.737	44.8819	0.758145	1	20	14.3685	36.7099	11.3658	0.30961
AT1G10095	0.484262	1	20	6	1.1823	0.74382	1	21.104	4.33425	2.76604	0.728002	1	20.552	5.19324	1.29643	1.35397	1.04439
AT1G10110	0.189379	0.587232	20	10	1.82598	0.685649	1	20	11.0178	4.51896	0.394917	1	20	10.5089	2.6647	1.46774	0.550807
AT1G10120	1	1	24	18	4.12132	0.99932	1	28	19.3611	18.4793	1	1	26	18.7391	10.9831	0.938976	0.0854926
AT1G10140	0.0199069	0.110364	20	18	8.83106	0.0611199	0.681443	22.4379	7.36803e-05	22.1619	0.00938278	0.0659552	21.219	20.158	17.9066	7.1883	0.401433
AT1G10150	0.995356	1	24	2	0.249302	0.946737	1	28	8.62444	0.863793	0.998305	1	26	5.08754	0.75994	0.24188	0.24188
AT1G10155	3.91291e-05	0.00143456	24	2	192.644	0.0196648	0.524837	25.5527	7.36803e-05	1002.43	1.16017e-05	0.000449883	24.7763	1.03238	729.783	234.184	0.320895
AT1G10170	1	1	20	18	1.36223	0.998892	1	20	6.83165	3.24187	0.999999	1	20	2.41583	3.40854	0.409815	0.120232
AT1G10180	0.839459	1	20	18	1.1788	0.837332	1	20.1623	16.0502	2.58685	0.950703	1	20.0811	17.0293	1.25434	1.23178	0.982014
AT1G10200	1	1	20	12	2.16787	0.981865	1	22.6424	8.38922	4.85723	0.999835	1	21.3212	10.3462	2.77979	1.43359	0.515718
AT1G10220	1	1	20	12	0.812515	0.999998	1	20	6.32042	2.66809	1	1	20	9.16021	1.75103	0.401288	0.229172
AT1G10270	1	1	20	10	1.08155	0.99996	1	28	11.8842	8.04045	1	1	24	11.0932	6.43783	0.229282	0.0356148
AT1G10290	1	1	20	8	0.994721	1	1	20	11.8131	3.61518	1	1	20	9.90653	2.60942	0.376762	0.144385
AT1G10310	1	1	0	NaN	0	0.99999	1	28	8.18314	0.864811	1	1	28	8.18314	0.391053	0.180207	0.180207
AT1G10320	0.00904963	0.0639958	20	0	1.96847	0.225624	1	24.5432	19.9999	7.33387	0.0146886	0.0938146	22.2716	20.2102	4.10167	2.77982	0.677728
AT1G10350	0.0925074	0.351857	20	16	1.20438	0.465339	1	20	15.6633	3.67247	0.178451	0.672586	20	15.8316	1.99154	1.60001	0.803401
AT1G10370	0.00371463	0.0324456	24	4	3.19902	0.0867398	0.785132	22.9561	4.08492	9.62731	0.00291285	0.0267132	23.4781	4.0454	3.59412	5.752	1.60039
AT1G10380	1	1	20	10	1.00831	0.999725	1	25.953	11.3279	3.10488	1	1	22.9765	10.7585	2.14349	0.71871	0.335299
AT1G10390	0.023398	0.126732	20	18	54.696	0.251818	1	24.0678	19.9999	74.4716	0.0361426	0.194128	22.0339	19.0702	38.4271	36.5499	0.951149
AT1G10395	0.0809096	0.313317	20	16	6.69878	0.297288	1	20	14.9569	65.0393	0.113712	0.477551	20	15.4784	59.746	8.74232	0.146325
AT1G10417	1	1	20	10	0.288643	0.999976	1	20	8.25202	2.36806	1	1	20	9.12601	1.20643	0.649633	0.538475
AT1G10450	1	1	0	NaN	0	0.776281	1	20	11.4819	2.45829	0.972867	1	20	11.4819	1.03075	1.29527	1.25663
AT1G10460	1	1	20	8	2.01482	1	1	28	11.8939	12.8735	1	1	24	9.89737	9.47572	0.102129	0.010778
AT1G10470	1	1	20	12	0.941787	1	1	22.2371	8.89295	3.7918	1	1	21.1186	10.5584	3.25179	0.0640678	0.0197023
AT1G10480	1	1	20	2	0.945837	0.935585	1	28	7.36803e-05	2.73978	0.997879	1	24	1.20003	1.09064	0.363303	0.333108
AT1G10490	0.0809096	0.313317	24	6	40.6445	0.815137	1	27.0845	4.48376	352.152	0.245265	0.851641	25.5422	5.307	262.126	62.7955	0.239563
AT1G10500	1	1	20	8	27.7292	1	1	20	11.8889	279.854	1	1	20	9.94443	204.022	16.8415	0.0825474
AT1G10522	1	1	0	NaN	0	1	1	21.194	12	7.81368	1	1	21.194	12	3.99516	0.552647	0.138329
AT1G10530	1	1	20	8	0.906144	1	1	20.1623	12.0782	7.51623	1	1	20.0811	10.031	5.76451	0.141775	0.0245945
AT1G10560	0.236595	0.689986	24	6	0.906536	0.592401	1	28	11.5158	1.42802	0.415568	1	26	8.59664	1.30986	0.27707	0.211526
AT1G10570	1	1	0	NaN	0	1	1	20	12	2.03953	1	1	20	12	0.680802	0.563494	0.563494
AT1G10580	1	1	24	12	0.603426	1	1	28	8.06844	4.39679	1	1	26	10.2461	3.40187	0.0629158	0.0184945
AT1G10590	1	1	20	0	1.5209	0.999999	1	20	7.36803e-05	3.67976	1	1	20	3.68401e-05	2.63552	0.902665	0.3425
AT1G10640	1	1	0	NaN	0	0.788631	1	20	12	2.08726	0.975897	1	20	12	0.455685	0.799553	0.799553
AT1G10650	1	1	20	18	0.694666	1	1	20	12.752	1.42258	1	1	20	15.376	1.28863	0.217226	0.168571
AT1G10660	1	1	0	NaN	0	0.952546	1	28	19.9886	0.346127	0.998856	1	28	19.9886	0.132395	0.153776	0.153776
AT1G10670	0.29332	0.803924	20	10	1.50419	0.698571	1	25.5527	7.81638	6.82817	0.529722	1	22.7763	9.17765	3.9518	2.4266	0.61405
AT1G10682	0.0359403	0.171558	24	2	1.37039	0.32278	1	24.0678	7.36803e-05	3.98656	0.063302	0.302216	24.0339	1.00145	2.41381	1.47139	0.609572
AT1G10720	1	1	20	0	0.899103	1	1	28	4.93011	1.23124	1	1	24	2.1129	0.921296	0.0842323	0.0842323
AT1G10740	0.262412	0.734619	24	20	1.5209	0.848091	1	26.0892	7.96538	2.52592	0.556954	1	25.0446	1.73617	3.1798	1.08414	0.340945
AT1G10760	0.00313366	0.0296657	20	10	25.1753	0.0246535	0.527554	20	8.73534	46.0488	0.000808742	0.00981547	20	9.36767	18.4727	21.3314	1.15475
AT1G10770	0.0716149	0.29089	20	10	2.547	0.185188	1	20	8.01367	13.8305	0.0705925	0.328524	20	9.00683	3.85548	4.90534	1.2723
AT1G10810	0.167981	0.530911	24	12	3.07275	0.516803	1	26.2269	13.4149	13.4315	0.298984	0.981175	25.1135	12.701	10.6065	4.13344	0.389709
AT1G10820	1	1	20	10	0.455421	1	1	28	8.19825	1.78677	1	1	24	9.51354	0.997514	0.471765	0.471765
AT1G10830	1	1	20	10	0.825373	0.999107	1	24.4226	11.9085	2.54714	1	1	22.2113	10.968	1.15288	0.736859	0.639146
AT1G10840	0.262412	0.734619	24	20	1.30002	0.126337	0.910412	28	19.9999	5.26544	0.146091	0.577405	26	20.119	1.44041	1.18638	0.823638
AT1G10850	1	1	20	8	6.25725	0.983908	1	20.8386	11.7695	31.7862	0.99987	1	20.4193	9.85023	27.8362	0.195507	0.00702349
AT1G10865	0.00144015	0.0174337	20	0	39.3256	0.513956	1	26.366	12.202	144.858	0.0060758	0.0466556	23.183	5.36448	164.705	76.8332	0.46649
AT1G10890	0.262412	0.734619	20	2	0.482212	0.881973	1	28	4.92078	8.20583	0.570138	1	24	3.3089	7.90228	4.98218	0.630474
AT1G10900	1	1	0	NaN	0	0.84696	1	20	7.35115	2.84524	0.987642	1	20	7.35115	1.0087	1.30079	1.28957
AT1G10910	1	1	0	NaN	0	0.93555	1	28	4.18668	0.401598	0.997877	1	28	4.18668	0.509811	0.545238	0.545238
AT1G10930	0.360946	0.935503	20	8	1.44429	0.993858	1	20	10.364	5.25812	0.726494	1	20	9.18202	4.22649	0.980982	0.232103
AT1G10940	0.0716149	0.29089	24	0	3.47028	0.349074	1	26.7925	7.36803e-05	9.34802	0.117218	0.488673	25.3962	3.49203e-05	4.67739	3.21476	0.687297
AT1G10950	1	1	20	10	1.10541	1	1	20	8.07941	4.21858	1	1	20	9.03971	1.93428	0.417408	0.215795
AT1G10960	0.262412	0.734619	24	6	2.60492	0.535815	1	22.6424	4.2283	16.8826	0.416443	1	23.3212	5.09268	10.8771	5.66729	0.521029
AT1G10990	0.0268891	0.137864	24	22	2.19966	0.293217	1	24.5432	8.29392	2.22672	0.0460672	0.234913	24.2716	3.08975	3.10304	0.103548	0.03337
AT1G11050	1	1	20	10	0.313216	1	1	26.5067	10.6013	1.30005	1	1	23.2533	10.4634	0.864803	0.0767968	0.0767968
AT1G11090	1	1	20	10	0.537404	1	1	26.6488	8.32452	2.9493	1	1	23.3244	9.47412	2.4955	0.0100467	0.00402594
AT1G11100	1	1	0	NaN	0	0.778388	1	20.7516	15.8133	0.895026	0.973398	1	20.7516	15.8133	0.22898	0.548779	0.548779
AT1G11175	1	1	20	2	0.711292	1	1	28	12.1994	3.14852	1	1	24	6.42831	2.29884	0.306287	0.133235
AT1G11210	0.0716149	0.29089	20	8	2.7442	0.228286	1	20	8.10747	11.0314	0.0836007	0.375206	20	8.05373	3.49619	4.31371	1.23383
AT1G11220	1	1	24	12	1.39299	0.999274	1	24.4226	8.08808	4.31214	1	1	24.2113	10.0619	2.17472	1.06312	0.488852
AT1G11240	0.29332	0.803924	24	20	1.49232	0.901655	1	24.4226	19.9999	4.97996	0.616227	1	24.2113	20.0015	3.37905	1.39651	0.413284
AT1G11250	0.484262	1	0	NaN	0	0.771052	1	25.953	19.9999	1.48766	0.741229	1	25.953	19.9999	0.814859	1.34717	1.34717
AT1G11260	0.0475564	0.21069	20	0	19.538	0.0917072	0.803497	23.1702	7.7764	28.4342	0.0280647	0.159144	21.5851	3.62221	38.9376	1.39592	0.0358501
AT1G11270	1	1	0	NaN	0	0.997439	1	20.7516	15.8133	2.20888	0.999997	1	20.7516	15.8133	0.565111	1.35436	1.35436
AT1G11290	0.00754717	0.0542405	20	8	2.21483	0.704641	1	20	11.1653	6.20328	0.0331668	0.180683	20	9.58265	4.97543	1.05737	0.212519
AT1G11303	1	1	20	10	2.74818	0.972317	1	20	11.8546	23.5919	0.999613	1	20	10.9273	17.4292	3.45116	0.19801
AT1G11310	0.0145769	0.0875918	20	12	7.62527	0.113266	0.865617	20	11.3191	50.7224	0.0122284	0.0813017	20	11.6596	39.1853	9.92494	0.253282
AT1G11330	1.50573e-06	0.000191472	24	0	28.5406	0.00933048	0.524837	24.788	7.36803e-05	87.6891	2.68068e-07	4.1279e-05	24.394	3.62546e-05	57.0297	33.7398	0.591618
AT1G11350	1	1	20	10	1.60851	0.957152	1	20	11.1783	3.1711	0.999069	1	20	10.5891	1.45326	1.08193	0.744487
AT1G11360	0.0809096	0.313317	24	0	2.546	0.454186	1	25.2926	7.96535	9.95668	0.158151	0.614844	24.6463	3.8809	10.6932	4.90748	0.458936
AT1G11400	1	1	0	NaN	0	0.9938	1	20	7.23743	2.79403	0.999981	1	20	7.23743	1.26377	1.22267	0.96748
AT1G11410	0.0145769	0.0875918	20	8	2.27504	0.214797	1	20	6.97649	3.99175	0.021186	0.126071	20	7.48824	2.00145	2.05709	1.0278
AT1G11430	0.00533015	0.0421721	20	10	5.82787	0.445329	1	24.0678	11.765	17.8192	0.0167185	0.104091	22.0339	10.8939	9.88374	5.34907	0.541199
AT1G11440	1	1	20	10	0.811928	0.999927	1	20	10.6296	1.92713	1	1	20	10.3148	1.13557	0.452766	0.398711
AT1G11480	1	1	24	22	4.2027	0.810714	1	27.2329	8.08453	10.0699	0.980834	1	25.6164	2.73498	9.53847	0.646881	0.0678181
AT1G11530	1	1	20	10	104.612	0.969887	1	20	8.65179	167.579	0.999542	1	20	9.3259	76.1501	55.0169	0.722479
AT1G11545	1	1	20	10	2.5685	0.913541	1	20	11.4501	5.14708	0.99615	1	20	10.7251	2.44576	1.52703	0.624358
AT1G11580	0.703462	1	24	22	1.89878	0.832641	1	26.2269	7.50719	3.33902	0.899035	1	25.1135	2.54784	3.65657	2.35212	0.643257
AT1G11591	6.79668e-05	0.00201122	20	18	19.1759	0.0399015	0.582576	20	17.833	72.4151	3.74736e-05	0.000992156	20	17.9165	56.8734	20.4338	0.359286
AT1G11592	1	1	20	0	6.38939	1	1	28	3.59439	28.6185	1	1	24	1.54045	16.5598	1.14895	0.0693815
AT1G11650	0.167981	0.530911	24	18	3.35563	0.742505	1	25.1646	19.9999	16.5282	0.384361	1	24.5823	18.9869	12.18	3.39651	0.278861
AT1G11660	1	1	0	NaN	0	0.999787	1	28	8	1.17445	1	1	28	8	0.71174	0.0692107	0.0692107
AT1G11670	1	1	20	12	1.51923	0.992283	1	27.0845	8.36704	2.18233	0.99997	1	23.5422	10.6991	1.55833	0.280854	0.180227
AT1G11680	0.189379	0.587232	24	2	2.31546	0.707515	1	21.0148	0.555495	5.21246	0.403305	1	22.5074	1.23528	3.64267	2.23375	0.613218
AT1G11690	0.0809096	0.313317	24	2	0.612403	0.746311	1	28	0.864257	1.5358	0.229883	0.811403	26	1.4846	0.812478	0.448841	0.448841
AT1G11700	1	1	24	0	2.34615	0.999064	1	24.665	12.3173	15.8547	1	1	24.3325	6.07562	13.0432	2.12372	0.162823
AT1G11720	0.585635	1	24	4	7.73369	0.998653	1	26.9377	7.36803e-05	54.1013	0.898561	1	25.4688	2.12244	39.2335	12.3601	0.315039
AT1G11750	0.000755029	0.0104176	20	12	65.0768	0.0734866	0.739404	23.7232	11.9553	554.189	0.0005992	0.00781673	21.8616	12.067	459.857	94.0926	0.204613
AT1G11755	1	1	24	22	7.05943	0.976113	1	25.0378	8.2454	30.141	0.999712	1	24.5189	3.01564	29.671	1.16583	0.0392918
AT1G11810	0.104105	0.374763	20	0	0.57939	0.822688	1	21.104	7.36803e-05	3.53803	0.296124	0.975675	20.552	3.58765e-05	2.68993	0.619533	0.230316
AT1G11820	1	1	0	NaN	0	0.999813	1	20.7516	12.6555	56.277	1	1	20.7516	12.6555	20.575	21.6098	1.05029
AT1G11840	0.644548	1	20	8	3.13686	0.982765	1	20	5.3584	7.21282	0.922662	1	20	6.6792	5.28345	3.24465	0.614116
AT1G11860	0.0623201	0.257659	24	14	4.43122	0.384093	1	24.4226	11.9418	48.0571	0.113277	0.476289	24.2113	12.9809	40.4005	5.74231	0.142135
AT1G11870	0.703462	1	24	2	0.675821	0.90219	1	24.3032	7.51802	2.20331	0.923216	1	24.1516	4.74188	1.36136	0.507267	0.372617
AT1G11890	1	1	20	14	41.4484	0.981452	1	23.0626	15.0247	65.5245	0.999827	1	21.5313	14.5495	40.7232	21.1509	0.519382
AT1G11900	1.68801e-05	0.000902508	20	8	9.10799	0.00838797	0.524837	20.2444	7.41811	15.731	2.3745e-06	0.000154452	20.1222	7.71111	7.4287	8.8239	1.18781
AT1G11910	1	1	24	22	2.29183	0.994864	1	27.8431	19.9999	11.8594	0.999987	1	25.9216	21.1905	8.76525	1.63882	0.186968
AT1G11930	1	1	0	NaN	0	0.985587	1	20	4.18668	1.27173	0.999896	1	20	4.18668	0.8259	1.92879	1.92879
AT1G12000	0.484262	1	0	NaN	0	0.646336	1	20	4.44978	3.22148	0.676561	1	20	4.44978	1.18287	2.38824	2.01902
AT1G12010	1	1	0	NaN	0	0.997995	1	20	18.465	0.924283	0.999998	1	20	18.465	0.581175	0.852607	0.852607
AT1G12020	0.00371463	0.0324456	24	22	47.1529	0.0163607	0.524837	24.3032	7.36803e-05	111.346	0.000650789	0.00831595	24.1516	23.1453	72.7291	41.9845	0.577272
AT1G12040	1	1	20	18	1.00054	1	1	21.3763	8.22824	2.17697	1	1	20.6882	2.94726	1.70695	0.250828	0.146945
AT1G12060	0.0475564	0.21069	20	14	11.266	0.125712	0.908561	21.2848	12.3778	42.5651	0.0365854	0.195904	20.6424	13.227	29.5011	9.02624	0.305962
AT1G12080	0.0359403	0.171558	24	18	8.38871	0.228281	1	27.0845	7.80569	21.9167	0.0476113	0.240588	25.5422	13.259	25.3682	3.563	0.140451
AT1G12090	6.89058e-07	0.000123115	20	10	5.13058	0.154117	1	20	8.01272	25.9138	1.81148e-06	0.000137068	20	9.00636	9.36384	10.0202	1.07009
AT1G12100	0.917407	1	20	8	0.949913	0.944129	1	20	6.9101	3.68416	0.990613	1	20	7.45505	2.35725	1.11201	0.471743
AT1G12110	1	1	24	18	2.19114	0.989802	1	28	8.72839	17.7907	0.999948	1	26	13.8025	15.6091	1.76528	0.113093
AT1G12120	1	1	24	22	1.34789	0.999972	1	28	7.22855	3.07151	1	1	26	2.27278	2.96758	0.488121	0.164484
AT1G12140	0.262412	0.734619	20	10	13.0854	0.277151	1	25.0378	11.8673	132.619	0.26335	0.895706	22.5189	10.9664	108.169	18.4752	0.170799
AT1G12150	1	1	24	6	3.83594	0.99712	1	28	11.674	28.7873	0.999996	1	26	8.67008	26.9104	0.284289	0.0105643
AT1G12200	1	1	20	12	1.14072	0.99649	1	28	11.9425	3.42064	0.999994	1	24	12.3182	1.81658	0.555989	0.306063
AT1G12210	1	1	24	18	0.342159	1	1	26.7925	19.9999	7.2089	1	1	25.3962	19.0024	6.24467	0.766617	0.122763
AT1G12211	0.000115015	0.00279903	24	12	25.3779	0.0509351	0.626979	20	11.9652	162.66	7.6437e-05	0.00162977	22	12.0809	97.7009	41.988	0.429761
AT1G12240	0.00048612	0.00763246	20	0	9.34069	0.0574496	0.662508	23.1702	7.36803e-05	34.0984	0.000320771	0.00494829	21.5851	3.43199e-05	21.2506	10.0792	0.474301
AT1G12250	1	1	0	NaN	0	0.95974	1	20	9.06594	1.61236	0.999178	1	20	9.06594	0.673608	0.78918	0.78918
AT1G12270	1	1	20	4	1.48867	0.999466	1	20	7.87019	10.1621	1	1	20	5.93509	8.47102	1.75995	0.207762
AT1G12280	1	1	20	2	0.443824	0.880223	1	28	5.86033e-05	1.69385	0.992522	1	24	1.20003	0.504298	0.209134	0.209134
AT1G12310	1	1	20	6	2.10247	0.99822	1	20	4.51377	11.7897	0.999998	1	20	5.25689	9.11652	3.0186	0.331113
AT1G12320	0.0809096	0.313317	24	20	49.6411	0.403884	1	23.0626	18.577	1266.31	0.144472	0.572492	23.5313	19.282	1206.02	57.4624	0.0476465
AT1G12330	6.79668e-05	0.00201122	20	18	10.0212	0.0505004	0.625645	21.7505	16.4122	40.4885	4.66191e-05	0.00114097	20.8753	17.2698	22.0287	15.4185	0.699925
AT1G12360	0.0199069	0.110364	20	0	1.89927	0.3357	1	23.3882	19.9999	6.55687	0.0401515	0.21147	21.6941	20.1227	5.25722	2.11989	0.403234
AT1G12370	1	1	0	NaN	0	0.994386	1	20	12	3.44721	0.999984	1	20	12	0.752587	1.3205	1.3205
AT1G12380	1	1	20	14	0.928396	0.998934	1	21.2848	12.1589	4.27215	0.999999	1	20.6424	13.1208	2.66037	0.622308	0.233918
AT1G12410	1	1	20	18	1.60292	0.998371	1	22.9561	8.74349	7.16415	0.999999	1	21.4781	3.01636	6.72	0.757915	0.112785
AT1G12440	0.0475564	0.21069	20	0	3.06803	0.406385	1	20.1623	19.9999	10.9264	0.0955931	0.416321	20.0811	20.0003	7.53697	4.20957	0.558523
AT1G12470	0.0268891	0.137864	24	10	4.64671	0.475642	1	26.2269	8.55046	29.1882	0.068541	0.321035	25.1135	9.3257	23.887	6.41268	0.268459
AT1G12480	2.18921e-05	0.000965646	20	12	15.1017	0.0132904	0.524837	22.6424	11.2632	64.45	4.66985e-06	0.00023796	21.3212	11.6994	44.3122	18.8036	0.424344
AT1G12500	1	1	0	NaN	0	0.999982	1	28	7.45343	1.07999	1	1	28	7.45343	0.865408	0.218533	0.218533
AT1G12520	0.0925074	0.351857	24	4	3.58912	0.182828	1	24.0678	3.81417	7.22973	0.0859123	0.382886	24.0339	3.90722	3.44097	3.15857	0.91793
AT1G12530	1	1	0	NaN	0	0.999978	1	20	4.18668	0.820241	1	1	20	4.18668	0.519459	0.811246	0.811246
AT1G12550	0.995356	1	24	16	1.76513	0.903596	1	24.3032	8.42589	8.37139	0.994761	1	24.1516	12.2372	8.15451	0.335136	0.0410983
AT1G12580	0.0105521	0.0692435	24	22	3.63796	0.0986818	0.822163	26.5067	19.9999	10.9522	0.0081922	0.0587289	25.2533	21.1016	3.59302	4.78833	1.33267
AT1G12640	0.77146	1	20	8	2.08391	0.823296	1	20	4.43199	3.60987	0.923436	1	20	6.216	1.7929	2.08206	1.16128
AT1G12650	1	1	0	NaN	0	0.98352	1	23.4988	12.8604	1.63406	0.999863	1	23.4988	12.8604	0.589433	0.467368	0.467368
AT1G12760	0.995356	1	24	6	1.72255	0.856555	1	27.5346	4.38268	3.41539	0.988556	1	25.7673	5.2716	1.63573	0.859469	0.525436
AT1G12770	0.995356	1	20	10	0.851694	0.939012	1	20	7.83303	3.98819	0.997817	1	20	8.91651	2.24142	0.905527	0.403998
AT1G12780	1	1	0	NaN	0	0.979461	1	20	17.5461	1.43937	0.999788	1	20	17.5461	1.13591	1.91673	1.6874
AT1G12800	1	1	20	6	2.32491	0.99179	1	20	8.02534	12.7067	0.999966	1	20	7.01267	7.26536	3.43122	0.472271
AT1G12810	0.000115015	0.00279903	20	18	39.4317	0.0191346	0.524837	20	17.9858	171.653	3.08694e-05	0.000873191	20	17.9929	148.396	35.3973	0.238534
AT1G12820	0.0809096	0.313317	24	2	15.4293	0.236677	1	28	7.36803e-05	120.537	0.0948946	0.413662	26	1.08337	99.9185	11.435	0.114444
AT1G12830	1	1	20	12	1.52973	0.999647	1	25.5527	8.6735	7.58552	1	1	22.7763	10.6985	5.3475	1.10245	0.206162
AT1G12840	0.0623201	0.257659	24	0	28.6384	0.460637	1	25.953	12.3456	337.628	0.130634	0.53001	24.9765	5.94053	337.439	27.8901	0.0826524
AT1G12850	1	1	20	8	1.64912	1	1	20	11.6621	6.18105	1	1	20	9.83105	4.64607	0.316101	0.0680363
AT1G12855	0.917407	1	24	8	0.997207	0.937141	1	20	8.12691	6.50238	0.989668	1	22	8.13647	2.67474	1.37654	0.514644
AT1G12860	0.0716149	0.29089	24	8	1.46751	0.358921	1	21.2848	5.32451	3.31328	0.119809	0.497385	22.6424	6.60579	1.72093	1.71141	0.994465
AT1G12900	0.167981	0.530911	24	4	6.42201	0.394783	1	20.5797	7.28006	38.1284	0.246253	0.85465	22.2899	5.8	31.4447	4.50445	0.14325
AT1G12910	1	1	20	18	0.694666	0.999885	1	26.366	8.29	0.719753	1	1	23.183	2.48545	0.602808	0.0288966	0.0288966
AT1G12920	0.132795	0.448316	20	0	2.40888	0.514819	1	24.5432	7.36803e-05	12.5007	0.251783	0.86829	22.2716	3.34304e-05	7.37818	3.51623	0.476571
AT1G13000	1	1	0	NaN	0	0.999996	1	22.4379	4.44528	1.86723	1	1	22.4379	4.44528	0.791092	0.853271	0.853271
AT1G13020	1	1	20	4	0.709998	1	1	28	8.31331	4.24223	1	1	24	5.96285	2.77785	0.0467231	0.0168199
AT1G13030	0.534948	1	0	NaN	0	0.227147	1	20.3272	14.7197	2.33415	0.377627	1	20.3272	14.7197	0.732667	1.46305	1.46305
AT1G13050	1	1	20	12	0.683131	0.999743	1	27.5346	8.03563	2.3925	1	1	23.7673	10.5983	1.27016	0.34552	0.272029
AT1G13060	1	1	0	NaN	0	0.999988	1	23.8369	7.99999	1.62667	1	1	23.8369	7.99999	0.406412	0.518891	0.518891
AT1G13080	1	1	24	0	0.0978927	0.999173	1	26.9377	7.96935	1.14833	1	1	25.4688	3.7674	0.993418	0.195123	0.195123
AT1G13090	1	1	20	6	0.541758	0.999967	1	20	7.60072	2.3144	1	1	20	6.80036	1.58643	0.536793	0.338365
AT1G13100	0.839459	1	24	14	2.48069	0.980765	1	26.5067	8.2376	18.9446	0.98338	1	25.2533	11.2896	14.7522	2.22151	0.150589
AT1G13110	0.0809096	0.313317	20	18	7.17148	0.779659	1	22.3371	8.18935	20.0325	0.237398	0.830819	21.1685	2.82204	17.1263	2.00001	0.11678
AT1G13140	1	1	20	0	5.20379	0.99933	1	20	15.8118	32.2417	1	1	20	17.9059	27.7522	3.77417	0.135995
AT1G13150	0.0623201	0.257659	24	0	5.2657	0.554349	1	26.9377	12.0209	36.283	0.150813	0.592135	25.4688	5.68269	38.523	5.82016	0.151083
AT1G13160	1	1	0	NaN	0	0.44714	1	28	7.36803e-05	7.05877	0.807035	1	28	7.36803e-05	1.76756	2.15769	1.22072
AT1G13170	1	1	24	18	0.847304	0.999748	1	28	12.3022	2.26481	1	1	26	15.4618	1.48303	0.266598	0.179766
AT1G13190	1	1	24	22	1.85643	0.986551	1	26.0892	8.07141	7.7308	0.999909	1	25.0446	2.83059	7.89524	0.853022	0.108043
AT1G13210	1	1	0	NaN	0	0.999993	1	28	12	0.766047	1	1	28	12	0.45197	0.146158	0.146158
AT1G13220	1	1	20	6	1.16957	0.999239	1	20	6.49112	3.08994	1	1	20	6.24556	1.98568	1.13064	0.569398
AT1G13245	0.00313366	0.0296657	24	0	2.60725	0.0389258	0.580966	24.5432	7.36803e-05	3.98942	0.00122122	0.0135409	24.2716	3.64325e-05	1.66855	2.09759	1.25714
AT1G13250	1	1	20	0	1.70274	1	1	21.104	13.4989	8.16367	1	1	20.552	16.8489	7.01831	0.819287	0.116736
AT1G13260	0.0623201	0.257659	20	10	2.10856	0.229884	1	20	8.47869	6.68707	0.0751512	0.344351	20	9.23934	3.40776	2.31623	0.679692
AT1G13280	0.000755029	0.0104176	24	22	7.64706	0.0309487	0.53997	24.1849	7.36803e-05	23.6237	0.000272558	0.00433727	24.0925	23.0886	19.4389	8.33117	0.428583
AT1G13300	0.167981	0.530911	24	20	2.75012	0.477875	1	28	8.43148	6.49868	0.28275	0.946185	26	1.74795	6.20302	2.2523	0.363097
AT1G13330	1	1	24	22	2.47015	1	1	28	8.03474	7.56027	1	1	26	2.64708	6.12104	0.247226	0.0403896
AT1G13340	1	1	24	0	5.49415	0.999998	1	20	4.86409	33.5967	1	1	22	2.67525	30.6969	9.88191	0.321919
AT1G13350	1	1	24	18	1.92167	0.953655	1	28	19.9999	6.49068	0.998909	1	26	19.0357	3.72464	0.957862	0.257169
AT1G13360	0.00048612	0.00763246	24	0	7.13389	0.113358	0.865617	24.9123	7.36803e-05	70.6053	0.000595484	0.00778665	24.4561	3.61656e-05	57.8351	9.72996	0.168236
AT1G13390	0.00643866	0.0503221	24	10	2.13444	0.152282	1	24.788	8.00793	5.11138	0.0077728	0.0564368	24.394	9.02241	2.46818	2.1032	0.852127
AT1G13420	1	1	20	4	0.734374	1	1	28	7.69426	2.70809	1	1	24	5.69754	2.38259	0.293302	0.123102
AT1G13440	0.484262	1	20	6	3.77864	0.578058	1	20	5.93786	29.0725	0.636343	1	20	5.96893	23.7882	4.25756	0.178978
AT1G13448	0.000755029	0.0104176	24	22	8.63714	0.0271629	0.527763	23.6105	19.9999	29.4976	0.000241894	0.00397477	23.8052	20.9932	20.8766	8.89072	0.425869
AT1G13450	1.1868e-05	0.00064183	20	0	12.8483	0.0117704	0.524837	21.7505	19.9999	37.343	2.34456e-06	0.000154372	20.8753	20.0352	24.6136	14.4612	0.587528
AT1G13520	1	1	20	10	1.37226	0.999737	1	20	8.22614	6.42837	1	1	20	9.11307	3.82909	0.901144	0.235341
AT1G13540	3.05106e-05	0.0013251	24	0	13.4972	0.048916	0.620589	26.2269	7.36803e-05	42.708	2.15139e-05	0.000673323	25.1135	3.52761e-05	16.6177	19.8025	1.19165
AT1G13550	1	1	0	NaN	0	1	1	27.5346	12	1.93219	1	1	27.5346	12	1.2311	0.629424	0.511268
AT1G13570	1	1	20	16	0.712042	1	1	20	14.7119	1.77211	1	1	20	15.3559	1.28351	1.08282	0.843639
AT1G13607	0.236595	0.689986	24	12	0.729965	0.543923	1	20	11.8373	4.69492	0.392548	1	22	12.0105	1.43801	1.56175	1.08605
AT1G13608	0.00172835	0.0187083	24	12	6.4839	0.051133	0.627056	20	11.7382	22.4557	0.000913267	0.0107423	22	11.956	8.76075	8.85505	1.01076
AT1G13609	0.00533015	0.0421721	24	12	173.005	0.0399792	0.582576	20	11.5923	564.977	0.00201455	0.0201384	22	11.8758	226.841	230.156	1.01461
AT1G13640	0.0475564	0.21069	24	20	5.31021	0.18188	1	24.9123	8.24393	4.41949	0.049737	0.248597	24.4561	2.00848	6.18549	1.82074	0.294357
AT1G13650	1	1	0	NaN	0	0.950073	1	20	8.79466	0.840178	0.998732	1	20	8.79466	0.299205	0.420003	0.420003
AT1G13670	1	1	24	0	1.28427	0.998916	1	25.422	7.38445e-05	5.46891	0.999999	1	24.711	3.58896e-05	4.81324	1.46388	0.304136
AT1G13690	0.440963	1	20	16	21.2672	0.99301	1	21.0148	8.34548	106.03	0.799486	1	20.5074	12.2749	84.6498	18.4355	0.217786
AT1G13700	0.77146	1	20	2	0.978945	0.933542	1	23.9518	6.24623	51.3686	0.956586	1	21.9759	3.96427	52.7074	5.11399	0.0970261
AT1G13730	1	1	20	8	1.62503	0.967215	1	20	4.95886	3.21841	0.999457	1	20	6.47943	1.51739	1.58277	1.04309
AT1G13740	0.534948	1	20	0	2.09783	0.810728	1	26.6488	8.17899	19.9811	0.796012	1	23.3244	3.57934	23.5045	4.92209	0.209411
AT1G13800	1	1	0	NaN	0	1	1	20	8	1.16002	1	1	20	8	0.443534	0.121477	0.121477
AT1G13805	0.210777	0.625155	20	14	0.524032	0.609554	1	20	11.9761	2.75463	0.392118	1	20	12.988	1.27825	0.815215	0.637759
AT1G13820	0.995356	1	0	NaN	0	0.327487	1	20	8	3.29388	0.691362	1	20	8	0.719112	1.26177	1.26177
AT1G13880	1	1	0	NaN	0	0.991884	1	26.7925	12	0.766047	0.999967	1	26.7925	12	0.72367	0.737835	0.737835
AT1G13920	9.61923e-10	4.52585e-06	20	10	33.9311	0.0200749	0.524837	20	8.34625	93.9002	4.95707e-10	2.04354e-06	20	9.17312	39.4754	40.9515	1.03739
AT1G13930	4.40881e-08	2.39348e-05	24	10	69.6795	0.00749386	0.524837	20.0808	8.61949	167.69	7.54306e-09	5.32352e-06	22.0404	9.32207	72.8966	75.4847	1.0355
AT1G13940	1	1	20	12	8.8807	0.928764	1	28	8.19132	10.4186	0.9974	1	24	10.7106	6.2715	0.576763	0.0919659
AT1G13960	1	1	0	NaN	0	0.999999	1	28	8.07467	1.43637	1	1	28	8.07467	0.840791	0.37834	0.37834
AT1G13980	1	1	20	18	1.18324	0.999999	1	28	8.64296	2.84667	1	1	24	2.50413	1.95718	1.30357	0.666042
AT1G13990	1	1	0	NaN	0	0.828499	1	20	11.5421	1.70194	0.984373	1	20	11.5421	0.558257	0.810587	0.810587
AT1G14000	0.00371463	0.0324456	24	8	4.08906	0.189507	1	27.2329	11.8491	12.2326	0.00581377	0.0451383	25.6164	9.84232	9.8819	3.18971	0.322784
AT1G14010	0.00533015	0.0421721	20	10	19.986	0.0831458	0.773493	25.5527	11.9215	165.297	0.00386521	0.0330051	22.7763	11.0072	135.674	25.2533	0.186133
AT1G14020	0.0145769	0.0875918	20	12	2.76901	0.156761	1	20	11.6883	15.9976	0.0161815	0.101467	20	11.8441	10.8491	4.35748	0.401645
AT1G14030	0.00024854	0.00515904	20	10	76.2438	0.0520864	0.632702	20	9.81422	231.874	0.000158645	0.00287454	20	9.90711	152.806	73.0073	0.477779
AT1G14040	0.00313366	0.0296657	24	20	2.2982	0.0909941	0.800737	22.746	17.5042	6.04027	0.00261264	0.0247499	23.373	18.7321	3.40239	2.40793	0.707717
AT1G14150	2.18921e-05	0.000965646	24	12	54.7833	0.0449487	0.601284	24.788	11.8688	309.898	1.45946e-05	0.000514353	24.394	11.9386	205.099	86.2177	0.420372
AT1G14160	6.79668e-05	0.00201122	24	10	52.4656	0.0228991	0.524837	23.9518	11.7784	270.799	2.23701e-05	0.000689419	23.9759	10.8901	190.524	59.5268	0.312438
AT1G14190	1	1	0	NaN	0	0.889379	1	27.0845	12	1.22568	0.993643	1	27.0845	12	1.44397	0.453732	0.314226
AT1G14200	0.104105	0.374763	20	6	2.59031	0.408981	1	20.0808	6.0841	9.51955	0.176969	0.668371	20.0404	6.04199	6.74901	2.32381	0.344319
AT1G14205	1	1	20	10	2.11447	0.999982	1	28	8.7467	16.0053	1	1	24	9.74858	12.1352	1.57636	0.1299
AT1G14210	0.104105	0.374763	20	14	6.83688	0.45978	1	20	11.7606	58.2008	0.193346	0.716954	20	12.8803	43.278	9.63832	0.222707
AT1G14280	1	1	20	2	4.03227	0.959433	1	27.5346	7.36803e-05	17.6176	0.999166	1	23.7673	1.1884	12.8378	2.16874	0.168934
AT1G14290	0.995356	1	0	NaN	0	0.274148	1	28	12.3607	0	0.627269	1	28	12.3607	0.585481	0.830126	0.830126
AT1G14320	0.210777	0.625155	24	12	7.37955	0.567536	1	27.3829	15.4294	34.7608	0.373633	1	25.6915	13.661	27.009	8.59528	0.318238
AT1G14345	1	1	24	0	0.858742	0.994207	1	26.366	7.94107	3.5724	0.999983	1	25.183	3.79238	3.77395	0.173713	0.0460295
AT1G14360	0.236595	0.689986	24	4	1.08636	0.463245	1	24.0678	2.50611	2.10319	0.351919	1	24.0339	3.25412	1.07068	1.15886	1.08235
AT1G14370	0.262412	0.734619	20	12	0.936083	0.774286	1	26.2269	11.8649	49.1633	0.526984	1	23.1135	12.1622	39.7509	5.94018	0.149435
AT1G14380	0.0268891	0.137864	20	10	6.90697	0.332018	1	23.4988	6.94614	69.6078	0.0510537	0.253473	21.7494	8.65186	62.7154	9.40765	0.150006
AT1G14390	1	1	20	8	3.41565	0.988257	1	20	12.1895	4.29071	0.999931	1	20	10.0948	3.25618	0.117331	0.0360335
AT1G14400	1	1	20	6	2.16995	1	1	28	5.73455	18.7058	1	1	24	6.05766	16.5667	2.62493	0.158447
AT1G14430	0.0105521	0.0692435	24	22	4.12675	0.0795762	0.761724	22.746	19.9999	11.2533	0.00678682	0.051059	23.373	20.9882	7.34093	3.57102	0.486453
AT1G14440	1	1	20	10	0.910841	0.999985	1	20	4.86279	1.265	1	1	20	7.4314	0.880921	0.59407	0.59407
AT1G14450	0.150388	0.497359	24	14	13.4563	0.999999	1	20	11.0654	170.842	0.435304	1	22	12.5026	136.737	15.9796	0.116864
AT1G14453	1	1	20	6	20.0486	1	1	20	4.62657	789.79	1	1	20	5.31329	767.993	31.6855	0.0412575
AT1G14455	0.0314147	0.158874	24	8	2.67626	0.207273	1	21.0148	6.37365	6.35305	0.0392912	0.207558	22.5074	7.16441	3.45507	3.18105	0.92069
AT1G14460	1	1	0	NaN	0	0.999227	1	26.9377	11.5157	2.72225	1	1	26.9377	11.5157	1.37068	0.876612	0.639545
AT1G14490	1	1	20	8	0.841514	1	1	20.0808	11.676	3.6116	1	1	20.0404	9.83436	2.64268	0.28779	0.108901
AT1G14510	1	1	24	12	0.630011	0.999987	1	26.0892	5.37401	2.6195	1	1	25.0446	8.84057	1.71729	0.710328	0.413634
AT1G14570	1	1	0	NaN	0	0.979295	1	28	8	1.30713	0.999784	1	28	8	1.0767	0.304992	0.283264
AT1G14580	0.0716149	0.29089	20	6	2.37887	0.415354	1	20	5.02572	6.1604	0.134303	0.541426	20	5.51286	3.21434	2.71514	0.844697
AT1G14610	0.534948	1	24	12	1.63206	0.80737	1	28	11.3627	8.46457	0.794508	1	26	11.7755	5.89395	2.05944	0.349416
AT1G14650	1	1	20	0	1.71271	0.999874	1	20	6.53543	5.85993	1	1	20	3.26771	5.18863	0.982932	0.18944
AT1G14670	1	1	24	18	0.994671	0.999676	1	20.6653	15.8835	3.13649	1	1	22.3326	16.9573	1.98768	1.40267	0.705682
AT1G14685	0.150388	0.497359	24	12	0.960833	0.678054	1	24.0678	8.17312	3.33643	0.334778	1	24.0339	10.0893	1.52044	1.12483	0.739802
AT1G14687	0.210777	0.625155	20	0	2.60578	0.392336	1	22.746	19.9999	32.1396	0.288821	0.960878	21.373	20.0828	23.7232	7.23527	0.304988
AT1G14690	0.236595	0.689986	24	22	3.14686	0.681275	1	28	8.06089	4.55318	0.455382	1	26	2.65922	4.43979	2.28055	0.513662
AT1G14710	0.189379	0.587232	20	6	3.07138	0.343373	1	20	6.35279	9.97592	0.242744	0.84434	20	6.17639	7.25402	3.31456	0.456928
AT1G14720	0.77146	1	24	20	1.15782	0.970731	1	28	8.70473	4.85033	0.965439	1	26	1.87482	3.89919	0.128448	0.0329423
AT1G14730	0.29332	0.803924	20	2	1.14076	0.657313	1	25.8182	7.36803e-05	2.17176	0.510173	1	22.9091	1.14549	1.37003	1.9853	1.4491
AT1G14740	0.00048612	0.00763246	24	22	6.94666	0.0177372	0.524837	24.788	19.9999	16.1422	0.00010917	0.00212701	24.394	21.0216	8.31984	6.5091	0.782359
AT1G14770	0.77146	1	24	22	0.849877	0.903184	1	25.953	12.2555	1.5479	0.948513	1	24.9765	17.3448	1.73719	1.20752	0.695102
AT1G14780	1	1	0	NaN	0	0.945552	1	21.104	4.50217	3.40114	0.99849	1	21.104	4.50217	1.4669	1.91369	1.30458
AT1G14790	1	1	24	18	0.518119	0.998495	1	28	13.3533	2.48563	0.999999	1	26	15.9497	1.98743	0.0598072	0.0300928
AT1G14800	1	1	24	10	0.232626	1	1	28	14.1622	1.74736	1	1	26	11.992	1.55901	0.189727	0.121697
AT1G14810	1	1	0	NaN	0	0.872657	1	26.6488	19.9999	234.29	0.991524	1	26.6488	19.9999	105.707	104.45	0.988105
AT1G14820	1	1	20	8	1.28422	0.999918	1	20	11.9387	4.63661	1	1	20	9.96937	1.6967	0.906844	0.534476
AT1G14830	1	1	0	NaN	0	1	1	20	11.6475	2.49872	1	1	20	11.6475	1.35991	0.142164	0.104539
AT1G14840	1	1	24	6	0.641969	1	1	28	7.21067	2.21605	1	1	26	6.59781	1.65144	0.200373	0.121332
AT1G14850	1	1	20	18	1.24651	0.999987	1	28	7.36803e-05	2.18155	1	1	24	22.8	0.878961	0.354163	0.354163
AT1G14870	1	1	24	22	0.21794	0.999491	1	28	8.10694	2.46883	1	1	26	2.6806	1.57004	1.3578	0.864816
AT1G14890	0.00172835	0.0187083	24	20	10.6684	0.0799767	0.762751	24.788	19.2821	28.9837	0.0013666	0.0148382	24.394	19.652	16.6073	10.0298	0.603938
AT1G14900	1	1	20	14	1.41804	0.999797	1	27.0845	14.3721	5.08528	1	1	23.5422	14.486	3.17591	1.67811	0.528387
AT1G14910	1	1	24	0	2.03419	0.994665	1	20	11.7412	2.64284	0.999986	1	22	17.4577	2.47484	0.793614	0.320672
AT1G14920	0.0145769	0.0875918	20	12	7.75614	0.0961466	0.815709	20	11.94	50.5255	0.0106098	0.0722069	20	11.97	34.7055	10.9694	0.316071
AT1G14960	0.534948	1	20	8	2.44519	0.595465	1	20	11.3907	2.57824	0.682955	1	20	9.69537	1.96781	0.988561	0.502366
AT1G14980	1	1	24	10	0.898597	0.999488	1	20.7516	13.0898	1.12277	1	1	22.3758	11.7188	0.941029	0.0599257	0.0599257
AT1G15000	0.00115194	0.0141021	24	12	5.68163	0.0816164	0.76801	22.9561	11.9482	25.281	0.000965751	0.0112472	23.4781	11.9794	10.6625	9.32738	0.874785
AT1G15002	0.00533015	0.0421721	24	14	72.1745	0.138256	0.948921	22.0399	12.9793	430.832	0.00605237	0.0465301	23.02	13.4924	299.452	94.4366	0.315364
AT1G15020	1	1	20	18	0.827077	0.999989	1	28	8.90799	1.09856	1	1	24	2.61771	1.22301	0.25525	0.208706
AT1G15030	0.210777	0.625155	20	0	44.1886	0.131016	0.924643	20	19.2706	194.909	0.126736	0.518367	20	19.6353	173.048	35.0076	0.2023
AT1G15040	0.00255268	0.0245277	20	18	167.532	0.250011	1	20	7.36803e-05	257.199	0.00533334	0.0421737	20	19	163.644	101.748	0.621768
AT1G15050	1	1	0	NaN	0	0.738958	1	26.2269	7.36803e-05	0.988941	0.962503	1	26.2269	7.36803e-05	0.484921	0.945037	0.945037
AT1G15100	0.0623201	0.257659	20	0	6.58691	0.230608	1	24.0678	7.99782	16.1089	0.0753428	0.344945	22.0339	3.66097	20.7342	0.498606	0.0240475
AT1G15120	1	1	24	18	0.997554	0.99991	1	28	12.6095	3.33001	1	1	26	15.6044	1.7964	0.721552	0.401664
AT1G15125	0.0475564	0.21069	20	18	13.7367	0.436857	1	20	15.8232	38.2636	0.101259	0.43562	20	16.9116	26.9113	13.6958	0.508923
AT1G15130	1	1	24	18	0.993492	0.999588	1	28	19.9999	6.10628	1	1	26	19.0357	5.30145	0.324849	0.0612755
AT1G15140	0.132795	0.448316	24	14	1.29885	0.605483	1	25.0378	12.0329	9.24718	0.283081	0.946622	24.5189	13.0431	5.91677	1.97772	0.334256
AT1G15160	0.210777	0.625155	24	22	12.7445	0.834795	1	25.422	12.2309	102.051	0.481682	1	24.711	17.2703	86.3081	19.3699	0.224427
AT1G15170	0.104105	0.374763	20	18	11.8353	0.373231	1	21.5618	8.3676	36.6464	0.165054	0.634315	20.7809	2.99323	41.4173	1.01471	0.0244997
AT1G15175	0.0475564	0.21069	20	18	7.24171	0.976428	1	20	15.7142	26.6077	0.188978	0.703433	20	16.8571	19.4672	6.1423	0.31552
AT1G15180	1	1	24	0	0.871814	0.910654	1	27.2329	12	0.998209	0.995884	1	25.6164	5.64386	0.888864	0.939136	0.939136
AT1G15190	0.995356	1	20	2	2.2216	0.993613	1	20.2444	7.36803e-05	10.0847	0.999939	1	20.1222	1.00615	8.21427	2.30495	0.280603
AT1G15200	1	1	24	22	0.497953	0.999994	1	20	4.99884	9.67349	1	1	22	1.8327	9.51343	1.34221	0.141085
AT1G15210	1	1	20	18	2.31555	0.996797	1	28	13.3583	1.22049	0.999995	1	24	16.525	1.19273	2.46761	2.06888
AT1G15220	1	1	20	8	1.00831	1	1	20	4.79926	3.78367	1	1	20	6.39963	3.04886	1.36735	0.448479
AT1G15230	0.262412	0.734619	24	22	0.694666	0.477113	1	28	8.36369	1.35374	0.385347	1	26	2.79981	1.41982	0.896222	0.631221
AT1G15240	1	1	0	NaN	0	1	1	20	11.0519	4.00546	1	1	20	11.0519	2.33878	0.442677	0.189277
AT1G15250	0.11845	0.418924	20	18	5.55733	0.526384	1	20	15.8106	7.26263	0.235372	0.824321	20	16.9053	3.51099	3.54645	1.0101
AT1G15260	1	1	20	8	1.20046	0.999107	1	20	9.91488	6.90755	1	1	20	8.95744	5.78327	1.44621	0.250067
AT1G15270	1	1	20	6	1.75166	0.979788	1	20.7516	5.56739	5.10179	0.999794	1	20.3758	5.78965	3.52237	1.78496	0.506749
AT1G15280	1	1	20	12	1.14956	0.999637	1	28	7.57909	3.53087	1	1	24	10.4482	3.23663	0.403183	0.124569
AT1G15290	0.104105	0.374763	20	2	3.8973	0.53158	1	25.422	11.631	10.774	0.215509	0.77679	22.711	6.33087	12.2258	2.68174	0.219351
AT1G15340	1	1	20	6	4.31228	0.999809	1	28	4.28587	31.8691	1	1	24	5.4368	27.4416	1.55215	0.0565618
AT1G15380	0.644548	1	20	18	2.28512	0.999398	1	22.8506	8.12298	3.3337	0.927467	1	21.4253	2.73689	3.02373	0.106373	0.0351793
AT1G15390	0.0475564	0.21069	24	20	3.62731	0.648354	1	20.8386	19.9999	23.5217	0.138107	0.552234	22.4193	20.0999	20.7555	3.11526	0.150093
AT1G15400	0.104105	0.374763	20	0	5.56791	0.408565	1	24.3032	19.9999	17.8432	0.176832	0.668358	22.1516	20.1904	12.3971	9.03229	0.728583
AT1G15405	0.77146	1	20	2	0.618685	0.998906	1	20	0.425905	3.71821	0.971412	1	20	1.21295	2.98961	1.28536	0.429944
AT1G15410	0.324227	0.854137	24	18	3.77542	0.746058	1	20	16.077	40.3765	0.585201	1	22	17.0924	31.342	7.72801	0.24657
AT1G15415	0.484262	1	20	18	2.37542	0.849162	1	20	15.5282	31.0701	0.776638	1	20	16.7641	26.3295	4.03476	0.153241
AT1G15420	1	1	0	NaN	0	0.994386	1	20	8	0.765493	0.999984	1	20	8	0.16712	0.293232	0.293232
AT1G15440	1	1	0	NaN	0	0.999998	1	24.788	13.3102	2.27882	1	1	24.788	13.3102	0.893183	1.00615	1.00615
AT1G15500	0.104105	0.374763	24	22	4.86634	0.316593	1	26.7925	8.16095	7.92922	0.145431	0.575325	25.3962	2.80965	8.43748	1.94055	0.229992
AT1G15520	1	1	20	8	4.72954	0.999957	1	28	12.7803	43.4522	1	1	24	10.2773	41.2208	2.47123	0.0599512
AT1G15530	0.167981	0.530911	20	18	0.995643	0.500556	1	20	15.1991	3.39534	0.292271	0.968447	20	16.5995	2.01692	1.51009	0.748713
AT1G15550	0.104105	0.374763	24	20	1.9914	0.642655	1	28	19.9999	10.6349	0.247845	0.858065	26	20.119	6.80295	1.92471	0.282923
AT1G15670	0.000190019	0.00399719	20	18	6.64313	0.0236906	0.525694	21.7505	17.6763	16.3346	5.99219e-05	0.0013598	20.8753	17.8764	8.27896	7.71837	0.932287
AT1G15690	0.0268891	0.137864	24	16	5.60268	0.413601	1	21.104	8.5283	32.2731	0.061155	0.294307	22.552	12.0741	27.7289	7.04258	0.25398
AT1G15700	0.839459	1	24	6	0.262818	0.987149	1	23.9518	11.9333	3.57965	0.984405	1	23.9759	8.96964	2.33995	0.741125	0.316727
AT1G15710	0.995356	1	20	4	0.675637	0.917025	1	20	4.25386	3.91291	0.996079	1	20	4.12693	2.20991	1.47804	0.66882
AT1G15720	1	1	20	18	1.24556	0.995666	1	20	15.6612	11.7479	0.999991	1	20	16.8306	10.0197	1.07246	0.107035
AT1G15730	0.995356	1	20	6	1.81304	0.999987	1	20	4.21633	15.6513	0.999989	1	20	5.10817	13.0892	1.39031	0.106218
AT1G15740	0.104105	0.374763	24	0	6.18483	0.397307	1	24.665	7.36803e-05	33.1303	0.173115	0.658038	24.3325	3.63435e-05	22.2931	8.2827	0.371537
AT1G15750	0.000755029	0.0104176	20	0	5.30596	0.0712488	0.730356	23.7232	7.36803e-05	22.9398	0.000582617	0.00764278	21.8616	3.39493e-05	16.1488	5.29927	0.328153
AT1G15780	1	1	20	8	3.61815	1	1	20	11.1852	16.1101	1	1	20	9.59261	14.816	0.171777	0.011594
AT1G15800	0.0199069	0.110364	20	16	1.91038	0.34589	1	20	14.9213	3.73518	0.0411644	0.215119	20	15.4607	1.65961	2.65571	1.60021
AT1G15810	6.79668e-05	0.00201122	24	6	63.0744	0.0125949	0.524837	21.194	4.93061	308.831	1.28156e-05	0.000477289	22.597	5.45313	216.836	123.525	0.569673
AT1G15820	6.21274e-06	0.000434123	20	6	6126.68	0.00519276	0.524837	20.2444	5.89246	11989.1	5.88748e-07	6.98007e-05	20.1222	5.94677	5503.04	6212.65	1.12895
AT1G15825	0.00172835	0.0187083	20	4	51.8986	0.01135	0.524837	22.6424	6.04651e-05	101.647	0.000232246	0.00385281	21.3212	2.13215	50.8907	53.5581	1.05241
AT1G15830	6.79668e-05	0.00201122	20	4	9.50043	0.0188803	0.524837	21.2848	0.658406	23.4595	1.86917e-05	0.000612144	20.6424	2.38351	14.0692	11.6203	0.82594
AT1G15840	9.14908e-05	0.00265173	20	0	6.0052	0.113892	0.867133	26.7925	7.36803e-05	69.8889	0.000129957	0.00244253	23.3962	3.21703e-05	18.5376	26.5377	1.43156
AT1G15880	1	1	20	4	1.02938	0.995456	1	28	7.48756	1.90908	0.99999	1	24	5.60896	1.35851	0.69332	0.510354
AT1G15885	0.484262	1	24	14	1.85299	0.986949	1	24.1849	8.40461	18.815	0.83079	1	24.0925	11.2132	14.4504	1.76205	0.121938
AT1G15910	1	1	0	NaN	0	0.786103	1	26.7925	19.9999	4.54228	0.975292	1	26.7925	19.9999	1.79126	2.29826	1.28304
AT1G15920	1	1	20	18	0.969364	0.999966	1	20	15.8063	3.10784	1	1	20	16.9032	2.22712	0.867292	0.389424
AT1G15930	1	1	24	18	0.7269	0.999996	1	28	12.6896	2.90432	1	1	26	15.6416	2.32056	0.40274	0.173553
AT1G15940	0.324227	0.854137	24	22	2.30749	0.626699	1	24.788	19.9999	9.34328	0.527001	1	24.394	21.0216	6.70856	2.03172	0.302854
AT1G15950	1	1	20	6	183.123	0.975884	1	25.953	4.18861	818.271	0.999707	1	22.9765	5.30059	506.63	192.565	0.38009
AT1G15960	0.703462	1	24	4	138.013	0.910776	1	23.0626	11.8262	358.738	0.925934	1	23.5313	7.99423	494.658	152.963	0.309229
AT1G15980	0.00214052	0.0226998	20	10	79.1212	0.0441417	0.597692	21.5618	6.06161	233.597	0.000970093	0.0112884	20.7809	8.11627	154.729	124.135	0.802271
AT1G15990	3.91291e-05	0.00143456	24	10	41.9674	0.0153862	0.524837	23.8369	6.42098	146.481	9.22512e-06	0.000382717	23.9185	8.20449	105.616	44.0636	0.417207
AT1G16000	1	1	20	14	0.775311	1	1	28	13.3868	3.32801	1	1	24	14.1372	2.35727	0.337838	0.143317
AT1G16010	1	1	0	NaN	0	0.999693	1	20	14.6612	2.57597	1	1	20	14.6612	1.38589	2.30493	1.66314
AT1G16020	1	1	0	NaN	0	0.992748	1	28	4.72142	0	0.999974	1	28	4.72142	0.197624	0.092983	0.092983
AT1G16022	1	1	0	NaN	0	1	1	20	8	5.89519	1	1	20	8	2.39544	1.2334	0.514893
AT1G16025	1	1	24	12	2.36289	0.999797	1	27.5346	7.39909	11.5434	1	1	25.7673	9.90392	9.53228	2.0612	0.216234
AT1G16030	1	1	24	10	0.443886	0.99506	1	28	11.8957	1.38066	0.999988	1	26	10.9397	0.99879	0.270831	0.270831
AT1G16060	0.29332	0.803924	20	8	8.85802	0.802694	1	20	11.5585	19.4261	0.575965	1	20	9.77923	11.58	5.32332	0.4597
AT1G16070	0.0105521	0.0692435	24	8	40.3555	0.069299	0.72708	23.6105	11.3241	116.225	0.00601143	0.046274	23.8052	9.67628	95.6885	24.7135	0.258271
AT1G16080	1	1	20	6	1.12186	0.99918	1	20	6.7593	2.59726	1	1	20	6.37965	1.28478	1.28463	0.999879
AT1G16090	0.839459	1	24	2	0.808436	0.910011	1	23.0626	2.90881	2.56775	0.969637	1	23.5313	2.46444	1.05493	1.4555	1.37972
AT1G16160	1	1	0	NaN	0	0.92756	1	20.0808	6.2706	0.419799	0.99731	1	20.0808	6.2706	0.138653	0.250215	0.250215
AT1G16180	1	1	0	NaN	0	1	1	28	5.51101	1.14114	1	1	28	5.51101	0.821311	0.226791	0.226791
AT1G16210	1	1	20	18	3.61387	0.999953	1	21.5618	7.52543	17.0522	1	1	20.7809	2.5874	16.4637	0.44176	0.0268323
AT1G16240	0.397664	0.991177	0	NaN	0	0.475948	1	26.366	8	1.1883	0.504321	1	26.366	8	1.76087	2.27044	1.28938
AT1G16250	1	1	20	2	0.894582	0.979247	1	24.788	7.36803e-05	2.11285	0.999783	1	22.394	1.11973	1.00757	0.912628	0.905773
AT1G16260	1	1	24	0	1.55659	0.999156	1	25.5527	11.3785	1.99795	1	1	24.7763	5.51638	2.70953	0.820955	0.302988
AT1G16270	0.132795	0.448316	20	4	5.76594	0.959742	1	20	4.03867	29.2057	0.39	1	20	4.01933	22.5152	10.2559	0.45551
AT1G16280	0.00255268	0.0245277	24	6	12.8954	0.0700799	0.72708	21.104	4.28497	122.486	0.0017225	0.0178715	22.552	5.10849	106.052	21.779	0.205363
AT1G16320	1	1	20	10	1.20104	0.999998	1	20	8.98488	2.48692	1	1	20	9.49244	1.60985	0.550656	0.342054
AT1G16350	0.210777	0.625155	20	14	1.05747	0.968191	1	21.9426	9.62378	7.88522	0.5284	1	20.9713	11.9388	5.83087	1.06686	0.182968
AT1G16360	1	1	20	8	1.45692	0.999987	1	20	5.71043	4.60201	1	1	20	6.85522	4.108	1.26006	0.306734
AT1G16400	0.11845	0.418924	20	8	2.35723	0.587805	1	24.4226	11.558	6.9275	0.255152	0.876483	22.2113	9.698	3.84144	1.80932	0.471
AT1G16410	0.0417483	0.195838	24	8	3.65367	0.286636	1	22.5397	7.79229	7.17741	0.0649262	0.308564	23.2698	7.90067	3.4513	4.21629	1.22165
AT1G16420	1	1	20	18	0.178316	0.998364	1	25.0378	7.0669	0.496583	0.999999	1	22.5189	2.05203	0.493442	0.401148	0.401148
AT1G16480	1	1	0	NaN	0	0.976121	1	20	10.1742	2.85525	0.999713	1	20	10.1742	1.14419	1.38585	1.2112
AT1G16489	0.0623201	0.257659	24	10	10.7326	0.697432	1	25.8182	12.0502	45.9913	0.179759	0.676615	24.9091	11.0024	32.8165	9.49797	0.289427
AT1G16490	0.397664	0.991177	20	4	3.99916	0.819036	1	20	3.74436	18.2774	0.691065	1	20	3.87218	14.4549	7.64557	0.528926
AT1G16500	1	1	20	2	0.446312	0.999974	1	20	15.136	1.80917	1	1	20	18.568	1.11379	0.575828	0.516996
AT1G16510	0.167981	0.530911	24	0	0.899103	0.981327	1	22.2371	7.36803e-05	2.56717	0.462018	1	23.1186	3.83004e-05	1.65626	0.948385	0.572607
AT1G16560	1	1	20	4	7.64854	1	1	26.366	8.33921	42.4951	1	1	23.183	5.98453	30.557	2.09395	0.068526
AT1G16570	0.0809096	0.313317	20	18	5.71969	0.565502	1	20	15.7621	22.0951	0.186883	0.697291	20	16.8811	17.9615	5.80535	0.323211
AT1G16610	1	1	0	NaN	0	0.999998	1	25.8182	12	0.395309	1	1	25.8182	12	0.136489	0.11205	0.11205
AT1G16680	1	1	0	NaN	0	0.999841	1	26.7925	8.00001	0.812017	1	1	26.7925	8.00001	0.662779	0.646642	0.646642
AT1G16690	1	1	20	10	1.92595	0.990254	1	20	8.7126	6.96125	0.999952	1	20	9.3563	4.63661	1.60218	0.345551
AT1G16700	1	1	0	NaN	0	0.999979	1	28	12	0.69179	1	1	28	12	0.229754	0.0145664	0.0145664
AT1G16710	1	1	0	NaN	0	1	1	22.3371	7.88568	2.08945	1	1	22.3371	7.88568	1.24367	0.0802608	0.0645355
AT1G16720	1.1868e-05	0.00064183	24	2	161.385	0.00818345	0.524837	25.2926	7.36803e-05	600.302	1.66537e-06	0.000128452	24.6463	1.02697	399.194	194.204	0.48649
AT1G16730	4.40881e-08	2.39348e-05	24	4	51.3528	0.0392745	0.580966	21.9426	4.01708	177.008	3.6664e-08	1.29378e-05	22.9713	4.01698	78.3087	105.529	1.3476
AT1G16740	1	1	20	10	1.40592	1	1	20	8.20175	4.94005	1	1	20	9.10087	3.31293	1.0952	0.330583
AT1G16750	0.995356	1	0	NaN	0	0.674584	1	20	12	5.91181	0.938899	1	20	12	1.54694	1.94458	1.25705
AT1G16770	0.324227	0.854137	24	2	2.08382	0.490878	1	26.9377	7.36803e-05	12.3045	0.451664	1	25.4688	1.06124	7.67801	3.19315	0.415882
AT1G16780	1	1	20	10	0.22771	1	1	20	8.02115	1.76022	1	1	20	9.01057	0.811011	0.19624	0.19624
AT1G16790	0.0199069	0.110364	24	22	6.76792	1	1	20	7.98371	55.3012	0.0978762	0.423899	22	3.47438	24.5254	23.3999	0.954108
AT1G16800	0.0475564	0.21069	20	12	9.71409	0.999899	1	20	12.9577	164.97	0.192391	0.714067	20	12.4789	131.692	25.56	0.194089
AT1G16810	1	1	20	6	2.67388	0.998526	1	20	7.11314	14.8016	0.999999	1	20	6.55657	12.0804	2.51803	0.20844
AT1G16820	0.703462	1	20	8	8.59541	0.994957	1	20	9.05932	11.101	0.949642	1	20	8.52966	7.23287	4.82265	0.666769
AT1G16860	1	1	0	NaN	0	0.994601	1	23.0626	19.9999	1.01773	0.999985	1	23.0626	19.9999	0.635539	0.739943	0.739943
AT1G16870	1	1	0	NaN	0	0.998267	1	28	8.00001	1.42596	0.999998	1	28	8.00001	0.537363	0.145564	0.145564
AT1G16880	0.839459	1	20	16	84.1595	0.927587	1	20	12.544	679.956	0.973468	1	20	14.272	447.105	128.392	0.287163
AT1G16890	0.0475564	0.21069	20	0	86.6795	0.152242	1	20	16.8135	829.796	0.04292	0.222236	20	18.4067	766.972	88.3316	0.115169
AT1G16970	0.839459	1	24	12	0.535755	0.946473	1	25.2926	8.1022	1.65367	0.977274	1	24.6463	10.1092	0.907038	0.59959	0.59959
AT1G17050	1	1	0	NaN	0	0.999498	1	20	4.18668	2.5223	1	1	20	4.18668	1.47119	3.4321	2.33287
AT1G17060	1	1	0	NaN	0	1	1	28	12	17.0062	1	1	28	12	9.70219	3.93041	0.405105
AT1G17065	0.00172835	0.0187083	20	0	17.2559	0.0627084	0.690429	24.5432	8.17569	87.9243	0.00109789	0.0124672	22.2716	3.70949	105.331	2.79985	0.0265815
AT1G17070	0.839459	1	20	12	0.155069	0.988084	1	25.6848	11.9873	34.7319	0.984552	1	22.8424	12.1831	29.3891	2.95937	0.100696
AT1G17080	1	1	24	22	0.672002	0.999976	1	20	6.69013	7.67655	1	1	22	2.76291	6.23999	5.77263	0.925103
AT1G17100	0.0268891	0.137864	20	12	3.22818	0.34263	1	20	12.18	23.47	0.0523957	0.258861	20	12.09	13.9441	6.23321	0.447013
AT1G17110	0.0172419	0.102428	20	10	7.51033	0.172203	1	24.0678	11.8324	27.8238	0.0202479	0.121824	22.0339	10.9247	12.4039	9.27266	0.747562
AT1G17130	0.00048612	0.00763246	24	8	34.5967	0.0137544	0.524837	24.3032	5.39668	168.109	8.63562e-05	0.00178465	24.1516	6.70677	140.408	38.293	0.272726
AT1G17140	0.484262	1	20	8	12.1337	0.976384	1	20	7.81125	66.5083	0.826985	1	20	7.90563	57.3771	9.5019	0.165604
AT1G17147	0.189379	0.587232	24	4	0.899103	0.388128	1	28	7.68239	1.21511	0.265378	0.900219	26	5.73349	0.658165	0.33449	0.33449
AT1G17160	1	1	20	14	0.10567	1	1	20	14.7506	2.03642	1	1	20	14.3753	1.28785	0.780271	0.605873
AT1G17170	1	1	20	14	1.15083	0.999901	1	21.3763	15.5444	6.55495	1	1	20.6882	14.7629	4.82818	1.1179	0.231537
AT1G17190	1	1	0	NaN	0	0.803745	1	21.8462	4.42121	1.383	0.979342	1	21.8462	4.42121	0.522506	0.810274	0.810274
AT1G17200	1	1	20	18	4.27044	0.999351	1	20	8.56588	3.17185	1	1	20	13.2829	3.74124	1.108	0.296158
AT1G17210	0.324227	0.854137	24	22	2.59174	0.658664	1	24.3032	7.36803e-05	10.6215	0.543257	1	24.1516	23.1453	8.30652	2.74749	0.330763
AT1G17220	0.324227	0.854137	20	8	5.42578	0.528181	1	20	8.4705	36.8838	0.473444	1	20	8.23525	23.9328	6.88683	0.287757
AT1G17230	0.484262	1	24	12	27.6601	0.906121	1	26.9377	8.12855	104.653	0.800244	1	25.4688	10.2099	66.785	28.1184	0.421029
AT1G17232	0.00255268	0.0245277	20	16	96.5771	0.160469	1	20	15.2659	528.583	0.00360482	0.0313506	20	15.6329	446.333	108.597	0.243309
AT1G17235	0.484262	1	24	10	1.75783	0.706926	1	26.366	11.9366	4.95611	0.709309	1	25.183	10.947	3.77	1.44835	0.384178
AT1G17240	1	1	20	6	0.842554	1	1	20	5.35507	3.84629	1	1	20	5.67754	2.96776	1.19353	0.402164
AT1G17250	0.0623201	0.257659	20	12	2.99504	0.728167	1	20	11.9024	99.3518	0.185724	0.694253	20	11.9512	87.7182	10.6028	0.120873
AT1G17255	0.0809096	0.313317	20	18	21.2181	0.298677	1	20	13.698	108.423	0.114131	0.478539	20	15.849	90.1266	30.1812	0.334876
AT1G17280	1	1	20	18	1.01055	0.999963	1	28	8.309	1.55898	1	1	24	2.361	0.93311	0.539098	0.539098
AT1G17290	0.189379	0.587232	24	20	2.02298	0.362909	1	23.2787	19.9999	3.4449	0.252752	0.870783	23.6393	20.0046	1.47005	1.81806	1.23673
AT1G17360	1	1	0	NaN	0	0.929648	1	20	7.36803e-05	8.75857	0.997465	1	20	7.36803e-05	5.19274	6.05267	1.1656
AT1G17370	1	1	20	10	1.07245	1	1	20	8.16713	5.78486	1	1	20	9.08357	3.73236	0.657835	0.176252
AT1G17420	1	1	0	NaN	0	1	1	20	7.41527	0.952434	1	1	20	7.41527	0.824784	0.153719	0.153719
AT1G17430	0.29332	0.803924	20	16	1.37936	0.492943	1	20	15.199	3.88185	0.424206	1	20	15.5995	2.1403	1.55055	0.724455
AT1G17440	1	1	20	16	0.465125	1	1	28	12.0942	3.93168	1	1	24	14.7832	2.63576	1.19271	0.452511
AT1G17470	0.995356	1	20	0	1.81898	0.992077	1	26.5067	8	2.97076	0.999921	1	23.2533	3.50905	2.61269	0.25078	0.0959853
AT1G17490	1	1	20	8	1.75728	0.998375	1	20	11.4719	3.95882	0.999999	1	20	9.73595	2.89678	1.04701	0.361439
AT1G17500	1	1	0	NaN	0	0.9698	1	28	19.9999	1.33099	0.999539	1	28	19.9999	0.585937	0.30541	0.30541
AT1G17530	1	1	20	14	1.16141	1	1	20	15.325	7.66793	1	1	20	14.6625	6.41226	1.14869	0.17914
AT1G17540	0.0314147	0.158874	24	0	1.53048	0.155186	1	25.0378	7.36803e-05	2.96983	0.0308284	0.171181	24.5189	3.60767e-05	1.29854	1.35899	1.04655
AT1G17550	1	1	20	8	1.46253	1	1	28	12	2.42912	1	1	24	9.94286	1.24154	0.152008	0.122435
AT1G17590	1	1	20	10	0.43245	1	1	24.5432	11.166	1.5682	1	1	22.2716	10.6341	1.19954	0.337441	0.281308
AT1G17600	0.0809096	0.313317	24	16	30.7936	0.224827	1	25.0378	12.9853	116.118	0.091078	0.400613	24.5189	14.531	82.2035	20.2771	0.246669
AT1G17610	1	1	20	16	5.4789	0.999793	1	28	12.0186	44.7434	1	1	24	14.7508	28.9458	16.1593	0.558262
AT1G17620	0.839459	1	24	12	1.27862	0.997736	1	28	15.8908	17.744	0.986028	1	26	13.8779	15.2019	1.02954	0.0677245
AT1G17640	1	1	20	14	0.549582	0.973821	1	21.9426	12.0772	2.24742	0.999654	1	20.9713	13.1113	1.03274	0.543603	0.526369
AT1G17665	1	1	0	NaN	0	0.994386	1	20	8	1.1883	0.999984	1	20	8	0.259427	0.455196	0.455196
AT1G17680	1	1	0	NaN	0	0.969214	1	26.6488	7.36803e-05	2.19412	0.999521	1	26.6488	7.36803e-05	0.900364	1.07867	1.07867
AT1G17720	1	1	20	18	1.53375	0.943712	1	22.4379	16.9906	3.85613	0.998385	1	21.219	17.5823	2.274	1.26381	0.555766
AT1G17744	0.132795	0.448316	20	10	106.614	0.652076	1	24.1849	11.8563	509.204	0.298445	0.980348	22.0925	10.9383	341.889	104.033	0.304288
AT1G17745	0.0172419	0.102428	24	12	16.0811	0.854618	1	25.6848	12.0066	82.4149	0.0768814	0.349969	24.8424	12.017	48.0399	22.1457	0.460985
AT1G17750	1	1	20	14	1.10607	1	1	28	12.2047	3.46506	1	1	24	13.6306	1.5901	0.567207	0.356711
AT1G17760	1	1	0	NaN	0	0.999922	1	23.2787	11.9505	0.593258	1	1	23.2787	11.9505	0.340363	0.0973361	0.0973361
AT1G17810	1	1	20	18	0.37214	1	1	20	15.8584	3.82966	1	1	20	16.9292	3.72054	0.411467	0.110593
AT1G17820	1	1	20	6	3.36291	0.998607	1	20	6.78471	5.87803	0.999999	1	20	6.39236	3.013	1.92724	0.639642
AT1G17840	0.00172835	0.0187083	20	8	68.3626	0.0326461	0.540844	21.5618	10.7653	328.193	0.000608397	0.00787526	20.7809	9.34389	258.853	61.8755	0.239037
AT1G17850	0.00533015	0.0421721	24	10	62.4494	0.0130393	0.524837	22.8506	10.4771	243.533	0.000734921	0.00909948	23.4253	10.2506	185.66	53.1737	0.286403
AT1G17860	1	1	20	2	0.994115	0.991285	1	28	11.9313	6.64133	0.999962	1	24	6.3134	6.21141	0.153285	0.0246779
AT1G17870	1	1	20	10	3.73757	0.997187	1	20.5797	11.4361	7.52091	0.999996	1	20.2899	10.71	4.78326	1.9592	0.409595
AT1G17880	0.995356	1	20	0	2.46499	0.980249	1	26.7925	12.4079	5.17545	0.999702	1	23.3962	5.41752	4.30643	2.79406	0.648811
AT1G17890	1	1	20	6	0.785374	0.999035	1	20	4.82882	1.83573	1	1	20	5.41441	1.09618	0.796539	0.726651
AT1G17970	0.0105521	0.0692435	20	2	6.61386	0.446243	1	24.665	7.36803e-05	33.7731	0.0299401	0.167501	22.3325	1.11666	27.4406	9.84053	0.358613
AT1G17980	1	1	0	NaN	0	0.98635	1	23.0626	8.6447	1.55326	0.999906	1	23.0626	8.6447	0.720749	0.691672	0.691672
AT1G17990	1	1	24	0	0.738235	0.993227	1	20	4.10493	1.28179	0.999977	1	22	2.25771	0.817866	0.835306	0.835306
AT1G18000	0.000115015	0.00279903	24	22	96.8053	0.00828976	0.524837	24.5432	7.36803e-05	280.97	1.41712e-05	0.00050641	24.2716	23.2603	201.738	91.6833	0.454468
AT1G18010	0.000190019	0.00399719	24	22	95.9961	0.00870249	0.524837	24.5432	7.36803e-05	281.731	2.36677e-05	0.000713824	24.2716	23.2603	202.443	91.4305	0.451635
AT1G18030	0.995356	1	20	0	3.50535	0.998763	1	28	11.812	36.1637	0.999983	1	24	5.06228	29.4511	2.5724	0.087345
AT1G18040	0.484262	1	24	12	1.39856	0.904963	1	25.953	12.2502	7.75656	0.799782	1	24.9765	12.1387	4.02626	2.37527	0.589946
AT1G18060	0.0809096	0.313317	20	8	2.46078	0.646835	1	20	8.07225	7.05093	0.206728	0.753998	20	8.03613	3.01889	2.6164	0.866675
AT1G18070	1	1	20	10	2.27504	0.99282	1	20	8.38786	5.51568	0.999974	1	20	9.19393	2.34623	1.41933	0.604941
AT1G18080	0.703462	1	20	8	5.77286	0.572609	1	20.0808	7.12754	19.9022	0.76908	1	20.0404	7.56468	15.1799	4.97349	0.327637
AT1G18090	1	1	20	8	1.55976	0.948392	1	21.104	11.748	12.9685	0.998645	1	20.552	9.83078	11.5043	0.071013	0.00617274
AT1G18100	0.0359403	0.171558	20	8	26.7738	0.218731	1	21.6558	11.629	100.513	0.0459554	0.234512	20.8279	9.75778	74.4247	17.6812	0.237572
AT1G18140	0.703462	1	24	12	0.884906	0.880852	1	23.2787	12.1229	2.72286	0.916213	1	23.6393	12.0652	1.09745	1.06295	0.968558
AT1G18150	1	1	0	NaN	0	0.778919	1	20	8.19112	2.74837	0.97353	1	20	8.19112	0.803092	1.13536	1.13536
AT1G18160	1	1	24	22	1.38933	0.75559	1	27.8431	8.00001	0.861179	0.967349	1	25.9216	2.64388	1.00919	1.42097	1.40803
AT1G18170	0.703462	1	20	6	1.63802	0.991531	1	20	5.95149	3.46698	0.948778	1	20	5.97574	2.42033	1.76987	0.731252
AT1G18180	1	1	24	10	1.05144	0.999608	1	28	4.39595	2.43069	1	1	26	7.45764	1.62666	0.580167	0.356662
AT1G18190	1	1	0	NaN	0	0.994386	1	20	8	2.78406	0.999984	1	20	8	0.607809	1.06647	1.06647
AT1G18210	0.839459	1	20	6	1.23535	0.999825	1	20	4.92046	4.84371	0.986337	1	20	5.46023	3.93796	1.59018	0.403808
AT1G18260	1	1	20	14	1.67715	0.996501	1	28	19.9999	3.16124	0.999994	1	24	16.9714	1.91256	0.501251	0.262085
AT1G18265	0.0549382	0.239042	24	8	1.35681	0.21463	1	20	7.55416	4.06054	0.0641497	0.30549	22	7.82145	1.73037	1.73433	1.00229
AT1G18270	1	1	0	NaN	0	0.988803	1	20	15.8133	1.63587	0.999937	1	20	15.8133	0.798095	1.858	1.858
[truncated: 12,803 more rows]

## Sheet: LongDay
CycID	JTK_pvalue	JTK_BH.Q	JTK_period	JTK_adjphase	JTK_amplitude	LS_pvalue	LS_BH.Q	LS_period	LS_adjphase	LS_amplitude	meta2d_pvalue	meta2d_BH.Q	meta2d_period	meta2d_phase	meta2d_Base	meta2d_AMP	meta2d_rAMP
[truncated: 14,115 more rows]
