# Supplementary material for: Systematic characterization of photoperiodic gene expression patterns reveals diverse seasonal transcriptional systems in Arabidopsis
Source: PLoS Biol. 2023 Sep 12;21(9):e3002283. doi: 10.1371/journal.pbio.3002283 (PMC10497145; doi:10.1371/journal.pbio.3002283)
Supplement: S10 Data — (XLSX) [file pbio.3002283.s022.xlsx]

## Sheet: Sheet1
AT#	pos/neg (1pos, 2neg, 3other)	Mode (1 enzyme, 2 txn, 3 protein, 4other)	Branch (1 lignins, 2 iso/flavonoids & pro/anthocyanins, 3 coumarins, 4 cutins/suberins, 5 general)	Name (highlighted genes are presented in Figure 4B)	Reference	Reference 2 (not all contain)	Reference 3 (not all contain)	DEI(LD)	DEI(SD)	rDEI(SD/LD)	log2(rDEI(SD/LD))
AT1G04220	1	1	4	KCS2	https://doi.org/10.1111/j.1365-313X.2009.03973.x	https://doi.org/10.1111/j.1365-313X.2008.03674.x		178.978	111.734	0.624286	-0.679721
AT1G05250	1	1	1	PRX2	https://doi.org/10.1371/journal.pone.0105332	https://doi.org/10.1021/jf400426g		22.4168	18.4344	0.822347	-0.282181
AT1G07890	1	1	1	APX1, CS1, MEE6, C3H	https://doi.org/10.1038/s41467-019-10082-7			75.946	45.6342	0.600877	-0.734859
AT1G15950	1	1	1	CCR1, IRX4	https://doi.org/10.1111/tpj.12902	https://doi.org/10.1111/j.1469-8137.2009.02951.x		3444.55	4361.21	1.26612	0.340415
AT1G30530	1	1	2	UGT78D1	https://doi.org/10.1093/jxb/err416			29.3962	7.36659	0.250597	-1.99656
AT1G32100	1	1	1	PRR1	https://doi.org/10.1016/j.phytochem.2014.07.008			1.06669	0.905282	0.848686	-0.236698
AT1G64670	1	1	4	BDG1, CED1	https://doi.org/10.1105/tpc.110.081943	https://doi.org/10.1111/nph.13924		5.00944	3.33764	0.66627	-0.58582
AT1G72680	1	1	1	CAD1	https://doi.org/10.1007/s00425-006-0326-9			2.52892	0.517395	0.204591	-2.28918
AT1G78570	1	1	2	RHM1	https://doi.org/10.1105/tpc.107.053249	https://doi.org/10.1105/tpc.108.058040		1452.05	1080.09	0.74384	-0.426936
AT1G80360	1	1	5	VAS1	https://doi.org/10.1534/genetics.115.180356			16.7868	15.0155	0.894481	-0.160877
AT2G03770	1	1	2	SULT202E1, SOT13	https://doi.org/10.1093/jxb/erh183	https://doi.org/10.1016/j.bbrc.2013.04.022		10.8572	11.236	1.03489	0.0494729
AT2G22990	1	1	5	SNG1, SCPL8	https://doi.org/10.2307/3871130			53.0796	60.1069	1.13239	0.179374
AT2G26170	1	1	2	CYP711A1, MAX1	https://doi.org/10.1073/pnas.0509463102			86.5277	79.0735	0.913852	-0.129968
AT2G30490	1	1	5	C4H	https://doi.org/10.1199%2Ftab.0152			46.5506	46.6375	1.00187	0.00269138
AT2G36790	1	1	2	UGT73C6	https://doi.org/10.1074/jbc.M303523200			979.996	1169.4	1.19327	0.254924
AT2G37040	1	1	5	PAL1	https://doi.org/10.1104/pp.110.157370			75.0331	42.5548	0.567146	-0.818207
AT2G38080	1	1	1	LAC4, IRX12	https://doi.org/10.1186/s13068-015-0331-y	https://doi.org/10.1104/pp.110.154013	https://doi.org/10.1104/pp.114.245597	10.3324	9.5549	0.924753	-0.11286
AT2G40890	1	1	1, 2, 3	CYP98A3, REF8, C3'H	https://doi.org/10.1104/pp.105.069690			2241.44	1868.39	0.83357	-0.262624
AT2G41480	1	1	1	PRX25	https://doi.org/10.1021/jf400426g	https://doi.org/10.1111/jipb.12334		0	0.570473	#DIV/0!	#DIV/0!
AT2G45400	1	1	2	BEN1	https://doi.org/10.1111/j.1365-313X.2007.03129.x			18.4554	16.3644	0.886702	-0.173478
AT3G11430	1	1	4	GPAT5	https://doi.org/10.1105/tpc.106.048033	https://doi.org/10.1104/pp.112.201996		0	0	#DIV/0!	#DIV/0!
AT3G12900	1	1	3	S8H	https://doi.org/10.1093/jxb/ery005			0	0.382448	#DIV/0!	#DIV/0!
AT3G17390	1	1	1	SAMS3, MTO3	https://doi.org/10.1046/j.1365-313X.2002.01221.x			10290.2	8746.83	0.850013	-0.234443
AT3G19820	1	1	1	DIM1, DWF1	https://doi.org/10.1007/s00425-011-1519-4	https://doi.org/10.1093/jxb/ery038	https://doi.org/10.1104/pp.119.3.897	101.598	113.616	1.11829	0.161298
AT3G21230	1	1	5	4CL4, 4CL5	https://doi.org/10.1016/j.phytochem.2005.06.022			287.068	271.916	0.947218	-0.078232
AT3G21560	1	1	2	BRT1, UGT84A2	https://doi.org/10.1111/j.1365-313X.2011.04779.x			126.398	110.052	0.870677	-0.19979
AT3G24503	1	1	1	REF1, ALDH1A, ALDH2C4	https://doi.org/10.1105/tpc.017509			2832.37	2712.99	0.957853	-0.0621241
AT3G44540	1	1	4	FAR4	https://doi.org/10.1104/pp.110.158238			7.32511	8.5682	1.1697	0.226142
AT3G51240	1	1	2	F3H, TT6	https://doi.org/10.1104/pp.111.1.339			72.0732	39.8377	0.55274	-0.855327
AT3G55120	1	1	2	CHI, TT5	https://doi.org/10.1046/j.1365-313X.1995.08050659.x	https://doi.org/10.1073/pnas.96.22.12929		4.6168	1.40231	0.30374	-1.71909
AT4G13660	1	1	1	PRR2	https://doi.org/10.1074/jbc.M801131200			149.851	184.683	1.23245	0.301524
AT4G22880	1	1	2	ANS, TDS4, TT18, LDOX	https://doi.org/10.1007/s11103-018-0808-8	https://doi.org/10.1074/jbc.M600303200	https://doi.org/10.1046/j.1365-313x.2003.01834.x	0.812355	0	0	#NUM!
AT4G23690	1	1	1	DIR6	https://doi.org/10.1074/jbc.M112.387423	https://doi.org/10.1093/jxb/erx141		5.64431	2.6384	0.467445	-1.09713
AT4G27560	1	1	2	UGT79B2	https://doi.org/10.1111/tpj.13324			12.2101	7.66818	0.62802	-0.671117
AT4G27570	1	1	2	UGT79B3	https://doi.org/10.1111/tpj.13324			0.33933	0.0904575	0.266577	-1.90738
AT4G27830	1	1	2	BGLU10	https://doi.org/10.1016/j.jplph.2012.12.001			7.49863	0.50993	0.0680031	-3.87825
AT4G31940	1	1	3	CYP82C4	https://doi.org/10.1016/j.jplph.2010.11.020	https://doi.org/10.1038/s41589-018-0019-2		0.932811	0	0	#NUM!
AT4G34050	1	1	1	CCOAOMT1	https://doi.org/10.1093/pcp/pcw198	https://doi.org/10.1186/s13068-019-1446-3		265.93	168.682	0.63431	-0.656739
AT4G34135	1	1	2	UGT73B2	https://doi.org/10.1016/j.phytochem.2003.10.005	https://doi.org/10.1007/s12374-010-9110-2		1245.26	718.457	0.576952	-0.793478
AT4G34230	1	1	1	CAD5, CAD-D	https://doi.org/10.1093/jxb/ers275	https://doi.org/10.1073/pnas.0307987100		14.3319	10.4371	0.728239	-0.457517
AT4G36220	1	1	1	F5H, FAH1	https://doi.org/10.1038/s41477-018-0142-9	https://doi.org/10.1104/pp.15.00294	https://doi.org/10.1104/pp.119.1.101	57.7336	58.8655	1.01961	0.0280106
AT4G39230	1	1	1	PCBER1	https://doi.org/10.1007/s00299-015-1899-1			1.96641	2.66989	1.35774	0.441211
AT4G39330	1	1	1	CAD9	https://doi.org/10.1093/mp/ssq045	https://doi.org/10.1016/j.phytochem.2007.02.032		19.3246	16.0029	0.828109	-0.272108
AT5G03260	1	1	1	LAC11	https://doi.org/10.1105/tpc.113.117770			0	0	#DIV/0!	#DIV/0!
AT5G05340	1	1	1	PRX52	https://doi.org/10.1111/ppl.12310			0	0	#DIV/0!	#DIV/0!
AT5G05980	1	1	1	DFB, FPGS1	https://doi.org/10.1186/s13068-019-1446-3	https://doi.org/10.1073/pnas.261585098	https://doi.org/10.1111/j.1365-313X.2010.04336.x	159.186	193.493	1.21552	0.281574
AT5G08640	1	1	2	FLS1	https://doi.org/10.1016/S0031-9422(02)00155-3			24.7647	8.67303	0.350218	-1.51368
AT5G13420	1	1	1	TRA2	https://doi.org/10.1186/s13068-018-1257-y			17.3481	7.0716	0.40763	-1.29467
AT5G13930	1	1	2	TT4, CHS	https://doi.org/10.3389/fpls.2019.00821			144.507	89.9447	0.622425	-0.684028
AT5G20230	1	1	1, 5	BCB	https://doi.org/10.1371/journal.pgen.1005471	https://doi.org/10.1093/jxb/eri259		6.87651	45.2747	6.58397	2.71896
AT5G22500	1	1	4	FAR1	https://doi.org/10.1104/pp.110.158238			307.742	29.7461	0.0966591	-3.37095
AT5G23190	1	1	4	CYP86B1	https://doi.org/10.1104/pp.109.141408			4.23317	3.96414	0.936446	-0.094732
AT5G24530	1	1	2	DMR6	https://doi.org/10.1104/pp.15.00515			32.814	30.4699	0.928566	-0.106923
AT5G41040	1	1	4	RWP1, ASFT, HHT	https://doi.org/10.1104/pp.109.144907	https://doi.org/10.1104/pp.112.201822	https://doi.org/10.1073/pnas.0905555106	14.6855	19.1402	1.30333	0.382207
AT5G42800	1	1	2	TT3, DFR	https://doi.org/10.1105/tpc.4.10.1229			0.30308	0	0	#NUM!
AT5G48930	1	1	1	HCT	https://doi.org/10.1093/pcp/pcw016			23.3186	17.461	0.748801	-0.417345
AT5G54060	1	1	2	UGT79B1	https://doi.org/10.1111/j.1365-313X.2011.04779.x			13.7781	3.83981	0.27869	-1.84327
AT5G54160	1	1	1	OMT1, COMT	https://doi.org/10.1093/pcp/pcw198			92.3621	81.5189	0.882602	-0.180166
AT5G58860	1	1	4	CYP86A1	https://doi.org/10.1093/jxb/ern101			5.55994	1.36444	0.245405	-2.02677
AT5G60020	1	1	1	LAC17	https://doi.org/10.1186/s13068-015-0331-y	https://doi.org/10.1104/pp.110.154013	https://doi.org/10.1104/pp.114.245597	478.226	382.398	0.799618	-0.322618
AT5G64120	1	1	1	PRX71	https://doi.org/10.1111/jipb.12334			64.168	108.89	1.69696	0.762949
AT5G66390	1	1	1	PRX72	https://doi.org/10.1093/gbe/evu191			11.4978	6.4911	0.564553	-0.824819
AT1G06000	1	1	2	UGT89C1	https://doi.org/10.1074/jbc.M611498200			883.187	981.243	1.11103	0.151891
AT1G08250	1	1	2	ADT6	https://doi.org/10.1111/tpj.14570			39.8051	26.588	0.667953	-0.582181
AT1G28680	1	1	3	COSY	https://doi.org/10.1038/s41477-019-0510-0			1267.18	897.33	0.708133	-0.497908
AT1G51680	1	1	5	4CL1	https://doi.org/10.1104/pp.15.00838			214.206	143.598	0.670376	-0.576957
AT1G52760	1	1	1	LysoPL2, CSE	https://doi.org/10.1111/j.1365-313X.2010.04209.x	https://doi.org/10.1038/s41467-019-10082-7	https://doi.org/10.1126/science.1241602	14.0182	10.2475	0.731012	-0.452032
AT1G65060	1	1	5	4CL3	https://doi.org/10.1104/pp.15.00838			8.58312	4.84137	0.564057	-0.826087
AT2G21730	1	1	1	CAD2, CAD-E	https://doi.org/10.1105/tpc.105.030767			0	0	#DIV/0!	#DIV/0!
AT3G10340	1	1	5	PAL4	https://doi.org/10.1105/tpc.113.119644			10.7541	5.66587	0.526857	-0.924517
AT3G13610	1	1	1	F6'H1	https://doi.org/10.1104/pp.113.220426			50.4839	54.3744	1.07706	0.107102
AT3G19450	1	1	1	CAD4, CAD-C	https://doi.org/10.1073/pnas.0307987100			47.7175	32.2624	0.676112	-0.564665
AT3G21240	1	1	5	4CL2	https://doi.org/10.1104/pp.15.00838			65.0157	75.1822	1.15637	0.209603
AT3G29590	1	1	2	AT5MAT	https://doi.org/10.1016/j.febslet.2007.01.060			1.78109	0	0	#NUM!
AT3G45070	1	1	2	SULT202B1, SOT5	https://doi.org/10.1093/jxb/erh183	https://doi.org/10.1016/j.bbrc.2013.04.022		6.73059	2.7774	0.412653	-1.277
AT3G50740	1	1	1	UGT72E1	https://doi.org/10.1111/j.1365-313X.2006.02872.x	https://doi.org/10.1016/j.febslet.2005.04.016		113.842	150.528	1.32225	0.402999
AT3G53260	1	1	5	PAL2	https://doi.org/10.1104/pp.110.157370			98.1166	57.4903	0.585938	-0.771179
AT4G33790	1	1	1	CER4, FAR3	https://doi.org/10.1105/tpc.19.00233	https://doi.org/10.1093/pcp/pcu142		0	0	#DIV/0!	#DIV/0!
AT5G04230	1	1	5	PAL3	https://doi.org/10.1104/pp.110.157370			37.1179	44.2996	1.19348	0.255178
AT5G04330	1	1	1	CYP84A4	https://doi.org/10.1126/science.1221614			49.8005	75.8224	1.52252	0.606462
AT5G07990	1	1	2	TT7, F3'H	https://doi.org/10.1515/BC.2000.095			18.3357	11.4283	0.62328	-0.682047
AT5G17050	1	1	2	UGT78D2, AGT	https://doi.org/10.1093/jxb/err416			20.1382	12.7338	0.63232	-0.661272
AT5G26310	1	1	1, 5	UGT72E3	https://doi.org/10.1016/j.febslet.2005.04.016	https://doi.org/10.1111/j.1365-313X.2006.02872.x		42.7952	32.1255	0.750679	-0.413731
AT5G63560	1	1	1	FACT	https://doi.org/10.1104/pp.112.201822			4.36084	3.62952	0.832297	-0.264829
AT5G63590	1	1	2	FLS3	https://doi.org/10.1016/j.febslet.2009.05.006			2.01293	0.756431	0.375785	-1.41202
AT5G66690	1	1	1	UGT72E2	https://doi.org/10.1111/j.1365-313X.2006.02872.x			47.9918	36.8062	0.766927	-0.382839
AT1G28680	1	1	3	COSY	https://doi.org/10.1038/s41477-019-0510-0			no value	no value	#VALUE!	#VALUE!
AT2G22960	1	1	2	FPT2	https://doi.org/10.1038/ncomms12399			no value	no value	#VALUE!	#VALUE!
AT3G44550	1	1	4	FAR5	https://doi.org/10.1104/pp.110.158238			no value	no value	#VALUE!	#VALUE!
AT3G45070	1	1	2	SULT202B1	https://doi.org/10.1016/j.bbrc.2013.04.022			no value	no value	#VALUE!	#VALUE!
AT4G37970	1	1	1	CAD6	https://doi.org/10.1105/tpc.112.102574			no value	no value	#VALUE!	#VALUE!
AT5G48100	1	1	1, 2	LAC15, TT10	https://doi.org/10.1371/journal.pone.0061247			no value	no value	#VALUE!	#VALUE!
AT5G63560	1	1	5	FACT	https://doi.org/10.1104/pp.112.201822			no value	no value	#VALUE!	#VALUE!
AT2G21890	1	1	1	CAD3, CAD-F	https://doi.org/10.1105/tpc.105.030767			no value	no value	#VALUE!	#VALUE!
AT3G11980	1	1	4	FAR2, MS2	https://doi.org/10.1104/pp.111.181693	https://doi.org/10.18388/abp.2016_1245		no value	no value	#VALUE!	#VALUE!
AT3G56700	1	1	1	FAR6	https://doi.org/10.18388/abp.2016_1245	https://doi.org/10.1016/j.bbalip.2011.10.019	https://doi.org/10.1007/s00299-011-1205-9	no value	no value	#VALUE!	#VALUE!
AT4G26220	1	1	1	CCOAOMT7	https://doi.org/10.1016/j.bbrc.2019.09.101			no value	no value	#VALUE!	#VALUE!
AT4G37970	1	1	1	CAD6	https://doi.org/10.1016/j.phytochem.2007.02.032			no value	no value	#VALUE!	#VALUE!
AT5G22420	1	1	1	FAR7	https://doi.org/10.1016/j.jplph.2008.10.003			no value	no value	#VALUE!	#VALUE!
AT5G54010	1	1	2	UGT79B6	https://doi.org/10.1111/tpj.12580			no value	no value	#VALUE!	#VALUE!
AT1G09530	1	2	2	PIF3	https://doi.org/10.1111/j.1365-313X.2006.03021.x			6.55932	1.68007	0.256135	-1.96502
AT1G16490	1	2	1	MYB58	https://doi.org/10.1093/pcp/pcr185	https://doi.org/10.1105/tpc.108.063321		93.3253	106.955	1.14604	0.196659
AT1G66230	1	2	1	MYB20	https://doi.org/10.1104/pp.19.01070			4.26435	2.21526	0.519483	-0.944851
AT1G70000	1	2	2	MYBD	https://doi.org/10.1111/tpj.13077			65.3368	133.81	2.048	1.03422
AT1G78600	1	2	2	LZF1	https://doi.org/10.1111/j.1365-313X.2008.03401.x			6.66078	5.71234	0.857607	-0.221611
AT2G26670	1	2	2	TED4, HY1	https://doi.org/10.1093/jxb/ers078			21.0062	20.8147	0.990882	-0.0132148
AT2G47460	1	2	2	MYB12	https://doi.org/10.1080/07391102.2017.1329099	https://doi.org/10.1111/j.1469-8137.2010.03421.x		8.47935	3.29052	0.388063	-1.36564
AT3G55580	1	2	1	TCF1	https://doi.org/10.1371/journal.pgen.1005471			0	0	#DIV/0!	#DIV/0!
AT3G62610	1	2	2	MYB11	https://doi.org/10.1080/07391102.2017.1329099	https://doi.org/10.1111/j.1469-8137.2010.03421.x		11.7483	2.55017	0.217067	-2.20378
AT4G09820	1	2	2	TT8	https://doi.org/10.1111/nph.13986	https://doi.org/10.1534/genetics.118.301470	https://doi.org/10.1111/tpj.14570	0.304633	0	0	#NUM!
AT4G12350	1	2	1	MYB42	https://doi.org/10.1104/pp.19.01070			0.263435	1.90394	7.22734	2.85347
AT4G15400	1	2	2	ABS1	https://doi.org/10.1093/jxb/ers227			0.634226	2.03169	3.20342	1.67961
AT4G22680	1	2	1	MYB85	https://doi.org/10.1104/pp.19.01070	https://doi.org/10.1105/tpc.108.061325		0.484648	0.545032	1.12459	0.169404
AT4G27430	1	2	2	CIP7	https://doi.org/10.1105/tpc.10.7.1083			60.1779	50.0308	0.831381	-0.266419
AT5G04410	1	2	2	NAC2	https://doi.org/10.1093/pcp/pcp159			960.004	989.543	1.03077	0.0437219
AT5G11260	1	2	2	HY5	https://doi.org/10.1111/tpj.13077	https://doi.org/10.1105/tpc.105.040097	https://doi.org/10.1111/j.1365-313X.2006.03021.x	7.23865	28.3048	3.91023	1.96725
AT5G16600	1	2	1	MYB43	https://doi.org/10.1104/pp.19.01070			21.4591	26.5807	1.23867	0.308791
AT5G41315	1	2	2	GL3	https://doi.org/10.1105/tpc.111.083261	https://doi.org/10.1111/nph.13986		0.652054	0	0	#NUM!
AT5G49330	1	2	2	MYB111	https://doi.org/10.1080/07391102.2017.1329099	https://doi.org/10.1111/j.1469-8137.2010.03421.x		0.702494	0	0	#NUM!
AT1G09540	1	2	1	MYB61	https://doi.org/10.1046/j.1365-313X.2003.01953.x			2.60314	1.91072	0.734006	-0.446136
AT1G17950	1	2	1	MYB52	https://doi.org/10.1105/tpc.108.061325			0	0	#DIV/0!	#DIV/0!
AT1G28470	1	2	1	SND3	https://doi.org/10.1105/tpc.108.061325			1.70596	0.976175	0.572213	-0.805375
AT1G29160	1	2	1	COG1	https://doi.org/10.1111/pce.13656			7.3086	4.5724	0.62562	-0.676642
AT1G32640	1	2	2	MYC2	https://doi.org/10.1105/tpc.106.048017			2529.28	3247.45	1.28394	0.360578
AT1G48000	1	2	2	MYB112	https://doi.org/10.1104/pp.15.00605			0.941027	1.08161	1.1494	0.200877
AT1G63650	1	2	2	EGL3	https://doi.org/10.1080/15592324.2017.1422460			0	0.904575	#DIV/0!	#DIV/0!
AT1G66390	1	2	2	MYB90, PAP2	https://doi.org/10.1080/07391102.2017.1329099	https://doi.org/10.1007/s11103-011-9778-9	https://doi.org/10.1371/journal.pone.0143212	0.271203	0.488977	1.80299	0.850392
AT1G79180	1	2	1	MYB63	https://doi.org/10.1105/tpc.108.063321			7.70327	2.76384	0.358787	-1.4788
AT2G37260	1	2	2	TTG2	https://doi.org/10.1016/j.ydbio.2016.03.031			0	0	#DIV/0!	#DIV/0!
AT3G08500	1	2	1	MYB83	https://doi.org/10.1093/pcp/pcr185	https://doi.org/10.1093/pcp/pcp139		0	0	#DIV/0!	#DIV/0!
AT3G23250	1	2	1	MYB15	https://doi.org/10.1105/tpc.16.00954			1.21897	0	0	#NUM!
AT3G27810	1	2	5	MYB21	https://doi.org/10.1104/pp.19.00009			0	0	#DIV/0!	#DIV/0!
AT3G58780	1	2	1	SHP1, AGL1	https://doi.org/10.1371/journal.pone.0165075			205.465	210.746	1.0257	0.0366071
AT4G00220	1	2	1	JLO, LBD30	https://doi.org/10.1371/journal.pgen.1007928			0.260566	0.655947	2.51739	1.33193
AT4G17785	1	2	4	MYB39, SUB	https://doi.org/10.1111/tpj.14711			0	0.325984	#DIV/0!	#DIV/0!
AT4G17880	1	2	2	MYC4	https://doi.org/10.1093/jxb/erq408	https://doi.org/10.1105/tpc.18.00315		8.93522	9.42398	1.0547	0.0768328
AT4G33450	1	2	1	MYB69	https://doi.org/10.1105/tpc.108.061325			0.271203	0	0	#NUM!
AT5G10280	1	2	4	MYB92	https://doi.org/10.1111/tpj.14759			0.271203	1.06614	3.93115	1.97495
AT5G12870	1	2	1	MYB46	https://doi.org/10.1093/pcp/pcr185	https://doi.org/10.1111/j.1365-313X.2009.03989.x	https://doi.org/10.1105/tpc.107.053678	0.813718	2.11463	2.59873	1.37781
AT5G24520	1	2	2	TTG1	https://doi.org/10.3389/fpls.2020.00383	https://doi.org/10.3389/fpls.2019.00375		3.78714	9.6211	2.54046	1.34509
AT5G46760	1	2	2	MYC3	https://doi.org/10.1093/jxb/erq408			32.3488	36.8739	1.13988	0.188885
AT5G62380	1	2	1	VND6	https://doi.org/10.1105/tpc.110.075036			0	0.325313	#DIV/0!	#DIV/0!
AT5G63860	1	2	2	UVR8	https://doi.org/10.1105/tpc.114.133868			20.3473	27.6185	1.35735	0.440797
AT1G32770	1	2	1	SND1, NST3, NAC012	https://doi.org/10.3389/fpls.2018.01895			no value	no value	#VALUE!	#VALUE!
AT1G34790	1	2	2	TT1	https://doi.org/10.1111/j.1365-313X.2011.04603.x			no value	no value	#VALUE!	#VALUE!
AT1G66370	1	2	2	MYB113	https://doi.org/10.1111/j.1365-313X.2007.03373.x			no value	no value	#VALUE!	#VALUE!
AT1G66380	1	2	2	MYB114	https://doi.org/10.1111/j.1365-313X.2007.03373.x			no value	no value	#VALUE!	#VALUE!
AT1G79180	1	2	1	MYB63	https://doi.org/10.1105/tpc.108.063321			no value	no value	#VALUE!	#VALUE!
AT2G28350	1	2	2	ARF10	https://doi.org/10.1111/j.1365-313X.2007.03218.x			no value	no value	#VALUE!	#VALUE!
AT2G46770	1	2	1	NST1	https://doi.org/10.1105/tpc.106.047043	https://doi.org/10.1105/tpc.108.061325	https://doi.org/10.1105/tpc.18.00315	no value	no value	#VALUE!	#VALUE!
AT4G17785	1	2	4	MYB39, SUB	https://doi.org/10.1111/tpj.14711			no value	no value	#VALUE!	#VALUE!
AT4G39410	1	2	1	WRKY13	https://doi.org/10.1016/j.plantsci.2015.04.004	https://doi.org/10.1016/j.molp.2016.08.003	https://doi.org/10.1111/pce.13457	no value	no value	#VALUE!	#VALUE!
AT5G10280	1	2	4	MYB92	https://doi.org/10.1111/tpj.14759			no value	no value	#VALUE!	#VALUE!
AT5G23260	1	2	2	TT16, AGL32, ABS	https://doi.org/10.1093/jxb/erx151	https://doi.org/10.1371/journal.pone.0165075	https://doi.org/10.1111/tpj.12151	no value	no value	#VALUE!	#VALUE!
AT5G35550	1	2	2	MYB123, TT2	https://doi.org/10.1186/s12870-015-0529-y	https://doi.org/10.1104/pp.114.241877	https://doi.org/10.1093/pcp/pcaa027	no value	no value	#VALUE!	#VALUE!
AT1G71930	1	2	1	VND7	https://doi.org/10.1105/tpc.110.075036	https://doi.org/10.1093/pcp/pcy036		no value	no value	#VALUE!	#VALUE!
AT1G73410	1	2	1	MYB54	https://doi.org/10.1105/tpc.108.061325			no value	no value	#VALUE!	#VALUE!
AT2G42830	1	2	1	SHP2, AGL5	https://doi.org/10.1371/journal.pone.0165075			no value	no value	#VALUE!	#VALUE!
AT3G13890	1	2	1	MYB26	https://doi.org/10.1105/tpc.106.046391			no value	no value	#VALUE!	#VALUE!
AT3G61910	1	2	1	NST2	https://doi.org/10.1105/tpc.105.036004			no value	no value	#VALUE!	#VALUE!
AT4G28500	1	2	1	SND2	https://doi.org/10.1186/1471-2229-11-173			no value	no value	#VALUE!	#VALUE!
AT5G40350	1	2	5	MYB24	https://doi.org/10.1104/pp.19.00009			no value	no value	#VALUE!	#VALUE!
AT5G62320	1	2	5	MYB99	https://doi.org/10.1104/pp.19.00009			no value	no value	#VALUE!	#VALUE!
AT4G08920	1	3	2	CRY1, HY4	https://doi.org/10.1111/j.1365-313X.2006.02973.x			41.4808	41.6664	1.00447	0.00643936
AT4G31390	1	3	2	ABC1K1	https://doi.org/10.1111/tpj.12385			9.39019	8.4026	0.894828	-0.160318
AT5G61230	1	3	2	ANK6	https://doi.org/10.1111/j.1399-3054.2011.01468.x	https://doi.org/10.1093/jb/mvw031		6.91469	9.24355	1.3368	0.418783
AT1G17840	1	4	4	DSO	https://doi.org/10.1104/pp.107.105676	https://doi.org/10.1093/mp/ssp103		1491.55	1425.25	0.955551	-0.0655955
AT1G30230	1	4	1	EEF-1BB1, EF1BB	https://doi.org/10.1371/journal.pone.0030425			27.7521	48.4435	1.74558	0.803704
AT2G37360	1	4	1	ABCG2	https://doi.org/10.1016/j.cub.2012.04.064			1386.01	1696.65	1.22413	0.291751
AT3G16340	1	4	1	ABCG29, PDR1	https://doi.org/10.1016/j.cub.2012.04.064			18.5052	8.75344	0.473025	-1.08001
AT3G28430	1	4	2	TT9	https://doi.org/10.1111/tpj.12637			0.271217	0.509901	1.88005	0.910771
AT3G59030	1	4	2	TT12	https://doi.org/10.1105/tpc.106.046029	https://doi.org/10.1104/pp.006189	https://doi.org/10.1111/nph.12620	62.5214	72.3766	1.15763	0.211174
AT4G19370	1	4	1	MWL-2	https://doi.org/10.1371/journal.pone.0150254			2.62471	2.7924	1.06389	0.0893493
AT4G24520	1	4	5	ATR1, AR1	https://doi.org/10.1111/j.1469-8137.2010.03254.x	https://doi.org/10.1074/jbc.272.31.19176		114.813	106.698	0.929319	-0.105754
AT4G25640	1	4	2	DTX35	https://doi.org/10.1093/jxb/erp312			13.9757	11.2388	0.804168	-0.314432
AT4G30210	1	4	5	ATR2, AR2	https://doi.org/10.1104/pp.114.245548	https://doi.org/10.1111/j.1469-8137.2010.03254.x		11.119	25.8301	2.32307	1.21603
AT1G04400	1	4	5	CRY2	https://doi.org/10.1111/j.1365-313X.2004.02089.x			20.6493	24.1097	1.16758	0.223524
AT1G31720	1	4	1	MWL1	https://doi.org/10.1371/journal.pone.0150254			0.603695	0.342481	0.567308	-0.817797
AT1G43620	1	4	2	TT15, TTG15, UGT80B1	https://doi.org/10.1093/jxb/erx151	https://doi.org/10.1093/jxb/ers067		0.566768	0	0	#NUM!
AT2G18790	1	4	5	PHYB	https://doi.org/10.1111/j.1365-313X.2004.02089.x			11.6358	18.9867	1.63175	0.706417
AT2G22420	1	4	1	PRX17	https://doi.org/10.1111/nph.14127			1.19378	0.311018	0.260531	-1.94047
AT5G05270	1	4	2	CHIL	https://doi.org/10.1093/jxb/erv413			6.08597	1.2664	0.208086	-2.26475
AT4G11180	1	4	1	DIR12, DP1	https://doi.org/10.1093/jxb/erx141	https://doi.org/10.1104/pp.109.148031		no value	no value	#VALUE!	#VALUE!
AT5G61230	1	4	2	PIA2	https://doi.org/10.1111/j.1399-3054.2011.01468.x			no value	no value	#VALUE!	#VALUE!
AT1G75040	1	insufficient info	2	PR5	https://doi.org/10.1016/j.plaphy.2005.05.004	https://doi.org/10.1002/pmic.200400882		2.0378	1.52065	0.746224	-0.422319
AT4G01070	2	1	1	GT72B1, UGT72B1	https://doi.org/10.1111/tpj.13229			184.083	146.519	0.795938	-0.329271
AT5G05860	2	1	2	UGT76C2	https://doi.org/10.1093/pcp/pcr152			64.2758	87.0941	1.35501	0.438299
AT5G47990	2	1	2	CYP705A5	https://doi.org/10.3732/ajb.1200436			24.5653	9.77663	0.397985	-1.32922
AT1G18400	2	2	2	BEE1	https://doi.org/10.1111/nph.13986			0.52687	0	0	#NUM!
AT1G69690	2	2	2	TCP15	https://doi.org/10.1104/pp.15.01016			42.4416	41.9576	0.988597	-0.016546
AT1G71030	2	2	2	MYBL2	https://doi.org/10.1111/j.1365-313X.2008.03565.x			10.2723	11.9317	1.16154	0.216039
AT2G16720	2	2	2	MYB7	https://doi.org/10.1093/pcp/pct187			22.0288	17.882	0.811758	-0.300878
AT2G25180	2	2	2	ARR12	https://doi.org/10.1105/tpc.108.059584			7.5354	7.65846	1.01633	0.0233692
AT2G43000	2	2	2	NAC042, JUB1	https://doi.org/10.1105/tpc.111.090894			0	0	#DIV/0!	#DIV/0!
AT3G11220	2	2	2	ELO1	https://doi.org/10.1111/j.1365-313X.2009.03931.x			1.05013	0	0	#NUM!
AT3G16857	2	2	2	ARR1	https://doi.org/10.1105/tpc.108.059584			63.1387	69.9712	1.10821	0.148236
AT3G23590	2	2	5	RFR1, MED5A	https://doi.org/10.1074/jbc.M111.312298	https://doi.org/10.1105/tpc.17.00282		4.42389	5.20055	1.17556	0.233347
AT3G25710	2	2	2	BHLH32	https://doi.org/10.1042/BJ20070102			11.9388	12.1484	1.01756	0.0251121
AT3G58110	2	2	2	ECAP	https://doi.org/10.1016/j.molp.2019.10.014			312.798	320.3	1.02398	0.0341924
AT4G31920	2	2	2	ARR10	https://doi.org/10.1105/tpc.108.059584			4.02541	3.98864	0.990865	-0.0132397
AT4G38620	2	2	1	MYB4	https://doi.org/10.1371/journal.pone.0220123	https://doi.org/10.1111/tpj.13671	https://doi.org/10.1111/tpj.14570	37.5906	34.708	0.923314	-0.115107
AT5G13680	2	2	2	ABO1	https://doi.org/10.1038/nplants.2015.75	https://doi.org/10.1111/j.1365-313X.2009.03931.x		2.54427	3.09148	1.21508	0.281049
AT1G08810	2	2	2	MYB60	https://doi.org/10.1007/s00299-008-0521-1			108.028	86.0413	0.79647	-0.328309
AT1G11760	2	2	5	MED2	https://doi.org/10.1105/tpc.17.00282			0.997838	0	0	#NUM!
AT1G22640	2	2	5	MYB3	https://doi.org/10.1104/pp.17.00160			40.8526	53.1537	1.30111	0.379741
AT1G23230	2	2	5	MED23	https://doi.org/10.1105/tpc.17.00282			1.7498	4.66313	2.66496	1.41411
AT1G49540	2	2	2	ELP2	https://doi.org/10.1111/j.1365-313X.2009.03931.x			153.073	185.163	1.20964	0.274577
AT1G62990	2	2	1	KNAT7	https://doi.org/10.1111/j.1469-8137.2011.04016.x	https://doi.org/10.1111/jipb.12638	https://doi.org/10.1105/tpc.114.128322	0	0.899848	#DIV/0!	#DIV/0!
AT2G42200	2	2	2	SPL9	https://doi.org/10.1105/tpc.19.00233	https://doi.org/10.1105/tpc.111.084525		81.3218	59.01	0.725636	-0.462683
AT2G44745	2	2	1	WRKY12	https://doi.org/10.1073/pnas.1016436107			0	0.349751	#DIV/0!	#DIV/0!
AT2G46410	2	2	2	CPC	https://doi.org/10.1016/j.tplants.2018.12.003	https://doi.org/10.1016/j.bbrc.2009.08.092	https://doi.org/10.1093/mp/ssp030	0.30308	0	0	#NUM!
AT3G49940	2	2	2	LBD38	https://doi.org/10.1105/tpc.109.067041			79.5557	83.3693	1.04794	0.06755
AT3G54500	2	2	5	LNK2	https://doi.org/10.1104/pp.17.00160			2191.49	4293.17	1.95902	0.970135
AT4G04920	2	2	5	MED16	https://doi.org/10.1105/tpc.17.00282			17.4787	15.1904	0.869077	-0.202443
AT4G09960	2	2	2	STK	https://doi.org/10.1371/journal.pgen.1004856			1.11369	0.690831	0.620306	-0.688947
AT4G34990	2	2	1	MYB32	https://doi.org/10.1111/tpj.13008	https://doi.org/10.1111/j.1365-313X.2004.02280.x		4.01491	4.77364	1.18898	0.249722
AT4G37540	2	2	2	LBD39	https://doi.org/10.1105/tpc.109.067041			210.13	201.183	0.957419	-0.0627784
AT5G64170	2	2	5	LNK1	https://doi.org/10.1104/pp.17.00160			67.4082	71.0125	1.05347	0.0751469
AT5G64530	2	2	1	XND1	https://doi.org/10.1111/j.1365-313X.2007.03350.x			0.756495	6.59873	8.72277	3.12479
AT5G67420	2	2	2	LBD37	https://doi.org/10.1105/tpc.109.067041			142.549	180.307	1.26488	0.338999
AT1G49540	2	2	2	ELP2	https://doi.org/10.1111/j.1365-313X.2009.03931.x			no value	no value	#VALUE!	#VALUE!
AT4G10090	2	2	2	ELP6	https://doi.org/10.1111/j.1365-313X.2009.03931.x			no value	no value	#VALUE!	#VALUE!
AT5G45580	2	2	2	GFR	https://doi.org/10.1111/nph.13986			no value	no value	#VALUE!	#VALUE!
AT1G08450	2	3	2	CRT3, PSL1	https://doi.org/10.1038/emboj.2009.263	https://doi.org/10.1073/pnas.0907711106		19.6143	21.2978	1.08583	0.118797
AT1G15670	2	3	5	KMD2, KFB01	https://doi.org/10.1105/tpc.113.119644			45.1647	87.385	1.93481	0.952189
AT1G55270	2	3	5	SAGL1	https://doi.org/10.1007/s11103-018-0808-8			262.539	263.988	1.00552	0.00793759
AT1G69935	2	3	2	SHW1	https://doi.org/10.1104/pp.108.118174	https://doi.org/10.1104%2Fpp.15.01184		0.542434	0.706489	1.30244	0.38122
AT1G71220	2	3	2	EBS1, PSL2	https://doi.org/10.1038/emboj.2009.263			8.30707	7.64552	0.920363	-0.119725
AT1G80440	2	3	5	KMD1, KFB20	https://doi.org/10.1104/pp.114.249136			41.8357	70.9132	1.69504	0.761318
AT2G44130	2	3	5	KMD3, KFB39	https://doi.org/10.1104/pp.114.249136			2732.43	2327.93	0.851963	-0.231138
AT3G59940	2	3	5	KMD4, KFB50	https://doi.org/10.1105/tpc.113.119644	https://doi.org/10.1104/pp.114.249136		582.729	680.483	1.16775	0.223734
AT4G17788	2	3	2	MIR160	https://doi.org/10.1111/j.1365-313X.2007.03218.x	https://doi.org/10.1016/j.plantsci.2020.110686		0	0	#DIV/0!	#DIV/0!
AT1G23390	2	3	2	KFB	https://doi.org/10.1105/tpc.16.00855			156.609	165	1.05358	0.0752979
AT1G64520	2	3	2	RPN12a	https://doi.org/10.1105/tpc.010381			2.87088	2.09864	0.731008	-0.452042
AT2G39810	2	3	2	HOS1	https://doi.org/10.3390/plants10010104			0	6.28785	#DIV/0!	#DIV/0!
AT1G64520	2	3	2	RPN12A	https://doi.org/10.1105/tpc.010381			no value	no value	#VALUE!	#VALUE!
AT2G39175	2	3	2	MIR160A	https://doi.org/10.1111/j.1365-313X.2007.03218.x	https://doi.org/10.1016/j.plantsci.2020.110686		no value	no value	#VALUE!	#VALUE!
AT5G46845	2	3	3	MIR160C	https://doi.org/10.1016/j.plantsci.2020.110686			no value	no value	#VALUE!	#VALUE!
AT3G16920	2	4	1	CTL2	https://doi.org/10.1016/j.jplph.2009.12.001	https://doi.org/10.1105/tpc.111.094672		4.19577	1.70993	0.407535	-1.295
AT3G27190	2	4	1	UCK2, UKL2	https://doi.org/10.1105/tpc.111.085829			0	0	#DIV/0!	#DIV/0!
AT3G53480	2	4	3	ABCG37	https://doi.org/10.1038/s41598-017-03250-6			81.9737	90.7822	1.10746	0.147249
AT1G66340	2	4	2	EIN1, ETR1	https://doi.org/10.1104/pp.110.161869	https://doi.org/10.1111/jipb.12320		3.64199	1.21012	0.332269	-1.58958
AT2G29130	2	4	1	LAC2	https://doi.org/10.1104/pp.20.00152			0	0	#DIV/0!	#DIV/0!
AT3G25795	2	4	2	TAS4	https://doi.org/10.1007/s11103-011-9778-9			0.100616	0	0	#NUM!
AT4G05105	2	4	1	MIR397A	https://doi.org/10.1104/pp.19.00710			0.115731	0	0	#NUM!
AT5G03280	2	4	2	CKR1, EIN2	https://doi.org/10.1104/pp.110.161869	https://doi.org/10.1111/jipb.12320		25.1896	32.1681	1.27704	0.352802
AT2G02990	2	4	2	RNS1	https://doi.org/10.1104/pp.119.1.331			no value	no value	#VALUE!	#VALUE!
AT1G71002	2	4	2	miR858a	https://doi.org/10.1104/pp.15.01831			no value	no value	#VALUE!	#VALUE!
AT4G27765	2	4	2	miR828	https://doi.org/10.1007/s11103-011-9778-9			no value	no value	#VALUE!	#VALUE!
AT1G33800	3	1	1	GXMT1, GXM3	https://doi.org/10.1016/j.plantsci.2014.01.005			1.17224	4.17804	3.56416	1.83356
AT4G37980	3	1	1	ELI3-1, CAD7, CHR	https://doi.org/10.1104/pp.18.00632	https://doi.org/10.1016/j.phytochem.2007.02.032		24.6412	11.34	0.460206	-1.11965
AT4G37990	3	1	1	ELI3-2, CAD-B2, CAD8	https://doi.org/10.1016/j.phytochem.2007.02.032	https://doi.org/10.1073/pnas.93.24.14199		no value	no value	#VALUE!	#VALUE!
AT1G56650	3	2	1,2	MYB75, PAP1	https://doi.org/10.1105/tpc.12.12.2383	https://doi.org/10.1111/j.1365-313X.2007.03373.x	https://doi.org/10.1111/j.1365-313X.2005.02371.x	0	3.17629	#DIV/0!	#DIV/0!
AT3G11670	3	2	1	DGD1	https://doi.org/10.1105/tpc.15.01002			14.4454	9.60109	0.664647	-0.589339
AT3G53160	3	2	5	UGT73C7	https://doi.org/10.1111/tpj.15280			1.25934	0	0	#NUM!
AT1G47870	3	2	1	E2FC	https://doi.org/10.1016/j.tplants.2016.04.006	https://doi.org/10.1016/j.copbio.2018.10.002		0.542406	0	0	#NUM!
AT1G61820	3	2	1	BGLU46	https://doi.org/10.1104/pp.112.203364			no value	no value	#VALUE!	#VALUE!
AT1G63910	3	2	1	MYB103	https://doi.org/10.1111/tpj.12018	https://doi.org/10.1105/tpc.108.061325		no value	no value	#VALUE!	#VALUE!
AT4G21030	3	2	2	DOF4;2	https://doi.org/10.1111/j.1469-8137.2007.02129.x			no value	no value	#VALUE!	#VALUE!
AT2G32950	3	3	2	COP1	https://doi.org/10.1105/tpc.105.040097	https://doi.org/10.1111/j.1365-313X.2006.02973.x		6.2646	3.91927	0.625621	-0.676639
AT4G01900	3	3	2	GLB1	https://doi.org/10.1073%2Fpnas.95.23.13965			0	0.21571	#DIV/0!	#DIV/0!
AT4G34100	3	3	4	CER9, SUD1	https://doi.org/10.1104/pp.114.239699	https://doi.org/10.1105/tpc.112.108696		17.7489	26.3527	1.48476	0.570226
AT5G52240	3	3	1	MSBP1	https://doi.org/10.1038/s41477-018-0142-9	https://doi.org/10.1093/mp/ssr049	https://doi.org/10.1038/cr.2009.66	30.6474	26.6002	0.867941	-0.20433
AT1G05850	3	4	1	CTL1, ELP, ELP1, ERH1, ERH2, HOT2, POM-POM1, POM1	https://doi.org/10.1105/tpc.111.094672			70.7357	68.1573	0.963549	-0.0535701
AT1G12840	3	4	1	ATVHA-C, DET3	https://doi.org/10.1111/j.1469-8137.2005.01496.x	https://doi.org/10.1046/j.1365-313X.2003.01953.x		2040.39	2109.39	1.03382	0.0479829
AT1G17260	3	4	2	AHA10, TT13	https://doi.org/10.1111/tpj.12854			0.209819	0	0	#NUM!
AT1G59870	3	4	2	PDR8	https://doi.org/10.1080/15592324.2021.1975088			158.889	150.054	0.944398	-0.0825334
AT1G61720	3	4	2	BAN	https://doi.org/10.1046/j.1365-313X.1997.11020289.x	https://doi.org/10.1371/journal.pgen.1004856		0.656289	0.174875	0.266461	-1.908
AT1G61810	3	4	1	BGLU45	https://doi.org/10.1104/pp.112.203364			0	0.542745	#DIV/0!	#DIV/0!
AT1G64160	3	4	1	DIR5	https://doi.org/10.1093/jxb/erx141			0	0.70812	#DIV/0!	#DIV/0!
AT1G66270	3	4	1	BGLU21	https://doi.org/10.1093/pcp/pcq014			31.5551	19.5764	0.620387	-0.68876
AT2G28670	3	4	1	ESB1	https://doi.org/10.1073/pnas.1308412110			46.2636	58.0114	1.25393	0.326458
AT2G48110	3	4	1, 5	REF4, MED33B, MED5B	https://doi.org/10.1534/genetics.107.083881	https://doi.org/10.1111/nph.15741		3.50214	0.819536	0.23401	-2.09536
AT3G02130	3	4	1	RPK2	https://doi.org/10.1111/j.1365-313X.2007.03083.x	https://doi.org/10.1111/nph.13520		6.79591	5.40674	0.795588	-0.329906
AT3G53510	3	4	4	ABCG20	https://doi.org/10.1105/tpc.114.129049			1390.21	1686.92	1.21343	0.27909
AT5G05170	3	4	1	CESA3, CEV1, ELI1, IXR1, MRE1	https://doi.org/10.1111/nph.15442	https://doi.org/10.1104/pp.15.01874	https://doi.org/10.1111/j.1469-8137.2005.01496.x	179.461	199.67	1.11261	0.153949
AT5G13580	3	4	4	ABCG6	https://doi.org/10.1105/tpc.114.129049			13.9335	7.80365	0.560062	-0.836341
AT5G17220	3	4	2	TT19	https://doi.org/10.1093/mp/ssr110			8.62825	3.14027	0.363952	-1.45818
AT5G49660	3	4	2	XIP1, CEPR1	https://doi.org/10.1080/15592324.2018.1489667	https://doi.org/10.1104/pp.20.00172		84.2027	71.0967	0.844352	-0.244084
AT1G07867	3	4	2	miR156	https://doi.org/10.1105/tpc.111.084525			118.769	167.725	1.41219	0.497936
AT1G61820	3	4	1	BGLU46	https://doi.org/10.1104/pp.112.203364			1.08173	0	0	#NUM!
AT2G01520	3	4	5	ZCE1	https://doi.org/10.1007/s11103-011-9746-4			234.472	186.452	0.7952	-0.330611
AT2G01530	3	4	5	ZCE2	https://doi.org/10.1007/s11103-011-9746-4			66.0624	75.0264	1.13569	0.183569
AT5G28470	3	4	2	FST1	https://doi.org/10.1105/tpc.19.00801			0.361623	0	0	#NUM!
AT4G13555	3	4	1	MIR397B	https://doi.org/10.1104/pp.19.00921	https://doi.org/10.1104/pp.19.00710	https://doi.org/10.1111/pbi.12222	no value	no value	#VALUE!	#VALUE!
AT1G61590	insufficient info	insufficient info	1	PBL15, SGN1	https://doi.org/10.1038/nplants.2016.113			2.9145	4.60495	1.58001	0.659938
