# Supplementary material for: Systematic characterization of photoperiodic gene expression patterns reveals diverse seasonal transcriptional systems in Arabidopsis
Source: PLoS Biol. 2023 Sep 12;21(9):e3002283. doi: 10.1371/journal.pbio.3002283 (PMC10497145; doi:10.1371/journal.pbio.3002283)
Supplement: S11 Data — (XLSX) [file pbio.3002283.s023.xlsx]

## Sheet: Flavonoid quantification
	Long Day 1	Long Day 2	Long Day 3	Short Day 1	Short Day 2	Short Day 3	p-value (student's t-test)	adjusted p-value (Benjamini-Hochberg correction)	statistical significance (adjusted p-value < 0.05)
Dry Weight (g)	0.0081	0.0081	0.0079	0.0074	0.0079	0.0083	NA	NA
Cyanidin 3-O-[2''-O-(xylosyl) glucoside] 5-O-glucoside	930	691	760	0	0	0	0.021312	0.0451313	Yes
Cyanidin 3-O-[2''-O-(xylosyl) glucoside] 5-O-(6'''-O-malonyl) glucoside	1230	708	792	0	0	0	0.00033	0.001188	Yes
Cyanidin 3-O-[2''-O-(xylosyl) 6''-O-(p-coumaroyl) glucoside] 5-O-glucoside	1505	523	0	566	508	741	0.004545	0.013635	Yes
Cyanidin 3-O-[2''-O-(2'''-O-(sinapoyl) xylosyl) glucoside] 5-O-glucoside	24006	19619	18628	14540	15203	15752	0.907899	0.907899	No
Cyanidin 3-O-[2''-O-(xylosyl)6''-O(p-coumaroyl) glucoside] 5-O-malonylglucoside	0	0	0	0	0	0	0.027848	0.0527646	No
Cyanidin 3-O-[2''-O-(xylosyl)6''-O(p-O-(glucosyl)-p-coumaroyl) glucoside] 5-O-glucoside	1505	523	0	566	508	741	0.907899	0.907899	No
Cyanidin 3-O-[2''-O-(2'''-O-(sinapoyl) xylosyl) 6''-O-(p-coumaroyl) glucoside] 5-O-glucoside	306	0	0	0	0	0	0.373901	0.420639	No
Cyanidin 3-O-[2''-O-(xylosyl) 6''-O-(p-O-(glucosyl) p-coumaroyl) glucoside] 5-O-[6'''-O-(malonyl) glucoside]	2171	2661	2426	0	0	0	7e-05	0.000378	Yes
Cyanidin 3-O-[2''-O-(2'''-O-(sinapoyl) xylosyl) 6''-O-(p-O-coumaroyl) glucoside] 5-O-[6''''-O-(malonyl) glucoside]	0	440	0	0	0	0	0.373901	0.420639	No
Cyanidin 3-O-[2''-O-(2'''-O-(sinapoyl) xylosyl) 6''-O-(p-O-(glucosyl) p-coumaroyl) glucoside] 5-O-glucoside	306	0	0	0	0	0	0.373901	0.420639	No
Cyanidin 3-O-[2''-O-(6'''-O-(sinapoyl) xylosyl) 6''-O-(p-O-(glucosyl)p-coumaroyl) glucoside] 5-O(6''''-O-malonyl) glucoside	6283	3963	4730	2141	2633	2531	0.020911	0.0451313	Yes
Kaempferol 3-O-rhamnoside 7-O-rhamnoside	1951566	1699131	1718589	249925	270211	315521	3.8e-05	0.0002736	Yes
Kaempferol 3-O-glucoside 7-O-rhamnoside	4422458	6888904	6763568	3877120	3929151	3813056	0.068916	0.112772	No
Kaempferol 3-O-[6''-O-(rhamnosyl) glucoside] 7-O-rhamnoside	3432680	3416914	3171903	1119279	1252067	1262627	4e-06	0.000126	Yes
Kaempferol 7-methyl ether 3-[3-hydroxy-3-methylglutaryl-(1->6)]-[apiosyl-(1->2)-galactoside]	2332	1193	1275	0	201	0	0.013876	0.0333024	Yes
Kaempferol 7-(3G-glucosylgentiobioside)	278970	245473	241638	183896	183684	182710	0.005824	0.016128	Yes
Kaempferol 3-sophorotrioside-7-rhamnoside	132719	13932	20941	21853	22864	23026	0.441665	0.467645	No
Kaempferol 3-isorhamninoside-7-rhamnoside	42943	45350	38979	14210	16431	16459	7.7e-05	0.000378	Yes
Kaempferol 3-(6''-sinapylglucosyl)-(1->2)-galactoside	6361	4799	4199	1930	2367	2318	0.009941	0.0255626	Yes
Kaempferol	25294	23967	21403	3637	4229	4122	3.7e-05	0.0002736	Yes
Quercetin 3-O-rhamnoside 7-O-rhamnoside	4422458	6888904	6763568	3877120	3929151	3813056	0.068916	0.112772	No
Quercetin 3-O-glucoside 7-O-rhamnoside	3612720	3240297	2983891	717765	741891	718244	0.000101	0.000404	Yes
Quercetin 3-O-[6''-O-(rhamnosyl) glucoside] 7-O-rhamnoside	1112241	1085425	1004875	297537	325929	320517	7e-06	0.000126	Yes
Quercetin 3,3'-dimethyl ether 4'-glucoside	1892	329	518	276	613	483	0.418763	0.456832	No
Quercetin 3,3'-diglucoside	40973	35135	36756	8136	9641	8071	8.4e-05	0.000378	Yes
Quercetin 3-(6'''-sinapylglucosyl)(1->2)-galactoside	2780	1332	1241	1050	393	625	0.117968	0.169874	No
Quercetin 3-(6''-malonylneohesperidoside)	21010	22058	29197	20006	18516	17234	0.18379	0.245053	No
Quercetin	10148	8646	8087	6491	6770	6358	0.022751	0.045502	Yes
Pelargonidin 3-robinobioside	1951566	1699131	1718589	249925	270211	315521	3.8e-05	0.0002736	Yes
Pelargonidin 3,5-di-(6-acetylglucoside)	3255	0	702	0	0	0	0.25066	0.311164	No
Pelargonidin 3-(6''-p-coumarylglucoside)-5-(6'''-acetylglucoside)	365	570	0	0	0	0	0.134875	0.18675	No
Pelargonidin 3-(6''-malonylglucoside)-7-(6'''-caffeylglucoside)	628	574	1367	153	0	0	0.041	0.0738	No
Cyanidin 3-O-[b-D-Xylopyranosyl-(1->2)-[(4-hydroxybenzoyl)-(->6)-b-D-glucopyranosyl-(1->6)]-b-D-galactopyranoside]	3130	4234	3498	148	50	360	0.000478	0.00156436	Yes
Cyanidin 3-lathyroside	19313	19895	19547	16612	16946	13662	0.085123	0.133236	No
Cyanidin 3-[6-(6-sinapylglucosyl)-2-xylosylgalactoside]	57583	41367	37889	31352	31435	33598	0.095628	0.143442	No
Cyanidin 3,5-diglucoside (6'',6'''-malyl diester)	24240	21988	12451	15529	7887	15358	0.227396	0.292366	No

## Sheet: Lignin quantification
Genotype	Photoperiod	Light Intensity	Plate	Mass (g)	Mass (mg)	Abs 1	Abs 2	Abs 3	Abs StDev	Abs Avg	Abs-blank	abs-blank/coeff*cm	200%/mg	%ABSL	ug/mg cell wall unit	Average %ABSL
Col	LgD	150	1	0.0013	1.3	1.137	1.135	1.134	0.00152753	1.13533	1.05533	0.124789	153.846	19.1984	191.984	19.3478
Col	LgD	150	1	0.0011	1.1	0.966	0.963	0.964	0.00152753	0.964333	0.884333	0.104569	181.818	19.0126	190.126
Col	LgD	150	1	0.0012	1.2	1.085	1.085	1.089	0.0023094	1.08633	1.00633	0.118995	166.667	19.8326	198.326
Col	LgD	150	2	0.0011	1.1	1.203	1.201	1.201	0.0011547	1.20167	1.12167	0.132633	181.818	24.1151	241.151	21.1034
Col	LgD	150	2	0.0013	1.3	1.11	1.107	1.109	0.00152753	1.10867	1.02867	0.121636	153.846	18.7133	187.133
Col	LgD	150	2	0.0011	1.1	1.03	1.032	1.036	0.00305505	1.03267	0.952667	0.112649	181.818	20.4817	204.817
Col	LgD	150	3	0.0013	1.3	0.946	0.945	0.944	0.001	0.945	0.865	0.102283	153.846	15.7359	157.359	13.5282
Col	LgD	150	3	0.0014	1.4	0.69	0.683	0.685	0.00360555	0.686	0.606	0.0716574	142.857	10.2368	102.368
Col	LgD	150	3	0.0014	1.4	0.944	0.944	0.947	0.00173205	0.945	0.865	0.102283	142.857	14.6119	146.119
Col	ShD	150	1	0.0015	1.5	1.278	1.278	1.273	0.00288675	1.27633	1.19633	0.141462	133.333	18.8616	188.616	18.7177
Col	ShD	150	1	0.0013	1.3	1.2	1.2	1.198	0.0011547	1.19933	1.11933	0.132357	153.846	20.3627	203.627
Col	ShD	150	1	0.0012	1.2	0.938	0.941	0.938	0.00173205	0.939	0.859	0.101574	166.667	16.929	169.29
Col	ShD	150	2	0.0014	1.4	1.345	1.342	1.343	0.00152753	1.34333	1.26333	0.149385	142.857	21.3407	213.407	21.8934
Col	ShD	150	2	0.001	1	1.039	1.048	1.033	0.00754983	1.04	0.96	0.113517	200	22.7033	227.033
Col	ShD	150	2	0.0013	1.3	1.269	1.27	1.269	0.00057735	1.26933	1.18933	0.140635	153.846	21.6361	216.361
Col	ShD	150	3	0.0013	1.3	1.127	1.126	1.125	0.001	1.126	1.046	0.123686	153.846	19.0286	190.286	20.493
Col	ShD	150	3	0.001	1	0.983	0.982	0.982	0.00057735	0.982333	0.902333	0.106698	200	21.3396	213.396
Col	ShD	150	3	0.0015	1.5	1.422	1.417	1.418	0.00264575	1.419	1.339	0.158332	133.333	21.1109	211.109
Blank	Blank	Blank	Blank	Blank	Blank	0.08	0.08	0.08	0	0.08	0	0
		Mean across biological replicates	Standard deviation across biological replicates	T-test p-value
	LgD	17.9931	3.96514	0.390191
	ShD	20.368	1.59149

## Sheet: Lignin Citation & Formula
Protocol:	"Comprehensive Compositional Analysis of Plant Cell Walls (Lignocellulosic biomass) Part I: Lignin"
	https://dx.doi.org/10.3791/1745
Formula:
	Coefficient for Arabidopsis = 15.69
	Absorbance = absorbance of sample - absorbance of blank
	Multiplication of %ABSL with 10 results in the ug/mg cell wall unit
