# Supplementary material for: Systematic characterization of photoperiodic gene expression patterns reveals diverse seasonal transcriptional systems in Arabidopsis
Source: PLoS Biol. 2023 Sep 12;21(9):e3002283. doi: 10.1371/journal.pbio.3002283 (PMC10497145; doi:10.1371/journal.pbio.3002283)
Supplement: S1 Table — (XLSX) [file pbio.3002283.s024.xlsx]

## Sheet: primers
primer_name	5to3sequence
qALAAT1_f	ggagctatgtatctattcccttgccttcac
qALAAT1_r	ccatgttccaggtacctgtctaaagcc
qCOR27_f	cgcgtgaccacgaccaaatcagcg
qCOR27_r	catcttcttcgagcttccgttttcgcc
qCOR28_f	GTAAGGATGGTGAAGCCCAGAA
qCOR28_r	AAAGAATAAAATTGCCATAAGATGC
qDREB1A_f	GATGACGACGTATCGTTATGGA
qDREB1A_r	TACACTCGTTTCTCAGTTTTACAAAC
qDREB1B_f	gcatgtctcaacttcGCTGA
qDREB1B_r	ATCGTCTCCTCCATGTCCAG
qEXL1_f	TGGATCGGCTTGTACTGGAG
qEXL1_r	GGGTCAAACAAAGCCGGTAA
qLHCA1_f	CTGCTCCTGGTGACTTTGGG
qLHCA1_r	AATCCCAGGAACAGCGAGC
qLHCA3_f	CTCCACCTGTCAAGCAAGGAG
qLHCA3_r	GCACCCAACATGGCGAACC
qRPL10_f	TCCTTCTCATTCCGGTGA
qRPL10_r	GCCAAGAACGAAGGAACA
qRPL5A_f	GCTCTTAAGGGTGCTTTGGATG
qRPL5A_r	GGCTCATCTTCTCCCAACAGC
qUBQ10_f	agaagttcaatgtttcgtttcatgtaa
qUBQ10_r	gaacggaaacatagtagaacacttattca
qFT_f	ATCTCCATTGGTTGGTGACTGATA
qFT_r	GCCAAAGGTTGTTCCAGTTGTAG
qKMD1_f	AGCTTCCTCCGATTCCTGGTCAAA
qKMD1_r	CACGCGCCATTTGGAAGTGAGAAA
qPAL1_f	GTGTCGCACTTCAGAAGGAA
qPAL1_r	GGCTTGTTTCTTTCGTGCTT
qCHS_f	CCTAGACCAGGTGGAGATAAAGCT
qCHS_r	TTAGAGAGGAACGCTGTGCAAGAC
q4CL1_f	GATGCCGTTAATGCCAAGTT
q4CL1_r	ACCGATGAGCAAAGCCTCTA
qPP2-A13_f	TGAATCCAGGTTCCAGTCAGC
qPP2-A13_r	TGCAGATCCTCCTTCCAAGC
